# Supplementary material for: Phosphoproteomic profiling of tumor tissues identifies HSP27 Ser82 phosphorylation as a robust marker of early ischemia
Source: Sci Rep. 2015 Sep 2;5:13660. doi: 10.1038/srep13660 (PMC4557083; doi:10.1038/srep13660)
Supplement: Supplementary Table S1 [file srep13660-s2.xls]

## Sheet: Ischemia_3_Replicates
Supplementary Table S1: A list of phosphoPSM identified in the ischemia profiling study
Zahari et al, 2015 Phosphoproteomic profiling of tumor tissues identifies HSP27 Ser82 phosphorylation as a robust marker of early ischemia
Sequence	Protein Group Accessions	Modifications	phosphoRS Site Probabilities	Replicate	PSM Ambiguity	# Proteins	# Protein Groups	Activation Type	QuanResultID	Quan Info	Quan Usage	127/126	128/126	129/126	130/126	126	127	128	129	130	IonScore	Exp Value	Peptides Matched	XCorr	# Missed Cleavages	Isolation Interference [%]	Ion Inject Time [ms]	Charge	m/z [Da]	MH+ [Da]	?M [ppm]	RT [min]	First Scan	Last Scan	MS Order	Spectrum File
iSINQtPGk	33598968	N-Term(TMT6plex); T6(Phospho); K9(TMT6plex)	S(2): 0.0; T(6): 100.0	Replicate1	Unambiguous	2	1	HCD	21607	Redundant	Not Used	1.215	1.126	1.024		5703	6928	6424	5841				246	3.07	0	25	277	3	499.282	1495.83	2.78	45.4	9622	9622	MS2	MSZ_TMT_M3_080613.raw
iSINQtPGk	33598968	N-Term(TMT6plex); T6(Phospho); K9(TMT6plex)	S(2): 0.0; T(6): 100.0	Replicate1	Unambiguous	2	1	HCD	21607	Unique	Used	1.215	1.126	1.024		5703	6928	6424	5841		38	0.0032318	438		0	25	277	3	499.282	1495.83	2.78	45.4	9622	9622	MS2	MSZ_TMT_M3_080613.raw
lASDDRPsPPR	23111018	N-Term(TMT6plex); S8(Phospho)	S(3): 0.0; S(8): 100.0	Replicate1	Unambiguous	5	1	HCD	18671	Unique	Used	1.198	1.196	1.211		48410	58010	57910	58620				319	2.98	0	29	24	3	507.254	1519.75	1.02	31.02	6491	6491	MS2	MSZ_TMT_M3_080613.raw
sLsPSSNSAFSR	148806881	N-Term(TMT6plex); S3(Phospho)	S(1): 0.0; S(3): 99.9; S(5): 0.0; S(6): 0.0; S(8): 0.0; S(11): 0.0	Replicate1	Unambiguous	1	1	HCD	20902	Unique	Used	1.278	1.098	1.052		14260	18230	15660	15000				346	3.31	0	49	237	2	774.867	1548.73	1.29	41.5	8870	8870	MS2	MSZ_TMT_M3_080613.raw
aGGPATPLsPTR	27436951	N-Term(TMT6plex); S9(Phospho)	T(6): 0.0; S(9): 100.0; T(11): 0.0	Replicate1	Unambiguous	1	1	HCD	19407	Unique	Used	1.029	1.012	1.03		33530	34490	33930	34540		46	0.000549959	445		0	34	60	2	717.372	1433.74	0.84	34.25	7276	7276	MS2	MSZ_TMT_M3_080613.raw
aGGPATPLsPTR	27436951	N-Term(TMT6plex); S9(Phospho)	T(6): 0.0; S(9): 100.0; T(11): 0.0	Replicate1	Unambiguous	1	1	HCD	19407	Redundant	Not Used	1.029	1.012	1.03		33530	34490	33930	34540				281	2.82	0	34	60	2	717.372	1433.74	0.84	34.25	7276	7276	MS2	MSZ_TMT_M3_080613.raw
gsPVR	56550051	N-Term(TMT6plex); S2(Phospho)	S(2): 100.0	Replicate1	Unambiguous	5	1	HCD	14723	Unique	Used	1.498	1.226	1.285		97860	146600	120000	125800		17	0.321734	102		0	3	11	2	412.715	824.423	0.65	14.82	2280	2280	MS2	MSZ_TMT_M3_080613.raw
sTsPIIGSPPVR	189217919	N-Term(TMT6plex); S3(Phospho)	S(1): 0.0; T(2): 0.0; S(3): 100.0; S(8): 0.0	Replicate1	Unambiguous	1	1	HCD	21595	Unique	Used	1.269	1.172	1.221		35090	44510	41130	42830				309	3.06	0	50	124	2	760.409	1519.81	2.21	45.32	9610	9610	MS2	MSZ_TMT_M3_080613.raw
qSsPSGSEQLVR	296010963	N-Term(TMT6plex); S3(Phospho)	S(2): 1.1; S(3): 98.8; S(5): 0.0; S(7): 0.0	Replicate1	Unambiguous	8	1	HCD	18661	Unique	Used	1.043	1.006	1.054		22520	23490	22660	23740				350	2.92	0	32	93	2	792.386	1583.77	1.64	30.97	6480	6480	MS2	MSZ_TMT_M3_080613.raw
aTSTsPNSQSSk	115298682	N-Term(TMT6plex); S5(Phospho); K12(TMT6plex)	T(2): 0.0; S(3): 0.0; T(4): 1.2; S(5): 97.5; S(8): 1.2; S(10): 0.0; S(11): 0.0	Replicate1	Unambiguous	1	1	HCD	16301	Unique	Used	1.094	0.878	0.861		90000	98470	78980	77460				274	3.68	0	35	37	2	866.93	1732.85	0.74	21.02	3963	3963	MS2	MSZ_TMT_M3_080613.raw
rGsLPAEAScTT	40353727	N-Term(TMT6plex); S3(Phospho); C10(Carbamidomethyl)	S(3): 100.0; S(9): 0.0; T(11): 0.0; T(12): 0.0	Replicate1	Unambiguous	1	1	HCD	18590	Redundant	Not Used	1.301	1.114	1.284		5565	7240	6200	7146				251	2.82	1	8	163	2	779.86	1558.71	-0.33	30.66	6404	6404	MS2	MSZ_TMT_M3_080613.raw
tHPYsPk	46877102	N-Term(TMT6plex); S5(Phospho); K7(TMT6plex)	T(1): 0.0; Y(4): 0.7; S(5): 99.3	Replicate1	Unambiguous	4	1	HCD	17928	Unique	Used	0.944	0.763	0.809		38440	36280	29320	31080				277	3.02	0	54	65	3	456.576	1367.71	-0.26	27.79	5698	5698	MS2	MSZ_TMT_M3_080613.raw
rQsLATk	124494240	N-Term(TMT6plex); S3(Phospho); K7(TMT6plex)	S(3): 100.0; T(6): 0.0	Replicate1	Unambiguous	3	1	HCD	17338	Unique	Used	1.318	1.222	1.294		61310	80800	74950	79350				310	2.87	1	39	30	3	447.927	1341.77	1.04	25.3	5069	5069	MS2	MSZ_TMT_M3_080613.raw
tsPLNSSGSSQGR	32490557	N-Term(TMT6plex); S2(Phospho)	T(1): 0.0; S(2): 100.0; S(6): 0.0; S(7): 0.0; S(9): 0.0; S(10): 0.0	Replicate1	Unambiguous	1	1	HCD	17013	Unique	Used	1.46	1.28	1.226		13720	20030	17570	16820				229	3.26	0	51	259	2	793.873	1586.74	0.39	23.92	4722	4722	MS2	MSZ_TMT_M3_080613.raw
nLALDEAGQRsTm	379642611	N-Term(TMT6plex); S11(Phospho); M13(Oxidation)	S(11): 1.0; T(12): 99.0	Replicate1	Unambiguous	2	1	HCD	20907	Redundant	Not Used	0.869	0.66	0.773		11990	10420	7909	9275				272	3.13	1	0	149	2	865.903	1730.8	0.43	41.52	8876	8876	MS2	MSZ_TMT_M3_080613.raw
aTAPQTQHVsPmR	194239729	N-Term(TMT6plex); S10(Phospho); M12(Oxidation)	T(2): 0.0; T(6): 0.0; S(10): 100.0	Replicate1	Unambiguous	4	1	HCD	16206	Redundant	Not Used	1.008	0.861	0.846		22360	22530	19240	18910				304	2.96	0	10	59	2	874.921	1748.83	-0.65	20.64	3861	3861	MS2	MSZ_TMT_M3_080613.raw
gPAGEAGAsPPVRR	5803177	N-Term(TMT6plex); S9(Phospho)	S(9): 100.0	Replicate1	Unambiguous	1	1	HCD	17257	Unique	Used	0.927	0.804	0.917		12410	11510	9987	11380				372	2.98	1	31	160	2	815.916	1630.83	-0.61	24.96	4982	4982	MS2	MSZ_TMT_M3_080613.raw
rPAAAAAAGSAsPR	18426904	N-Term(TMT6plex); S12(Phospho)	S(10): 0.0; S(12): 100.0	Replicate1	Unambiguous	2	1	HCD	15755	Redundant	Not Used	1.058	0.907	1.107		10920	11550	9900	12080				297	3.3	0	4	85	2	781.905	1562.8	1.07	18.82	3380	3380	MS2	MSZ_TMT_M3_080613.raw
ssPGHR	194239729	N-Term(TMT6plex); S2(Phospho)	S(1): 0.7; S(2): 99.3	Replicate1	Unambiguous	4	1	HCD	13650	Unique	Used	1.115	1.076	0.964		13150	14660	14150	12670		18	0.259118	22		0	47	120	3	317.154	949.447	1.71	10.3	1135	1135	MS2	MSZ_TMT_M3_080613.raw
sPVDLR	89276756	N-Term(TMT6plex); S1(Phospho)	S(1): 100.0	Replicate1	Unambiguous	1	1	HCD	19469	Unique	Used	1.175	1.154	1.172		14820	17410	17100	17370		21	0.121478	118		0	36	119	2	498.261	995.514	1.38	34.52	7342	7342	MS2	MSZ_TMT_M3_080613.raw
hGsPGR	21450761	N-Term(TMT6plex); S3(Phospho)	S(3): 100.0	Replicate1	Unambiguous	1	1	HCD	13597	Unique	Used	1.216	0.975	1.067		2406	2925	2347	2568		26	0.0452373	34		0	13	176	3	307.15	919.436	0.7	10.06	1078	1078	MS2	MSZ_TMT_M3_080613.raw
aPGsPR	13129104	N-Term(TMT6plex); S4(Phospho)	S(4): 100.0	Replicate1	Unambiguous	2	1	HCD	15053	Unique	Used	1.038	0.95	1.018		835700	867800	794100	851100		30	0.0170804	183		0	10	1	2	447.226	893.444	0.07	16.09	2632	2632	MS2	MSZ_TMT_M3_080613.raw
sAsPHR	261244906	N-Term(TMT6plex); S3(Phospho)	S(1): 0.0; S(3): 100.0	Replicate1	Unambiguous	6	1	HCD	13834	Unique	Used	1.184	1.141	1.106		20330	24070	23190	22490		22	0.104111	37		0	16	92	2	482.233	963.459	-1.69	11.14	1331	1331	MS2	MSZ_TMT_M3_080613.raw
sAsPHR	261244906	N-Term(TMT6plex); S3(Phospho)	S(1): 0.0; S(3): 100.0	Replicate1	Unambiguous	6	1	HCD	13851	Unique	Used	1.106	1.159	0.956		3644	4030	4224	3484		24	0.0637524	45		0	30	101	3	321.826	963.462	0.99	11.22	1349	1349	MS2	MSZ_TMT_M3_080613.raw
sGsPGR	333440451	N-Term(TMT6plex); S3(Phospho)	S(1): 0.0; S(3): 100.0	Replicate1	Unambiguous	2	1	HCD	13899	Unique	Used	1.142	1.068	0.92		79310	90560	84730	72950		14	0.606034	26		0	6	16	2	435.207	869.408	-0.48	11.43	1401	1401	MS2	MSZ_TMT_M3_080613.raw
asPAAR	27501458	N-Term(TMT6plex); S2(Phospho)	S(2): 100.0	Replicate1	Unambiguous	2	1	HCD	14508	Unique	Used	1.122	0.952	0.977		42390	47570	40360	41420		19	0.201603	84		0	43	66	2	441.226	881.445	0.14	13.98	2050	2050	MS2	MSZ_TMT_M3_080613.raw
aAsPFR	14043024	N-Term(TMT6plex); S3(Phospho)	S(3): 100.0	Replicate1	Unambiguous	1	1	HCD	18773	Unique	Used	1.007	0.931	0.917		95960	96640	89390	88030		29	0.0195658	316		0	12	15	2	479.242	957.477	1.09	31.47	6600	6600	MS2	MSZ_TMT_M3_080613.raw
aAsPGR		N-Term(TMT6plex); S3(Phospho)	S(3): 100.0	Replicate1	Unambiguous	0	0	HCD	14290	No Proteins	Not Used	0.949	0.797	0.904		88930	84380	70900	80400		18	0.257334	76		0	30	26	2	434.218	867.429	-0.04	13.09	1818	1818	MS2	MSZ_TMT_M3_080613.raw
hGsPGR	21450761	N-Term(TMT6plex); S3(Phospho)	S(3): 100.0	Replicate1	Unambiguous	1	1	HCD	13585	Unique	Used	1.107	1.195	1.055		33360	36930	39850	35180		13	0.82129	34		0	5	35	2	460.221	919.435	0.12	10	1066	1066	MS2	MSZ_TMT_M3_080613.raw
aIIsPR	118572613	N-Term(TMT6plex); S4(Phospho)	S(4): 100.0	Replicate1	Unambiguous	1	1	HCD	19808	Unique	Used	1.001	0.819	0.932		125500	125700	102800	116900		24	0.0624449	230		0	22	12	2	483.273	965.539	0.92	36.1	7704	7704	MS2	MSZ_TMT_M3_080613.raw
atAGPR		N-Term(TMT6plex); T2(Phospho)	T(2): 100.0	Replicate1	Unambiguous	0	0	HCD	14765	No Proteins	Not Used	1.355	1.674	1.587		63790	86430	106800	101200		17	0.329987	84		0	26	33	2	441.226	881.444	-0.49	14.98	2324	2324	MS2	MSZ_TMT_M3_080613.raw
sPEIHR	117938251;167234419	N-Term(TMT6plex); S1(Phospho)	S(1): 100.0	Replicate1	Unambiguous	4	2	HCD	15816	Not Unique	Not Used	1.379	1.362	1.538		5595	7715	7622	8606		25	0.0573452	178		0	10	53	3	349.845	1047.52	0.63	19.05	3445	3445	MS2	MSZ_TMT_M3_080613.raw
aRLsYSDk	31377782	N-Term(TMT6plex); S4(Phospho); K8(TMT6plex)	S(4): 100.0; Y(5): 0.0; S(6): 0.0	Replicate1	Unambiguous	1	1	HCD	19842	Unique	Used	1.551	1.413	1.521		20910	32420	29560	31810				324	3.05	1	18	70	3	493.266	1477.78	1.57	36.25	7740	7740	MS2	MSZ_TMT_M3_080613.raw
ssPVLQHk	363807222	N-Term(TMT6plex); S2(Phospho); K8(TMT6plex)	S(1): 50.0; S(2): 50.0	Replicate1	Unambiguous	3	1	HCD	18452	Unique	Used	1.146	0.989	1.006		36860	42230	36440	37070				270	3.31	0	41	75	3	478.602	1433.79	-0.53	30.06	6257	6257	MS2	MSZ_TMT_M3_080613.raw
hQsPk	23111032	N-Term(TMT6plex); S3(Phospho); K5(TMT6plex)	S(3): 100.0	Replicate1	Unambiguous	4	1	HCD	14665	Unique	Used	1.099	0.915	0.942		257400	283000	235500	242500		27	0.0375402	241		0	16	7	3	378.874	1134.61	0.28	14.59	2218	2218	MS2	MSZ_TMT_M3_080613.raw
gAsPNR	34577049	N-Term(TMT6plex); S3(Phospho)	S(3): 100.0	Replicate1	Unambiguous	1	1	HCD	14063	Unique	Used	1.01	0.93	0.898		154800	156400	144000	139000		19	0.208208	68		0	5	7	2	455.721	910.434	-0.05	12.14	1576	1576	MS2	MSZ_TMT_M3_080613.raw
gHsHQR	21314720	N-Term(TMT6plex); S3(Phospho)	S(3): 100.0	Replicate1	Unambiguous	2	1	HCD	13355	Unique	Used	1.474	1.411	1.914		707.4	1043	998.4	1354		31	0.012927	140		0	24	500	3	344.165	1030.48	1.03	8.3	816	816	MS2	MSZ_TMT_M3_080613.raw
tAsPNR		N-Term(TMT6plex); S3(Phospho)	T(1): 0.0; S(3): 100.0	Replicate1	Unambiguous	0	0	HCD	14212	No Proteins	Not Used	1.003	0.944	0.828		24530	24610	23160	20300		18	0.258522	69		0	36	104	2	477.734	954.461	0.11	12.75	1734	1734	MS2	MSZ_TMT_M3_080613.raw
gRDsPYQSR	4506903	N-Term(TMT6plex); S4(Phospho)	S(4): 100.0; Y(6): 0.0; S(8): 0.0	Replicate1	Unambiguous	1	1	HCD	14928	Redundant	Not Used	1.225	1.169	1.165		24990	30600	29220	29100				167	2.88	1	62	89	3	458.884	1374.64	0.7	15.6	2498	2498	MS2	MSZ_TMT_M3_080613.raw
gSAsPHk	156142180	N-Term(TMT6plex); S4(Phospho); K7(TMT6plex)	S(2): 0.0; S(4): 100.0	Replicate1	Unambiguous	2	1	HCD	15574	Unique	Used	1.211	1.205	0.956		26440	32010	31850	25280		23	0.082129	255		0	40	33	3	407.885	1221.64	0.18	18.07	3187	3187	MS2	MSZ_TMT_M3_080613.raw
rsPTk	42734325;5454064	N-Term(TMT6plex); S2(Phospho); K5(TMT6plex)	S(2): 100.0; T(4): 0.0	Replicate1	Unambiguous	2	2	HCD	15279	Not Unique	Not Used	1.057	0.956	0.838		567500	599900	542400	475700		26	0.0433009	268		1	12	3	3	376.218	1126.64	0.87	16.95	2873	2873	MS2	MSZ_TMT_M3_080613.raw
sSsmADR		N-Term(TMT6plex); S3(Phospho); M4(Oxidation)	S(1): 0.0; S(2): 1.5; S(3): 98.5	Replicate1	Unambiguous	0	0	HCD	14064	No Proteins	Not Used	1.324	1.294	1.449		41380	54780	53550	59970		18	0.262722	21		0	12	12	2	539.726	1078.44	0.77	12.15	1577	1577	MS2	MSZ_TMT_M3_080613.raw
sPSGsPR	306482694	N-Term(TMT6plex); S5(Phospho)	S(1): 0.0; S(3): 0.0; S(5): 100.0	Replicate1	Unambiguous	2	1	HCD	14588	Unique	Used	1.06	1.011	0.969		242500	257100	245100	235100		19	0.212079	73		0	4	4	2	498.74	996.472	0.83	14.29	2136	2136	MS2	MSZ_TMT_M3_080613.raw
sAsPSPR	42542379	N-Term(TMT6plex); S3(Phospho)	S(1): 1.0; S(3): 98.9; S(5): 0.0	Replicate1	Unambiguous	1	1	HCD	14597	Unique	Used	1.055	0.995	0.926		50390	53150	50130	46680		29	0.0211104	150		0	23	33	2	505.747	1010.49	0.13	14.32	2145	2145	MS2	MSZ_TMT_M3_080613.raw
iHmsGPk	61743954	N-Term(TMT6plex); M3(Oxidation); S4(Phospho); K7(TMT6plex)	S(4): 100.0	Replicate1	Unambiguous	1	1	HCD	17549	Unique	Used	0.994	0.717	0.827		53280	52970	38220	44040		24	0.0772884	401		0	43	44	3	441.902	1323.69	0.46	26.17	5294	5294	MS2	MSZ_TMT_M3_080613.raw
sGSsSER	118572613	N-Term(TMT6plex); S4(Phospho)	S(1): 0.0; S(3): 0.0; S(4): 100.0; S(5): 0.0	Replicate1	Unambiguous	1	1	HCD	13878	Unique	Used	0.974	0.998	0.892		13880	13520	13850	12390		16	0.444116	56		0	37	118	2	509.724	1018.44	0.12	11.34	1378	1378	MS2	MSZ_TMT_M3_080613.raw
ssSPPPR	167234419	N-Term(TMT6plex); S2(Phospho)	S(1): 0.4; S(2): 49.8; S(3): 49.8	Replicate1	Unambiguous	1	1	HCD	14633	Unique	Used	1.143	0.999	1.171		90220	103200	90170	105700		23	0.0856045	88		0	18	12	2	518.756	1036.5	1.28	14.47	2184	2184	MS2	MSZ_TMT_M3_080613.raw
sGsPmAR	68509932	N-Term(TMT6plex); S3(Phospho); M5(Oxidation)	S(1): 1.7; S(3): 98.3	Replicate1	Unambiguous	5	1	HCD	14157	Unique	Used	0.767	0.412	0.53		56410	43260	23250	29910		28	0.0248598	105		0	40	58	2	515.733	1030.46	0.57	12.52	1676	1676	MS2	MSZ_TMT_M3_080613.raw
sIPLSIk	192449449	N-Term(TMT6plex); S1(Phospho); K7(TMT6plex)	S(1): 100.0; S(5): 0.0	Replicate1	Unambiguous	1	1	HCD	23843	Unique	Used	2.429	2.759	2.552		3796	9222	10470	9688		22	0.0951693	317		0	38	500	2	648.392	1295.78	1.64	63.41	12011	12011	MS2	MSZ_TMT_M3_080613.raw
sSsPPPR	167234419	N-Term(TMT6plex); S3(Phospho)	S(1): 33.3; S(2): 33.3; S(3): 33.3	Replicate1	Unambiguous	1	1	HCD	14768	Unique	Used	1.38	1.094	1.09		249300	343900	272700	271700		24	0.0684694	89		0	4	3	2	518.755	1036.5	0.58	15	2328	2328	MS2	MSZ_TMT_M3_080613.raw
gSLsPAR	71725360	N-Term(TMT6plex); S4(Phospho)	S(2): 0.0; S(4): 100.0	Replicate1	Unambiguous	1	1	HCD	16921	Unique	Used	1.024	0.887	0.995		78940	80840	69980	78550		23	0.08063	151		0	38	34	2	498.758	996.508	0.21	23.53	4624	4624	MS2	MSZ_TMT_M3_080613.raw
gSHsHSR	20127499	N-Term(TMT6plex); S4(Phospho)	S(2): 0.0; S(4): 100.0; S(6): 0.0	Replicate1	Unambiguous	1	1	HCD	13357	Unique	Used	1.998	1.63	1.621		1301	2600	2121	2110		30	0.0172781	282		0	19	380	3	359.5	1076.48	0.52	8.34	819	819	MS2	MSZ_TMT_M3_080613.raw
vSVsPGR	42542379	N-Term(TMT6plex); S4(Phospho)	S(2): 50.0; S(4): 50.0	Replicate1	Unambiguous	1	1	HCD	17873	Unique	Used	1.032	0.866	0.865		155700	160600	134800	134700		23	0.076824	152		0	8	7	2	505.766	1010.52	1.03	27.56	5640	5640	MS2	MSZ_TMT_M3_080613.raw
vSVsPGR	42542379	N-Term(TMT6plex); S4(Phospho)	S(2): 50.0; S(4): 50.0	Replicate1	Unambiguous	1	1	HCD	17756	Unique	Used	1.083	0.9	0.914		58270	63110	52420	53270		21	0.122884	165		0	27	51	2	505.766	1010.52	1.27	27.06	5515	5515	MS2	MSZ_TMT_M3_080613.raw
gPSGsPR	5453634	N-Term(TMT6plex); S5(Phospho)	S(3): 0.0; S(5): 100.0	Replicate1	Unambiguous	1	1	HCD	14611	Unique	Used	1.052	0.877	0.831		44470	46760	38990	36980		17	0.354403	72		0	31	81	2	483.734	966.461	-0.15	14.37	2160	2160	MS2	MSZ_TMT_M3_080613.raw
aLGsPTk	12056473	N-Term(TMT6plex); S4(Phospho); K7(TMT6plex)	S(4): 100.0; T(6): 0.0	Replicate1	Unambiguous	1	1	HCD	19554	Unique	Used	1.018	1.034	1.034		120000	122100	124000	124100		23	0.0810022	321		0	14	16	2	606.344	1211.68	1.07	34.9	7433	7433	MS2	MSZ_TMT_M3_080613.raw
tPSsPSk	45827753	N-Term(TMT6plex); S4(Phospho); K7(TMT6plex)	T(1): 0.0; S(3): 0.0; S(4): 100.0; S(6): 0.0	Replicate1	Unambiguous	4	1	HCD	17003	Unique	Used	1.405	1.374	1.318		60450	84930	83080	79680		22	0.101741	237		0	30	36	2	621.331	1241.65	0.42	23.88	4712	4712	MS2	MSZ_TMT_M3_080613.raw
tFsATVR	109715858	N-Term(TMT6plex); S3(Phospho)	T(1): 0.0; S(3): 100.0; T(5): 0.0	Replicate1	Unambiguous	1	1	HCD	20814	Unique	Used	1.169	0.939	0.979		38190	44660	35860	37370		22	0.113631	120		0	25	45	2	545.779	1090.55	1.26	41.06	8777	8777	MS2	MSZ_TMT_M3_080613.raw
gsHGHGR	117553608	N-Term(TMT6plex); S2(Phospho)	S(2): 100.0	Replicate1	Unambiguous	1	1	HCD	13374	Unique	Used	1.369	1.217	1.275		556	761.1	676.7	709		23	0.0825081	78		0	11	500	3	339.493	1016.46	1.06	8.54	839	839	MS2	MSZ_TMT_M3_080613.raw
asPATHR	118572613	N-Term(TMT6plex); S2(Phospho)	S(2): 100.0; T(5): 0.0	Replicate1	Unambiguous	1	1	HCD	14186	Unique	Used	1.707	1.304	1.488		10300	17580	13430	15320		38	0.00286343	338		0	13	27	3	350.177	1048.52	1.34	12.65	1707	1707	MS2	MSZ_TMT_M3_080613.raw
mHsQPR	94536805	N-Term(TMT6plex); M1(Oxidation); S3(Phospho)	S(3): 100.0	Replicate1	Unambiguous	2	1	HCD	13780	Unique	Used	1.228	1.061	1.295		16730	20550	17750	21660		21	0.132281	44		0	15	24	3	360.834	1080.49	1.95	10.91	1274	1274	MS2	MSZ_TMT_M3_080613.raw
tAsASRR	67782365	N-Term(TMT6plex); S3(Phospho)	T(1): 0.0; S(3): 0.6; S(5): 99.4	Replicate1	Unambiguous	1	1	HCD	13905	Unique	Used	0.84	0.701	0.987		17980	15110	12600	17750		24	0.0761515	362		1	19	51	2	529.272	1057.54	1.62	11.45	1407	1407	MS2	MSZ_TMT_M3_080613.raw
sFGsPNR	4502743	N-Term(TMT6plex); S4(Phospho)	S(1): 0.0; S(4): 100.0	Replicate1	Unambiguous	1	1	HCD	17891	Unique	Used	1.265	1.065	1.111		72670	91910	77400	80720		19	0.203937	119		0	36	28	2	537.253	1073.5	0.66	27.64	5659	5659	MS2	MSZ_TMT_M3_080613.raw
sFGsPNR	4502743	N-Term(TMT6plex); S4(Phospho)	S(1): 0.0; S(4): 100.0	Replicate1	Unambiguous	1	1	HCD	18009	Unique	Used	1.097	1.016	1.047		133900	146900	136000	140100		21	0.139475	119		0	29	13	2	537.253	1073.5	0.89	28.15	5785	5785	MS2	MSZ_TMT_M3_080613.raw
lGFSSsPTkk	156766050	N-Term(TMT6plex); S6(Phospho); K9(TMT6plex); K10(TMT6plex)	S(4): 0.0; S(5): 0.0; S(6): 100.0; T(8): 0.0	Replicate1	Unambiguous	1	1	HCD	22317	Unique	Used	1.056	0.752	0.776		20730	21890	15590	16080				281	3.12	1	17	191	3	607.018	1819.04	3.03	50	10380	10380	MS2	MSZ_TMT_M3_080613.raw
eAASGTtPQk	304376301	N-Term(TMT6plex); T7(Phospho); K10(TMT6plex)	S(4): 0.0; T(6): 0.0; T(7): 100.0	Replicate1	Unambiguous	5	1	HCD	17335	Unique	Used	1.031	1.077	0.892		95500	98460	102900	85190				363	2.86	0	51	19	3	509.933	1527.78	0.57	25.29	5066	5066	MS2	MSZ_TMT_M3_080613.raw
sGLTVPTsPk	313760537	N-Term(TMT6plex); S8(Phospho); K10(TMT6plex)	S(1): 0.0; T(4): 0.0; T(7): 0.9; S(8): 99.1	Replicate1	Unambiguous	3	1	HCD	21746	Redundant	Not Used	1.286	1.087	1.043		7713	9917	8381	8042				316	2.96	0	8	59	3	508.955	1524.85	3.41	46.25	9771	9771	MS2	MSZ_TMT_M3_080613.raw
sPPWEP	157412282	N-Term(TMT6plex); S1(Phospho)	S(1): 100.0	Replicate1	Unambiguous	2	1	HCD	23463	Unique	Used	1.315	1.392	1.327		1212	1594	1687	1608		21	0.142396	180		0	12	495	2	511.235	1021.46	3.8	59.73	11603	11603	MS2	MSZ_TMT_M3_080613.raw
sQsVTR	13786127	N-Term(TMT6plex); S3(Phospho)	S(1): 0.0; S(3): 100.0; T(5): 0.0	Replicate1	Unambiguous	1	1	HCD	14791	Unique	Used	1.134	1.04	1.096		47090	53400	48950	51580		21	0.131673	143		0	15	26	2	493.747	986.487	0.33	15.07	2352	2352	MS2	MSZ_TMT_M3_080613.raw
sHtSEGTR	37655183	N-Term(TMT6plex); T3(Phospho)	S(1): 0.0; T(3): 100.0; S(4): 0.0; T(7): 0.0	Replicate1	Unambiguous	3	1	HCD	13646	Unique	Used	1.52	1.653	1.951		14490	22020	23950	28280		46	0.000428052	159		0	23	45	3	395.182	1183.53	1.56	10.28	1131	1131	MS2	MSZ_TMT_M3_080613.raw
sPPPETIk	68342036	N-Term(TMT6plex); S1(Phospho); K8(TMT6plex)	S(1): 100.0; T(6): 0.0	Replicate1	Unambiguous	2	1	HCD	20217	Unique	Used	1.191	0.987	1.072		43470	51790	42900	46610		25	0.0781588	507		0	51	80	2	703.89	1406.77	1.48	38.09	8140	8140	MS2	MSZ_TMT_M3_080613.raw
vGsSNFR	4504919	N-Term(TMT6plex); S3(Phospho)	S(3): 100.0; S(4): 0.0	Replicate1	Unambiguous	2	1	HCD	19328	Unique	Used	1.148	1.094	1.46		185600	213000	203000	271000		23	0.0808159	206		0	19	7	2	538.262	1075.52	2.45	33.89	7192	7192	MS2	MSZ_TMT_M3_080613.raw
sFSIsPVR	21040314	N-Term(TMT6plex); S5(Phospho)	S(1): 0.0; S(3): 0.0; S(5): 100.0	Replicate1	Unambiguous	2	1	HCD	22905	Unique	Used	1.168	1.073	1.025		8072	9428	8664	8271		29	0.0224645	315		0	26	377	2	601.314	1201.62	3.03	54.63	11007	11007	MS2	MSZ_TMT_M3_080613.raw
sHsAEGGk	16332364	N-Term(TMT6plex); S3(Phospho); K8(TMT6plex)	S(1): 0.0; S(3): 100.0	Replicate1	Unambiguous	2	1	HCD	14959	Unique	Used	1.19	1.09	1.104		80990	96340	88240	89430		34	0.00659928	267		0	23	44	3	437.555	1310.65	-0.44	15.73	2531	2531	MS2	MSZ_TMT_M3_080613.raw
sLIGsPGR	331284176	N-Term(TMT6plex); S5(Phospho)	S(1): 0.0; S(5): 100.0	Replicate1	Unambiguous	3	1	HCD	20485	Unique	Used	1.083	0.941	0.792		31470	34100	29610	24930		36	0.00466119	268		0	13	53	2	548.293	1095.58	1.97	39.44	8426	8426	MS2	MSZ_TMT_M3_080613.raw
sHtSEGTR	37655183	N-Term(TMT6plex); T3(Phospho)	S(1): 0.0; T(3): 100.0; S(4): 0.0; T(7): 0.0	Replicate1	Unambiguous	3	1	HCD	13641	Unique	Used	2.253	2.343	2.697		10250	23080	24010	27640		25	0.0531492	118		0	42	123	2	592.268	1183.53	-1.39	10.25	1125	1125	MS2	MSZ_TMT_M3_080613.raw
dGSGtPSR	118572613	N-Term(TMT6plex); T5(Phospho)	S(3): 0.0; T(5): 98.9; S(7): 1.1	Replicate1	Unambiguous	1	1	HCD	14244	Unique	Used	1.26	1.167	1.169		44930	56600	52420	52540		23	0.0771786	101		0	35	33	2	543.245	1085.48	0.53	12.89	1769	1769	MS2	MSZ_TMT_M3_080613.raw
gPsWDPFR	4504517	N-Term(TMT6plex); S3(Phospho)	S(3): 100.0	Replicate1	Unambiguous	1	1	HCD	24869	Unique	Used	2.2	3.857	4.863		960.2	2113	3704	4670		20	0.154347	209		0	24	500	2	635.794	1270.58	-0.38	74.27	13135	13135	MS2	MSZ_TMT_M3_080613.raw
aAsLTEDR	302699239	N-Term(TMT6plex); S3(Phospho)	S(3): 100.0; T(5): 0.0	Replicate1	Unambiguous	6	1	HCD	18329	Unique	Used	1.282	1.159	1.202		32290	41390	37420	38830		24	0.0768268	372		0	39	71	2	586.282	1171.56	0.55	29.53	6126	6126	MS2	MSZ_TMT_M3_080613.raw
tAsFSESR	38569421	N-Term(TMT6plex); S3(Phospho)	T(1): 0.0; S(3): 100.0; S(5): 0.0; S(7): 0.0	Replicate1	Unambiguous	2	1	HCD	18084	Unique	Used	1.482	1.545	1.599		48440	71790	74850	77440		31	0.014808	151		0	15	28	2	597.274	1193.54	0.68	28.47	5865	5865	MS2	MSZ_TMT_M3_080613.raw
tPAsPHFR	67089157	N-Term(TMT6plex); S4(Phospho)	T(1): 0.0; S(4): 100.0	Replicate1	Unambiguous	1	1	HCD	18344	Unique	Used	1.33	1.284	1.516		9165	12190	11760	13890		34	0.00637524	246		0	48	94	3	407.871	1221.6	1.03	29.59	6142	6142	MS2	MSZ_TMT_M3_080613.raw
tGGsPSVR	14790190	N-Term(TMT6plex); S4(Phospho)	T(1): 0.0; S(4): 100.0; S(6): 0.0	Replicate1	Unambiguous	1	1	HCD	15512	Unique	Used	1.099	1.098	1.005		44880	49330	49270	45090		27	0.0371105	224		0	42	34	2	535.266	1069.52	-0.11	17.82	3121	3121	MS2	MSZ_TMT_M3_080613.raw
aVtPVPTk	39725634	N-Term(TMT6plex); T3(Phospho); K8(TMT6plex)	T(3): 100.0; T(7): 0.0	Replicate1	Unambiguous	1	1	HCD	19894	Unique	Used	1.673	1.302	1.572		3935	6585	5124	6188		24	0.0837404	456		0	15	82	3	450.932	1350.78	1.52	36.53	7795	7795	MS2	MSZ_TMT_M3_080613.raw
vSHsPPPk	42542379	N-Term(TMT6plex); S4(Phospho); K8(TMT6plex)	S(2): 0.0; S(4): 100.0	Replicate1	Unambiguous	1	1	HCD	17274	Unique	Used	1.446	1.225	1.289		72300	104500	88540	93190		27	0.0448308	476		0	10	9	3	462.924	1386.76	1.34	25.04	5001	5001	MS2	MSZ_TMT_M3_080613.raw
aVGmPSPVsPk	7656879	N-Term(TMT6plex); M4(Oxidation); S9(Phospho); K11(TMT6plex)	S(6): 0.0; S(9): 100.0	Replicate1	Unambiguous	1	1	HCD	20210	Unique	Used	1.336	1.288	1.129		20870	27890	26890	23560				399	3.13	0	61	146	3	541.959	1623.86	2.8	38.06	8132	8132	MS2	MSZ_TMT_M3_080613.raw
hSLSGSsPGmk	118572613	N-Term(TMT6plex); S7(Phospho); M10(Oxidation); K11(TMT6plex)	S(2): 0.0; S(4): 0.6; S(6): 49.7; S(7): 49.7	Replicate1	Unambiguous	1	1	HCD	17277	Unique	Used	1.523	1.356	1.394		50370	76710	68300	70200				405	3.18	0	51	28	3	547.942	1641.81	1.93	25.05	5004	5004	MS2	MSZ_TMT_M3_080613.raw
skPAGsDGERR	118601081	N-Term(TMT6plex); K2(TMT6plex); S6(Phospho)	S(1): 0.0; S(6): 100.0	Replicate1	Unambiguous	1	1	HCD	15118	Unique	Used	1.22	0.989	1.066		45440	55420	44950	48460				375	2.9	1	14	27	3	566.63	1697.87	0.4	16.33	2701	2701	MS2	MSZ_TMT_M3_080613.raw
sAsPDYNR	10863903	N-Term(TMT6plex); S3(Phospho)	S(1): 0.0; S(3): 100.0; Y(6): 0.0	Replicate1	Unambiguous	1	1	HCD	16010	Unique	Used	1.078	1.007	0.945		50610	54580	50950	47820		24	0.0627331	94		0	57	56	2	609.772	1218.54	0.86	19.84	3652	3652	MS2	MSZ_TMT_M3_080613.raw
rGsVSR	21361282	N-Term(TMT6plex); S3(Phospho)	S(3): 100.0; S(5): 0.0	Replicate1	Unambiguous	1	1	HCD	13993	Unique	Used	1.278	1.282	1.164		22450	28690	28790	26130		19	0.226202	102		1	25	32	3	324.173	970.504	1.01	11.85	1501	1501	MS2	MSZ_TMT_M3_080613.raw
sHsPmSNR	9558733	N-Term(TMT6plex); S3(Phospho); M5(Oxidation)	S(1): 0.0; S(3): 100.0; S(6): 0.0	Replicate1	Unambiguous	1	1	HCD	13676	Unique	Used	1.392	1.302	1.156		12530	17440	16310	14480		23	0.0842358	127		0	4	61	2	620.772	1240.54	1.68	10.43	1163	1163	MS2	MSZ_TMT_M3_080613.raw
sEGsPSQR	336020353	N-Term(TMT6plex); S4(Phospho)	S(1): 0.0; S(4): 100.0; S(6): 0.0	Replicate1	Unambiguous	5	1	HCD	14338	Unique	Used	2.322	1.42	1.079		19670	45690	27930	21230		20	0.161621	126		0	22	62	2	578.764	1156.52	0.82	13.29	1869	1869	MS2	MSZ_TMT_M3_080613.raw
aGsQGGR		N-Term(TMT6plex); S3(Phospho)	S(3): 100.0	Replicate1	Unambiguous	0	0	HCD	13888	No Proteins	Not Used	1.099	0.946	0.927		32050	35210	30320	29720		19	0.205824	95		0	37	52	2	471.224	941.44	0.12	11.38	1389	1389	MS2	MSZ_TMT_M3_080613.raw
gGHSsPQR	261244906	N-Term(TMT6plex); S5(Phospho)	S(4): 0.8; S(5): 99.2	Replicate1	Unambiguous	5	1	HCD	13657	Unique	Used	1.395	1.197	1.191		2740	3822	3279	3263		20	0.177622	85		0	42	251	3	378.847	1134.53	1.62	10.34	1142	1142	MS2	MSZ_TMT_M3_080613.raw
aAGQsPR	50428925	N-Term(TMT6plex); S5(Phospho)	S(5): 100.0	Replicate1	Unambiguous	1	1	HCD	14327	Unique	Used	1.074	0.959	0.879		84180	90440	80710	73960		24	0.0656896	114		0	22	50	2	498.248	995.488	0.84	13.25	1857	1857	MS2	MSZ_TMT_M3_080613.raw
qNHtPR	34932414	N-Term(TMT6plex); T4(Phospho)	T(4): 100.0	Replicate1	Unambiguous	1	1	HCD	13713	Unique	Used	1.131	1.182	0.895		16640	18820	19670	14900		23	0.076471	249		0	35	76	3	354.508	1061.51	0.49	10.6	1202	1202	MS2	MSZ_TMT_M3_080613.raw
sYsPAHNR	167234419	N-Term(TMT6plex); S3(Phospho)	S(1): 0.0; Y(2): 0.0; S(3): 100.0	Replicate1	Unambiguous	1	1	HCD	15423	Unique	Used	1.224	1.043	1.129		24610	30130	25660	27780		39	0.00209651	177		0	59	24	3	414.194	1240.57	-0.28	17.5	3026	3026	MS2	MSZ_TMT_M3_080613.raw
sPsPVQGk	308081964	N-Term(TMT6plex); S3(Phospho); K8(TMT6plex)	S(1): 0.0; S(3): 100.0	Replicate1	Unambiguous	2	1	HCD	18053	Unique	Used	1.329	1.372	1.329		256500	340800	352100	341000		26	0.0589423	429		0	35	7	2	669.366	1337.72	0.73	28.34	5832	5832	MS2	MSZ_TMT_M3_080613.raw
aAsSDQLR	42518070	N-Term(TMT6plex); S3(Phospho)	S(3): 99.1; S(4): 0.9	Replicate1	Unambiguous	2	1	HCD	16875	Unique	Used	1.364	1.357	1.324		22530	30720	30570	29830		24	0.0670651	178		0	42	151	2	578.782	1156.56	0.8	23.33	4575	4575	MS2	MSZ_TMT_M3_080613.raw
ePLIPAsPk	118572599	N-Term(TMT6plex); S7(Phospho); K9(TMT6plex)	S(7): 100.0	Replicate1	Unambiguous	1	1	HCD	22730	Unique	Used	1.274	1.297	1.206		7475	9525	9695	9015		25	0.0856928	597		0	55	500	2	745.427	1489.85	2.28	53.18	10820	10820	MS2	MSZ_TMT_M3_080613.raw
aTVTPsPVk	56118310	N-Term(TMT6plex); S6(Phospho); K9(TMT6plex)	T(2): 0.0; T(4): 0.8; S(6): 99.2	Replicate1	Unambiguous	1	1	HCD	19972	Unique	Used	1.247	1.227	1.179		37020	46150	45430	43670		34	0.0102334	565		0	24	136	2	719.411	1437.81	1.64	36.92	7878	7878	MS2	MSZ_TMT_M3_080613.raw
hVTLPSsPR	82659109	N-Term(TMT6plex); S7(Phospho)	T(3): 0.5; S(6): 49.8; S(7): 49.8	Replicate1	Unambiguous	1	1	HCD	19276	Unique	Used	1.347	1.368	1.348		9998	13470	13680	13480		26	0.049053	396		0	34	83	3	434.898	1302.68	1.27	33.66	7136	7136	MS2	MSZ_TMT_M3_080613.raw
sAsPDGGPR	92087055	N-Term(TMT6plex); S3(Phospho)	S(1): 0.0; S(3): 100.0	Replicate1	Unambiguous	1	1	HCD	15102	Unique	Used	1.249	1.004	0.969		69910	87340	70200	67730		23	0.0804446	134		0	40	25	2	576.766	1152.52	0.1	16.27	2684	2684	MS2	MSZ_TMT_M3_080613.raw
sGsAHGSGk	4759098	N-Term(TMT6plex); S3(Phospho); K9(TMT6plex)	S(1): 0.0; S(3): 100.0; S(7): 0.0	Replicate1	Unambiguous	1	1	HCD	14650	Unique	Used	1.363	1.467	1.184		82780	112900	121400	98020		39	0.00228117	376		0	12	16	2	663.334	1325.66	-0.08	14.53	2202	2202	MS2	MSZ_TMT_M3_080613.raw
sTsLSALVR	94818781	N-Term(TMT6plex); S3(Phospho)	S(1): 0.0; T(2): 0.0; S(3): 100.0; S(5): 0.0	Replicate1	Unambiguous	1	1	HCD	23193	Unique	Used	1.293	1.253	1.197		4997	6460	6260	5981		30	0.0241083	490		0	31	500	2	621.839	1242.67	4.24	57.23	11314	11314	MS2	MSZ_TMT_M3_080613.raw
sTAsPASTk	34335264	N-Term(TMT6plex); S4(Phospho); K9(TMT6plex)	S(1): 0.0; T(2): 0.0; S(4): 100.0; S(7): 0.0; T(8): 0.0	Replicate1	Unambiguous	3	1	HCD	16785	Unique	Used	1.101	0.992	1.001		30780	33880	30550	30820		35	0.00692317	446		0	29	104	2	694.365	1387.72	0.07	22.95	4479	4479	MS2	MSZ_TMT_M3_080613.raw
sPSGHPHVR	260656034	N-Term(TMT6plex); S1(Phospho)	S(1): 100.0; S(3): 0.0	Replicate1	Unambiguous	4	1	HCD	14379	Unique	Used	0.757	0.697	0.72		29350	22210	20450	21130		27	0.0339232	262		0	19	37	3	428.213	1282.63	0.11	13.46	1913	1913	MS2	MSZ_TMT_M3_080613.raw
sPSPAPPPR	42542379	N-Term(TMT6plex); S1(Phospho)	S(1): 100.0; S(3): 0.0	Replicate1	Unambiguous	1	1	HCD	16380	Unique	Used	1.168	1.028	0.993		28820	33670	29620	28610		22	0.117895	222		0	40	62	2	607.81	1214.61	0.06	21.35	4047	4047	MS2	MSZ_TMT_M3_080613.raw
lSLFPAsPR	4507705	N-Term(TMT6plex); S7(Phospho)	S(2): 0.0; S(7): 100.0	Replicate1	Unambiguous	1	1	HCD	24697	Unique	Used	1.187	0.839	0.83		1980	2351	1662	1643		36	0.00867939	717		0	33	500	2	648.849	1296.69	-0.04	72.31	12942	12942	MS2	MSZ_TMT_M3_080613.raw
lGsFGSITR	188595687	N-Term(TMT6plex); S3(Phospho)	S(3): 100.0; S(6): 0.0; T(8): 0.0	Replicate1	Unambiguous	2	1	HCD	23864	Unique	Used	1.115	1.366	0.787		10700	11930	14610	8422		34	0.00611641	316		0	19	295	2	623.825	1246.64	2.73	63.64	12034	12034	MS2	MSZ_TMT_M3_080613.raw
dGcAGGGsR	170650661	N-Term(TMT6plex); C3(Carbamidomethyl); S8(Phospho)	S(8): 100.0	Replicate1	Unambiguous	1	1	HCD	14204	Unique	Used	0.931	1.099	1.184		33140	30860	36420	39250		18	0.252637	97		0	52	79	2	573.235	1145.46	1.5	12.72	1726	1726	MS2	MSZ_TMT_M3_080613.raw
tAsPPPPPk	42542379	N-Term(TMT6plex); S3(Phospho); K9(TMT6plex)	T(1): 0.0; S(3): 100.0	Replicate1	Unambiguous	1	1	HCD	18508	Unique	Used	1.11	1.106	1.064		33090	36740	36600	35200		39	0.0021051	360		0	33	50	2	715.396	1429.78	-0.51	30.3	6317	6317	MS2	MSZ_TMT_M3_080613.raw
tAsPPPPPk	42542379	N-Term(TMT6plex); S3(Phospho); K9(TMT6plex)	T(1): 0.0; S(3): 100.0	Replicate1	Unambiguous	1	1	HCD	18655	Unique	Used	0.916	0.778	0.807		22360	20490	17400	18050		37	0.00458161	415		0	7	12	3	477.267	1429.79	0.85	30.95	6474	6474	MS2	MSZ_TMT_M3_080613.raw
tVsEPNLk	148539870	N-Term(TMT6plex); S3(Phospho); K8(TMT6plex)	T(1): 0.0; S(3): 100.0	Replicate1	Unambiguous	2	1	HCD	21239	Unique	Used	1.105	1.065	1.269		14510	16030	15450	18410		36	0.00507928	388		0	48	210	2	713.392	1425.78	0.98	43.2	9230	9230	MS2	MSZ_TMT_M3_080613.raw
gSASYsPPR	330864729	N-Term(TMT6plex); S6(Phospho)	S(2): 0.0; S(4): 0.0; Y(5): 1.0; S(6): 99.0	Replicate1	Unambiguous	2	1	HCD	17931	Unique	Used	1.262	1.112	1.084		19680	24850	21890	21330		25	0.0555261	178		0	40	128	2	615.79	1230.57	0.94	27.8	5701	5701	MS2	MSZ_TMT_M3_080613.raw
iSTAsGDGR	117938765	N-Term(TMT6plex); S5(Phospho)	S(2): 0.0; T(3): 0.0; S(5): 100.0	Replicate1	Unambiguous	5	1	HCD	16795	Unique	Used	1.122	1.124	1.121		105800	118700	119000	118600		34	0.00666035	161		0	35	22	2	586.779	1172.55	-0.18	23	4490	4490	MS2	MSZ_TMT_M3_080613.raw
gIsPIVFDR	94536805	N-Term(TMT6plex); S3(Phospho)	S(3): 100.0	Replicate1	Unambiguous	2	1	HCD	24207	Unique	Used	1.273	1.106	1.233		6122	7795	6771	7546		26	0.0390388	330		0	15	500	2	656.849	1312.69	3.92	67.05	12404	12404	MS2	MSZ_TMT_M3_080613.raw
iDIsPSTLR	117938251	N-Term(TMT6plex); S4(Phospho)	S(4): 0.7; S(6): 99.3; T(7): 0.0	Replicate1	Unambiguous	3	1	HCD	23745	Unique	Used	1.292	1.188	1.309		9211	11900	10940	12050		34	0.011476	638		0	7	247	2	655.852	1310.7	3.95	62.45	11906	11906	MS2	MSZ_TMT_M3_080613.raw
iDIsPSTLR	117938251	N-Term(TMT6plex); S4(Phospho)	S(4): 0.7; S(6): 99.3; T(7): 0.0	Replicate1	Unambiguous	3	1	HCD	23636	Unique	Used	1.168	1.161	1.225		6306	7368	7320	7722		31	0.025972	642		0	15	500	2	655.853	1310.7	4.6	61.36	11788	11788	MS2	MSZ_TMT_M3_080613.raw
iDIsPSTFR	167234419	N-Term(TMT6plex); S4(Phospho)	S(4): 100.0; S(6): 0.0; T(7): 0.0	Replicate1	Unambiguous	1	1	HCD	24306	Unique	Used	1.208	1.034	1.14		61050	73760	63120	69580		27	0.0356698	384		0	3	81	2	672.845	1344.68	5.14	68.1	12511	12511	MS2	MSZ_TMT_M3_080613.raw
iDIsPSTLR	117938251	N-Term(TMT6plex); S4(Phospho)	S(4): 50.0; S(6): 50.0; T(7): 0.0	Replicate1	Unambiguous	3	1	HCD	23683	Unique	Used	1.205	1.161	1.29		79380	95690	92140	102400		30	0.0185169	395		0	3	22	2	655.851	1310.7	2.74	61.87	11840	11840	MS2	MSZ_TMT_M3_080613.raw
iDIsPSTFR	167234419	N-Term(TMT6plex); S4(Phospho)	S(4): 99.2; S(6): 0.8; T(7): 0.0	Replicate1	Unambiguous	1	1	HCD	24257	Unique	Used	1.263	1.099	1.183		11430	14430	12550	13510		26	0.0474545	351		0	11	500	2	672.844	1344.68	3.96	67.6	12458	12458	MS2	MSZ_TMT_M3_080613.raw
tAsPPPPPk	42542379	N-Term(TMT6plex); S3(Phospho); K9(TMT6plex)	T(1): 0.0; S(3): 100.0	Replicate1	Unambiguous	1	1	HCD	18624	Unique	Used	1.164	1.087	1.091		61790	71960	67180	67430		49	0.000212453	365		0	11	18	2	715.396	1429.78	-1.11	30.82	6441	6441	MS2	MSZ_TMT_M3_080613.raw
tAsPPPPPk	42542379	N-Term(TMT6plex); S3(Phospho); K9(TMT6plex)	T(1): 0.0; S(3): 100.0	Replicate1	Unambiguous	1	1	HCD	18745	Unique	Used	1.071	0.955	1.089		48720	52190	46530	53070		49	0.000230017	397		0	13	22	2	715.397	1429.79	0.52	31.35	6570	6570	MS2	MSZ_TMT_M3_080613.raw
yGMGTsVER	291084757	N-Term(TMT6plex); S6(Phospho)	Y(1): 0.0; T(5): 0.0; S(6): 100.0	Replicate1	Unambiguous	4	1	HCD	20145	Unique	Used	1.166	0.957	0.997		23120	26950	22130	23050		23	0.0898456	150		0	50	109	2	654.797	1308.59	1.05	37.73	8063	8063	MS2	MSZ_TMT_M3_080613.raw
aEAPLPsPk	61743954	N-Term(TMT6plex); S7(Phospho); K9(TMT6plex)	S(7): 100.0	Replicate1	Unambiguous	1	1	HCD	21135	Unique	Used	1.425	1.236	1.326		3572	5089	4416	4735		31	0.020171	460		0	11	109	3	483.271	1447.8	2.45	42.65	9119	9119	MS2	MSZ_TMT_M3_080613.raw
lDIPTGTtPQRk	13699824	N-Term(TMT6plex); T8(Phospho); K12(TMT6plex)	T(5): 100.0; T(7): 0.0; T(8): 0.0	Replicate1	Unambiguous	1	1	HCD	22319	Unique	Used	1.143	1.214	1.345		8573	9796	10410	11530				488	3.32	1	29	251	3	622.35	1865.04	3.75	50.01	10382	10382	MS2	MSZ_TMT_M3_080613.raw
aTVTPsPVk	56118310	N-Term(TMT6plex); S6(Phospho); K9(TMT6plex)	T(2): 0.0; T(4): 0.0; S(6): 100.0	Replicate1	Unambiguous	1	1	HCD	20078	Unique	Used	1.337	1.388	1.33		563000	752600	781500	748700		32	0.0185521	576		0	5	3	2	719.41	1437.81	0.88	37.42	7992	7992	MS2	MSZ_TMT_M3_080613.raw
aQEQsPR	40556376	N-Term(TMT6plex); S5(Phospho)	S(5): 100.0	Replicate1	Unambiguous	1	1	HCD	14374	Unique	Used	1.141	1.063	0.891		36800	41980	39100	32790		18	0.24238	85		0	51	80	2	562.768	1124.53	-0.28	13.44	1907	1907	MS2	MSZ_TMT_M3_080613.raw
sNtPTPR	157384984	N-Term(TMT6plex); T3(Phospho)	S(1): 0.0; T(3): 100.0; T(5): 0.0	Replicate1	Unambiguous	4	1	HCD	14716	Unique	Used	1.132	0.927	0.881		49560	56100	45950	43650		21	0.130166	185		0	26	43	2	541.266	1081.52	0.35	14.79	2272	2272	MS2	MSZ_TMT_M3_080613.raw
lNsHGGR	42518070	N-Term(TMT6plex); S3(Phospho)	S(3): 100.0	Replicate1	Unambiguous	6	1	HCD	15171	Unique	Used	1.066	1.19	0.948		13240	14110	15750	12550		28	0.0272582	192		0	11	41	3	350.508	1049.51	-0.3	16.52	2757	2757	MS2	MSZ_TMT_M3_080613.raw
sMsENAVR	31377607	N-Term(TMT6plex); S3(Phospho)	S(1): 0.0; S(3): 100.0	Replicate1	Unambiguous	1	1	HCD	17866	Unique	Used	1.087	1.149	1.07		37870	41170	43530	40510		21	0.136614	136		0	70	73	2	601.776	1202.54	0.62	27.53	5632	5632	MS2	MSZ_TMT_M3_080613.raw
smsFQGIR	58530842	N-Term(TMT6plex); M2(Oxidation); S3(Phospho)	S(1): 0.0; S(3): 100.0	Replicate1	Unambiguous	2	1	HCD	20424	Unique	Used	1.346	1.461	1.936		29570	39800	43180	57240		21	0.141741	191		0	23	50	2	625.795	1250.58	2.15	39.14	8361	8361	MS2	MSZ_TMT_M3_080613.raw
tADsQETk	6631095	N-Term(TMT6plex); S4(Phospho); K8(TMT6plex)	T(1): 0.0; S(4): 100.0; T(7): 0.0	Replicate1	Unambiguous	3	1	HCD	16515	Unique	Used	1	0.894	0.907		61000	60970	54510	55340		26	0.046329	398		0	29	48	2	709.353	1417.7	1.14	21.87	4191	4191	MS2	MSZ_TMT_M3_080613.raw
lSPsPTSQR	27436948	N-Term(TMT6plex); S4(Phospho)	S(2): 0.0; S(4): 100.0; T(6): 0.0; S(7): 0.0	Replicate1	Unambiguous	4	1	HCD	18068	Unique	Used	1.138	0.996	1.131		536800	610900	534700	607200		25	0.0508741	289		0	3	2	2	641.324	1281.64	1.14	28.41	5848	5848	MS2	MSZ_TMT_M3_080613.raw
smsENAVR	31377607	N-Term(TMT6plex); M2(Oxidation); S3(Phospho)	S(1): 0.0; S(3): 100.0	Replicate1	Unambiguous	1	1	HCD	15374	Unique	Used	1.156	1.262	1.331		46850	54170	59140	62340		19	0.226724	112		0	31	32	2	609.773	1218.54	0.28	17.31	2974	2974	MS2	MSZ_TMT_M3_080613.raw
hsPVQmNR	226371725	N-Term(TMT6plex); S2(Phospho); M6(Oxidation)	S(2): 100.0	Replicate1	Unambiguous	2	1	HCD	14279	Unique	Used	1.398	1.266	1.394		21880	30580	27700	30500		28	0.0244623	155		0	30	35	3	431.87	1293.6	-0.72	13.03	1806	1806	MS2	MSZ_TMT_M3_080613.raw
aGsPAPSNR	197313748	N-Term(TMT6plex); S3(Phospho)	S(3): 100.0; S(7): 0.0	Replicate1	Unambiguous	1	1	HCD	14636	Unique	Used	1.274	1.423	1.337		30590	38970	43540	40880		26	0.0453416	159		0	17	30	2	583.282	1165.56	0.82	14.48	2187	2187	MS2	MSZ_TMT_M3_080613.raw
kVVVSPtkk	55956788	K1(TMT6plex); N-Term(TMT6plex); T7(Phospho); K8(TMT6plex); K9(TMT6plex)	S(5): 100.0; T(7): 0.0	Replicate1	Unambiguous	1	1	HCD	20089	Unique	Used	0.8	0.607	0.633		61560	49270	37390	38990				57	3.27	2	22	104	4	496.32	1982.26	0.32	37.46	8003	8003	MS2	MSZ_TMT_M3_080613.raw
rQsmAFSILNTPk	71361682	N-Term(TMT6plex); S3(Phospho); M4(Oxidation); K13(TMT6plex)	S(3): 100.0; S(7): 0.0; T(11): 0.0	Replicate1	Unambiguous	1	1	HCD	23549	Unique	Used	1.376	1.306	1.123		2224	3060	2904	2497				548	3.02	1	49	500	3	683.034	2047.09	2.85	60.56	11695	11695	MS2	MSZ_TMT_M3_080613.raw
aPLkPYPVsPSDk	94721239	N-Term(TMT6plex); K4(TMT6plex); S9(Phospho); K13(TMT6plex)	Y(6): 0.0; S(9): 98.9; S(11): 1.1	Replicate1	Unambiguous	1	1	HCD	22582	Unique	Used	1.19	1.109	1.223		5925	7053	6568	7248				371	3.26	0	47	500	3	722.746	2166.22	2.93	52.02	10662	10662	MS2	MSZ_TMT_M3_080613.raw
rNsSEER	40556376	N-Term(TMT6plex); S3(Phospho)	S(3): 100.0; S(4): 0.0	Replicate1	Unambiguous	1	1	HCD	13714	Unique	Used	1.17	1.034	1.208		8106	9485	8380	9795		24	0.0723597	127		1	17	92	3	396.186	1186.54	1.01	10.61	1203	1203	MS2	MSZ_TMT_M3_080613.raw
nSAsAER	319996623	N-Term(TMT6plex); S4(Phospho)	S(2): 0.0; S(4): 100.0	Replicate1	Unambiguous	2	1	HCD	14187	Unique	Used	1.121	0.997	1.132		35230	39490	35130	39860		22	0.111814	82		0	4	37	2	522.24	1043.47	1.09	12.65	1708	1708	MS2	MSZ_TMT_M3_080613.raw
rLsTPQR	156766050	N-Term(TMT6plex); S3(Phospho)	S(3): 100.0; T(4): 0.0	Replicate1	Unambiguous	1	1	HCD	16545	Unique	Used	1.266	1.2	1.379		12500	15820	15000	17230		33	0.00798908	253		1	13	50	3	389.547	1166.63	1.45	21.99	4223	4223	MS2	MSZ_TMT_M3_080613.raw
rEscTSR	296010963	N-Term(TMT6plex); S3(Phospho); C4(Carbamidomethyl)	S(3): 100.0; T(5): 0.0; S(6): 0.0	Replicate1	Unambiguous	8	1	HCD	13901	Unique	Used	1.241	1.256	1.164		22740	28220	28560	26480		23	0.0840421	110		1	16	23	3	402.183	1204.53	-0.26	11.44	1403	1403	MS2	MSZ_TMT_M3_080613.raw
rAsSGAR	117553586	N-Term(TMT6plex); S3(Phospho)	S(3): 99.1; S(4): 0.9	Replicate1	Unambiguous	1	1	HCD	13672	Unique	Used	1.244	1.183	1.245		10840	13490	12830	13500		24	0.0687855	182		1	45	140	3	338.509	1013.51	2.21	10.41	1158	1158	MS2	MSZ_TMT_M3_080613.raw
rGGsPER	74272284	N-Term(TMT6plex); S4(Phospho)	S(4): 100.0	Replicate1	Unambiguous	1	1	HCD	13836	Unique	Used	1.231	1.053	1.131		5319	6548	5600	6014		23	0.0890219	124		1	27	90	3	356.511	1067.52	0.17	11.15	1333	1333	MS2	MSZ_TMT_M3_080613.raw
tSAAAGSSsR	118498337	N-Term(TMT6plex); S9(Phospho)	T(1): 0.0; S(2): 0.0; S(7): 33.3; S(8): 33.3; S(9): 33.3	Replicate1	Unambiguous	1	1	HCD	14409	Unique	Used	1.587	1.574	1.663		26880	42650	42320	44710		24	0.0607431	216		0	16	23	2	602.283	1203.56	0.77	13.6	1945	1945	MS2	MSZ_TMT_M3_080613.raw
tTsISPALAR	239735592	N-Term(TMT6plex); S3(Phospho)	T(1): 0.0; T(2): 0.0; S(3): 99.5; S(5): 0.5	Replicate1	Unambiguous	8	1	HCD	20822	Unique	Used	1.188	1.057	0.997		16590	19720	17530	16550		31	0.0151856	385		0	35	162	2	663.356	1325.71	1.76	41.1	8785	8785	MS2	MSZ_TMT_M3_080613.raw
sGLTVPTsPk	313760537	N-Term(TMT6plex); S8(Phospho); K10(TMT6plex)	S(1): 0.0; T(4): 0.0; T(7): 0.9; S(8): 99.1	Replicate1	Unambiguous	3	1	HCD	21773	Unique	Used	1.416	1.104	0.953		233600	330800	258000	222600		26	0.0556949	484		0	42	9	2	762.928	1524.85	3.52	46.43	9800	9800	MS2	MSZ_TMT_M3_080613.raw
aSGSSAGsmk	22748721	N-Term(TMT6plex); S8(Phospho); M9(Oxidation); K10(TMT6plex)	S(2): 0.0; S(4): 1.1; S(5): 97.8; S(8): 1.1	Replicate1	Unambiguous	3	1	HCD	15806	Unique	Used	0.977	0.922	1.233		41800	40820	38520	51550		27	0.033304	233		0	21	35	2	718.846	1436.69	0	19.02	3435	3435	MS2	MSZ_TMT_M3_080613.raw
msGFIYQGk	166064036	N-Term(TMT6plex); S2(Phospho); K9(TMT6plex)	S(2): 100.0; Y(6): 0.0	Replicate1	Unambiguous	5	1	HCD	24463	Unique	Used	1.318	1.228	1.25		8321	10970	10210	10400		26	0.055439	484		0	23	500	2	784.901	1568.79	-0.25	69.76	12684	12684	MS2	MSZ_TMT_M3_080613.raw
msGFIYQGk	166064036	N-Term(TMT6plex); M1(Oxidation); S2(Phospho); K9(TMT6plex)	S(2): 100.0; Y(6): 0.0	Replicate1	Unambiguous	5	1	HCD	22734	Unique	Used	1.217	1.156	1.216		43090	52430	49830	52400		24	0.085528	452		0	14	90	2	792.901	1584.79	2.89	53.23	10825	10825	MS2	MSZ_TMT_M3_080613.raw
eDsGTFSLGk	4505581	N-Term(TMT6plex); S3(Phospho); K10(TMT6plex)	S(3): 100.0; T(5): 0.0; S(7): 0.0	Replicate1	Unambiguous	1	1	HCD	22880	Unique	Used	1.384	1.337	1.441		20330	28130	27190	29290		28	0.038336	486		0	57	500	2	789.895	1578.78	1.12	54.43	10980	10980	MS2	MSZ_TMT_M3_080613.raw
fGTFGGLGsk	61743954	N-Term(TMT6plex); S9(Phospho); K10(TMT6plex)	T(3): 0.0; S(9): 100.0	Replicate1	Unambiguous	1	1	HCD	24709	Unique	Used	0.981	0.952	1.026		11500	11280	10950	11800		33	0.0111275	427		0	12	500	2	754.9	1508.79	0.19	72.46	12957	12957	MS2	MSZ_TMT_M3_080613.raw
sGMsPEQSR	118572613	N-Term(TMT6plex); S4(Phospho)	S(1): 0.0; S(4): 100.0; S(8): 0.0	Replicate1	Unambiguous	1	1	HCD	16432	Unique	Used	1.037	0.938	1.047		32510	33720	30490	34040		20	0.183019	113		0	34	67	2	644.284	1287.56	1.04	21.55	4102	4102	MS2	MSZ_TMT_M3_080613.raw
aSAVSELsPR	167234419	N-Term(TMT6plex); S8(Phospho)	S(2): 0.0; S(5): 0.0; S(8): 100.0	Replicate1	Unambiguous	1	1	HCD	20093	Unique	Used	1.072	0.988	0.958		74080	79450	73180	70940		48	0.000363396	426		0	11	24	2	663.338	1325.67	1.39	37.49	8008	8008	MS2	MSZ_TMT_M3_080613.raw
msGFIYQGk	166064036	N-Term(TMT6plex); M1(Oxidation); S2(Phospho); K9(TMT6plex)	S(2): 100.0; Y(6): 0.0	Replicate1	Unambiguous	5	1	HCD	22737	Unique	Used	1.329	1.273	1.48		6143	8163	7818	9094		25	0.0755828	465		0	18	203	3	528.936	1584.79	2.38	53.24	10828	10828	MS2	MSZ_TMT_M3_080613.raw
eTESAPGsPR	39725634	N-Term(TMT6plex); S8(Phospho)	T(2): 0.0; S(4): 0.0; S(8): 100.0	Replicate1	Unambiguous	1	1	HCD	15760	Unique	Used	1.056	0.713	0.849		110100	116300	78500	93560		32	0.0107275	179		0	27	16	2	670.308	1339.61	-0.45	18.85	3386	3386	MS2	MSZ_TMT_M3_080613.raw
fGtFGGLGSk	61743954	N-Term(TMT6plex); T3(Phospho); K10(TMT6plex)	T(3): 100.0; S(9): 0.0	Replicate1	Unambiguous	1	1	HCD	24634	Unique	Used	1.074	1.058	1.087		12980	13940	13730	14120		27	0.0372407	415		0	14	418	2	754.896	1508.79	-4.18	71.65	12873	12873	MS2	MSZ_TMT_M3_080613.raw
sWSPPPEVSR	8923896	N-Term(TMT6plex); S1(Phospho)	S(1): 0.0; S(3): 100.0; S(9): 0.0	Replicate1	Unambiguous	2	1	HCD	22295	Unique	Used	1.083	0.978	0.958		9456	10240	9247	9056		24	0.0684694	300		0	60	500	2	725.852	1450.7	2.66	49.85	10356	10356	MS2	MSZ_TMT_M3_080613.raw
sHTPSPTsPk	5453593	N-Term(TMT6plex); S8(Phospho); K10(TMT6plex)	S(1): 0.0; T(3): 0.0; S(5): 0.0; T(7): 0.7; S(8): 99.3	Replicate1	Unambiguous	1	1	HCD	17394	Unique	Used	1.081	0.921	1.002		30950	33440	28500	31010		32	0.0171506	489		0	11	28	3	526.276	1576.81	0.67	25.53	5129	5129	MS2	MSZ_TMT_M3_080613.raw
sLSGSSPcPk	118572613	N-Term(TMT6plex); S1(Phospho); C8(Carbamidomethyl); K10(TMT6plex)	S(1): 100.0; S(3): 0.0; S(5): 0.0; S(6): 0.0	Replicate1	Unambiguous	1	1	HCD	19499	Unique	Used	1.144	0.921	0.954		34980	40010	32210	33380		39	0.0025731	436		0	29	96	2	779.392	1557.78	0.68	34.66	7374	7374	MS2	MSZ_TMT_M3_080613.raw
aSAVSELsPR	167234419	N-Term(TMT6plex); S8(Phospho)	S(2): 0.0; S(5): 0.0; S(8): 100.0	Replicate1	Unambiguous	1	1	HCD	19974	Unique	Used	0.923	0.794	0.954		293900	271400	233400	280500		48	0.000314511	367		0	8	7	2	663.339	1325.67	2.68	36.94	7881	7881	MS2	MSZ_TMT_M3_080613.raw
aAAGVGGsLR	45331215	N-Term(TMT6plex); S8(Phospho)	S(8): 100.0	Replicate1	Unambiguous	1	1	HCD	18601	Unique	Used	1.183	1.179	1.158		14920	17650	17590	17290		44	0.000673747	290		0	41	100	2	584.308	1167.61	0.15	30.71	6416	6416	MS2	MSZ_TMT_M3_080613.raw
sHTPSPTsPk	5453593	N-Term(TMT6plex); S8(Phospho); K10(TMT6plex)	S(1): 0.0; T(3): 0.0; S(5): 0.0; T(7): 0.9; S(8): 99.1	Replicate1	Unambiguous	1	1	HCD	17259	Unique	Used	1.201	1.163	0.999		45720	54920	53160	45670		37	0.00562497	506		0	13	18	3	526.277	1576.82	2.64	24.98	4985	4985	MS2	MSZ_TMT_M3_080613.raw
sGLTVPTsPk	313760537	N-Term(TMT6plex); S8(Phospho); K10(TMT6plex)	S(1): 0.0; T(4): 0.0; T(7): 0.8; S(8): 99.2	Replicate1	Unambiguous	3	1	HCD	21746	Unique	Used	1.286	1.087	1.043		7713	9917	8381	8042		33	0.0124759	499		0	8	59	3	508.955	1524.85	3.41	46.25	9771	9771	MS2	MSZ_TMT_M3_080613.raw
sPGGSGGASR	55749804	N-Term(TMT6plex); S1(Phospho)	S(1): 100.0; S(5): 0.0; S(9): 0.0	Replicate1	Unambiguous	1	1	HCD	14247	Unique	Used	1.307	1.353	1.218		22110	28910	29920	26920		26	0.0467193	139		0	15	51	2	571.264	1141.52	0.41	12.9	1772	1772	MS2	MSZ_TMT_M3_080613.raw
vGGsSVDLHR	146231994	N-Term(TMT6plex); S4(Phospho)	S(4): 99.3; S(5): 0.7	Replicate1	Unambiguous	15	1	HCD	18890	Unique	Used	1.167	1.254	1.313		10010	11680	12540	13130		31	0.0147713	356		0	24	67	3	445.892	1335.66	-0.14	31.98	6724	6724	MS2	MSZ_TMT_M3_080613.raw
fGTFGGLGsk	61743954	N-Term(TMT6plex); S9(Phospho); K10(TMT6plex)	T(3): 0.0; S(9): 100.0	Replicate1	Unambiguous	1	1	HCD	24733	Unique	Used	1.201	1.1	1.322		458.2	550.3	504.1	606		37	0.00451294	435		0	24	500	3	503.602	1508.79	-0.67	72.74	12984	12984	MS2	MSZ_TMT_M3_080613.raw
aGtPVSELTk	48928019	N-Term(TMT6plex); T3(Phospho); K10(TMT6plex)	T(3): 100.0; S(6): 0.0; T(9): 0.0	Replicate1	Unambiguous	1	1	HCD	22380	Unique	Used	1.201	1.124	1.017		11720	14070	13170	11920		30	0.0301802	612		0	40	340	2	770.925	1540.84	3.13	50.48	10447	10447	MS2	MSZ_TMT_M3_080613.raw
yWGPAsPTHk	21264616	N-Term(TMT6plex); S6(Phospho); K10(TMT6plex)	Y(1): 0.0; S(6): 100.0; T(8): 0.0	Replicate1	Unambiguous	1	1	HCD	22081	Unique	Used	1.248	1.023	1.014		11950	14920	12220	12110		44	0.000889068	492		0	31	233	3	561.29	1681.86	3.18	48.34	10128	10128	MS2	MSZ_TMT_M3_080613.raw
mSGSAsSENR	332205961	N-Term(TMT6plex); M1(Oxidation); S6(Phospho)	S(2): 0.6; S(4): 49.4; S(6): 49.4; S(7): 0.6	Replicate1	Unambiguous	4	1	HCD	14094	Unique	Used	1.343	1.194	1.406		35180	47240	42010	49470		19	0.223099	92		0	10	21	2	675.782	1350.56	0.69	12.26	1609	1609	MS2	MSZ_TMT_M3_080613.raw
sAsDTNLQk	55749644	N-Term(TMT6plex); S3(Phospho); K9(TMT6plex)	S(1): 0.0; S(3): 100.0; T(5): 0.0	Replicate1	Unambiguous	1	1	HCD	19164	Unique	Used	1.131	1.05	1.074		71030	80340	74570	76270		39	0.00319725	515		0	12	34	2	751.387	1501.77	0.41	33.17	7017	7017	MS2	MSZ_TMT_M3_080613.raw
lPLVPEsPRR	66348045	N-Term(TMT6plex); S7(Phospho)	S(7): 100.0	Replicate1	Unambiguous	1	1	HCD	22625	Unique	Used	1.294	1.301	1.147		2989	3867	3887	3427		37	0.00538643	524		1	12	216	3	491.613	1472.82	2.88	52.35	10708	10708	MS2	MSZ_TMT_M3_080613.raw
tDsSPNQAR	14165466	N-Term(TMT6plex); S3(Phospho)	T(1): 0.0; S(3): 0.0; S(4): 100.0	Replicate1	Unambiguous	3	1	HCD	14603	Unique	Used	1.213	1.153	0.988		214300	260100	247200	211800		21	0.122602	159		0	4	4	2	642.793	1284.58	0.36	14.35	2152	2152	MS2	MSZ_TMT_M3_080613.raw
hTLGDsDNES	56682959	N-Term(TMT6plex); S6(Phospho)	T(2): 0.0; S(6): 100.0; S(10): 0.0	Replicate1	Unambiguous	1	1	HCD	16410	Unique	Used	1.254	1.256	1.247		12380	15520	15540	15430		71	1.25747e-06	101		0	33	60	2	692.285	1383.56	0.23	21.47	4079	4079	MS2	MSZ_TMT_M3_080613.raw
mLQAIsPk	31543385	N-Term(TMT6plex); M1(Oxidation); S6(Phospho); K8(TMT6plex)	S(6): 100.0	Replicate1	Unambiguous	4	1	HCD	21501	Unique	Used	1.415	1.094	1.221		3735	5286	4087	4560		25	0.0845541	536		0	7	200	3	481.269	1441.79	2.82	44.79	9509	9509	MS2	MSZ_TMT_M3_080613.raw
sPVVSGDTsPR	8400715	N-Term(TMT6plex); S9(Phospho)	S(1): 0.0; S(5): 0.0; T(8): 1.3; S(9): 98.7	Replicate1	Unambiguous	9	1	HCD	17919	Unique	Used	1.155	0.985	1.03		42230	48770	41610	43490		24	0.0737471	353		0	28	46	2	705.846	1410.68	0.77	27.76	5689	5689	MS2	MSZ_TMT_M3_080613.raw
hNsISEAk	296531339	N-Term(TMT6plex); S3(Phospho); K8(TMT6plex)	S(3): 100.0; S(5): 0.0	Replicate1	Unambiguous	2	1	HCD	17337	Unique	Used	1.094	1.125	1.177		47710	52220	53670	56140		28	0.0309788	359		0	28	47	2	712.371	1423.73	-0.02	25.3	5068	5068	MS2	MSZ_TMT_M3_080613.raw
iQQNQsIR	41872583	N-Term(TMT6plex); S6(Phospho)	S(6): 100.0	Replicate1	Unambiguous	1	1	HCD	18043	Unique	Used	1.021	0.964	1.027		76090	77710	73320	78160		27	0.0328471	303		0	43	34	2	648.337	1295.67	0.08	28.29	5821	5821	MS2	MSZ_TMT_M3_080613.raw
sNsFSDER	61743954	N-Term(TMT6plex); S3(Phospho)	S(1): 0.0; S(3): 100.0; S(5): 0.0	Replicate1	Unambiguous	1	1	HCD	17279	Unique	Used	1.41	1.206	1.293		41610	58680	50160	53800		26	0.0394909	78		0	16	49	2	625.766	1250.53	-0.02	25.05	5006	5006	MS2	MSZ_TMT_M3_080613.raw
sVsGsPEPAAk	42542379	N-Term(TMT6plex); S3(Phospho); S5(Phospho); K11(TMT6plex)	S(1): 0.0; S(3): 100.0; S(5): 100.0	Replicate1	Unambiguous	1	1	HCD	18585	Unique	Used	1.168	0.867	1.021		19160	22390	16610	19560		27	0.0505855	454		0	15	153	2	824.394	1647.78	0.75	30.64	6399	6399	MS2	MSZ_TMT_M3_080613.raw
sFLSEPSsPGR	33946282	N-Term(TMT6plex); S8(Phospho)	S(1): 0.0; S(4): 0.0; S(7): 1.2; S(8): 98.8	Replicate1	Unambiguous	1	1	HCD	22269	Unique	Used	1.042	0.886	0.962		27570	28720	24430	26520		33	0.00899909	355		0	38	115	2	736.855	1472.7	2.63	49.65	10329	10329	MS2	MSZ_TMT_M3_080613.raw
sRAsPVSR	118572613	N-Term(TMT6plex); S4(Phospho)	S(1): 0.0; S(4): 100.0; S(7): 0.0	Replicate1	Unambiguous	1	1	HCD	14460	Unique	Used	1.072	0.83	0.928		26230	28130	21780	24340		24	0.0812234	387		1	28	55	3	390.206	1168.6	0.59	13.79	1999	1999	MS2	MSZ_TMT_M3_080613.raw
sGAHSSAsPPR	14670268	N-Term(TMT6plex); S8(Phospho)	S(1): 0.0; S(5): 0.0; S(6): 0.0; S(8): 100.0	Replicate1	Unambiguous	1	1	HCD	14605	Unique	Used	1.026	1.066	0.901		58720	60250	62610	52920		35	0.00581429	282		0	50	21	3	454.884	1362.64	0.16	14.35	2154	2154	MS2	MSZ_TMT_M3_080613.raw
eAALPPVsPLk	302699239	N-Term(TMT6plex); S8(Phospho); K11(TMT6plex)	S(8): 100.0	Replicate1	Unambiguous	6	1	HCD	23415	Unique	Used	1.336	1.108	1.144		8191	10950	9079	9372		36	0.00694502	502		0	20	387	2	830.48	1659.95	1.93	59.29	11552	11552	MS2	MSZ_TMT_M3_080613.raw
eAALPPVsPLk	302699239	N-Term(TMT6plex); S8(Phospho); K11(TMT6plex)	S(8): 100.0	Replicate1	Unambiguous	6	1	HCD	23532	Unique	Used	1.251	1.166	1.104		6185	7736	7211	6831		38	0.00378158	502		0	27	500	2	830.48	1659.95	2.15	60.37	11677	11677	MS2	MSZ_TMT_M3_080613.raw
eAALPPVsPLk	302699239	N-Term(TMT6plex); S8(Phospho); K11(TMT6plex)	S(8): 100.0	Replicate1	Unambiguous	6	1	HCD	23470	Unique	Used	1.357	1.203	1.099		7995	10850	9619	8789		36	0.00664506	487		0	10	309	2	830.48	1659.95	2.96	59.79	11611	11611	MS2	MSZ_TMT_M3_080613.raw
eAALPPVsPLk	302699239	N-Term(TMT6plex); S8(Phospho); K11(TMT6plex)	S(8): 100.0	Replicate1	Unambiguous	6	1	HCD	23424	Unique	Used	1.364	1.258	1.151		4567	6231	5747	5257		41	0.00177604	437		0	5	248	3	553.99	1659.96	4.46	59.38	11562	11562	MS2	MSZ_TMT_M3_080613.raw
tQGAGsPR	42718007	N-Term(TMT6plex); S6(Phospho)	T(1): 0.0; S(6): 100.0	Replicate1	Unambiguous	8	1	HCD	14438	Unique	Used	1.306	0.932	1.069		126100	164600	117600	134800		26	0.0428052	80		0	30	11	2	541.763	1082.52	0.1	13.71	1976	1976	MS2	MSZ_TMT_M3_080613.raw
sFTPDHVVYAR	42734430	N-Term(TMT6plex); S1(Phospho)	S(1): 100.0; T(3): 0.0; Y(9): 0.0	Replicate1	Unambiguous	1	1	HCD	22082	Unique	Used	1.277	1.347	1.402		3351	4279	4514	4699		37	0.00427581	415		0	18	283	3	534.264	1600.78	3.19	48.35	10129	10129	MS2	MSZ_TMT_M3_080613.raw
aPsIHGGSGGR	24234699	N-Term(TMT6plex); S3(Phospho)	S(3): 100.0; S(8): 0.0	Replicate1	Unambiguous	1	1	HCD	16509	Unique	Used	1.048	1.148	0.974		70340	73720	80720	68540		24	0.066145	279		0	18	10	3	435.549	1304.63	0.69	21.85	4185	4185	MS2	MSZ_TMT_M3_080613.raw
lIPGPLsPVAR	149158690	N-Term(TMT6plex); S7(Phospho)	S(7): 100.0	Replicate1	Unambiguous	1	1	HCD	24488	Unique	Used	1.156	1.057	1.029		4679	5409	4945	4816		38	0.00341037	388		0	13	500	2	714.912	1428.82	-0.93	70.03	12711	12711	MS2	MSZ_TMT_M3_080613.raw
aSsLNFLNk	198041728	N-Term(TMT6plex); S3(Phospho); K9(TMT6plex)	S(2): 0.0; S(3): 100.0	Replicate1	Unambiguous	2	1	HCD	24313	Unique	Used	1.1	1.1	1.102		10400	11440	11440	11460		38	0.00408888	558		0	26	290	2	766.419	1531.83	1.47	68.18	12519	12519	MS2	MSZ_TMT_M3_080613.raw
aNVSsPHR	145611426	N-Term(TMT6plex); S5(Phospho)	S(4): 0.0; S(5): 100.0	Replicate1	Unambiguous	1	1	HCD	14880	Unique	Used	1.196	1.147	1.139		22490	26910	25790	25620		25	0.0568194	227		0	29	38	3	392.862	1176.57	-0.53	15.4	2447	2447	MS2	MSZ_TMT_M3_080613.raw
iELSPsmEAPk	110349721	N-Term(TMT6plex); S6(Phospho); M7(Oxidation); K11(TMT6plex)	S(4): 0.8; S(6): 99.2	Replicate1	Unambiguous	6	1	HCD	22728	Unique	Used	1.245	1.62	0.93		4138	5151	6703	3847		40	0.00344149	668		0	31	500	2	878.455	1755.9	1.64	53.16	10818	10818	MS2	MSZ_TMT_M3_080613.raw
eAPGsPPLSPR	32698936	N-Term(TMT6plex); S5(Phospho)	S(5): 100.0; S(9): 0.0	Replicate1	Unambiguous	1	1	HCD	19580	Unique	Used	1.256	1.059	1.224		8798	11050	9321	10770		28	0.0263907	366		0	49	141	2	708.861	1416.71	3.65	35	7460	7460	MS2	MSZ_TMT_M3_080613.raw
tSsVVTLEVAk	90819233	N-Term(TMT6plex); S3(Phospho); K11(TMT6plex)	T(1): 0.0; S(2): 0.0; S(3): 100.0; T(6): 0.0	Replicate1	Unambiguous	2	1	HCD	23299	Unique	Used	1.287	1.316	1.387		6143	7907	8084	8519		51	0.000229241	592		0	38	500	2	836.471	1671.94	1.05	58.19	11427	11427	MS2	MSZ_TMT_M3_080613.raw
eTPHsPPGGVk	217035154	N-Term(TMT6plex); S5(Phospho); K11(TMT6plex)	T(2): 0.0; S(5): 100.0	Replicate1	Unambiguous	1	1	HCD	18447	Unique	Used	1.026	1.07	1.043		33400	34270	35750	34840		25	0.0794634	541		0	19	43	3	548.624	1643.86	0.65	30.04	6252	6252	MS2	MSZ_TMT_M3_080613.raw
ssSPELVTHLk	4757766	N-Term(TMT6plex); S2(Phospho); K11(TMT6plex)	S(1): 0.0; S(2): 0.7; S(3): 99.3; T(8): 0.0	Replicate1	Unambiguous	1	1	HCD	22291	Unique	Used	1.383	1.301	1.259		10960	15150	14250	13800		26	0.0760167	552		0	29	223	3	579.32	1735.94	2.53	49.81	10352	10352	MS2	MSZ_TMT_M3_080613.raw
sGAHSSAsPPR	14670268	N-Term(TMT6plex); S8(Phospho)	S(1): 0.0; S(5): 0.0; S(6): 0.0; S(8): 100.0	Replicate1	Unambiguous	1	1	HCD	14626	Unique	Used	1.312	1.106	1.209		10250	13450	11340	12390		34	0.0069103	312		0	35	58	2	681.822	1362.64	0.28	14.43	2176	2176	MS2	MSZ_TMT_M3_080613.raw
sATTTPSGsPR	148277037	N-Term(TMT6plex); S9(Phospho)	S(1): 0.0; T(3): 0.0; T(4): 0.0; T(5): 0.0; S(7): 0.0; S(9): 100.0	Replicate1	Unambiguous	1	1	HCD	15420	Unique	Used	1.102	0.759	0.712		54600	60180	41420	38900		46	0.000386266	338		0	0	29	2	685.83	1370.65	0.31	17.49	3023	3023	MS2	MSZ_TMT_M3_080613.raw
vSGAGFsPSSk	110556636	N-Term(TMT6plex); S7(Phospho); K11(TMT6plex)	S(2): 0.0; S(7): 100.0; S(9): 0.0; S(10): 0.0	Replicate1	Unambiguous	1	1	HCD	21666	Unique	Used	1.119	0.899	0.908		17740	19860	15940	16120		34	0.0105785	529		0	28	299	2	781.407	1561.81	2.34	45.77	9685	9685	MS2	MSZ_TMT_M3_080613.raw
hGsVSADEAAR	8923532	N-Term(TMT6plex); S3(Phospho)	S(3): 100.0; S(5): 0.0	Replicate1	Unambiguous	1	1	HCD	15432	Unique	Used	1.229	1.5	1.282		49670	61060	74490	63680		32	0.0111814	227		0	15	25	2	704.825	1408.64	0.01	17.53	3036	3036	MS2	MSZ_TMT_M3_080613.raw
lLLAsPPNER	134304853	N-Term(TMT6plex); S5(Phospho)	S(5): 100.0	Replicate1	Unambiguous	1	1	HCD	23613	Unique	Used	0.98	0.952	0.94		4563	4474	4345	4288		29	0.0308188	484		0	39	500	2	709.885	1418.76	1.13	61.14	11763	11763	MS2	MSZ_TMT_M3_080613.raw
eAPGsPPLSPR	32698936	N-Term(TMT6plex); S5(Phospho)	S(5): 100.0; S(9): 0.0	Replicate1	Unambiguous	1	1	HCD	19741	Unique	Used	1.061	0.927	0.998		19020	20190	17640	18980		41	0.00141337	392		0	24	84	2	708.859	1416.71	1.15	35.78	7632	7632	MS2	MSZ_TMT_M3_080613.raw
lDIDsPPITAR	33286418	N-Term(TMT6plex); S5(Phospho)	S(5): 100.0; T(9): 0.0	Replicate1	Unambiguous	5	1	HCD	23529	Unique	Used	1.135	1	1.049		9343	10610	9344	9802		30	0.0221216	493		0	25	392	2	753.895	1506.78	3.45	60.34	11674	11674	MS2	MSZ_TMT_M3_080613.raw
lEPTAPALsPR	14249622	N-Term(TMT6plex); S9(Phospho)	T(4): 0.0; S(9): 100.0	Replicate1	Unambiguous	1	1	HCD	22218	Unique	Used	1.17	1.075	1.083		10230	11970	11000	11090		24	0.0859866	385		0	29	386	2	730.891	1460.77	2.47	49.24	10274	10274	MS2	MSZ_TMT_M3_080613.raw
sVSGsPEPAAk	42542379	N-Term(TMT6plex); S5(Phospho); K11(TMT6plex)	S(1): 0.0; S(3): 0.0; S(5): 100.0	Replicate1	Unambiguous	1	1	HCD	18400	Unique	Used	1.059	0.718	0.777		58990	62450	42340	45820		59	3.44691e-05	613		0	15	48	2	784.41	1567.81	0.1	29.83	6202	6202	MS2	MSZ_TMT_M3_080613.raw
sFTPDHVVYAR	42734430	N-Term(TMT6plex); S1(Phospho)	S(1): 100.0; T(3): 0.0; Y(9): 0.0	Replicate1	Unambiguous	1	1	HCD	22086	Unique	Used	1.116	1.194	1.168		7551	8429	9015	8823		30	0.0201122	434		0	37	500	2	800.891	1600.77	1.07	48.38	10133	10133	MS2	MSZ_TMT_M3_080613.raw
eAALPPVsPLk	302699239	N-Term(TMT6plex); S8(Phospho); K11(TMT6plex)	S(8): 100.0	Replicate1	Unambiguous	6	1	HCD	23569	Unique	Used	1.279	1.316	1.421		1101	1408	1449	1564		25	0.0752298	488		0	10	500	3	553.989	1659.95	2.81	60.75	11716	11716	MS2	MSZ_TMT_M3_080613.raw
iGEGTyGVVYk	281427278	N-Term(TMT6plex); Y6(Phospho); K11(TMT6plex)	T(5): 0.0; Y(6): 100.0; Y(10): 0.0	Replicate1	Unambiguous	6	1	HCD	23174	Unique	Used	0.934	0.803	0.818		13390	12510	10750	10960		38	0.0057904	746		0	22	500	2	862.462	1723.92	5.19	57.03	11294	11294	MS2	MSZ_TMT_M3_080613.raw
iTAHSsPPLTk	68342036	N-Term(TMT6plex); S6(Phospho); K11(TMT6plex)	T(2): 0.0; S(5): 50.0; S(6): 50.0; T(10): 0.0	Replicate1	Unambiguous	2	1	HCD	20705	Unique	Used	1.08	1.084	1.092		12180	13150	13200	13300		28	0.0427858	518		0	20	93	3	563.984	1689.94	1.32	40.5	8660	8660	MS2	MSZ_TMT_M3_080613.raw
eAALPPVsPLk	302699239	N-Term(TMT6plex); S8(Phospho); K11(TMT6plex)	S(8): 100.0	Replicate1	Unambiguous	6	1	HCD	23502	Unique	Used	1.396	1.492	1.38		1897	2647	2830	2617		34	0.0100442	483		0	10	267	3	553.989	1659.95	3.03	60.08	11645	11645	MS2	MSZ_TMT_M3_080613.raw
sLGPSLATDkS	151101292	N-Term(TMT6plex); S1(Phospho); K10(TMT6plex)	S(1): 100.0; S(5): 0.0; T(8): 0.0; S(11): 0.0	Replicate1	Unambiguous	1	1	HCD	22366	Unique	Used	1.387	1.908	1.886		9177	12730	17510	17300		42	0.00170764	599		1	33	433	2	807.433	1613.86	1.84	50.37	10432	10432	MS2	MSZ_TMT_M3_080613.raw
rSsPESDR	116008442	N-Term(TMT6plex); S3(Phospho)	S(2): 0.0; S(3): 100.0; S(6): 0.0	Replicate1	Unambiguous	1	1	HCD	14058	Unique	Used	1.065	0.981	0.982		12570	13390	12330	12340		25	0.0593604	210		1	39	54	3	414.862	1242.57	1.94	12.11	1570	1570	MS2	MSZ_TMT_M3_080613.raw
rSsLLNAk	256600202	N-Term(TMT6plex); S3(Phospho); K8(TMT6plex)	S(2): 0.0; S(3): 100.0	Replicate1	Unambiguous	5	1	HCD	20190	Unique	Used	1.155	1.002	1.034		23400	27030	23450	24190		25	0.0816809	506		1	40	148	2	713.914	1426.82	1.56	37.95	8111	8111	MS2	MSZ_TMT_M3_080613.raw
rSsPAQTR	5901948	N-Term(TMT6plex); S3(Phospho)	S(2): 1.4; S(3): 98.6; T(7): 0.0	Replicate1	Unambiguous	1	1	HCD	13903	Unique	Used	1.236	1.109	1.22		18140	22430	20120	22140		45	0.000560543	379		1	25	26	3	404.541	1211.61	-0.5	11.45	1405	1405	MS2	MSZ_TMT_M3_080613.raw
aASPsPQSVR	42542379	N-Term(TMT6plex); S5(Phospho)	S(3): 50.0; S(5): 50.0; S(8): 0.0	Replicate1	Unambiguous	1	1	HCD	16719	Unique	Used	1.136	0.952	1.124		77040	87520	73330	86580		25	0.0683615	411		0	6	11	2	654.829	1308.65	-0.22	22.69	4409	4409	MS2	MSZ_TMT_M3_080613.raw
rTsFSFQk	56788399	N-Term(TMT6plex); S3(Phospho); K8(TMT6plex)	T(2): 0.0; S(3): 100.0; S(5): 0.0	Replicate1	Unambiguous	4	1	HCD	22263	Unique	Used	1.139	0.982	1.024		9874	11240	9696	10110		34	0.00934095	511		1	12	307	3	513.611	1538.82	2.92	49.6	10322	10322	MS2	MSZ_TMT_M3_080613.raw
rsSLLNAk	256600202	N-Term(TMT6plex); S2(Phospho); K8(TMT6plex)	S(2): 0.0; S(3): 100.0	Replicate1	Unambiguous	5	1	HCD	20173	Unique	Used	1.023	0.928	0.885		42610	43610	39530	37700		27	0.0481763	508		1	37	80	3	476.278	1426.82	1.17	37.87	8093	8093	MS2	MSZ_TMT_M3_080613.raw
qSLPAsPR	78042577	N-Term(TMT6plex); S6(Phospho)	S(2): 0.0; S(6): 100.0	Replicate1	Unambiguous	1	1	HCD	17748	Unique	Used	1.149	1.048	1.075		35320	40600	37010	37970		31	0.0143383	315		0	55	90	2	582.802	1164.6	0.09	27.02	5506	5506	MS2	MSZ_TMT_M3_080613.raw
lGSQHsPGR	296010995	N-Term(TMT6plex); S6(Phospho)	S(3): 0.0; S(6): 100.0	Replicate1	Unambiguous	12	1	HCD	15864	Unique	Used	1.145	1.18	0.941		58350	66820	68820	54910		31	0.0135051	296		0	9	15	3	416.542	1247.61	0.54	19.25	3497	3497	MS2	MSZ_TMT_M3_080613.raw
rGsQGDSk	58533159	N-Term(TMT6plex); S3(Phospho); K8(TMT6plex)	S(3): 100.0; S(7): 0.0	Replicate1	Unambiguous	6	1	HCD	14781	Unique	Used	1.318	1.308	1.289		99190	130800	129800	127800		23	0.0892271	328		1	27	41	3	458.237	1372.7	-0.88	15.04	2341	2341	MS2	MSZ_TMT_M3_080613.raw
hGsQDcGSR	7657307	N-Term(TMT6plex); S3(Phospho); C6(Carbamidomethyl)	S(3): 100.0; S(8): 0.0	Replicate1	Unambiguous	1	1	HCD	13640	Unique	Used	1.242	1.138	1.139		7623	9468	8678	8683		29	0.0206774	80		0	17	165	2	656.77	1312.53	1.3	10.25	1124	1124	MS2	MSZ_TMT_M3_080613.raw
lVEQANsPk	27477111	N-Term(TMT6plex); S7(Phospho); K9(TMT6plex)	S(7): 100.0	Replicate1	Unambiguous	1	1	HCD	20472	Unique	Used	1.167	1.194	1.353		9606	11210	11470	12990		34	0.0111826	626		0	29	63	3	508.614	1523.83	1.7	39.37	8412	8412	MS2	MSZ_TMT_M3_080613.raw
mSDTGsPGmQR	41393563	N-Term(TMT6plex); M1(Oxidation); S6(Phospho); M9(Oxidation)	S(2): 0.0; T(4): 1.3; S(6): 98.7	Replicate1	Unambiguous	1	1	HCD	14737	Unique	Used	1.071	0.84	0.887		7013	7514	5888	6219		25	0.053641	103		0	10	86	2	754.31	1507.61	0.21	14.87	2294	2294	MS2	MSZ_TMT_M3_080613.raw
aASPsPQSVR	42542379	N-Term(TMT6plex); S5(Phospho)	S(3): 0.0; S(5): 100.0; S(8): 0.0	Replicate1	Unambiguous	1	1	HCD	16869	Unique	Used	1.227	0.972	1.003		26380	32380	25640	26470		27	0.0454095	418		0	37	92	2	654.83	1308.65	0.52	23.3	4569	4569	MS2	MSZ_TMT_M3_080613.raw
dAEQSGsPR	45505149	N-Term(TMT6plex); S7(Phospho)	S(5): 0.7; S(7): 99.3	Replicate1	Unambiguous	5	1	HCD	14502	Unique	Used	1.004	0.943	0.952		34720	34850	32750	33070		35	0.00589518	107		0	7	35	2	628.279	1255.55	-0.07	13.96	2044	2044	MS2	MSZ_TMT_M3_080613.raw
rGsDGGAR		N-Term(TMT6plex); S3(Phospho)	S(3): 100.0	Replicate1	Unambiguous	0	0	HCD	13659	No Proteins	Not Used	1.059	0.884	0.999		21160	22410	18700	21130		18	0.253219	96		1	9	23	2	542.76	1084.51	2.33	10.36	1145	1145	MS2	MSZ_TMT_M3_080613.raw
aAsPsPQSVR	42542379	N-Term(TMT6plex); S3(Phospho); S5(Phospho)	S(3): 100.0; S(5): 100.0; S(8): 0.0	Replicate1	Unambiguous	1	1	HCD	16551	Unique	Used	1.062	0.92	0.994		19930	21170	18330	19800		23	0.0882057	145		0	34	110	2	694.813	1388.62	1.18	22.01	4229	4229	MS2	MSZ_TMT_M3_080613.raw
qQStSSDR	55956916	N-Term(TMT6plex); T4(Phospho)	S(3): 100.0; T(4): 0.0; S(5): 0.0; S(6): 0.0	Replicate1	Unambiguous	1	1	HCD	13982	Unique	Used	1.227	1.153	1.912		11380	13960	13130	21760		26	0.0463977	96		0	8	113	2	609.272	1217.54	0.06	11.8	1489	1489	MS2	MSZ_TMT_M3_080613.raw
lDPPPsPHSNR	110227613	N-Term(TMT6plex); S6(Phospho)	S(6): 100.0; S(9): 0.0	Replicate1	Unambiguous	1	1	HCD	17877	Unique	Used	1.147	1.093	1.115		39820	45690	43530	44380		33	0.00834635	328		0	57	42	3	509.251	1525.74	0.99	27.58	5644	5644	MS2	MSZ_TMT_M3_080613.raw
hGsQDcGSR	7657307	N-Term(TMT6plex); S3(Phospho); C6(Carbamidomethyl)	S(3): 100.0; S(8): 0.0	Replicate1	Unambiguous	1	1	HCD	13653	Unique	Used	1.652	1.419	1.236		4370	7221	6202	5402		19	0.225163	67		0	36	204	3	438.182	1312.53	0.11	10.31	1138	1138	MS2	MSZ_TMT_M3_080613.raw
hsPTPQQSNR	42542379	N-Term(TMT6plex); S2(Phospho)	S(2): 100.0; T(4): 0.0; S(8): 0.0	Replicate1	Unambiguous	1	1	HCD	14117	Unique	Used	1.179	0.885	1.252		15930	18790	14110	19960		25	0.0497161	275		0	40	36	3	487.566	1460.68	-1.46	12.35	1633	1633	MS2	MSZ_TMT_M3_080613.raw
sLQQLAEER	154759259	N-Term(TMT6plex); S1(Phospho)	S(1): 100.0	Replicate1	Unambiguous	3	1	HCD	22272	Unique	Used	1.355	1.495	1.464		7843	10620	11730	11480		25	0.0588162	306		0	23	436	2	691.848	1382.69	0.65	49.67	10332	10332	MS2	MSZ_TMT_M3_080613.raw
aIsSANLLVR	110227615	N-Term(TMT6plex); S3(Phospho)	S(3): 100.0; S(4): 0.0	Replicate1	Unambiguous	1	1	HCD	23621	Unique	Used	1.688	2.003	2.026		9881	16680	19790	20020		39	0.00237135	369		0	10	299	2	676.876	1352.74	-4.63	61.22	11772	11772	MS2	MSZ_TMT_M3_080613.raw
tAQVPsPPR	259906020	N-Term(TMT6plex); S6(Phospho)	T(1): 0.0; S(6): 100.0	Replicate1	Unambiguous	5	1	HCD	19433	Unique	Used	1.293	1.315	1.33		195200	252300	256700	259600		25	0.0503263	349		0	13	5	2	631.328	1261.65	-0.52	34.37	7304	7304	MS2	MSZ_TMT_M3_080613.raw
tAQVPsPPR	259906020	N-Term(TMT6plex); S6(Phospho)	T(1): 0.0; S(6): 100.0	Replicate1	Unambiguous	5	1	HCD	19074	Unique	Used	1.346	1.138	1.216		57550	77460	65460	69960		27	0.0380886	349		0	24	35	2	631.329	1261.65	0.83	32.77	6921	6921	MS2	MSZ_TMT_M3_080613.raw
tAQVPsPPR	259906020	N-Term(TMT6plex); S6(Phospho)	T(1): 0.0; S(6): 100.0	Replicate1	Unambiguous	5	1	HCD	19313	Unique	Used	1.094	0.854	0.988		216900	237300	185300	214300		29	0.0212943	343		0	12	7	2	631.33	1261.65	1.9	33.83	7176	7176	MS2	MSZ_TMT_M3_080613.raw
sEsPPAELPSLR	10863903	N-Term(TMT6plex); S3(Phospho)	S(1): 0.0; S(3): 100.0; S(10): 0.0	Replicate1	Unambiguous	1	1	HCD	22771	Unique	Used	1.152	1.042	1.083		8326	9596	8677	9019		28	0.0387064	459		0	40	384	2	796.402	1591.8	1.8	53.53	10864	10864	MS2	MSZ_TMT_M3_080613.raw
sEsPPAELPSLR	10863903	N-Term(TMT6plex); S3(Phospho)	S(1): 0.0; S(3): 100.0; S(10): 0.0	Replicate1	Unambiguous	1	1	HCD	22842	Unique	Used	1.248	1.121	1.098		7195	8979	8063	7902		24	0.0878472	460		0	42	431	2	796.402	1591.8	2.18	54.09	10940	10940	MS2	MSZ_TMT_M3_080613.raw
sGNTPNsPR	157388975	N-Term(TMT6plex); S7(Phospho)	S(1): 0.0; T(4): 0.0; S(7): 100.0	Replicate1	Unambiguous	1	1	HCD	14596	Unique	Used	1.752	1.389	0.962		44010	77110	61120	42350		28	0.0291405	275		0	34	34	2	619.79	1238.57	0.47	14.32	2144	2144	MS2	MSZ_TMT_M3_080613.raw
asGVAVSDGVIk	5031635	N-Term(TMT6plex); S2(Phospho); K12(TMT6plex)	S(2): 100.0; S(7): 0.0	Replicate1	Unambiguous	1	1	HCD	22668	Unique	Used	1.069	0.945	0.906		13100	14010	12380	11870		55	9.79285e-05	552		0	36	344	2	820.956	1640.91	1.7	52.7	10754	10754	MS2	MSZ_TMT_M3_080613.raw
hsPTPQQSNR	42542379	N-Term(TMT6plex); S2(Phospho)	S(2): 100.0; T(4): 0.0; S(8): 0.0	Replicate1	Unambiguous	1	1	HCD	14107	Unique	Used	1.123	0.924	0.912		7789	8747	7201	7103		24	0.0637524	314		0	7	97	2	730.846	1460.68	-0.01	12.31	1622	1622	MS2	MSZ_TMT_M3_080613.raw
iAQVsPGPR	102467242	N-Term(TMT6plex); S5(Phospho)	S(5): 100.0	Replicate1	Unambiguous	2	1	HCD	19396	Unique	Used	1.143	1.088	1.082		36890	42180	40140	39930		24	0.0653386	339		0	33	65	2	617.332	1233.66	1.57	34.2	7264	7264	MS2	MSZ_TMT_M3_080613.raw
tHsGSSGGSGSR	296010995	N-Term(TMT6plex); S3(Phospho)	T(1): 0.0; S(3): 100.0; S(5): 0.0; S(6): 0.0; S(9): 0.0; S(11): 0.0	Replicate1	Unambiguous	12	1	HCD	13514	Unique	Used	1.886	2.213	1.686		2342	4419	5184	3949		41	0.00121478	180		0	3	226	2	693.305	1385.6	1.52	9.57	990	990	MS2	MSZ_TMT_M3_080613.raw
tAQVPsPPR	259906020	N-Term(TMT6plex); S6(Phospho)	T(1): 0.0; S(6): 100.0	Replicate1	Unambiguous	5	1	HCD	19193	Unique	Used	1.233	1.168	1.206		105000	129400	122600	126600		32	0.0115425	347		0	11	11	2	631.329	1261.65	0.64	33.29	7048	7048	MS2	MSZ_TMT_M3_080613.raw
scFESsPDPELk	118572613	N-Term(TMT6plex); C2(Carbamidomethyl); S6(Phospho); K12(TMT6plex)	S(1): 0.0; S(5): 0.0; S(6): 100.0	Replicate1	Unambiguous	1	1	HCD	22533	Unique	Used	1.119	1.014	1.019		8262	9246	8375	8422		29	0.0281133	472		0	17	500	2	967.457	1933.91	2.76	51.62	10610	10610	MS2	MSZ_TMT_M3_080613.raw
cSGPGLsPGmVR	116063573	N-Term(TMT6plex); C1(Carbamidomethyl); S7(Phospho); M10(Oxidation)	S(2): 0.0; S(7): 100.0	Replicate1	Unambiguous	2	1	HCD	19905	Unique	Used	1.076	0.956	1		18010	19380	17210	18020		37	0.00333808	267		0	16	133	2	771.856	1542.7	2.73	36.59	7807	7807	MS2	MSZ_TMT_M3_080613.raw
gHPHSASsPSER	25121987	N-Term(TMT6plex); S8(Phospho)	S(5): 0.4; S(7): 0.4; S(8): 49.6; S(10): 49.6	Replicate1	Unambiguous	1	1	HCD	13801	Unique	Used	1.067	1.129	0.81		8124	8667	9173	6584		35	0.00486964	232		0	20	52	3	519.905	1557.7	0.59	11	1296	1296	MS2	MSZ_TMT_M3_080613.raw
gVAPADsPEAPR	148596953	N-Term(TMT6plex); S7(Phospho)	S(7): 100.0	Replicate1	Unambiguous	1	1	HCD	18019	Unique	Used	1.233	1.224	1.249		12550	15470	15360	15670		32	0.0131148	397		0	40	113	2	738.358	1475.71	0.19	28.19	5795	5795	MS2	MSZ_TMT_M3_080613.raw
tAQVPsPPR	259906020	N-Term(TMT6plex); S6(Phospho)	T(1): 0.0; S(6): 100.0	Replicate1	Unambiguous	5	1	HCD	19479	Unique	Used	1.769	1.378	1.719		5303	9379	7308	9114		27	0.0334808	349		0	11	26	3	421.222	1261.65	0.75	34.57	7353	7353	MS2	MSZ_TMT_M3_080613.raw
tAQVPsPPR	259906020	N-Term(TMT6plex); S6(Phospho)	T(1): 0.0; S(6): 100.0	Replicate1	Unambiguous	5	1	HCD	19358	Unique	Used	1.203	1.125	1.082		2967	3569	3337	3210		34	0.00733663	334		0	2	43	3	421.222	1261.65	1.69	34.02	7224	7224	MS2	MSZ_TMT_M3_080613.raw
aTSsTQSLAR	71361682	N-Term(TMT6plex); S4(Phospho)	T(2): 0.0; S(3): 0.0; S(4): 99.2; T(5): 0.8; S(7): 0.0	Replicate1	Unambiguous	1	1	HCD	17053	Unique	Used	0.965	1.043	1.114		48690	47000	50800	54240		26	0.0416387	249		0	17	29	2	665.832	1330.66	0.35	24.09	4765	4765	MS2	MSZ_TMT_M3_080613.raw
aTVTPsPVkGk	56118310	N-Term(TMT6plex); S6(Phospho); K9(TMT6plex); K11(TMT6plex)	T(2): 0.0; T(4): 0.0; S(6): 100.0	Replicate1	Unambiguous	1	1	HCD	20067	Unique	Used	0.809	0.61	0.621		29020	23460	17690	18020		35	0.00618506	371		1	40	121	2	926.55	1852.09	1.23	37.37	7980	7980	MS2	MSZ_TMT_M3_080613.raw
aITSLLGGGsPk	47578107	N-Term(TMT6plex); S10(Phospho); K12(TMT6plex)	T(3): 0.0; S(4): 0.0; S(10): 100.0	Replicate1	Unambiguous	2	1	HCD	24692	Unique	Used	1.137	0.971	0.991		2096	2383	2037	2077		46	0.000846617	632		0	19	500	3	546.98	1638.92	0.52	72.25	12936	12936	MS2	MSZ_TMT_M3_080613.raw
aGGPTTPLsPTR	5031877	N-Term(TMT6plex); S9(Phospho)	T(5): 0.0; T(6): 0.0; S(9): 100.0; T(11): 0.0	Replicate1	Unambiguous	1	1	HCD	19351	Unique	Used	1.086	1.097	1.179		30710	33340	33700	36200		24	0.0773417	428		0	42	118	2	732.378	1463.75	1.61	33.98	7216	7216	MS2	MSZ_TMT_M3_080613.raw
lAAAEETAVsPR	39930541	N-Term(TMT6plex); S10(Phospho)	T(7): 0.0; S(10): 100.0	Replicate1	Unambiguous	1	1	HCD	21091	Unique	Used	1.142	1.173	1.47		13780	15740	16160	20260		64	7.38191e-06	383		0	29	161	2	762.389	1523.77	2.5	42.43	9072	9072	MS2	MSZ_TMT_M3_080613.raw
gSFsDTGLGDGk	167234419	N-Term(TMT6plex); S4(Phospho); K12(TMT6plex)	S(2): 0.0; S(4): 99.3; T(6): 0.7	Replicate1	Unambiguous	1	1	HCD	22523	Unique	Used	1.067	0.906	1.051		23820	25410	21570	25030		34	0.00924843	453		0	21	182	2	839.91	1678.81	1.74	51.55	10600	10600	MS2	MSZ_TMT_M3_080613.raw
eSVPEFPLsPPk	5031851	N-Term(TMT6plex); S9(Phospho); K12(TMT6plex)	S(2): 0.0; S(9): 100.0	Replicate1	Unambiguous	2	1	HCD	24521	Unique	Used	1.16	1.177	1.105		3227	3744	3800	3566		46	0.000921918	671		0	36	500	2	932.993	1864.98	-3.93	70.39	12748	12748	MS2	MSZ_TMT_M3_080613.raw
gLGPPsPPAPPR	5803177	N-Term(TMT6plex); S6(Phospho)	S(6): 100.0	Replicate1	Unambiguous	1	1	HCD	21555	Unique	Used	1.114	0.87	1.144		2344	2611	2040	2682		33	0.00963869	415		0	8	106	3	484.593	1451.76	2.6	45.09	9567	9567	MS2	MSZ_TMT_M3_080613.raw
eFTGsPPSSATk	7661998	N-Term(TMT6plex); S5(Phospho); K12(TMT6plex)	T(3): 0.0; S(5): 100.0; S(8): 0.0; S(9): 0.0; T(11): 0.0	Replicate1	Unambiguous	2	1	HCD	21063	Unique	Used	1.327	1.225	1.048		9488	12590	11630	9945		41	0.00203358	505		0	58	238	2	873.941	1746.87	1.83	42.28	9042	9042	MS2	MSZ_TMT_M3_080613.raw
eSVPEFPLsPPk	5031851	N-Term(TMT6plex); S9(Phospho); K12(TMT6plex)	S(2): 0.0; S(9): 100.0	Replicate1	Unambiguous	2	1	HCD	24454	Unique	Used	1.424	1.135	1.526		521.3	742.2	591.6	795.7		33	0.0152186	633		0	31	500	3	622.332	1864.98	-2.23	69.66	12674	12674	MS2	MSZ_TMT_M3_080613.raw
vAsFSIPGSSSR	153945846	N-Term(TMT6plex); S3(Phospho)	S(3): 100.0; S(5): 0.0; S(9): 0.0; S(10): 0.0; S(11): 0.0	Replicate1	Unambiguous	1	1	HCD	23437	Unique	Used	1.275	1.391	1.569		14180	18080	19720	22240		43	0.000791584	332		0	12	196	2	752.376	1503.74	2.84	59.51	11576	11576	MS2	MSZ_TMT_M3_080613.raw
gLGPPsPPAPPR	5803177	N-Term(TMT6plex); S6(Phospho)	S(6): 100.0	Replicate1	Unambiguous	1	1	HCD	21488	Unique	Used	1.21	1.021	0.939		26090	31570	26650	24490		47	0.000373348	401		0	27	72	2	726.385	1451.76	1.37	44.72	9496	9496	MS2	MSZ_TMT_M3_080613.raw
gLGPPsPPAPPR	5803177	N-Term(TMT6plex); S6(Phospho)	S(6): 100.0	Replicate1	Unambiguous	1	1	HCD	21402	Unique	Used	1.035	0.914	0.973		18310	18950	16720	17810		43	0.000955244	401		0	37	148	2	726.385	1451.76	1.45	44.2	9404	9404	MS2	MSZ_TMT_M3_080613.raw
sTGSPTQEtQAPFIAk	296010963	N-Term(TMT6plex); T9(Phospho); K16(TMT6plex)	S(1): 0.0; T(2): 0.0; S(4): 100.0; T(6): 0.0; T(9): 0.0	Replicate1	Unambiguous	1	1	HCD	22901	Unique	Used	0.943	0.993	1.082		3777	3560	3752	4086				855	2.87	0	10	145	3	734.383	2201.13	3.43	54.61	11003	11003	MS2	MSZ_TMT_M3_080613.raw
vSNLQVsPk	157671929	N-Term(TMT6plex); S7(Phospho); K9(TMT6plex)	S(2): 0.0; S(7): 100.0	Replicate1	Unambiguous	1	1	HCD	21741	Unique	Used	1.283	1.125	1.103		13020	16700	14660	14370		33	0.0108249	440		0	33	234	2	755.427	1509.85	1.88	46.22	9765	9765	MS2	MSZ_TMT_M3_080613.raw
sRAsPATHR	118572613	N-Term(TMT6plex); S4(Phospho)	S(1): 0.0; S(4): 100.0; T(7): 0.0	Replicate1	Unambiguous	1	1	HCD	13759	Unique	Used	1.085	0.817	0.865		15700	17030	12830	13590		26	0.0423152	320		1	18	82	3	431.221	1291.65	0.71	10.81	1251	1251	MS2	MSZ_TMT_M3_080613.raw
sRsPPPVSk	47271443	N-Term(TMT6plex); S3(Phospho); K9(TMT6plex)	S(1): 0.0; S(3): 100.0; S(8): 0.0	Replicate1	Unambiguous	1	1	HCD	17453	Unique	Used	1.203	1.18	1.08		196600	236500	231900	212300		30	0.0245439	537		1	5	5	3	498.282	1492.83	1.46	25.77	5192	5192	MS2	MSZ_TMT_M3_080613.raw
tQsLSALPk	112421108	N-Term(TMT6plex); S3(Phospho); K9(TMT6plex)	T(1): 0.0; S(3): 100.0; S(5): 0.0	Replicate1	Unambiguous	1	1	HCD	22450	Unique	Used	1.241	1.206	1.286		17920	22240	21620	23040		30	0.0284145	510		0	23	141	2	741.922	1482.84	2.1	51	10522	10522	MS2	MSZ_TMT_M3_080613.raw
sLGGQQGsPk	50582989	N-Term(TMT6plex); S8(Phospho); K10(TMT6plex)	S(1): 0.0; S(8): 100.0	Replicate1	Unambiguous	2	1	HCD	18538	Unique	Used	1.153	0.978	1.015		40550	46740	39640	41150		27	0.050844	512		0	39	50	2	748.897	1496.79	-0.05	30.42	6349	6349	MS2	MSZ_TMT_M3_080613.raw
asPPGDLQNPk	4758148	N-Term(TMT6plex); S2(Phospho); K11(TMT6plex)	S(2): 100.0	Replicate1	Unambiguous	1	1	HCD	20617	Unique	Used	1.518	1.381	1.338		6451	9796	8910	8631		41	0.00210944	490		0	28	266	2	831.437	1661.87	0.54	40.07	8566	8566	MS2	MSZ_TMT_M3_080613.raw
gRDsPYQSR	4506903	N-Term(TMT6plex); S4(Phospho)	S(4): 100.0; Y(6): 0.0; S(8): 0.0	Replicate1	Unambiguous	1	1	HCD	14928	Unique	Used	1.225	1.169	1.165		24990	30600	29220	29100		23	0.0777136	167		1	62	89	3	458.884	1374.64	0.7	15.6	2498	2498	MS2	MSZ_TMT_M3_080613.raw
lNQPGtPTR	13489054	N-Term(TMT6plex); T6(Phospho)	T(6): 100.0; T(8): 0.0	Replicate1	Unambiguous	1	1	HCD	17813	Unique	Used	0.973	1.031	0.957		97020	94430	100000	92850		23	0.0861979	312		0	9	11	2	646.832	1292.66	0.66	27.31	5576	5576	MS2	MSZ_TMT_M3_080613.raw
vQAGPGsPR	40548332	N-Term(TMT6plex); S7(Phospho)	S(7): 100.0	Replicate1	Unambiguous	1	1	HCD	16542	Unique	Used	1.12	1.013	1.001		59020	66100	59770	59090		32	0.0107371	338		0	38	52	2	589.3	1177.59	0.28	21.98	4220	4220	MS2	MSZ_TMT_M3_080613.raw
sQTGDVsPk	351542238	N-Term(TMT6plex); S7(Phospho); K9(TMT6plex)	S(1): 0.0; T(3): 0.0; S(7): 100.0	Replicate1	Unambiguous	2	1	HCD	17539	Unique	Used	1.131	1.108	1.152		20700	23420	22940	23860		29	0.0269437	436		0	20	98	2	728.876	1456.75	0.16	26.13	5283	5283	MS2	MSZ_TMT_M3_080613.raw
gSGsPTHSLSQk	305632781	N-Term(TMT6plex); S4(Phospho); K12(TMT6plex)	S(2): 50.0; S(4): 50.0; T(6): 0.0; S(8): 0.0; S(10): 0.0	Replicate1	Unambiguous	2	1	HCD	18205	Unique	Used	1.112	0.927	0.976		39720	44160	36830	38750		26	0.0669615	557		0	34	38	3	575.298	1723.88	0.96	29	5994	5994	MS2	MSZ_TMT_M3_080613.raw
sPGHmVILDQTk	62244004	N-Term(TMT6plex); S1(Phospho); M5(Oxidation); K12(TMT6plex)	S(1): 100.0; T(11): 0.0	Replicate1	Unambiguous	2	1	HCD	20864	Unique	Used	1.423	1.403	1.523		11900	16930	16690	18120		34	0.013864	731		0	17	69	3	627.33	1879.98	0.75	41.31	8830	8830	MS2	MSZ_TMT_M3_080613.raw
rQsPLPPQk	170763500	N-Term(TMT6plex); S3(Phospho); K9(TMT6plex)	S(3): 100.0	Replicate1	Unambiguous	1	1	HCD	17798	Unique	Used	0.987	0.964	1.003		83160	82070	80190	83390		30	0.0212531	465		1	15	10	3	530.304	1588.9	-0.47	27.24	5560	5560	MS2	MSZ_TMT_M3_080613.raw
rQsPLPPQk	170763500	N-Term(TMT6plex); S3(Phospho); K9(TMT6plex)	S(3): 100.0	Replicate1	Unambiguous	1	1	HCD	17681	Unique	Used	1.009	0.964	1.001		71950	72570	69380	72040		25	0.0709904	498		1	21	17	3	530.305	1588.9	1.14	26.74	5435	5435	MS2	MSZ_TMT_M3_080613.raw
rIsQSQPVR	15147337	N-Term(TMT6plex); S3(Phospho)	S(3): 100.0; S(5): 0.0	Replicate1	Unambiguous	1	1	HCD	16836	Unique	Used	1.019	1.071	1.149		25530	26020	27340	29320		30	0.0200532	419		1	45	50	3	460.583	1379.74	-0.25	23.16	4533	4533	MS2	MSZ_TMT_M3_080613.raw
kATGAAtPk	4885379	N-Term(TMT6plex); K1(TMT6plex); T7(Phospho); K9(TMT6plex)	T(3): 0.0; T(7): 100.0	Replicate1	Unambiguous	1	1	HCD	17264	Unique	Used	1.081	1.186	1.266		26710	28880	31670	33830		28	0.0282857	395		1	29	56	2	806.476	1611.95	0.93	25	4990	4990	MS2	MSZ_TMT_M3_080613.raw
kPIETGsPk	300244569	N-Term(TMT6plex); K1(TMT6plex); S7(Phospho); K9(TMT6plex)	T(5): 0.0; S(7): 100.0	Replicate1	Unambiguous	2	1	HCD	19547	Unique	Used	1.106	0.965	0.954		20560	22730	19840	19620		26	0.0616668	491		0	29	112	2	862.502	1724	0.4	34.86	7425	7425	MS2	MSZ_TMT_M3_080613.raw
nPsPPPPGR	116235444	N-Term(TMT6plex); S3(Phospho)	S(3): 100.0	Replicate1	Unambiguous	1	1	HCD	15884	Unique	Used	1.46	1.517	1.418		16330	23830	24770	23150		24	0.0719525	346		0	33	60	2	614.307	1227.61	-1.24	19.33	3518	3518	MS2	MSZ_TMT_M3_080613.raw
rQsPLPPQk	170763500	N-Term(TMT6plex); S3(Phospho); K9(TMT6plex)	S(3): 100.0	Replicate1	Unambiguous	1	1	HCD	18477	Unique	Used	1.094	1.109	1.091		25740	28150	28530	28070		30	0.0267502	497		1	51	51	3	530.304	1588.9	0.33	30.18	6284	6284	MS2	MSZ_TMT_M3_080613.raw
rQsPLPPQk	170763500	N-Term(TMT6plex); S3(Phospho); K9(TMT6plex)	S(3): 100.0	Replicate1	Unambiguous	1	1	HCD	18340	Unique	Used	1.136	1.04	1.092		33300	37820	34620	36370		30	0.0264813	500		1	29	33	3	530.304	1588.9	0.8	29.58	6138	6138	MS2	MSZ_TMT_M3_080613.raw
aAPQsPSVPk	4758844	N-Term(TMT6plex); S5(Phospho); K10(TMT6plex)	S(5): 100.0; S(7): 0.0	Replicate1	Unambiguous	3	1	HCD	19436	Unique	Used	1.042	0.987	0.982		31970	33310	31560	31380		28	0.045821	531		0	16	73	2	760.418	1519.83	0.59	34.38	7307	7307	MS2	MSZ_TMT_M3_080613.raw
rSsSEGLSk	216548085	N-Term(TMT6plex); S3(Phospho); K9(TMT6plex)	S(2): 0.0; S(3): 100.0; S(4): 0.0; S(8): 0.0	Replicate1	Unambiguous	1	1	HCD	17530	Unique	Used	1.142	0.977	1.143		98140	112100	95840	112100		36	0.00616036	486		1	9	13	3	496.933	1488.78	0.74	26.1	5274	5274	MS2	MSZ_TMT_M3_080613.raw
rLsAEGGDk	335334962	N-Term(TMT6plex); S3(Phospho); K9(TMT6plex)	S(3): 100.0	Replicate1	Unambiguous	3	1	HCD	18096	Unique	Used	1.206	1.137	1.057		26270	31680	29880	27760		24	0.0884936	472		1	54	98	3	490.928	1470.77	-0.98	28.52	5877	5877	MS2	MSZ_TMT_M3_080613.raw
rPsQGPPAR	110556636	N-Term(TMT6plex); S3(Phospho)	S(3): 100.0	Replicate1	Unambiguous	1	1	HCD	15204	Unique	Used	1.287	1.206	1.3		69060	88840	83250	89780		25	0.0742554	460		0	39	17	3	425.557	1274.66	0.34	16.66	2793	2793	MS2	MSZ_TMT_M3_080613.raw
qNsEGSASk	10047086	N-Term(TMT6plex); S3(Phospho); K9(TMT6plex)	S(3): 100.0; S(6): 0.0; S(8): 0.0	Replicate1	Unambiguous	1	1	HCD	15749	Unique	Used	1.384	1.266	1.37		85800	118800	108700	117600		28	0.0297878	350		0	19	27	2	723.356	1445.7	-0.01	18.8	3374	3374	MS2	MSZ_TMT_M3_080613.raw
rDsVLAASR	269954692	N-Term(TMT6plex); S3(Phospho)	S(3): 100.0; S(8): 0.0	Replicate1	Unambiguous	3	1	HCD	17421	Unique	Used	1.281	1.231	1.264		13960	17890	17180	17650		23	0.0826031	369		1	37	106	2	642.337	1283.67	0.25	25.64	5157	5157	MS2	MSZ_TMT_M3_080613.raw
lPsTSGSEGVPFR	32967311	N-Term(TMT6plex); S3(Phospho)	S(3): 50.0; T(4): 0.0; S(5): 0.0; S(7): 50.0	Replicate1	Unambiguous	1	1	HCD	23357	Unique	Used	1.515	1.582	1.558		3697	5602	5846	5759		32	0.0134298	453		0	13	500	2	821.906	1642.8	0.53	58.74	11490	11490	MS2	MSZ_TMT_M3_080613.raw
rAPsPGAYk	55750041	N-Term(TMT6plex); S4(Phospho); K9(TMT6plex)	S(4): 100.0; Y(8): 0.0	Replicate1	Unambiguous	1	1	HCD	19416	Unique	Used	1.11	0.962	1.059		28880	32060	27770	30580		34	0.0105855	485		1	47	79	3	495.606	1484.8	1.38	34.29	7285	7285	MS2	MSZ_TMT_M3_080613.raw
qNSSSGsPR	28559039	N-Term(TMT6plex); S7(Phospho)	S(3): 0.0; S(4): 0.0; S(5): 1.2; S(7): 98.8	Replicate1	Unambiguous	1	1	HCD	13924	Unique	Used	1.068	0.77	0.829		4182	4467	3219	3467		21	0.13474	156		0	39	184	2	614.779	1228.55	-0.43	11.54	1427	1427	MS2	MSZ_TMT_M3_080613.raw
rPsQGPPAR	110556636	N-Term(TMT6plex); S3(Phospho)	S(3): 100.0	Replicate1	Unambiguous	1	1	HCD	15078	Unique	Used	1.263	1.167	1.258		92030	116200	107400	115800		26	0.0486064	409		0	46	30	3	425.557	1274.66	-0.52	16.17	2658	2658	MS2	MSZ_TMT_M3_080613.raw
rQsPLPPQk	170763500	N-Term(TMT6plex); S3(Phospho); K9(TMT6plex)	S(3): 100.0	Replicate1	Unambiguous	1	1	HCD	17777	Unique	Used	1.299	1.112	1.303		12530	16280	13930	16320		26	0.0602631	491		1	18	104	2	794.953	1588.9	0.11	27.14	5537	5537	MS2	MSZ_TMT_M3_080613.raw
gTGNAsPDAR	110611226	N-Term(TMT6plex); S6(Phospho)	T(2): 0.0; S(6): 100.0	Replicate1	Unambiguous	1	1	HCD	14730	Unique	Used	1.078	0.975	0.913		24210	26110	23610	22100		30	0.0184713	188		0	39	54	2	627.787	1254.57	-1.43	14.84	2287	2287	MS2	MSZ_TMT_M3_080613.raw
aVsPAPQSSSR	122114651	N-Term(TMT6plex); S3(Phospho)	S(3): 100.0; S(8): 0.0; S(9): 0.0; S(10): 0.0	Replicate1	Unambiguous	1	1	HCD	15990	Unique	Used	1.003	0.903	0.967		33290	33400	30070	32200		23	0.0802596	306		0	37	60	2	698.345	1395.68	0.2	19.76	3631	3631	MS2	MSZ_TMT_M3_080613.raw
aASAPAkEsPR	304376301	N-Term(TMT6plex); K7(TMT6plex); S9(Phospho)	S(3): 0.0; S(9): 100.0	Replicate1	Unambiguous	6	1	HCD	16623	Unique	Used	1.03	0.979	0.942		25790	26560	25260	24290		47	0.000711311	713		1	11	68	2	811.938	1622.87	1.39	22.3	4306	4306	MS2	MSZ_TMT_M3_080613.raw
vDsTTcLFPVEEk	205277386	N-Term(TMT6plex); S3(Phospho); C6(Carbamidomethyl); K13(TMT6plex)	S(3): 100.0; T(4): 0.0; T(5): 0.0	Replicate1	Unambiguous	2	1	HCD	24657	Unique	Used	1.286	1.324	1.405		3166	4073	4192	4448		52	0.000199531	611		0	19	500	2	1032.01	2063.01	-1.62	71.88	12898	12898	MS2	MSZ_TMT_M3_080613.raw
gPAGEAGAsPPVR	5803177	N-Term(TMT6plex); S9(Phospho)	S(9): 100.0	Replicate1	Unambiguous	1	1	HCD	18276	Unique	Used	1.232	1.291	1.191		18840	23200	24310	22440		37	0.00402975	447		0	18	153	2	737.867	1474.73	0.35	29.3	6069	6069	MS2	MSZ_TMT_M3_080613.raw
gPAGEAGAsPPVR	5803177	N-Term(TMT6plex); S9(Phospho)	S(9): 100.0	Replicate1	Unambiguous	1	1	HCD	18392	Unique	Used	0.78	0.744	0.998		51970	40550	38670	51880		41	0.0015936	426		0	21	79	2	737.867	1474.73	1.51	29.79	6193	6193	MS2	MSZ_TMT_M3_080613.raw
lPSTSGsEGVPFR	32967311	N-Term(TMT6plex); S7(Phospho)	S(3): 0.0; T(4): 0.0; S(5): 0.0; S(7): 100.0	Replicate1	Unambiguous	1	1	HCD	23435	Unique	Used	1.649	1.558	1.539		5180	8542	8072	7975		44	0.000823017	441		0	17	500	2	821.909	1642.81	3.95	59.48	11573	11573	MS2	MSZ_TMT_M3_080613.raw
sATsPEGk	4503483	N-Term(TMT6plex); S4(Phospho); K8(TMT6plex)	S(1): 0.0; T(3): 0.0; S(4): 100.0	Replicate1	Unambiguous	1	1	HCD	17112	Unique	Used	0.977	0.904	0.902		33530	32770	30320	30240				274	2.92	0	44	96	2	657.839	1314.67	0.46	24.35	4828	4828	MS2	MSZ_TMT_M3_080613.raw
tSTsPPPEk	56118310	N-Term(TMT6plex); S4(Phospho); K9(TMT6plex)	T(1): 0.0; S(2): 0.0; T(3): 0.0; S(4): 100.0	Replicate1	Unambiguous	1	1	HCD	17627	Unique	Used	1.478	1.375	1.37		23650	34970	32530	32400				303	2.86	0	45	124	2	741.386	1481.76	-0.93	26.5	5377	5377	MS2	MSZ_TMT_M3_080613.raw
lRLsPSPTSQR	27436948	N-Term(TMT6plex); S4(Phospho)	S(4): 100.0; S(6): 0.0; T(8): 0.0; S(9): 0.0	Replicate1	Unambiguous	4	1	HCD	20416	Unique	Used	1.156	1.009	1.057		17640	20390	17800	18660				354	3.08	1	38	144	2	775.916	1550.83	-0.01	39.09	8352	8352	MS2	MSZ_TMT_M3_080613.raw
vPStPPPk	226509740	N-Term(TMT6plex); T4(Phospho); K8(TMT6plex)	S(3): 0.0; T(4): 100.0	Replicate1	Unambiguous	1	1	HCD	20107	Unique	Used	1.331	1.094	1.169		20950	27880	22920	24490				286	2.82	0	60	183	2	680.887	1360.77	1.43	37.55	8022	8022	MS2	MSZ_TMT_M3_080613.raw
sSsPPPR	167234419	N-Term(TMT6plex); S3(Phospho)	S(1): 0.4; S(2): 49.8; S(3): 49.8	Replicate1	Unambiguous	1	1	HCD	14633	Redundant	Not Used	1.143	0.999	1.171		90220	103200	90170	105700				62	2.88	0	18	12	2	518.756	1036.5	1.28	14.47	2184	2184	MS2	MSZ_TMT_M3_080613.raw
tQLsPSIk	87299628	N-Term(TMT6plex); S4(Phospho); K8(TMT6plex)	T(1): 0.0; S(4): 100.0; S(6): 0.0	Replicate1	Unambiguous	1	1	HCD	21484	Unique	Used	1.317	1.305	1.326		22740	29960	29680	30160				374	2.89	0	70	269	2	706.403	1411.8	1.52	44.69	9491	9491	MS2	MSZ_TMT_M3_080613.raw
msGFIYQGk	166064036	N-Term(TMT6plex); M1(Oxidation); S2(Phospho); K9(TMT6plex)	S(2): 100.0; Y(6): 0.0	Replicate1	Unambiguous	5	1	HCD	22734	Redundant	Not Used	1.217	1.156	1.216		43090	52430	49830	52400				353	2.94	0	14	90	2	792.901	1584.79	2.89	53.23	10825	10825	MS2	MSZ_TMT_M3_080613.raw
qPtPPFFGR	5454064	N-Term(TMT6plex); T3(Phospho)	T(3): 100.0	Replicate1	Unambiguous	1	1	HCD	23382	Unique	Used	1.076	0.987	1.003		19230	20690	18990	19280				196	2.84	0	7	96	2	678.341	1355.67	2.04	59.02	11517	11517	MS2	MSZ_TMT_M3_080613.raw
rTDALTSsPGR	33356547	N-Term(TMT6plex); S8(Phospho)	T(2): 0.0; T(6): 1.2; S(7): 97.6; S(8): 1.2	Replicate1	Unambiguous	1	1	HCD	16618	Unique	Used	1.358	1.221	1.35		21920	29770	26760	29600				338	3	1	21	49	2	735.369	1469.73	-0.01	22.28	4301	4301	MS2	MSZ_TMT_M3_080613.raw
ssQPLASk	22208967	N-Term(TMT6plex); S2(Phospho); K8(TMT6plex)	S(1): 33.3; S(2): 33.3; S(7): 33.3	Replicate1	Unambiguous	3	1	HCD	19392	Unique	Used	1.469	1.187	1.541		77450	113800	91960	119300				361	2.94	0	28	39	2	678.372	1355.74	1.84	34.19	7260	7260	MS2	MSZ_TMT_M3_080613.raw
sSsLGNLk	312032471	N-Term(TMT6plex); S3(Phospho); K8(TMT6plex)	S(1): 0.0; S(2): 0.0; S(3): 100.0	Replicate1	Unambiguous	4	1	HCD	21627	Unique	Used	1.459	1.388	1.275		26660	38880	36990	33990				299	2.97	0	39	140	2	672.372	1343.74	1.86	45.54	9644	9644	MS2	MSZ_TMT_M3_080613.raw
eDsGTFSLGk	4505581	N-Term(TMT6plex); S3(Phospho); K10(TMT6plex)	S(3): 100.0; T(5): 0.0; S(7): 0.0	Replicate1	Unambiguous	1	1	HCD	22880	Redundant	Not Used	1.384	1.337	1.441		20330	28130	27190	29290				454	3.27	0	57	500	2	789.895	1578.78	1.12	54.43	10980	10980	MS2	MSZ_TMT_M3_080613.raw
lDNARQsAER	27436948	N-Term(TMT6plex); S7(Phospho)	S(7): 100.0	Replicate1	Unambiguous	4	1	HCD	16276	Redundant	Not Used	1.093	0.972	1.079		15210	16620	14790	16420				255	3.06	1	16	58	2	734.859	1468.71	-0.33	20.92	3936	3936	MS2	MSZ_TMT_M3_080613.raw
sLSGSsPcPk	118572613	N-Term(TMT6plex); S6(Phospho); C8(Carbamidomethyl); K10(TMT6plex)	S(1): 0.0; S(3): 0.0; S(5): 50.0; S(6): 50.0	Replicate1	Unambiguous	1	1	HCD	19283	Unique	Used	1.112	0.948	1.073		103100	114600	97690	110600				383	3.55	0	45	29	2	779.392	1557.78	1.23	33.7	7144	7144	MS2	MSZ_TMT_M3_080613.raw
lRLsPSPTSQR	27436948	N-Term(TMT6plex); S4(Phospho)	S(4): 100.0; S(6): 0.0; T(8): 0.0; S(9): 0.0	Replicate1	Unambiguous	4	1	HCD	20515	Unique	Used	1.129	1.06	1.171		37490	42330	39750	43900				304	3.13	1	14	24	2	775.918	1550.83	1.96	39.59	8458	8458	MS2	MSZ_TMT_M3_080613.raw
sSGNsPTPVSR	325910869	N-Term(TMT6plex); S5(Phospho)	S(1): 0.0; S(2): 0.0; S(5): 100.0; T(7): 0.0; S(10): 0.0	Replicate1	Unambiguous	2	1	HCD	15802	Redundant	Not Used	0.909	0.96	0.933		24410	22180	23440	22760				247	2.91	0	25	58	2	699.334	1397.66	-0.51	19	3430	3430	MS2	MSZ_TMT_M3_080613.raw
aSsLDLNk	125625322	N-Term(TMT6plex); S3(Phospho); K8(TMT6plex)	S(2): 0.0; S(3): 100.0	Replicate1	Unambiguous	2	1	HCD	21842	Unique	Used	1.201	0.995	1.102		19650	23600	19550	21670				390	3.05	0	32	229	2	693.378	1385.75	2.63	46.82	9873	9873	MS2	MSZ_TMT_M3_080613.raw
gGsPDLWk	255918141;41281612	N-Term(TMT6plex); S3(Phospho); K8(TMT6plex)	S(3): 100.0	Replicate1	Unambiguous	1	1	HCD	23230	Unique	Used	1.094	0.969	1.001		14790	16190	14340	14810				335	2.87	0	17	432	2	699.368	1397.73	3.92	57.56	11354	11354	MS2	MSZ_TMT_M3_080613.raw
sDsQQAVk	7661890	N-Term(TMT6plex); S3(Phospho); K8(TMT6plex)	S(1): 0.0; S(3): 100.0	Replicate1	Unambiguous	4	1	HCD	17142	Unique	Used	1.178	1.123	1.046		29730	35030	33400	31110				372	3.52	0	43	107	2	700.862	1400.72	-1.16	24.49	4860	4860	MS2	MSZ_TMT_M3_080613.raw
aTVTPsPVk	56118310	N-Term(TMT6plex); S6(Phospho); K9(TMT6plex)	T(2): 0.0; T(4): 0.8; S(6): 99.2	Replicate1	Unambiguous	1	1	HCD	19972	Redundant	Not Used	1.247	1.227	1.179		37020	46150	45430	43670				288	3.12	0	24	136	2	719.411	1437.81	1.64	36.92	7878	7878	MS2	MSZ_TMT_M3_080613.raw
rQsPLPPQk	170763500	N-Term(TMT6plex); S3(Phospho); K9(TMT6plex)	S(3): 100.0	Replicate1	Unambiguous	1	1	HCD	17777	Redundant	Not Used	1.299	1.112	1.303		12530	16280	13930	16320				346	2.86	1	18	104	2	794.953	1588.9	0.11	27.14	5537	5537	MS2	MSZ_TMT_M3_080613.raw
aAsLTEDRDR	302699239	N-Term(TMT6plex); S3(Phospho)	S(3): 0.0; T(5): 100.0	Replicate1	Unambiguous	6	1	HCD	17372	Unique	Used	1.25	1.105	1.148		13910	17400	15380	15970				264	3.2	1	12	98	2	721.846	1442.68	0.18	25.43	5105	5105	MS2	MSZ_TMT_M3_080613.raw
gRLsPVPVPR	21396480	N-Term(TMT6plex); S4(Phospho)	S(4): 100.0	Replicate1	Unambiguous	2	1	HCD	20619	Unique	Used	1.155	0.958	0.919		33490	38660	32070	30760				271	2.89	1	8	50	2	693.895	1386.78	0.86	40.09	8569	8569	MS2	MSZ_TMT_M3_080613.raw
rGsQEk	117938251	N-Term(TMT6plex); S3(Phospho); K6(TMT6plex)	S(3): 100.0	Replicate1	Unambiguous	3	1	HCD	14828	Unique	Used	1.103	0.925	1.014		348300	384200	322200	353200				226	2.83	1	10	4	3	414.892	1242.66	0.22	15.22	2392	2392	MS2	MSZ_TMT_M3_080613.raw
aQTAPTkTsPR	10863903	N-Term(TMT6plex); K7(TMT6plex); S9(Phospho)	T(3): 0.0; T(6): 0.0; T(8): 0.0; S(9): 100.0	Replicate1	Unambiguous	1	1	HCD	16641	Redundant	Not Used	0.972	0.76	0.74		16530	16060	12560	12240				269	2.82	1	6	126	2	848.465	1695.92	1.83	22.37	4325	4325	MS2	MSZ_TMT_M3_080613.raw
iELSPsmEAPk	110349721	N-Term(TMT6plex); S6(Phospho); M7(Oxidation); K11(TMT6plex)	S(4): 0.8; S(6): 99.2	Replicate1	Unambiguous	6	1	HCD	22728	Redundant	Not Used	1.245	1.62	0.93		4138	5151	6703	3847				526	2.85	0	31	500	2	878.455	1755.9	1.64	53.16	10818	10818	MS2	MSZ_TMT_M3_080613.raw
sEsPkEPEQLR	4504445;14043070	N-Term(TMT6plex); S3(Phospho); K5(TMT6plex)	S(1): 0.0; S(3): 100.0	Replicate1	Unambiguous	2	2	HCD	19047	Not Unique	Not Used	1.168	1.079	1.129		23540	27510	25400	26590				404	3.28	1	9	100	2	919.477	1837.95	0.29	32.64	6892	6892	MS2	MSZ_TMT_M3_080613.raw
sFLSEPSsPGR	33946282	N-Term(TMT6plex); S8(Phospho)	S(1): 0.0; S(4): 0.0; S(7): 1.2; S(8): 98.8	Replicate1	Unambiguous	1	1	HCD	22269	Redundant	Not Used	1.042	0.886	0.962		27570	28720	24430	26520				299	3.06	0	38	115	2	736.855	1472.7	2.63	49.65	10329	10329	MS2	MSZ_TMT_M3_080613.raw
sEsLSNcSIGk	140161500	N-Term(TMT6plex); S3(Phospho); C7(Carbamidomethyl); K11(TMT6plex)	S(1): 0.0; S(3): 100.0; S(5): 0.0; S(8): 0.0	Replicate1	Unambiguous	1	1	HCD	21078	Unique	Used	1.451	1.228	1.177		15490	22470	19020	18240		67	4.15345e-06	441		0	11	188	2	860.424	1719.84	0.92	42.36	9058	9058	MS2	MSZ_TMT_M3_080613.raw
sAsADNLTLPR	190341110	N-Term(TMT6plex); S3(Phospho)	S(1): 0.0; S(3): 100.0; T(8): 0.0	Replicate1	Unambiguous	2	1	HCD	21750	Unique	Used	1.166	1.037	1.119		12530	14620	13000	14030		40	0.00198185	364		0	52	324	2	727.368	1453.73	2.79	46.27	9775	9775	MS2	MSZ_TMT_M3_080613.raw
sAsADNLTLPR	190341110	N-Term(TMT6plex); S3(Phospho)	S(1): 0.0; S(3): 100.0; T(8): 0.0	Replicate1	Unambiguous	2	1	HCD	21833	Unique	Used	1.083	0.961	1.111		39940	43260	38390	44380		50	0.000198185	364		0	28	50	2	727.368	1453.73	2.96	46.78	9864	9864	MS2	MSZ_TMT_M3_080613.raw
fVAFSGEGQsLR	29501813	N-Term(TMT6plex); S10(Phospho)	S(5): 0.0; S(10): 100.0	Replicate1	Unambiguous	1	1	HCD	24238	Unique	Used	1.061	1.083	1.139		1736	1842	1879	1977		36	0.00595364	459		0	50	500	2	803.899	1606.79	5.03	67.4	12437	12437	MS2	MSZ_TMT_M3_080613.raw
tLsDESIYNSQR	7662126	N-Term(TMT6plex); S3(Phospho)	T(1): 0.0; S(3): 100.0; S(6): 0.0; Y(8): 0.0; S(10): 0.0	Replicate1	Unambiguous	1	1	HCD	21546	Unique	Used	1.292	1.053	1.071		5686	7344	5990	6091		36	0.00480677	398		0	24	409	2	861.402	1721.8	1.12	45.04	9557	9557	MS2	MSZ_TMT_M3_080613.raw
sGSGsVGNGSSR	117938251	N-Term(TMT6plex); S5(Phospho)	S(1): 0.0; S(3): 0.0; S(5): 100.0; S(10): 0.0; S(11): 0.0	Replicate1	Unambiguous	3	1	HCD	14493	Unique	Used	1.572	1.198	1.403		11340	17830	13590	15920		51	0.000133813	176		0	13	98	2	680.807	1360.61	0.47	13.92	2034	2034	MS2	MSZ_TMT_M3_080613.raw
gQSQTsPDHR	118572613	N-Term(TMT6plex); S6(Phospho)	S(3): 0.0; T(5): 0.8; S(6): 99.2	Replicate1	Unambiguous	1	1	HCD	13989	Unique	Used	1.36	1.157	1.096		18690	25420	21630	20490		36	0.00438023	200		0	13	17	3	474.551	1421.64	0.78	11.84	1497	1497	MS2	MSZ_TMT_M3_080613.raw
tSAVSsPLLDQQR	116008442	N-Term(TMT6plex); S6(Phospho)	T(1): 0.0; S(2): 0.0; S(5): 0.0; S(6): 100.0	Replicate1	Unambiguous	1	1	HCD	21439	Unique	Used	1.262	1.138	1.044		5069	6395	5770	5290		27	0.0568713	582		0	55	288	2	855.937	1710.87	2.52	44.4	9443	9443	MS2	MSZ_TMT_M3_080613.raw
tAsGSSVTSLDGTR	37655183	N-Term(TMT6plex); S3(Phospho)	T(1): 0.0; S(3): 100.0; S(5): 0.0; S(6): 0.0; T(8): 0.0; S(9): 0.0; T(13): 0.0	Replicate1	Unambiguous	3	1	HCD	19800	Unique	Used	1.253	1.006	1.062		16560	20740	16660	17590		66	6.01725e-06	427		0	7	179	2	824.393	1647.78	0.06	36.04	7695	7695	MS2	MSZ_TMT_M3_080613.raw
tVsDNsLSNSR	38524622	N-Term(TMT6plex); S3(Phospho); S6(Phospho)	T(1): 0.0; S(3): 100.0; S(6): 100.0; S(8): 0.0; S(10): 0.0	Replicate1	Unambiguous	1	1	HCD	18063	Unique	Used	1.085	1.144	1.016		9108	9886	10420	9253		25	0.0586809	178		0	0	194	2	784.832	1568.66	0.25	28.38	5842	5842	MS2	MSZ_TMT_M3_080613.raw
dTsPSSGSAVSSSk	41872339	N-Term(TMT6plex); S3(Phospho); K14(TMT6plex)	T(2): 0.9; S(3): 99.1; S(5): 0.0; S(6): 0.0; S(8): 0.0; S(11): 0.0; S(12): 0.0; S(13): 0.0	Replicate1	Unambiguous	8	1	HCD	17833	Unique	Used	1.214	1.132	1.047		25340	30770	28680	26520		53	0.000139438	559		0	0	70	2	917.946	1834.89	0.85	27.38	5597	5597	MS2	MSZ_TMT_M3_080613.raw
sGTSSPQsPVFR	40807504	N-Term(TMT6plex); S8(Phospho)	S(1): 0.0; T(3): 0.0; S(4): 0.0; S(5): 0.0; S(8): 100.0	Replicate1	Unambiguous	2	1	HCD	19742	Unique	Used	1.191	1.039	1.173		33450	39830	34770	39240		44	0.000618724	314		0	38	78	2	779.877	1558.75	0.66	35.78	7633	7633	MS2	MSZ_TMT_M3_080613.raw
lSSQIsAGEEk	223555917	N-Term(TMT6plex); S6(Phospho); K11(TMT6plex)	S(2): 0.0; S(3): 0.0; S(6): 100.0	Replicate1	Unambiguous	1	1	HCD	21606	Unique	Used	1.363	1.792	2.144		5623	7665	10080	12060		28	0.0456402	588		0	58	415	2	843.939	1686.87	-0.57	45.39	9621	9621	MS2	MSZ_TMT_M3_080613.raw
qLsLPLTQSk	94721263	N-Term(TMT6plex); S3(Phospho); K10(TMT6plex)	S(3): 100.0; T(7): 0.0; S(9): 0.0	Replicate1	Unambiguous	1	1	HCD	23988	Unique	Used	1.269	1.077	1.017		1125	1427	1211	1143		34	0.0103237	508		0	12	500	3	551.653	1652.94	3.28	64.8	12167	12167	MS2	MSZ_TMT_M3_080613.raw
sPGASNFSTLPk	355330276	N-Term(TMT6plex); S1(Phospho); K12(TMT6plex)	S(1): 100.0; S(5): 0.0; S(8): 0.0; T(9): 0.0	Replicate1	Unambiguous	1	1	HCD	22769	Unique	Used	1.362	1.37	1.363		14100	19210	19320	19220		63	1.75764e-05	628		0	37	296	2	872.46	1743.91	2.76	53.51	10862	10862	MS2	MSZ_TMT_M3_080613.raw
lTTTGQVTsPVk	73747844	N-Term(TMT6plex); S9(Phospho); K12(TMT6plex)	T(2): 0.0; T(3): 0.0; T(4): 0.0; T(8): 1.0; S(9): 99.0	Replicate1	Unambiguous	2	1	HCD	21736	Unique	Used	1.351	1.251	1.208		12160	16430	15210	14690		25	0.0894308	595		0	27	228	2	885.496	1769.99	2	46.19	9760	9760	MS2	MSZ_TMT_M3_080613.raw
gNVVPsPLPTR	109715858	N-Term(TMT6plex); S6(Phospho)	S(6): 100.0; T(10): 0.0	Replicate1	Unambiguous	1	1	HCD	21479	Unique	Used	1.32	1.156	1.163		20540	27120	23740	23890		32	0.0123057	417		0	32	107	2	723.39	1445.77	1.42	44.66	9486	9486	MS2	MSZ_TMT_M3_080613.raw
aQLEPVAsPAk	41322923	N-Term(TMT6plex); S8(Phospho); K11(TMT6plex)	S(8): 100.0	Replicate1	Unambiguous	8	1	HCD	21237	Unique	Used	1.253	1.008	1.128		21120	26470	21300	23830		38	0.00428668	600		0	13	120	2	824.956	1648.9	-2.05	43.19	9228	9228	MS2	MSZ_TMT_M3_080613.raw
aQGGQTQsPTk	5453593	N-Term(TMT6plex); S8(Phospho); K11(TMT6plex)	T(6): 0.0; S(8): 100.0; T(10): 0.0	Replicate1	Unambiguous	1	1	HCD	16341	Unique	Used	1.094	0.979	0.884		32830	35920	32150	29000		35	0.00783309	514		0	5	89	2	820.925	1640.84	0.98	21.19	4005	4005	MS2	MSZ_TMT_M3_080613.raw
kQTsVDSGIVQ	4503355	N-Term(TMT6plex); K1(TMT6plex); S4(Phospho)	T(3): 0.0; S(4): 100.0; S(7): 0.0	Replicate1	Unambiguous	1	1	HCD	20443	Unique	Used	1.176	1.041	1.039		12240	14400	12740	12730		41	0.00298488	687		1	20	111	2	850.456	1699.9	0.51	39.22	8381	8381	MS2	MSZ_TMT_M3_080613.raw
ePAITSQNsPEAR	45439355	N-Term(TMT6plex); S9(Phospho)	T(5): 0.0; S(6): 0.0; S(9): 100.0	Replicate1	Unambiguous	2	1	HCD	18468	Unique	Used	1.408	1.339	1.379		8425	11860	11280	11620		42	0.0012516	394		0	0	131	2	854.911	1708.82	2.97	30.13	6274	6274	MS2	MSZ_TMT_M3_080613.raw
stAGDTHLGGEDFDNR	24234686	N-Term(TMT6plex); T2(Phospho)	S(1): 0.6; T(2): 49.7; T(6): 49.7	Replicate1	Unambiguous	3	1	HCD	20550	Unique	Used	1.237	1.136	1.048		5868	7258	6664	6151		42	0.0011028	259		0	19	114	2	1000.93	2000.85	-4.4	39.75	8495	8495	MS2	MSZ_TMT_M3_080613.raw
nsPGSQVASNPR	18860916	N-Term(TMT6plex); S2(Phospho)	S(2): 100.0; S(5): 0.0; S(9): 0.0	Replicate1	Unambiguous	1	1	HCD	16135	Unique	Used	1.238	1.125	1.102		40680	50360	45780	44840		38	0.0029888	286		0	17	32	2	761.864	1522.72	-0.04	20.36	3786	3786	MS2	MSZ_TMT_M3_080613.raw
nNsFTAPSTVGk	197333695	N-Term(TMT6plex); S3(Phospho); K12(TMT6plex)	S(3): 100.0; T(5): 0.0; S(8): 0.0; T(9): 0.0	Replicate1	Unambiguous	3	1	HCD	21500	Unique	Used	1.389	2.415	3.291		7798	10830	18830	25660		47	0.000657295	622		0	36	293	2	880.954	1760.9	1.25	44.78	9508	9508	MS2	MSZ_TMT_M3_080613.raw
rGEsLDNLDSPR	33598968	N-Term(TMT6plex); S4(Phospho)	S(4): 100.0; S(10): 0.0	Replicate1	Unambiguous	2	1	HCD	19601	Unique	Used	1.113	1.062	0.936		16120	17940	17110	15080		41	0.00195426	455		1	50	96	3	556.604	1667.8	1.13	35.1	7483	7483	MS2	MSZ_TMT_M3_080613.raw
tALPAQSAAtLPAR	112382250	N-Term(TMT6plex); T10(Phospho)	T(1): 0.0; S(7): 0.0; T(10): 100.0	Replicate1	Unambiguous	1	1	HCD	21306	Unique	Used	1.198	1.014	1.042		6248	7487	6338	6512		31	0.0282299	724		0	65	489	2	838.95	1676.89	-0.14	43.59	9301	9301	MS2	MSZ_TMT_M3_080613.raw
lGASNsPGQPNSVk	55741709	N-Term(TMT6plex); S6(Phospho); K14(TMT6plex)	S(4): 0.0; S(6): 100.0; S(12): 0.0	Replicate1	Unambiguous	1	1	HCD	20438	Unique	Used	1.33	1.118	1.092		39230	52180	43850	42850		41	0.00272971	681		0	5	10	3	632	1893.99	1.25	39.21	8376	8376	MS2	MSZ_TMT_M3_080613.raw
lGASNsPGQPNSVk	55741709	N-Term(TMT6plex); S6(Phospho); K14(TMT6plex)	S(4): 0.0; S(6): 100.0; S(12): 0.0	Replicate1	Unambiguous	1	1	HCD	20343	Unique	Used	1.142	1.071	1.001		24290	27730	26010	24320		38	0.00556197	710		0	32	90	3	632.001	1893.99	2.02	38.72	8274	8274	MS2	MSZ_TMT_M3_080613.raw
gTDTQTPAVLsPSk	76150623	N-Term(TMT6plex); S11(Phospho); K14(TMT6plex)	T(2): 0.0; T(4): 0.0; T(6): 0.0; S(11): 100.0; S(13): 0.0	Replicate1	Unambiguous	3	1	HCD	21367	Unique	Used	1.198	1.125	1.037		5864	7026	6599	6081		63	1.80373e-05	661		0	27	279	2	970.512	1940.02	1.55	43.96	9366	9366	MS2	MSZ_TMT_M3_080613.raw
aQtPPGPSLSGSk	118572613	N-Term(TMT6plex); T3(Phospho); K13(TMT6plex)	T(3): 100.0; S(8): 0.0; S(10): 0.0; S(12): 0.0	Replicate1	Unambiguous	1	1	HCD	20627	Unique	Used	1.28	1.349	1.389		9637	12340	13000	13390		31	0.0222163	598		0	15	164	2	882.969	1764.93	0.59	40.12	8577	8577	MS2	MSZ_TMT_M3_080613.raw
sGAQASSTPLsPTR	27436948	N-Term(TMT6plex); S11(Phospho)	S(1): 0.0; S(6): 0.0; S(7): 0.0; T(8): 0.8; S(11): 99.2; T(13): 0.0	Replicate1	Unambiguous	3	1	HCD	18121	Unique	Used	1.235	1.134	1.059		7671	9473	8695	8120		58	2.95935e-05	402		0	0	118	2	834.912	1668.82	1.17	28.63	5904	5904	MS2	MSZ_TMT_M3_080613.raw
sGAQASSTPLsPTR	27436948	N-Term(TMT6plex); S11(Phospho)	S(1): 0.0; S(6): 0.0; S(7): 0.0; T(8): 1.0; S(11): 98.9; T(13): 0.0	Replicate1	Unambiguous	3	1	HCD	18001	Unique	Used	1.039	0.954	1.003		25310	26290	24130	25390		50	0.000179121	391		0	26	102	2	834.912	1668.82	1.09	28.11	5776	5776	MS2	MSZ_TMT_M3_080613.raw
sPGNTSQPPAFFSk	331284176	N-Term(TMT6plex); S1(Phospho); K14(TMT6plex)	S(1): 100.0; T(5): 0.0; S(6): 0.0; S(13): 0.0	Replicate1	Unambiguous	3	1	HCD	23757	Unique	Used	1.411	1.28	1.388		6217	8769	7957	8631		57	7.50859e-05	677		0	27	500	2	1002.01	2003.01	3.8	62.56	11918	11918	MS2	MSZ_TMT_M3_080613.raw
kAsGPPVSELITk	4885379;4885375	N-Term(TMT6plex); K1(TMT6plex); S3(Phospho); K13(TMT6plex)	S(3): 100.0; S(8): 0.0; T(12): 0.0	Replicate1	Unambiguous	3	2	HCD	23542	Not Unique	Not Used	0.961	1.608	1.279		14210	13660	22840	18170		53	0.000108846	411		1	13	142	3	698.746	2094.22	2.85	60.49	11688	11688	MS2	MSZ_TMT_M3_080613.raw
wDQTADQTPGAtPk	54112117	N-Term(TMT6plex); T12(Phospho); K14(TMT6plex)	T(4): 0.0; T(8): 0.0; T(12): 100.0	Replicate1	Unambiguous	1	1	HCD	21844	Unique	Used	1.115	1.188	1.194		4816	5370	5722	5753		29	0.0460087	679		0	20	124	3	685.34	2054.01	2.94	46.83	9875	9875	MS2	MSZ_TMT_M3_080613.raw
rPAAAAAAGSAsPR	18426904	N-Term(TMT6plex); S12(Phospho)	S(10): 0.0; S(12): 100.0	Replicate1	Unambiguous	2	1	HCD	15755	Unique	Used	1.058	0.907	1.107		10920	11550	9900	12080		45	0.00083785	490		0	4	85	2	781.905	1562.8	1.07	18.82	3380	3380	MS2	MSZ_TMT_M3_080613.raw
aSsHSSQTQGGGSVTk	27436948	N-Term(TMT6plex); S3(Phospho); K16(TMT6plex)	S(2): 50.0; S(3): 50.0; S(5): 0.0; S(6): 0.0; T(8): 0.0; S(13): 0.0; T(15): 0.0	Replicate1	Unambiguous	4	1	HCD	16270	Unique	Used	1.261	1.341	1.523		26520	33440	35560	40390		64	1.20992e-05	594		0	12	25	3	686.34	2057.01	0.04	20.9	3930	3930	MS2	MSZ_TMT_M3_080613.raw
qPLLLsEDEEDTkR	4503525	N-Term(TMT6plex); S6(Phospho); K13(TMT6plex)	S(6): 100.0; T(12): 0.0	Replicate1	Unambiguous	2	1	HCD	22675	Unique	Used	1.082	1.043	1.087		10050	10870	10480	10920		29	0.0498777	726		1	27	258	3	737.717	2211.14	2.23	52.76	10762	10762	MS2	MSZ_TMT_M3_080613.raw
hTGPNsPDTANDGFVR	5031753	N-Term(TMT6plex); S6(Phospho)	T(2): 0.0; S(6): 100.0; T(9): 0.0	Replicate1	Unambiguous	2	1	HCD	18900	Unique	Used	1.227	1.015	1.023		11320	13880	11480	11580		50	0.0002107	396		0	0	72	2	997.452	1993.9	-0.4	32.02	6735	6735	MS2	MSZ_TMT_M3_080613.raw
vkAQtPPGPSLSGSk	118572613	N-Term(TMT6plex); K2(TMT6plex); T5(Phospho); K15(TMT6plex)	T(5): 100.0; S(10): 0.0; S(12): 0.0; S(14): 0.0	Replicate1	Unambiguous	1	1	HCD	20983	Unique	Used	0.95	0.645	0.716		39990	38000	25800	28650		37	0.0063778	598		1	28	36	3	741.091	2221.26	1.14	41.88	8957	8957	MS2	MSZ_TMT_M3_080613.raw
rLsTSPDVIQGHQPR	37577122	N-Term(TMT6plex); S3(Phospho)	S(3): 100.0; T(4): 0.0; S(5): 0.0	Replicate1	Unambiguous	1	1	HCD	19594	Unique	Used	1.157	1.07	1.113		9390	10870	10050	10450		42	0.00206751	699		1	45	102	3	667.348	2000.03	0.92	35.07	7475	7475	MS2	MSZ_TMT_M3_080613.raw
rNsSEASSGDFLDLk	50345292	N-Term(TMT6plex); S3(Phospho); K15(TMT6plex)	S(3): 99.5; S(4): 0.5; S(7): 0.0; S(8): 0.0	Replicate1	Unambiguous	3	1	HCD	23713	Unique	Used	1.738	1.713	1.61		4370	7596	7484	7038		54	0.000148614	800		1	7	256	3	722.03	2164.08	3.18	62.13	11872	11872	MS2	MSZ_TMT_M3_080613.raw
gPSTPksPGASNFSTLPk	355330276	N-Term(TMT6plex); K6(TMT6plex); S7(Phospho); K18(TMT6plex)	S(3): 0.0; T(4): 0.0; S(7): 100.0; S(11): 0.0; S(14): 0.0; T(15): 0.0	Replicate1	Unambiguous	1	1	HCD	22591	Unique	Used	0.752	0.572	0.618		9016	6783	5154	5568		29	0.059692	914		1	22	354	3	847.465	2540.38	2.55	52.09	10672	10672	MS2	MSZ_TMT_M3_080613.raw
akTQtPPVsPAPQPTEER	20357556	N-Term(TMT6plex); K2(TMT6plex); T5(Phospho); S9(Phospho)	T(3): 0.0; T(5): 100.0; S(9): 100.0; T(15): 0.0	Replicate1	Unambiguous	3	1	HCD	18796	Unique	Used	1.011	0.756	0.871		16000	16180	12090	13930		46	0.00106287	943		1	11	39	3	851.424	2552.26	0.07	31.57	6624	6624	MS2	MSZ_TMT_M3_080613.raw
dEILPTtPISEQk	15718687;378548190	N-Term(TMT6plex); T7(Phospho); K13(TMT6plex)	T(6): 0.0; T(7): 100.0; S(10): 0.0	Replicate1	Unambiguous	3	1	HCD	23484	Unique	Used	1.471	1.321	1.292		7818	11500	10320	10100		39	0.00463649	689		0	7	195	2	1005.04	2009.06	1.93	59.92	11626	11626	MS2	MSZ_TMT_M3_080613.raw
sAPPNLWAAQR	10835069	N-Term(TMT6plex); S1(Phospho)	S(1): 100.0	Replicate1	Unambiguous	1	1	HCD	22879	Unique	Used	1.444	1.534	1.464		6757	9755	10360	9892		24	0.0792564	390		0	40	416	2	760.386	1519.76	1.58	54.42	10979	10979	MS2	MSZ_TMT_M3_080613.raw
aEEDEILNRsPR	10716563	N-Term(TMT6plex); S10(Phospho)	S(10): 100.0	Replicate1	Unambiguous	1	1	HCD	20441	Unique	Used	1.099	1.026	1.16		30570	33600	31350	35470		30	0.0245281	475		1	17	21	3	579.951	1737.84	0.98	39.21	8379	8379	MS2	MSZ_TMT_M3_080613.raw
lPSsPVYEDAASFk	20357556	N-Term(TMT6plex); S4(Phospho); K14(TMT6plex)	S(3): 0.0; S(4): 100.0; Y(7): 0.0; S(12): 0.0	Replicate1	Unambiguous	3	1	HCD	24640	Unique	Used	1.523	1.326	1.479		812.2	1237	1077	1201		48	0.000506091	710		0	48	500	2	1025.02	2049.03	-0.81	71.71	12879	12879	MS2	MSZ_TMT_M3_080613.raw
vFIDQNLsPGk	6005900	N-Term(TMT6plex); S8(Phospho); K11(TMT6plex)	S(8): 100.0	Replicate1	Unambiguous	1	1	HCD	24102	Unique	Used	1.169	1.211	1.153		1349	1577	1633	1555		28	0.0450035	530		0	22	500	2	878.473	1755.94	-3.6	65.95	12291	12291	MS2	MSZ_TMT_M3_080613.raw
rLsQPESAEk	259906020	N-Term(TMT6plex); S3(Phospho); K10(TMT6plex)	S(3): 100.0; S(7): 0.0	Replicate1	Unambiguous	3	1	HCD	18840	Unique	Used	0.997	0.987	1.374		11840	11810	11690	16270		31	0.0248228	625		1	0	96	2	841.948	1682.89	0.91	31.76	6671	6671	MS2	MSZ_TMT_M3_080613.raw
nLGSGsPkPR	308818195	N-Term(TMT6plex); S6(Phospho); K8(TMT6plex)	S(4): 0.0; S(6): 100.0	Replicate1	Unambiguous	1	1	HCD	17963	Unique	Used	1.061	0.799	0.8		63640	67530	50870	50890		28	0.0445998	550		0	22	27	2	775.927	1550.85	0.53	27.95	5736	5736	MS2	MSZ_TMT_M3_080613.raw
eIPSATQsPISk	157694492	N-Term(TMT6plex); S8(Phospho); K12(TMT6plex)	S(4): 0.0; T(6): 0.0; S(8): 100.0; S(11): 0.0	Replicate1	Unambiguous	2	1	HCD	21785	Unique	Used	0.974	1.003	0.995		11450	11150	11490	11390		42	0.00181806	587		0	20	153	3	599.327	1795.97	2.4	46.48	9812	9812	MS2	MSZ_TMT_M3_080613.raw
gGLsPANDTGAk	10835073	N-Term(TMT6plex); S4(Phospho); K12(TMT6plex)	S(4): 100.0; T(9): 0.0	Replicate1	Unambiguous	1	1	HCD	19862	Unique	Used	1.144	1.05	1.064		19590	22410	20570	20840		39	0.00326934	517		0	56	160	2	813.42	1625.83	1.68	36.35	7761	7761	MS2	MSZ_TMT_M3_080613.raw
lTFDSSFsPNTGk	4507879	N-Term(TMT6plex); S8(Phospho); K13(TMT6plex)	T(2): 0.0; S(5): 0.0; S(6): 0.0; S(8): 0.0; T(11): 100.0	Replicate1	Unambiguous	1	1	HCD	24402	Unique	Used	1.399	1.506	1.454		1814	2538	2733	2639		37	0.00591351	615		0	16	500	3	646.991	1938.96	-2	69.1	12616	12616	MS2	MSZ_TMT_M3_080613.raw
gPVGTVsEAQLAR	19718759	N-Term(TMT6plex); S7(Phospho)	T(5): 0.0; S(7): 100.0	Replicate1	Unambiguous	2	1	HCD	21661	Unique	Used	1.223	1.164	1.25		18750	22940	21820	23440		49	0.000375317	580		0	68	215	2	797.415	1593.82	1.24	45.74	9680	9680	MS2	MSZ_TMT_M3_080613.raw
lFQLGPPsPVk	154354976	N-Term(TMT6plex); S8(Phospho); K11(TMT6plex)	S(8): 100.0	Replicate1	Unambiguous	2	1	HCD	25281	Unique	Used	1.035	0.909	1.055		711	735.9	646.4	749.9		44	0.00088025	486		0	13	500	3	574.331	1720.98	-0.49	79.33	13642	13642	MS2	MSZ_TMT_M3_080613.raw
tGSGsPFAGNSPAR	126723060	N-Term(TMT6plex); S5(Phospho)	T(1): 0.0; S(3): 0.0; S(5): 100.0; S(11): 0.0	Replicate1	Unambiguous	1	1	HCD	18979	Unique	Used	1.105	1.084	1.022		21800	24090	23640	22290		57	3.39273e-05	348		0	30	114	2	807.878	1614.75	1.25	32.36	6819	6819	MS2	MSZ_TMT_M3_080613.raw
tSsEDNLYLAVLR	41322923	N-Term(TMT6plex); S3(Phospho)	T(1): 0.0; S(2): 0.9; S(3): 99.1; Y(8): 0.0	Replicate1	Unambiguous	1	1	HCD	25371	Unique	Used	0.986	0.937	0.875		261.5	258	245.1	228.9		48	0.000448091	572		0	9	500	3	597.303	1789.89	-0.23	80.89	13796	13796	MS2	MSZ_TMT_M3_080613.raw
sHsPSASQSGSQLR	33598968	N-Term(TMT6plex); S3(Phospho)	S(1): 0.0; S(3): 100.0; S(5): 0.0; S(7): 0.0; S(9): 0.0; S(11): 0.0	Replicate1	Unambiguous	2	1	HCD	15532	Unique	Used	1.229	1.255	0.973		3631	4464	4558	3533		37	0.00380557	356		0	11	106	2	869.41	1737.81	0.65	17.9	3142	3142	MS2	MSZ_TMT_M3_080613.raw
kSsVNGSSATSSG	27883842	N-Term(TMT6plex); K1(TMT6plex); S3(Phospho)	S(2): 0.8; S(3): 99.2; S(7): 0.0; S(8): 0.0; T(10): 0.0; S(11): 0.0; S(12): 0.0	Replicate1	Unambiguous	2	1	HCD	16668	Unique	Used	1.313	1.348	1.351		8454	11100	11400	11430		38	0.00434207	494		1	7	109	2	853.922	1706.84	0.4	22.47	4354	4354	MS2	MSZ_TMT_M3_080613.raw
sLTNPtPIQQQLR	4758808	N-Term(TMT6plex); T6(Phospho)	S(1): 0.0; T(3): 0.0; T(6): 100.0	Replicate1	Unambiguous	2	1	HCD	22312	Unique	Used	1.307	1.15	1.096		4410	5763	5072	4835		31	0.0277875	625		0	23	372	2	902.981	1804.96	1.98	49.96	10374	10374	MS2	MSZ_TMT_M3_080613.raw
dGcAGGGsRGGEGGR	170650661	N-Term(TMT6plex); C3(Carbamidomethyl); S8(Phospho)	S(8): 100.0	Replicate1	Unambiguous	1	1	HCD	14257	Unique	Used	0.958	1.157	1.127		22840	21890	26410	25730		25	0.0532717	184		1	29	84	3	553.568	1658.69	-0.18	12.94	1782	1782	MS2	MSZ_TMT_M3_080613.raw
sQsLPTTLLSPVR	28557788	N-Term(TMT6plex); S3(Phospho)	S(1): 0.0; S(3): 100.0; T(6): 0.0; T(7): 0.0; S(10): 0.0	Replicate1	Unambiguous	2	1	HCD	24408	Unique	Used	1.088	1.043	1.365		6483	7056	6763	8852		33	0.0155022	576		0	26	285	2	854.465	1707.92	-1.32	69.17	12624	12624	MS2	MSZ_TMT_M3_080613.raw
isAPNVDFNLEGPk	61743954	N-Term(TMT6plex); S2(Phospho); K14(TMT6plex)	S(2): 100.0	Replicate1	Unambiguous	1	1	HCD	24899	Unique	Used	1.62	1.435	1.816		1199	1942	1721	2178		38	0.00615731	777		0	6	246	3	680.357	2039.06	-1.97	74.58	13169	13169	MS2	MSZ_TMT_M3_080613.raw
aQsPTPSLPASWk	193083185	N-Term(TMT6plex); S3(Phospho); K13(TMT6plex)	S(3): 100.0; T(5): 0.0; S(7): 0.0; S(11): 0.0	Replicate1	Unambiguous	3	1	HCD	23752	Unique	Used	1.146	1.354	0.67		5539	6348	7498	3713		53	0.000166076	725		0	32	500	2	954.508	1908.01	3.35	62.5	11913	11913	MS2	MSZ_TMT_M3_080613.raw
lGASNsPGQPNSVk	55741709	N-Term(TMT6plex); S6(Phospho); K14(TMT6plex)	S(4): 0.0; S(6): 100.0; S(12): 0.0	Replicate1	Unambiguous	1	1	HCD	20454	Unique	Used	1.294	1.173	1.132		18560	24010	21760	21000		52	0.000223001	702		0	6	103	2	947.497	1893.99	1.84	39.28	8393	8393	MS2	MSZ_TMT_M3_080613.raw
kAsPEPEGEAAGk	24308115	N-Term(TMT6plex); K1(TMT6plex); S3(Phospho); K13(TMT6plex)	S(3): 100.0	Replicate1	Unambiguous	1	1	HCD	18451	Unique	Used	1.192	0.989	1.126		22080	26320	21830	24870		53	0.000195329	805		1	47	60	3	680.032	2038.08	0.05	30.06	6256	6256	MS2	MSZ_TMT_M3_080613.raw
iAcEEEFsDsEEEGEGGRk	13128860	N-Term(TMT6plex); C3(Carbamidomethyl); S8(Phospho); S10(Phospho); K19(TMT6plex)	S(8): 100.0; S(10): 100.0	Replicate1	Unambiguous	1	1	HCD	21890	Unique	Used	1.19	1.041	1.044		3161	3764	3291	3301		49	0.000233782	411		1	31	322	3	926.056	2776.15	2.13	47.1	9924	9924	MS2	MSZ_TMT_M3_080613.raw
aQSLVISPPAPsPR	103472005	N-Term(TMT6plex); S12(Phospho)	S(3): 0.0; S(7): 0.0; S(12): 100.0	Replicate1	Unambiguous	2	1	HCD	22679	Unique	Used	0.931	0.902	0.916		7006	6521	6317	6418		36	0.00750168	607		0	53	500	2	864.968	1728.93	2.73	52.79	10766	10766	MS2	MSZ_TMT_M3_080613.raw
rsPVPAQIAITVPk	10092601	N-Term(TMT6plex); S2(Phospho); K14(TMT6plex)	S(2): 100.0; T(11): 0.0	Replicate1	Unambiguous	3	1	HCD	23355	Unique	Used	1.253	1.112	1.112		6994	8763	7780	7775		26	0.044912	393		1	40	500	3	672.401	2015.19	2.59	58.72	11488	11488	MS2	MSZ_TMT_M3_080613.raw
aPsVANVGSHcDLSLk	116063573	N-Term(TMT6plex); S3(Phospho); C11(Carbamidomethyl); K16(TMT6plex)	S(3): 100.0; S(9): 0.0; S(14): 0.0	Replicate1	Unambiguous	2	1	HCD	22743	Unique	Used	1.705	1.742	1.644		10210	17400	17780	16780		69	4.65151e-06	814		0	47	267	3	731.712	2193.12	3.44	53.28	10834	10834	MS2	MSZ_TMT_M3_080613.raw
qVAEQGGDLsPAANR	126362971	N-Term(TMT6plex); S10(Phospho)	S(10): 100.0	Replicate1	Unambiguous	1	1	HCD	18685	Unique	Used	0.931	0.704	0.961		45920	42740	32340	44140		51	0.00017924	439		0	8	36	2	911.439	1821.87	0.66	31.08	6506	6506	MS2	MSZ_TMT_M3_080613.raw
gPPQsPVFEGVYNNSR	27262651	N-Term(TMT6plex); S5(Phospho)	S(5): 100.0; Y(12): 0.0; S(15): 0.0	Replicate1	Unambiguous	6	1	HCD	23040	Unique	Used	1.137	1.231	1.164		844.9	960.8	1040	983.3		33	0.0143846	578		0	24	500	3	686.328	2056.97	-0.21	55.76	11151	11151	MS2	MSZ_TMT_M3_080613.raw
tSQVGAASAPAkEsPR	304376301	N-Term(TMT6plex); K12(TMT6plex); S14(Phospho)	T(1): 0.0; S(2): 0.0; S(8): 0.0; S(14): 100.0	Replicate1	Unambiguous	6	1	HCD	17965	Unique	Used	0.972	0.953	0.894		60230	58570	57400	53870		33	0.0213894	766		1	23	30	3	699.037	2095.1	0.07	27.95	5738	5738	MS2	MSZ_TMT_M3_080613.raw
lQPQEIsPPPTANLDR	24476013	N-Term(TMT6plex); S7(Phospho)	S(7): 100.0; T(11): 0.0	Replicate1	Unambiguous	3	1	HCD	22896	Unique	Used	1.103	1.12	1.073		4304	4748	4821	4617		27	0.0817156	806		0	21	357	3	695.692	2085.06	2.21	54.56	10997	10997	MS2	MSZ_TMT_M3_080613.raw
tIsAQDTLAYATALLNEk	260064009	N-Term(TMT6plex); S3(Phospho); K18(TMT6plex)	T(1): 0.0; S(3): 100.0; T(7): 0.0; Y(10): 0.0; T(12): 0.0	Replicate1	Unambiguous	1	1	HCD	26053	Unique	Used	1.697	1.849	1.545		1322	2243	2444	2042		47	0.000827185	801		0	20	289	3	821.105	2461.3	0.77	95.4	15241	15241	MS2	MSZ_TMT_M3_080613.raw
sVsPSPVPLLFQPDQNAPPIR	6754472	N-Term(TMT6plex); S3(Phospho)	S(1): 1.1; S(3): 97.8; S(5): 1.1	Replicate1	Unambiguous	1	1	HCD	25457	Unique	Used	1.576	1.477	1.816		111.3	175.4	164.4	202.1		32	0.0271943	862		0	19	500	3	856.785	2568.34	-0.29	82.34	13938	13938	MS2	MSZ_TMT_M3_080613.raw
rGSSGsVDETLFALPAASEPVIR	47519490	N-Term(TMT6plex); S6(Phospho)	S(3): 98.6; S(4): 1.4; S(6): 0.0; T(10): 0.0; S(18): 0.0	Replicate1	Unambiguous	2	1	HCD	25151	Unique	Used	1.072	0.973	1.204		641.7	687.9	624.1	772.5		36	0.014084	1066		1	18	500	3	890.124	2668.36	0.61	77.59	13472	13472	MS2	MSZ_TMT_M3_080613.raw
dEILPTtPISEQk	15718687;378548190	N-Term(TMT6plex); T7(Phospho); K13(TMT6plex)	T(6): 0.0; T(7): 100.0; S(10): 0.0	Replicate1	Unambiguous	3	1	HCD	23476	Unique	Used	1.42	1.383	1.281		5136	7293	7102	6580		42	0.00204935	709		0	28	441	3	670.36	2009.07	2.71	59.84	11617	11617	MS2	MSZ_TMT_M3_080613.raw
sLPTTVPEsPNYR	39725634	N-Term(TMT6plex); S9(Phospho)	S(1): 0.0; T(4): 0.0; T(5): 0.0; S(9): 100.0; Y(12): 0.0	Replicate1	Unambiguous	1	1	HCD	22079	Unique	Used	1.092	0.912	0.916		13070	14280	11920	11970		41	0.00242601	582		0	18	332	2	885.439	1769.87	2.45	48.32	10126	10126	MS2	MSZ_TMT_M3_080613.raw
lDSsPSVSSTLAAk	304376301	N-Term(TMT6plex); S4(Phospho); K14(TMT6plex)	S(3): 0.0; S(4): 100.0; S(6): 0.0; S(8): 0.0; S(9): 0.0; T(10): 0.0	Replicate1	Unambiguous	5	1	HCD	23163	Unique	Used	1.431	1.304	1.153		4394	6287	5729	5067		48	0.000558951	633		0	14	500	2	951.008	1901.01	2.3	56.94	11282	11282	MS2	MSZ_TMT_M3_080613.raw
tPASTPVSGTPQAsPmIER	32171238	N-Term(TMT6plex); S14(Phospho); M16(Oxidation)	T(1): 0.0; S(4): 0.0; T(5): 0.0; S(8): 0.0; T(10): 0.0; S(14): 100.0	Replicate1	Unambiguous	1	1	HCD	20208	Unique	Used	1.156	0.994	0.955		5659	6544	5628	5407				848	3.25	0	28	145	3	751.367	2252.09	1.11	38.04	8130	8130	MS2	MSZ_TMT_M3_080613.raw
gEPNVSyIcSR	225903437	N-Term(TMT6plex); Y7(Phospho); C9(Carbamidomethyl)	S(6): 0.8; Y(7): 99.2; S(10): 0.0	Replicate1	Unambiguous	3	1	HCD	20835	Unique	Used	1.292	1.172	1.168		17100	22080	20040	19970		28	0.0252056	218		0	20	127	2	795.863	1590.72	0.56	41.16	8799	8799	MS2	MSZ_TMT_M3_080613.raw
dFVtLQERLEEsQLR	33504571	N-Term(TMT6plex); T4(Phospho); S12(Phospho)	T(4): 100.0; S(12): 100.0	Replicate1	Unambiguous	1	1	HCD	22608	Unique	Used	1.436	1.327	1.268		4407	6329	5847	5587				754	3.08	1	31	361	3	751.354	2252.05	-4.19	52.23	10690	10690	MS2	MSZ_TMT_M3_080613.raw
sFsADNFIGIQR	22749085	N-Term(TMT6plex); S3(Phospho)	S(1): 0.0; S(3): 100.0	Replicate1	Unambiguous	2	1	HCD	24639	Unique	Used	1.2	1.03	1.178		2069	2483	2131	2438		44	0.00111808	523		0	17	500	2	832.403	1663.8	-2.9	71.7	12878	12878	MS2	MSZ_TMT_M3_080613.raw
sPGsPVGEGTGSPPk	29826323	N-Term(TMT6plex); S4(Phospho); K15(TMT6plex)	S(1): 0.0; S(4): 100.0; T(10): 0.0; S(12): 0.0	Replicate1	Unambiguous	4	1	HCD	19412	Unique	Used	1.424	1.314	1.183		13160	18750	17300	15580		72	2.29926e-06	772		0	0	98	2	946.484	1891.96	1.98	34.27	7281	7281	MS2	MSZ_TMT_M3_080613.raw
lTTTGQVTsPVk	73747844	N-Term(TMT6plex); S9(Phospho); K12(TMT6plex)	T(2): 0.0; T(3): 0.0; T(4): 0.0; T(8): 0.0; S(9): 100.0	Replicate1	Unambiguous	2	1	HCD	21712	Unique	Used	1.262	1.254	1.187		7882	9950	9883	9357		39	0.00387692	595		0	56	215	3	590.666	1769.98	1.86	46.05	9734	9734	MS2	MSZ_TMT_M3_080613.raw
amsTTSISSPQPGk	62198235	N-Term(TMT6plex); M2(Oxidation); S3(Phospho); K14(TMT6plex)	S(3): 100.0; T(4): 0.0; T(5): 0.0; S(6): 0.0; S(8): 0.0; S(9): 0.0	Replicate1	Unambiguous	3	1	HCD	19503	Unique	Used	1.038	0.938	0.998		7362	7645	6906	7346		53	0.000163714	589		0	12	126	2	973.49	1945.97	0.66	34.68	7378	7378	MS2	MSZ_TMT_M3_080613.raw
aQTAPTkTsPR	10863903	N-Term(TMT6plex); K7(TMT6plex); S9(Phospho)	T(3): 0.0; T(6): 0.0; T(8): 0.0; S(9): 100.0	Replicate1	Unambiguous	1	1	HCD	16641	Unique	Used	0.972	0.76	0.74		16530	16060	12560	12240		30	0.0261364	530		1	6	126	2	848.465	1695.92	1.83	22.37	4325	4325	MS2	MSZ_TMT_M3_080613.raw
gPVsPSVSFQPLAR	330688443	N-Term(TMT6plex); S4(Phospho)	S(4): 100.0; S(6): 0.0; S(8): 0.0	Replicate1	Unambiguous	2	1	HCD	23786	Unique	Used	1.011	1.059	1.321		6323	6393	6699	8355		54	9.71653e-05	534		0	36	398	2	875.96	1750.91	1.52	62.83	11950	11950	MS2	MSZ_TMT_M3_080613.raw
lTFDTTFsPNTGkk	42476281	N-Term(TMT6plex); S8(Phospho); K13(TMT6plex); K14(TMT6plex)	T(2): 0.0; T(5): 0.0; T(6): 0.0; S(8): 100.0; T(11): 0.0	Replicate1	Unambiguous	2	1	HCD	24216	Unique	Used	0.949	0.924	0.971		6684	6346	6179	6491		27	0.0872001	799		1	28	363	3	775.423	2324.26	1.9	67.16	12414	12414	MS2	MSZ_TMT_M3_080613.raw
aPVPGtPDSLSSGSSR	7305503	N-Term(TMT6plex); T6(Phospho)	T(6): 100.0; S(9): 0.0; S(11): 0.0; S(12): 0.0; S(14): 0.0; S(15): 0.0	Replicate1	Unambiguous	1	1	HCD	20477	Unique	Used	1.011	0.974	1.06		7735	7823	7534	8200		29	0.0393145	567		0	18	205	2	912.441	1823.87	0.58	39.39	8417	8417	MS2	MSZ_TMT_M3_080613.raw
aSGQAFELILsPR	5031851	N-Term(TMT6plex); S11(Phospho)	S(2): 0.0; S(11): 100.0	Replicate1	Unambiguous	2	1	HCD	25073	Unique	Used	1.105	1.018	0.931		6922	7646	7048	6441		70	2.48354e-06	499		0	10	264	2	849.443	1697.88	-2.2	76.54	13368	13368	MS2	MSZ_TMT_M3_080613.raw
aSGQAFELILsPR	5031851	N-Term(TMT6plex); S11(Phospho)	S(2): 0.0; S(11): 100.0	Replicate1	Unambiguous	2	1	HCD	25042	Unique	Used	1.117	1.059	0.987		5774	6447	6113	5701		69	3.47593e-06	499		0	43	490	2	849.445	1697.88	-0.48	76.2	13333	13333	MS2	MSZ_TMT_M3_080613.raw
eSDQTLAALLsPk	21040314	N-Term(TMT6plex); S11(Phospho); K13(TMT6plex)	S(2): 0.0; T(5): 0.0; S(11): 100.0	Replicate1	Unambiguous	2	1	HCD	25017	Unique	Used	1.355	1.296	1.37		1358	1840	1760	1860		44	0.00116416	611		0	11	437	3	637.681	1911.03	1.65	75.95	13306	13306	MS2	MSZ_TMT_M3_080613.raw
sTsQGSINSPVYSR	51173717	N-Term(TMT6plex); S3(Phospho)	S(1): 0.0; T(2): 0.0; S(3): 100.0; S(6): 0.0; S(9): 0.0; Y(12): 0.0; S(13): 0.0	Replicate1	Unambiguous	4	1	HCD	19817	Unique	Used	1.14	1.107	1.053		12090	13780	13380	12730		52	0.000164056	471		0	46	130	2	896.428	1791.85	0.8	36.13	7713	7713	MS2	MSZ_TMT_M3_080613.raw
rNsLTGEEGQLAR	13540569	N-Term(TMT6plex); S3(Phospho)	S(3): 100.0; T(5): 0.0	Replicate1	Unambiguous	1	1	HCD	19332	Unique	Used	1.096	1.133	1.055		25780	28240	29200	27200		59	2.90118e-05	495		1	27	33	3	580.627	1739.87	1.87	33.9	7196	7196	MS2	MSZ_TMT_M3_080613.raw
kIsGTTALQEALk	14702162	N-Term(TMT6plex); K1(TMT6plex); S3(Phospho); K13(TMT6plex)	S(3): 99.4; T(5): 0.6; T(6): 0.0	Replicate1	Unambiguous	5	1	HCD	24239	Unique	Used	1.158	1.134	1.076		1890	2190	2144	2033		28	0.0344155	410		1	38	500	3	709.754	2127.25	3.74	67.41	12438	12438	MS2	MSZ_TMT_M3_080613.raw
mALPPQEDATAsPPR	118572613	N-Term(TMT6plex); M1(Oxidation); S12(Phospho)	T(10): 0.0; S(12): 100.0	Replicate1	Unambiguous	1	1	HCD	19681	Unique	Used	1.133	0.994	1.02		6359	7205	6321	6483		45	0.000879629	518		0	13	204	2	953.453	1905.9	0.07	35.47	7568	7568	MS2	MSZ_TMT_M3_080613.raw
sQtPPGVATPPIPk	28559039	N-Term(TMT6plex); T3(Phospho); K14(TMT6plex)	S(1): 50.0; T(3): 50.0; T(9): 0.0	Replicate1	Unambiguous	1	1	HCD	22699	Unique	Used	1.32	1.198	1.141		4133	5455	4951	4717		27	0.0629485	673		0	43	167	3	643.362	1928.07	2.87	52.95	10787	10787	MS2	MSZ_TMT_M3_080613.raw
aQSLVISPPAPsPR	103472005	N-Term(TMT6plex); S12(Phospho)	S(3): 0.0; S(7): 0.0; S(12): 100.0	Replicate1	Unambiguous	2	1	HCD	22751	Unique	Used	0.846	0.888	0.787		6064	5130	5383	4771		59	3.90451e-05	602		0	41	460	2	864.969	1728.93	3.29	53.35	10843	10843	MS2	MSZ_TMT_M3_080613.raw
sPAVATSTAAPPPPsSPLPSk	188497756	N-Term(TMT6plex); S15(Phospho); K21(TMT6plex)	S(1): 0.0; T(6): 0.0; S(7): 0.0; T(8): 0.0; S(15): 50.0; S(16): 50.0; S(20): 0.0	Replicate1	Unambiguous	2	1	HCD	21723	Unique	Used	1.233	1.053	0.945		4277	5273	4503	4043		31	0.0365572	861		0	44	148	4	625.339	2498.34	1.79	46.12	9746	9746	MS2	MSZ_TMT_M3_080613.raw
sLPAGDALYLSFNPPQPSR	15011974	N-Term(TMT6plex); S1(Phospho)	S(1): 100.0; Y(9): 0.0; S(11): 0.0; S(18): 0.0	Replicate1	Unambiguous	3	1	HCD	25428	Unique	Used	1.038	1.327	0.835		307.6	319.2	408	256.8		39	0.00587977	890		0	14	500	3	780.393	2339.16	-0.06	81.83	13888	13888	MS2	MSZ_TMT_M3_080613.raw
kQsLGELIGTLNAAk	4507645	N-Term(TMT6plex); K1(TMT6plex); S3(Phospho); K15(TMT6plex)	S(3): 100.0; T(10): 0.0	Replicate1	Unambiguous	2	1	HCD	25080	Unique	Used	1.038	0.913	0.924		2715	2818	2477	2508		75	8.03023e-07	460		1	27	500	3	770.784	2310.34	-1.83	76.6	13375	13375	MS2	MSZ_TMT_M3_080613.raw
kQsLGELIGTLNAAk	4507645	N-Term(TMT6plex); K1(TMT6plex); S3(Phospho); K15(TMT6plex)	S(3): 100.0; T(10): 0.0	Replicate1	Unambiguous	2	1	HCD	25387	Unique	Used	0.977	0.798	0.896		4800	4690	3831	4300		73	1.01948e-06	426		1	17	500	3	770.786	2310.34	1.11	81.16	13823	13823	MS2	MSZ_TMT_M3_080613.raw
kTGsYGALAEITASk	219842214	N-Term(TMT6plex); K1(TMT6plex); S4(Phospho); K15(TMT6plex)	T(2): 0.0; S(4): 100.0; Y(5): 0.0; T(12): 0.0; S(14): 0.0	Replicate1	Unambiguous	4	1	HCD	23964	Unique	Used	1.348	1.046	1.019		3601	4853	3767	3670		47	0.000645951	678		1	29	500	3	755.423	2264.25	1.87	64.55	12140	12140	MS2	MSZ_TMT_M3_080613.raw
kQPPVSPGTALVGsQk	22208967	N-Term(TMT6plex); K1(TMT6plex); S14(Phospho); K16(TMT6plex)	S(6): 0.0; T(9): 0.0; S(14): 100.0	Replicate1	Unambiguous	1	1	HCD	22002	Unique	Used	1.355	1.216	1.577		15520	21030	18880	24480		29	0.0309184	449		1	43	112	3	787.79	2361.36	2.44	47.85	10044	10044	MS2	MSZ_TMT_M3_080613.raw
rTsmGGTQQQFVEGVR	4503131	N-Term(TMT6plex); S3(Phospho); M4(Oxidation)	T(2): 98.8; S(3): 1.2; T(7): 0.0	Replicate1	Unambiguous	1	1	HCD	19837	Unique	Used	1.082	1.307	1.038		1724	1865	2253	1788		45	0.000881302	573		1	11	259	2	1053.5	2106	-0.86	36.22	7734	7734	MS2	MSZ_TMT_M3_080613.raw
iPEISIQDmTAQVTsPSGk	116063573	N-Term(TMT6plex); M9(Oxidation); S15(Phospho); K19(TMT6plex)	S(5): 0.0; T(10): 0.0; T(14): 0.0; S(15): 100.0; S(17): 0.0	Replicate1	Unambiguous	2	1	HCD	24203	Unique	Used	1.35	1.291	1.355		620	837.1	800.7	840.1		38	0.00848776	995		0	30	500	3	852.773	2556.31	0.95	67.01	12399	12399	MS2	MSZ_TMT_M3_080613.raw
rTNsTGGSSGSSVGGGSGk	38045896	N-Term(TMT6plex); S4(Phospho); K19(TMT6plex)	T(2): 0.0; S(4): 100.0; T(5): 0.0; S(8): 0.0; S(9): 0.0; S(11): 0.0; S(12): 0.0; S(17): 0.0	Replicate1	Unambiguous	2	1	HCD	15943	Unique	Used	1.011	0.898	0.902		24430	24700	21940	22030		79	4.40259e-07	724		1	17	37	3	726.69	2178.05	-0.52	19.56	3581	3581	MS2	MSZ_TMT_M3_080613.raw
qAHDLsPAAESSSTFSFSGR	150417971	N-Term(TMT6plex); S6(Phospho)	S(6): 100.0; S(11): 0.0; S(12): 0.0; S(13): 0.0; T(14): 0.0; S(16): 0.0; S(18): 0.0	Replicate1	Unambiguous	2	1	HCD	22579	Unique	Used	1.254	1.08	1.099		4974	6239	5374	5465		45	0.00115494	688		0	42	500	3	797.701	2391.09	3.29	51.99	10659	10659	MS2	MSZ_TMT_M3_080613.raw
gPPDFSSDEEREPtPVLGSGAAAAGR	4507555	N-Term(TMT6plex); T14(Phospho)	S(6): 0.0; S(7): 0.0; T(14): 100.0; S(19): 0.0	Replicate1	Unambiguous	3	1	HCD	22489	Unique	Used	1.09	0.968	0.865		1144	1247	1107	989.7		39	0.00583769	960		1	22	246	3	960.454	2879.35	2.03	51.27	10563	10563	MS2	MSZ_TMT_M3_080613.raw
tGDLGIPPNPEDRsPsPEPIYNSEGk	42544123	N-Term(TMT6plex); S14(Phospho); S16(Phospho); K26(TMT6plex)	T(1): 0.0; S(14): 100.0; S(16): 100.0; Y(21): 0.0; S(23): 0.0	Replicate1	Unambiguous	6	1	HCD	23667	Unique	Used	1.316	1.224	1.099		1051	1382	1287	1155		33	0.0294194	1116		1	27	500	3	1128.87	3384.58	0.99	61.7	11822	11822	MS2	MSZ_TMT_M3_080613.raw
aVAGVmITAsHNR	31377548	N-Term(TMT6plex); M6(Oxidation); S10(Phospho)	T(8): 0.0; S(10): 100.0	Replicate1	Unambiguous	1	1	HCD	19662	Unique	Used	1.362	1.292	1.494		15840	21570	20470	23660		53	0.000111757	403		0	17	31	3	551.279	1651.82	2	35.39	7548	7548	MS2	MSZ_TMT_M3_080613.raw
aVAGVmITAsHNR	31377548	N-Term(TMT6plex); M6(Oxidation); S10(Phospho)	T(8): 0.0; S(10): 100.0	Replicate1	Unambiguous	1	1	HCD	19776	Unique	Used	1.006	0.933	0.967		7083	7124	6609	6852		31	0.0156622	398		0	37	119	3	551.279	1651.82	2.78	35.93	7669	7669	MS2	MSZ_TMT_M3_080613.raw
sSFASSSASDASkPSsPR	14249622	N-Term(TMT6plex); K13(TMT6plex); S16(Phospho)	S(1): 0.0; S(2): 0.0; S(5): 0.0; S(6): 0.0; S(7): 0.0; S(9): 0.0; S(12): 0.0; S(15): 1.5; S(16): 98.5	Replicate1	Unambiguous	1	1	HCD	19171	Unique	Used	1.033	1.01	1.013		29690	30680	29980	30070				821	3.97	0	54	94	3	765.377	2294.12	4.6	33.19	7024	7024	MS2	MSZ_TMT_M3_080613.raw
sPSLSPSPPsPLEk	153945728	N-Term(TMT6plex); S10(Phospho); K14(TMT6plex)	S(1): 0.0; S(3): 0.0; S(5): 0.0; S(7): 0.0; S(10): 100.0	Replicate1	Unambiguous	1	1	HCD	22787	Unique	Used	1.065	1.173	1.115		4549	4846	5334	5071		40	0.00293011	653		0	41	236	3	654.352	1961.04	1.22	53.65	10881	10881	MS2	MSZ_TMT_M3_080613.raw
sLYAsSPGGVYATR	62414289	N-Term(TMT6plex); S5(Phospho)	S(1): 0.0; Y(3): 0.0; S(5): 50.0; S(6): 50.0; Y(11): 0.0; T(13): 0.0	Replicate1	Unambiguous	1	1	HCD	22149	Unique	Used	1.032	0.886	1.05		12310	12690	10900	12920		71	1.61187e-06	445		0	15	165	2	869.424	1737.84	-0.05	48.82	10201	10201	MS2	MSZ_TMT_M3_080613.raw
sLYAsSPGGVYATR	62414289	N-Term(TMT6plex); S5(Phospho)	S(1): 0.0; Y(3): 0.0; S(5): 50.0; S(6): 50.0; Y(11): 0.0; T(13): 0.0	Replicate1	Unambiguous	1	1	HCD	22241	Unique	Used	0.985	0.849	0.888		11990	11810	10180	10650		57	4.51241e-05	441		0	8	240	2	869.426	1737.84	1.71	49.43	10299	10299	MS2	MSZ_TMT_M3_080613.raw
sYsLSELSVLQAk	7657562	N-Term(TMT6plex); S3(Phospho); K13(TMT6plex)	S(1): 33.3; Y(2): 33.3; S(3): 33.3; S(5): 0.0; S(8): 0.0	Replicate1	Unambiguous	1	1	HCD	25337	Unique	Used	0.896	0.973	0.991		551.8	494.7	536.7	547		26	0.0768706	622		0	9	500	3	655.024	1963.06	0.75	80.28	13737	13737	MS2	MSZ_TMT_M3_080613.raw
tLsSSAQEDIIR	292658785	N-Term(TMT6plex); S3(Phospho)	T(1): 0.0; S(3): 100.0; S(4): 0.0; S(5): 0.0	Replicate1	Unambiguous	2	1	HCD	22530	Unique	Used	1.174	1.414	1.469		7733	9077	10930	11360		41	0.00201494	505		0	21	481	2	814.91	1628.81	1.6	51.59	10607	10607	MS2	MSZ_TMT_M3_080613.raw
lTFDTTFsPNTGk	42476281	N-Term(TMT6plex); S8(Phospho); K13(TMT6plex)	T(2): 0.0; T(5): 0.0; T(6): 0.0; S(8): 50.0; T(11): 50.0	Replicate1	Unambiguous	2	1	HCD	24687	Unique	Used	1.245	1.203	1.162		1333	1660	1604	1549		59	3.91304e-05	660		0	38	500	3	656.335	1966.99	-1.62	72.2	12930	12930	MS2	MSZ_TMT_M3_080613.raw
gSGTAsDDEFENLR	61676188	N-Term(TMT6plex); S6(Phospho)	S(2): 0.0; T(4): 0.0; S(6): 100.0	Replicate1	Unambiguous	1	1	HCD	22142	Unique	Used	1.28	1.082	1.019		6278	8038	6790	6396		50	0.000151181	266		0	59	437	2	903.893	1806.78	2.59	48.75	10193	10193	MS2	MSZ_TMT_M3_080613.raw
gRPPAEkLsPNPPk	48255898	N-Term(TMT6plex); K7(TMT6plex); S9(Phospho); K14(TMT6plex)	S(9): 100.0	Replicate1	Unambiguous	2	1	HCD	19687	Unique	Used	1.224	1.072	1.16		14190	17370	15210	16450				376	4.04	1	61	151	4	564.579	2255.29	2.22	35.51	7574	7574	MS2	MSZ_TMT_M3_080613.raw
sPsGSAFGSQENLR	54112429	N-Term(TMT6plex); S3(Phospho)	S(1): 0.0; S(3): 100.0; S(5): 0.0; S(9): 0.0	Replicate1	Unambiguous	1	1	HCD	20988	Unique	Used	0.949	0.904	0.993		8853	8399	8000	8792		55	5.50889e-05	359		0	20	127	2	873.408	1745.81	1.78	41.9	8962	8962	MS2	MSZ_TMT_M3_080613.raw
tVFPGAVPVLPAsPPPk	10864047	N-Term(TMT6plex); S13(Phospho); K17(TMT6plex)	T(1): 0.0; S(13): 100.0	Replicate1	Unambiguous	1	1	HCD	25044	Unique	Used	1.177	1.243	1.237		617.7	727.1	767.8	763.8		27	0.0583118	594		0	21	472	3	738.09	2212.26	0.25	76.22	13335	13335	MS2	MSZ_TMT_M3_080613.raw
sTPFIVPSsPTEQEGR	5032189	N-Term(TMT6plex); S9(Phospho)	S(1): 0.0; T(2): 0.0; S(8): 0.7; S(9): 98.5; T(11): 0.7	Replicate1	Unambiguous	3	1	HCD	23129	Unique	Used	1.123	1.008	1.103		2448	2749	2468	2699		54	0.000154414	701		0	15	500	2	1021	2040.99	1.21	56.59	11246	11246	MS2	MSZ_TMT_M3_080613.raw
gYYSPYSVSGSGSTAGsR	41322923	N-Term(TMT6plex); S17(Phospho)	Y(2): 0.0; Y(3): 0.0; S(4): 0.0; Y(6): 0.0; S(7): 0.0; S(9): 0.0; S(11): 0.0; S(13): 0.0; T(14): 0.0; S(17): 100.0	Replicate1	Unambiguous	8	1	HCD	21822	Unique	Used	1.274	1.208	1.098		3806	4847	4599	4178		64	7.66077e-06	360		0	19	144	3	697.981	2091.93	2.82	46.71	9852	9852	MS2	MSZ_TMT_M3_080613.raw
aQsPTPSLPASWk	193083185	N-Term(TMT6plex); S3(Phospho); K13(TMT6plex)	S(3): 100.0; T(5): 0.0; S(7): 0.0; S(11): 0.0	Replicate1	Unambiguous	3	1	HCD	23733	Unique	Used	1.148	1.437	0.796		2110	2422	3031	1680		40	0.00356699	720		0	16	292	3	636.674	1908.01	1.43	62.32	11893	11893	MS2	MSZ_TMT_M3_080613.raw
gTDTQTPAVLsPSk	76150623	N-Term(TMT6plex); S11(Phospho); K14(TMT6plex)	T(2): 0.0; T(4): 0.0; T(6): 0.0; S(11): 100.0; S(13): 0.0	Replicate1	Unambiguous	3	1	HCD	21327	Unique	Used	1.304	1.249	1.254		5626	7338	7028	7057		48	0.000505467	671		0	16	109	3	647.344	1940.02	2.11	43.72	9324	9324	MS2	MSZ_TMT_M3_080613.raw
aEDGATPSPSNEtPkk	153070260	N-Term(TMT6plex); T13(Phospho); K15(TMT6plex); K16(TMT6plex)	T(6): 0.0; S(8): 0.0; S(10): 0.0; T(13): 100.0	Replicate1	Unambiguous	1	1	HCD	18689	Unique	Used	1.12	0.85	0.736		23450	26250	19930	17250		31	0.0353015	895		1	24	96	3	799.416	2396.23	0.63	31.09	6510	6510	MS2	MSZ_TMT_M3_080613.raw
rGFsDSGGGPPAk	33356174	N-Term(TMT6plex); S4(Phospho); K13(TMT6plex)	S(4): 100.0; S(6): 0.0	Replicate1	Unambiguous	1	1	HCD	19421	Unique	Used	1.261	1.486	1.793		31370	39560	46620	56230		35	0.00759402	523		1	50	34	3	590.971	1770.9	1.75	34.31	7291	7291	MS2	MSZ_TMT_M3_080613.raw
aSsHSSQTQGGGSVTk	27436948	N-Term(TMT6plex); S3(Phospho); K16(TMT6plex)	S(2): 0.0; S(3): 99.2; S(5): 0.0; S(6): 0.7; T(8): 0.0; S(13): 0.0; T(15): 0.0	Replicate1	Unambiguous	4	1	HCD	16338	Unique	Used	1.161	1.386	1.482		13020	15120	18050	19300		85	9.41294e-08	605		0	7	69	2	1029.01	2057.01	1.12	21.18	4002	4002	MS2	MSZ_TMT_M3_080613.raw
qNsSSSDSGGSIVR	56682953	N-Term(TMT6plex); S3(Phospho)	S(3): 50.0; S(4): 50.0; S(5): 0.0; S(6): 0.0; S(8): 0.0; S(11): 0.0	Replicate1	Unambiguous	1	1	HCD	17132	Unique	Used	1.153	1.041	1.12		9139	10540	9516	10240		62	1.04351e-05	295		0	0	161	2	845.387	1689.77	1.47	24.44	4849	4849	MS2	MSZ_TMT_M3_080613.raw
nLGsINTELQDVQR	380837121	N-Term(TMT6plex); S4(Phospho)	S(4): 100.0; T(7): 0.0	Replicate1	Unambiguous	1	1	HCD	24056	Unique	Used	1.34	1.523	1.617		4529	6070	6897	7322		54	0.000119328	635		0	20	465	2	948.475	1895.94	0.36	65.46	12241	12241	MS2	MSZ_TMT_M3_080613.raw
nAEAVLQsPGLSGk	372266129	N-Term(TMT6plex); S8(Phospho); K14(TMT6plex)	S(8): 100.0; S(12): 0.0	Replicate1	Unambiguous	3	1	HCD	22790	Unique	Used	1.134	0.989	0.984		4307	4885	4261	4237		63	1.74739e-05	683		0	15	431	2	955.016	1909.02	2.37	53.66	10884	10884	MS2	MSZ_TMT_M3_080613.raw
sPAVATSTAAPPPPSsPLPSk	188497756	N-Term(TMT6plex); S16(Phospho); K21(TMT6plex)	S(1): 0.0; T(6): 0.0; S(7): 0.8; T(8): 0.0; S(15): 49.6; S(16): 49.6; S(20): 0.0	Replicate1	Unambiguous	2	1	HCD	21805	Unique	Used	1.048	1.037	0.982		5740	6014	5953	5636		31	0.0371944	862		0	27	87	4	625.34	2498.34	3.26	46.59	9834	9834	MS2	MSZ_TMT_M3_080613.raw
sSsPAPADIAQTVQEDLR	5031703	N-Term(TMT6plex); S3(Phospho)	S(1): 33.3; S(2): 33.3; S(3): 33.3; T(12): 0.0	Replicate1	Unambiguous	1	1	HCD	24948	Unique	Used	1.114	1.207	1.001		638	710.8	770.1	638.8		72	2.21386e-06	640		0	20	446	3	732.022	2194.05	-4.03	75.11	13224	13224	MS2	MSZ_TMT_M3_080613.raw
sSSPAPADIAQTVQEDLR	5031703	N-Term(TMT6plex); S1(Phospho)	S(1): 33.3; S(2): 33.3; S(3): 33.3; T(12): 0.0	Replicate1	Unambiguous	1	1	HCD	24981	Unique	Used	0.985	0.991	1.008		1792	1765	1776	1806		78	5.86408e-07	678		0	2	69	3	732.026	2194.06	1.31	75.51	13262	13262	MS2	MSZ_TMT_M3_080613.raw
tQtPPLGQTPQLGLk	289577080	N-Term(TMT6plex); T3(Phospho); K15(TMT6plex)	T(1): 0.0; T(3): 100.0; T(9): 0.0	Replicate1	Unambiguous	2	1	HCD	23773	Unique	Used	1.109	0.913	1.001		8990	9965	8208	9000		47	0.000540936	581		0	4	139	3	706.4	2117.18	3.65	62.72	11936	11936	MS2	MSZ_TMT_M3_080613.raw
tQtPPLGQTPQLGLk	289577080	N-Term(TMT6plex); T3(Phospho); K15(TMT6plex)	T(1): 0.9; T(3): 99.1; T(9): 0.0	Replicate1	Unambiguous	2	1	HCD	23720	Unique	Used	1.197	0.898	0.95		1904	2279	1711	1810		41	0.0020152	568		0	12	500	3	706.399	2117.18	2.35	62.2	11879	11879	MS2	MSZ_TMT_M3_080613.raw
vSSPLSPLSPGIksPTIPR	24308179	N-Term(TMT6plex); K13(TMT6plex); S14(Phospho)	S(2): 0.0; S(3): 0.0; S(6): 0.0; S(9): 0.0; S(14): 100.0; T(16): 0.0	Replicate1	Unambiguous	1	1	HCD	24212	Unique	Used	1.077	0.906	0.948		5399	5817	4893	5117		41	0.00189366	524		1	32	500	3	824.475	2471.41	3.18	67.11	12409	12409	MS2	MSZ_TMT_M3_080613.raw
nSSsPVSPASVPGQR	33457336	N-Term(TMT6plex); S4(Phospho)	S(2): 1.1; S(3): 1.1; S(4): 97.9; S(7): 0.0; S(10): 0.0	Replicate1	Unambiguous	1	1	HCD	18799	Unique	Used	1.301	1.132	1.198		11030	14360	12490	13220		49	0.00030976	454		0	5	90	2	889.936	1778.86	0.59	31.58	6627	6627	MS2	MSZ_TMT_M3_080613.raw
gPPQsPVFEGVYNNSR	27262651	N-Term(TMT6plex); S5(Phospho)	S(5): 100.0; Y(12): 0.0; S(15): 0.0	Replicate1	Unambiguous	6	1	HCD	23042	Unique	Used	1.055	0.893	0.945		1408	1485	1257	1331		57	6.43132e-05	610		0	32	500	2	1028.99	2056.97	1.13	55.78	11153	11153	MS2	MSZ_TMT_M3_080613.raw
gPPQsPVFEGVYNNSR	27262651	N-Term(TMT6plex); S5(Phospho)	S(5): 100.0; Y(12): 0.0; S(15): 0.0	Replicate1	Unambiguous	6	1	HCD	22945	Unique	Used	1.119	1.262	1.252		5543	6204	6997	6941		45	0.00087242	605		0	18	57	3	686.329	2056.97	1.57	55.02	11050	11050	MS2	MSZ_TMT_M3_080613.raw
lQPQEIsPPPTANLDR	24476013	N-Term(TMT6plex); S7(Phospho)	S(7): 100.0; T(11): 0.0	Replicate1	Unambiguous	3	1	HCD	22925	Unique	Used	1.164	1.059	0.977		1229	1430	1301	1200		46	0.00106831	792		0	13	500	2	1043.04	2085.07	3.71	54.84	11028	11028	MS2	MSZ_TMT_M3_080613.raw
sPSGGAAGPLLTPSQSLDGSR	19923973	N-Term(TMT6plex); S1(Phospho)	S(1): 100.0; S(3): 0.0; T(12): 0.0; S(14): 0.0; S(16): 0.0; S(20): 0.0	Replicate1	Unambiguous	1	1	HCD	23071	Unique	Used	1.251	1.152	1.108		2551	3192	2939	2827		34	0.0174295	784		0	31	436	3	755.376	2264.11	0.59	56.04	11184	11184	MS2	MSZ_TMT_M3_080613.raw
sDksPDLAPTPAPQSTPR	54873624	N-Term(TMT6plex); K3(TMT6plex); S4(Phospho)	S(1): 0.0; S(4): 100.0; T(10): 0.0; S(15): 0.0; T(16): 0.0	Replicate1	Unambiguous	1	1	HCD	20018	Unique	Used	1.239	1.047	1.092		29210	36190	30560	31890		48	0.000714497	828		1	12	26	3	801.75	2403.24	1.19	37.14	7928	7928	MS2	MSZ_TMT_M3_080613.raw
lSsPVLHR	18426915	N-Term(TMT6plex); S3(Phospho)	S(2): 0.0; S(3): 100.0	Replicate1	Unambiguous	2	1	HCD	20153	Unique	Used	1.326	0.996	0.962		86200	114300	85860	82920				230	3	0	18	24	2	609.335	1217.66	1.24	37.77	8072	8072	MS2	MSZ_TMT_M3_080613.raw
sPVGksPPSTGSTYGSSQk	167234419	N-Term(TMT6plex); K5(TMT6plex); S6(Phospho); K19(TMT6plex)	S(1): 0.0; S(6): 100.0; S(9): 0.0; T(10): 0.0; S(12): 0.0; T(13): 0.0; Y(14): 0.0; S(16): 0.0; S(17): 0.0	Replicate1	Unambiguous	1	1	HCD	20459	Unique	Used	1.296	1.331	1.46		11790	15270	15690	17210		45	0.00151088	1031		1	31	113	3	873.793	2619.36	0.26	39.3	8398	8398	MS2	MSZ_TMT_M3_080613.raw
aSsLNFLNk	198041728	N-Term(TMT6plex); S3(Phospho); K9(TMT6plex)	S(2): 0.0; S(3): 100.0	Replicate1	Unambiguous	2	1	HCD	24264	Redundant	Not Used	1.102	1.018	1		16810	18520	17120	16800				386	3.72	0	22	362	2	766.42	1531.83	2.27	67.66	12466	12466	MS2	MSZ_TMT_M3_080613.raw
eTQsPEQVk	117938251	N-Term(TMT6plex); S4(Phospho); K9(TMT6plex)	T(2): 0.0; S(4): 100.0	Replicate1	Unambiguous	2	1	HCD	18228	Unique	Used	1.404	1.389	1.341		31930	44830	44340	42820				438	3.17	0	28	87	2	792.408	1583.81	-0.07	29.09	6018	6018	MS2	MSZ_TMT_M3_080613.raw
tDsSPNQAR	14165466	N-Term(TMT6plex); S3(Phospho)	T(1): 0.0; S(3): 0.0; S(4): 100.0	Replicate1	Unambiguous	3	1	HCD	14603	Redundant	Not Used	1.213	1.153	0.988		214300	260100	247200	211800				130	2.94	0	4	4	2	642.793	1284.58	0.36	14.35	2152	2152	MS2	MSZ_TMT_M3_080613.raw
sGLTVPTsPk	313760537	N-Term(TMT6plex); S8(Phospho); K10(TMT6plex)	S(1): 0.0; T(4): 0.0; T(7): 0.8; S(8): 99.2	Replicate1	Unambiguous	3	1	HCD	21773	Redundant	Not Used	1.416	1.104	0.953		233600	330800	258000	222600				312	3.3	0	42	9	2	762.928	1524.85	3.52	46.43	9800	9800	MS2	MSZ_TMT_M3_080613.raw
lDIPTGTtPQR	13699824	N-Term(TMT6plex); T8(Phospho)	T(5): 0.0; T(7): 50.0; T(8): 50.0	Replicate1	Unambiguous	1	1	HCD	22565	Unique	Used	1.276	1.337	1.202		6618	8442	8847	7953				305	3.04	0	30	379	2	754.391	1507.78	2.07	51.87	10644	10644	MS2	MSZ_TMT_M3_080613.raw
ssPEQPIGQGR	160948599	N-Term(TMT6plex); S2(Phospho)	S(1): 0.0; S(2): 100.0	Replicate1	Unambiguous	1	1	HCD	17191	Unique	Used	1.11	0.978	1.037		21390	23730	20920	22180				247	2.91	0	45	70	2	732.856	1464.7	-0.05	24.7	4912	4912	MS2	MSZ_TMT_M3_080613.raw
sSsPTQYGLTk	82880648	N-Term(TMT6plex); S3(Phospho); K11(TMT6plex)	S(1): 0.0; S(2): 0.0; S(3): 100.0; T(5): 0.0; Y(7): 0.0; T(10): 0.0	Replicate1	Unambiguous	1	1	HCD	21684	Redundant	Not Used	1.184	0.969	1.031		25450	30140	24650	26230				537	3.64	0	26	120	2	853.943	1706.88	1.05	45.89	9705	9705	MS2	MSZ_TMT_M3_080613.raw
gSQAQPDsPSAQLALIAASQSFLQPGGk	223029410	N-Term(TMT6plex); S8(Phospho); K28(TMT6plex)	S(2): 0.0; S(8): 97.7; S(10): 2.3; S(19): 0.0; S(21): 0.0	Replicate1	Unambiguous	1	1	HCD	25903	Unique	Used	1.163	1.121	1.227		230.6	268.4	258.4	283		29	0.0722437	1119		0	7	500	4	823.931	3292.7	1.59	93.32	15033	15033	MS2	MSZ_TMT_M3_080613.raw
aGGPTTPLsPTR	5031877	N-Term(TMT6plex); S9(Phospho)	T(5): 0.0; T(6): 0.0; S(9): 100.0; T(11): 0.0	Replicate1	Unambiguous	1	1	HCD	19351	Redundant	Not Used	1.086	1.097	1.179		30710	33340	33700	36200				307	2.86	0	42	118	2	732.378	1463.75	1.61	33.98	7216	7216	MS2	MSZ_TMT_M3_080613.raw
lTTTGQVTsPVk	73747844	N-Term(TMT6plex); S9(Phospho); K12(TMT6plex)	T(2): 0.0; T(3): 0.0; T(4): 0.0; T(8): 1.0; S(9): 99.0	Replicate1	Unambiguous	2	1	HCD	21736	Redundant	Not Used	1.351	1.251	1.208		12160	16430	15210	14690				412	3.76	0	27	228	2	885.496	1769.99	2	46.19	9760	9760	MS2	MSZ_TMT_M3_080613.raw
sDSEATISR	109255232	N-Term(TMT6plex); S1(Phospho)	S(1): 100.0; S(3): 0.0; T(6): 0.0; S(8): 0.0	Replicate1	Unambiguous	3	1	HCD	17007	Unique	Used	1.369	1.259	1.198		17450	23890	21980	20900				143	3.19	0	52	101	2	637.795	1274.58	-0.13	23.89	4716	4716	MS2	MSZ_TMT_M3_080613.raw
vsPSDTTPLVSR	114326455	N-Term(TMT6plex); S2(Phospho)	S(2): 100.0; S(4): 0.0; T(6): 0.0; T(7): 0.0; S(11): 0.0	Replicate1	Unambiguous	2	1	HCD	21752	Unique	Used	1.417	1.339	1.292		9821	13920	13150	12690				410	3.7	0	47	347	2	784.402	1567.8	1.91	46.28	9777	9777	MS2	MSZ_TMT_M3_080613.raw
eRsPALk	167234419	N-Term(TMT6plex); S3(Phospho); K7(TMT6plex)	S(3): 100.0	Replicate1	Unambiguous	1	1	HCD	17867	Unique	Used	1.381	1.227	1.207		39230	54190	48120	47340				268	2.84	1	33	62	3	446.923	1338.76	0.7	27.53	5633	5633	MS2	MSZ_TMT_M3_080613.raw
rLsTPQR	156766050	N-Term(TMT6plex); S3(Phospho)	S(3): 100.0; T(4): 0.0	Replicate1	Unambiguous	1	1	HCD	16545	Redundant	Not Used	1.266	1.2	1.379		12500	15820	15000	17230				187	2.85	1	13	50	3	389.547	1166.63	1.45	21.99	4223	4223	MS2	MSZ_TMT_M3_080613.raw
sRsPDRR	4826972;410171311	N-Term(TMT6plex); S3(Phospho)	S(1): 0.0; S(3): 100.0	Replicate1	Unambiguous	1	1	HCD	13553	Unique	Used	1.063	0.987	0.871		16370	17400	16160	14250				139	3.04	2	15	30	3	394.87	1182.59	0.39	9.8	1032	1032	MS2	MSZ_TMT_M3_080613.raw
rGsLSNAGDPEIVk	156071452	N-Term(TMT6plex); S3(Phospho); K14(TMT6plex)	S(3): 100.0; S(5): 0.0	Replicate1	Unambiguous	2	1	HCD	21065	Unique	Used	1.274	1.223	1.355		4761	6065	5820	6450				503	3.03	1	20	220	2	991.031	1981.05	0.98	42.29	9044	9044	MS2	MSZ_TMT_M3_080613.raw
tPTSsPASSPLVAk	57863269	N-Term(TMT6plex); S5(Phospho); K14(TMT6plex)	T(1): 0.0; T(3): 0.0; S(4): 0.0; S(5): 100.0; S(8): 0.0; S(9): 0.0	Replicate1	Unambiguous	1	1	HCD	21951	Redundant	Not Used	1.023	0.924	1		7071	7233	6532	7068				496	4.09	0	44	467	2	941.014	1881.02	3.35	47.51	9989	9989	MS2	MSZ_TMT_M3_080613.raw
eRsPSPLR	109715858	N-Term(TMT6plex); S3(Phospho)	S(3): 100.0; S(5): 0.0	Replicate1	Unambiguous	1	1	HCD	16441	Unique	Used	1.263	1.023	1.082		30850	38970	31570	33390				278	2.92	1	19	29	3	417.554	1250.65	0.7	21.59	4112	4112	MS2	MSZ_TMT_M3_080613.raw
kHPSsPAR	20127519	N-Term(TMT6plex); K1(TMT6plex); S5(Phospho)	S(4): 50.0; S(5): 50.0	Replicate1	Unambiguous	1	1	HCD	14551	Unique	Used	0.89	0.863	0.737		65090	57940	56170	47980				300	2.94	1	35	42	3	473.262	1417.77	0.28	14.15	2096	2096	MS2	MSZ_TMT_M3_080613.raw
mLQALsPk	31543385	N-Term(TMT6plex); M1(Oxidation); S6(Phospho); K8(TMT6plex)	S(6): 100.0	Replicate1	Unambiguous	4	1	HCD	21501	Redundant	Not Used	1.415	1.094	1.221		3735	5286	4087	4560				369	3.11	0	7	200	3	481.269	1441.79	2.82	44.79	9509	9509	MS2	MSZ_TMT_M3_080613.raw
rPNTsPDR	255652953	N-Term(TMT6plex); S5(Phospho)	T(4): 0.9; S(5): 99.1	Replicate1	Unambiguous	1	1	HCD	14554	Unique	Used	0.972	1.003	1.073		30480	29640	30570	32720				178	3.07	0	15	47	3	417.873	1251.61	0.68	14.16	2099	2099	MS2	MSZ_TMT_M3_080613.raw
rTsFSFQk	56788399	N-Term(TMT6plex); S3(Phospho); K8(TMT6plex)	T(2): 0.0; S(3): 100.0; S(5): 0.0	Replicate1	Unambiguous	4	1	HCD	22263	Redundant	Not Used	1.139	0.982	1.024		9874	11240	9696	10110				385	3.61	1	12	307	3	513.611	1538.82	2.92	49.6	10322	10322	MS2	MSZ_TMT_M3_080613.raw
kEETPGtPk	4507525	N-Term(TMT6plex); K1(TMT6plex); T7(Phospho); K9(TMT6plex)	T(4): 0.0; T(7): 100.0	Replicate1	Unambiguous	1	1	HCD	17934	Unique	Used	0.983	0.835	0.872		119300	117200	99600	104100				281	3.18	1	36	17	3	585.329	1753.97	0.88	27.82	5705	5705	MS2	MSZ_TMT_M3_080613.raw
lVEQANsPk	27477111	N-Term(TMT6plex); S7(Phospho); K9(TMT6plex)	S(7): 100.0	Replicate1	Unambiguous	1	1	HCD	20472	Redundant	Not Used	1.167	1.194	1.353		9606	11210	11470	12990				408	2.94	0	29	63	3	508.614	1523.83	1.7	39.37	8412	8412	MS2	MSZ_TMT_M3_080613.raw
rLsESSALk	18426904	N-Term(TMT6plex); S3(Phospho); K9(TMT6plex)	S(3): 100.0; S(5): 0.0; S(6): 0.0	Replicate1	Unambiguous	2	1	HCD	20653	Unique	Used	1.445	1.475	1.528		19320	27910	28500	29520				346	3.16	1	44	99	3	510.289	1528.85	2.15	40.26	8605	8605	MS2	MSZ_TMT_M3_080613.raw
aDRDQsPFSk	42560244	N-Term(TMT6plex); S6(Phospho); K10(TMT6plex)	S(6): 100.0; S(9): 0.0	Replicate1	Unambiguous	1	1	HCD	19483	Unique	Used	1.057	0.861	0.869		56520	59740	48650	49120				454	2.97	1	28	41	3	563.619	1688.84	0.25	34.59	7357	7357	MS2	MSZ_TMT_M3_080613.raw
tAsPPPPPkR	42542379	N-Term(TMT6plex); S3(Phospho); K9(TMT6plex)	T(1): 0.0; S(3): 100.0	Replicate1	Unambiguous	1	1	HCD	17446	Unique	Used	1.125	0.919	0.974		39640	44590	36440	38600				342	3.27	1	56	43	3	529.3	1585.89	-0.53	25.74	5184	5184	MS2	MSZ_TMT_M3_080613.raw
ftDTRkDEQER	4503483	N-Term(TMT6plex); T2(Phospho); K6(TMT6plex)	T(2): 100.0; T(4): 0.0	Replicate1	Unambiguous	1	1	HCD	18378	Unique	Used	1.066	0.974	1.007		42600	45420	41480	42900				617	2.86	2	52	53	3	654.995	1962.97	0.41	29.74	6178	6178	MS2	MSZ_TMT_M3_080613.raw
kAAsPSPQSVR	42542379	N-Term(TMT6plex); K1(TMT6plex); S4(Phospho)	S(4): 100.0; S(6): 0.0; S(9): 0.0	Replicate1	Unambiguous	1	1	HCD	17050	Unique	Used	1.15	0.898	0.958		96100	110500	86280	92080				317	2.99	1	17	15	3	555.975	1665.91	0.39	24.08	4762	4762	MS2	MSZ_TMT_M3_080613.raw
vPsVESLFR	6715600	N-Term(TMT6plex); S3(Phospho)	S(3): 100.0; S(6): 0.0	Replicate1	Unambiguous	2	1	HCD	25548	Unique	Used	1.282	1.081	1.036		1516	1943	1639	1570		30	0.0232402	512		0	22	500	2	671.854	1342.7	3.34	83.79	14079	14079	MS2	MSZ_TMT_M3_080613.raw
aNAsPQkPLDLk	331284176	N-Term(TMT6plex); S4(Phospho); K7(TMT6plex); K12(TMT6plex)	S(4): 100.0	Replicate1	Unambiguous	3	1	HCD	22310	Unique	Used	1.121	0.957	0.825		16220	18190	15530	13390				266	3.22	0	36	297	3	683.73	2049.18	1.9	49.95	10372	10372	MS2	MSZ_TMT_M3_080613.raw
sEsPPPLSDPk	11067749	N-Term(TMT6plex); S3(Phospho); K11(TMT6plex)	S(1): 0.0; S(3): 100.0; S(8): 0.0	Replicate1	Unambiguous	1	1	HCD	21031	Unique	Used	1.136	1.113	1.07		7700	8744	8567	8238		41	0.00219919	555		0	19	212	2	846.437	1691.87	0.99	42.11	9008	9008	MS2	MSZ_TMT_M3_080613.raw
aSsLNFLNk	198041728	N-Term(TMT6plex); S3(Phospho); K9(TMT6plex)	S(2): 0.0; S(3): 100.0	Replicate1	Unambiguous	2	1	HCD	24264	Unique	Used	1.102	1.018	1		16810	18520	17120	16800		38	0.00441943	572		0	22	362	2	766.42	1531.83	2.27	67.66	12466	12466	MS2	MSZ_TMT_M3_080613.raw
aGGSAALsPSk	5174449	N-Term(TMT6plex); S8(Phospho); K11(TMT6plex)	S(4): 0.0; S(8): 100.0; S(10): 0.0	Replicate1	Unambiguous	1	1	HCD	19198	Unique	Used	1.083	1.247	0.968		22330	24190	27850	21610		33	0.0108429	418		0	22	39	3	495.269	1483.79	0.23	33.3	7053	7053	MS2	MSZ_TMT_M3_080613.raw
lGASNsPGQPNSVkR	55741709	N-Term(TMT6plex); S6(Phospho); K14(TMT6plex)	S(4): 1.0; S(6): 99.0; S(12): 0.0	Replicate1	Unambiguous	1	1	HCD	19008	Unique	Used	0.673	0.579	0.554		35260	23720	20400	19530				634	3.11	1	39	46	3	684.032	2050.08	-1.72	32.48	6850	6850	MS2	MSZ_TMT_M3_080613.raw
qPPVsPGTALVGSQk	22208967	N-Term(TMT6plex); S5(Phospho); K15(TMT6plex)	S(5): 97.9; T(8): 2.1; S(13): 0.0	Replicate1	Unambiguous	1	1	HCD	22607	Unique	Used	1.155	1.016	1.067		5066	5853	5147	5404				522	3.57	0	38	255	3	668.704	2004.1	2.46	52.23	10689	10689	MS2	MSZ_TMT_M3_080613.raw
gSEtPGATPGSk	54112117	N-Term(TMT6plex); T4(Phospho); K12(TMT6plex)	S(2): 0.0; T(4): 100.0; T(8): 0.0; S(11): 0.0	Replicate1	Unambiguous	1	1	HCD	17622	Unique	Used	1.173	1.171	1.192		18600	21820	21780	22170		39	0.00300253	464		0	4	96	2	813.91	1626.81	-0.5	26.48	5372	5372	MS2	MSZ_TMT_M3_080613.raw
rTsmGGTQQQFVEGVR	4503131	N-Term(TMT6plex); S3(Phospho); M4(Oxidation)	T(2): 49.6; S(3): 49.6; T(7): 0.8	Replicate1	Unambiguous	1	1	HCD	19784	Redundant	Not Used	1.25	1.158	1.139		13880	17350	16080	15800				676	2.91	1	21	60	3	702.672	2106	0.17	35.97	7678	7678	MS2	MSZ_TMT_M3_080613.raw
gsPTGGAQLLk	57863269	N-Term(TMT6plex); S2(Phospho); K11(TMT6plex)	S(2): 100.0; T(4): 0.0	Replicate1	Unambiguous	1	1	HCD	22362	Unique	Used	1.096	1.057	0.97		22840	25040	24150	22160		36	0.00654662	482		0	37	252	2	783.938	1566.87	2.05	50.34	10428	10428	MS2	MSZ_TMT_M3_080613.raw
lASDDRPsPPR	23111018	N-Term(TMT6plex); S8(Phospho)	S(3): 0.0; S(8): 100.0	Replicate1	Unambiguous	5	1	HCD	18694	Unique	Used	1.127	1.069	1.022		11080	12480	11850	11320		25	0.0683822	399		0	26	215	2	760.378	1519.75	1.57	31.12	6515	6515	MS2	MSZ_TMT_M3_080613.raw
sLYASsPGGVYATR	62414289	N-Term(TMT6plex); S6(Phospho)	S(1): 0.0; Y(3): 0.0; S(5): 1.9; S(6): 98.1; Y(11): 0.0; T(13): 0.0	Replicate1	Unambiguous	1	1	HCD	22171	Unique	Used	1.074	1.07	1.015		6568	7051	7027	6670		30	0.0255022	476		0	13	116	3	579.951	1737.84	-1.64	48.95	10224	10224	MS2	MSZ_TMT_M3_080613.raw
tGsYGALAEITASk	219842214	N-Term(TMT6plex); S3(Phospho); K14(TMT6plex)	T(1): 99.0; S(3): 1.0; Y(4): 0.0; T(11): 0.0; S(13): 0.0	Replicate1	Unambiguous	4	1	HCD	24492	Unique	Used	1.093	1.005	1.051		1702	1860	1710	1789		36	0.00767606	664		0	9	500	3	636.336	1906.99	-0.23	70.08	12716	12716	MS2	MSZ_TMT_M3_080613.raw
gPPsPPAPVmHSPSR	6912676	N-Term(TMT6plex); S4(Phospho); M10(Oxidation)	S(4): 100.0; S(12): 0.0; S(14): 0.0	Replicate1	Unambiguous	1	1	HCD	18265	Unique	Used	1.56	1.253	1.414		16250	25360	20370	22990		41	0.00206569	531		0	27	35	3	613.633	1838.88	0.68	29.25	6058	6058	MS2	MSZ_TMT_M3_080613.raw
aQLEPVAsPAk	41322923	N-Term(TMT6plex); S8(Phospho); K11(TMT6plex)	S(8): 100.0	Replicate1	Unambiguous	8	1	HCD	21234	Unique	Used	1.175	1.081	1.168		11520	13530	12450	13450		52	0.000216614	632		0	11	67	3	550.309	1648.91	2.75	43.18	9225	9225	MS2	MSZ_TMT_M3_080613.raw
aQLEPVAsPAk	41322923	N-Term(TMT6plex); S8(Phospho); K11(TMT6plex)	S(8): 100.0	Replicate1	Unambiguous	8	1	HCD	21330	Unique	Used	1.073	1.16	1.164		7124	7647	8262	8295		58	4.62048e-05	632		0	13	179	3	550.309	1648.91	2.75	43.74	9327	9327	MS2	MSZ_TMT_M3_080613.raw
rPsEGNEPSTk	113205077	N-Term(TMT6plex); S3(Phospho); K11(TMT6plex)	S(3): 100.0; S(9): 0.0; T(10): 0.0	Replicate1	Unambiguous	2	1	HCD	16631	Unique	Used	0.929	0.932	0.946		45610	42390	42500	43140		26	0.06856	499		0	32	19	3	580.63	1739.87	0.67	22.34	4315	4315	MS2	MSZ_TMT_M3_080613.raw
hGLQLGAQsPGR	24308227	N-Term(TMT6plex); S9(Phospho)	S(9): 100.0	Replicate1	Unambiguous	1	1	HCD	19147	Unique	Used	1.047	0.858	0.954		26100	27320	22380	24910		40	0.00211085	433		0	48	66	3	510.599	1529.78	1.75	33.09	6998	6998	MS2	MSZ_TMT_M3_080613.raw
sStPLPTISSSAENTR	4507555	N-Term(TMT6plex); T3(Phospho)	S(1): 0.0; S(2): 1.1; T(3): 98.9; T(7): 0.0; S(9): 0.0; S(10): 0.0; S(11): 0.0; T(15): 0.0	Replicate1	Unambiguous	3	1	HCD	21025	Unique	Used	1.325	1.166	1.379		13470	17860	15710	18580		46	0.000653066	547		0	15	45	2	978.979	1956.95	1.03	42.09	9002	9002	MS2	MSZ_TMT_M3_080613.raw
dRPVGGsPGGPR	23821044	N-Term(TMT6plex); S7(Phospho)	S(7): 100.0	Replicate1	Unambiguous	1	1	HCD	15934	Unique	Used	1.217	1.119	1.16		28020	34100	31360	32500		33	0.0102869	422		0	36	42	3	487.578	1460.72	-0.01	19.52	3571	3571	MS2	MSZ_TMT_M3_080613.raw
tRHsPTPQQSNR	42542379	N-Term(TMT6plex); S4(Phospho)	T(1): 0.0; S(4): 99.0; T(6): 1.0; S(10): 0.0	Replicate1	Unambiguous	1	1	HCD	13823	Unique	Used	1.22	0.946	1.048		32720	39930	30950	34280		28	0.0388127	520		1	2	8	3	573.283	1717.83	0.49	11.1	1320	1320	MS2	MSZ_TMT_M3_080613.raw
qSHSEsPSLQSk	118572613	N-Term(TMT6plex); S6(Phospho); K12(TMT6plex)	S(2): 0.0; S(4): 0.0; S(6): 100.0; S(8): 0.0; S(11): 0.0	Replicate1	Unambiguous	1	1	HCD	17725	Unique	Used	1.024	0.997	0.991		127500	130600	127100	126400		30	0.0267284	520		0	36	12	3	618.313	1852.92	1.43	26.93	5482	5482	MS2	MSZ_TMT_M3_080613.raw
sSsVGSSSSYPISPAVSR	41322923	N-Term(TMT6plex); S3(Phospho)	S(1): 0.0; S(2): 1.0; S(3): 99.0; S(6): 0.0; S(7): 0.0; S(8): 0.0; S(9): 0.0; Y(10): 0.0; S(13): 0.0; S(17): 0.0	Replicate1	Unambiguous	8	1	HCD	21403	Unique	Used	1.179	1.055	1.214		7525	8870	7941	9136		69	3.44865e-06	579		0	7	174	2	1032.5	2063.99	1.92	44.2	9405	9405	MS2	MSZ_TMT_M3_080613.raw
kLEkEEEEGISQEssEEEQ	22208967	N-Term(TMT6plex); K1(TMT6plex); K4(TMT6plex); S14(Phospho); S15(Phospho)	S(11): 0.0; S(14): 100.0; S(15): 100.0	Replicate1	Unambiguous	2	1	HCD	21487	Redundant	Not Used	1.088	0.755	0.944		2749	2992	2075	2595				1510	3.01	2	11	179	3	1028.81	3084.42	2.18	44.71	9494	9494	MS2	MSZ_TMT_M3_080613.raw
qGSGREsPSLASR	27262651	N-Term(TMT6plex); S7(Phospho)	S(3): 0.0; S(7): 100.0; S(9): 0.0; S(12): 0.0	Replicate1	Unambiguous	6	1	HCD	16227	Unique	Used	1.175	0.996	0.916		13300	15630	13250	12180		23	0.084178	355		1	34	60	2	820.903	1640.8	1.58	20.73	3884	3884	MS2	MSZ_TMT_M3_080613.raw
nLNNSNLFsPVNR	21264369	N-Term(TMT6plex); S9(Phospho)	S(5): 0.0; S(9): 100.0	Replicate1	Unambiguous	4	1	HCD	23421	Unique	Used	1.523	1.431	1.313		1481	2256	2120	1944		47	0.000475125	501		0	14	408	3	599.968	1797.89	3.09	59.35	11558	11558	MS2	MSZ_TMT_M3_080613.raw
mALPPQEDATAsPPR	118572613	N-Term(TMT6plex); M1(Oxidation); S12(Phospho)	T(10): 0.0; S(12): 100.0	Replicate1	Unambiguous	1	1	HCD	19806	Unique	Used	1.196	1.271	1.301		2510	3003	3190	3264		70	2.60856e-06	504		0	11	300	2	953.449	1905.89	-3.58	36.08	7701	7701	MS2	MSZ_TMT_M3_080613.raw
aQSLVISPPAPsPR	103472005	N-Term(TMT6plex); S12(Phospho)	S(3): 0.0; S(7): 0.0; S(12): 100.0	Replicate1	Unambiguous	2	1	HCD	22676	Unique	Used	1.316	1.238	1.182		1952	2568	2416	2306		37	0.00586903	602		0	16	343	3	576.982	1728.93	3.11	52.77	10763	10763	MS2	MSZ_TMT_M3_080613.raw
tGsESSQTGTSTTSSR	50053795	N-Term(TMT6plex); S3(Phospho)	T(1): 0.0; S(3): 100.0; S(5): 0.0; S(6): 0.0; T(8): 0.0; T(10): 0.0; S(11): 0.0; T(12): 0.0; T(13): 0.0; S(14): 0.0; S(15): 0.0	Replicate1	Unambiguous	1	1	HCD	14968	Unique	Used	1.379	1.167	1.089		12130	16720	14160	13210		78	2.77442e-07	370		0	3	48	2	941.916	1882.82	0.71	15.76	2541	2541	MS2	MSZ_TMT_M3_080613.raw
dLVLPTQALPAsPALk	5032169	N-Term(TMT6plex); S12(Phospho); K16(TMT6plex)	T(6): 0.0; S(12): 100.0	Replicate1	Unambiguous	1	1	HCD	25189	Unique	Used	0.996	1.167	0.94		730.4	727.5	852.4	686.6		38	0.00383973	524		0	25	500	3	724.754	2172.25	1.59	78.12	13524	13524	MS2	MSZ_TMT_M3_080613.raw
gPPQsPVFEGVYNNSR	27262651	N-Term(TMT6plex); S5(Phospho)	S(5): 100.0; Y(12): 0.0; S(15): 0.0	Replicate1	Unambiguous	6	1	HCD	22971	Unique	Used	1.21	0.929	0.942		4701	5687	4366	4430		69	3.65847e-06	610		0	18	317	2	1028.99	2056.97	1.13	55.18	11077	11077	MS2	MSZ_TMT_M3_080613.raw
gPPQsPVFEGVYNNSR	27262651	N-Term(TMT6plex); S5(Phospho)	S(5): 100.0; Y(12): 0.0; S(15): 0.0	Replicate1	Unambiguous	6	1	HCD	22904	Unique	Used	0.977	0.938	0.895		6592	6439	6185	5899		61	2.22251e-05	601		0	29	413	2	1028.99	2056.98	3.15	54.62	11006	11006	MS2	MSZ_TMT_M3_080613.raw
vPLAPITDPQQLQLsPLk	4557845	N-Term(TMT6plex); S15(Phospho); K18(TMT6plex)	T(7): 0.0; S(15): 100.0	Replicate1	Unambiguous	2	1	HCD	25629	Unique	Used	0.848	0.774	1.196		525.6	445.8	406.6	628.3		36	0.00590082	472		0	26	500	3	832.814	2496.43	0.97	85.21	14220	14220	MS2	MSZ_TMT_M3_080613.raw
aAPEASsPPAsPLQHLLPGk	79750824	N-Term(TMT6plex); S7(Phospho); S11(Phospho); K20(TMT6plex)	S(6): 1.9; S(7): 98.1; S(11): 100.0	Replicate1	Unambiguous	2	1	HCD	24666	Unique	Used	1.122	1.029	0.97		790.5	886.9	813.7	766.4		60	4.68077e-05	934		0	14	500	3	862.774	2586.31	-2.22	71.97	12907	12907	MS2	MSZ_TMT_M3_080613.raw
sAsPDYNR	10863903	N-Term(TMT6plex); S3(Phospho)	S(1): 0.0; S(3): 100.0; Y(6): 0.0	Replicate1	Unambiguous	1	1	HCD	16010	Redundant	Not Used	1.078	1.007	0.945		50610	54580	50950	47820				89	2.99	0	57	56	2	609.772	1218.54	0.86	19.84	3652	3652	MS2	MSZ_TMT_M3_080613.raw
sSsFVLPk	18466802	N-Term(TMT6plex); S3(Phospho); K8(TMT6plex)	S(1): 0.0; S(2): 0.0; S(3): 100.0	Replicate1	Unambiguous	2	1	HCD	23485	Unique	Used	1.121	0.941	1.014		17790	19950	16750	18040				342	2.98	0	22	276	2	701.892	1402.78	1.6	59.93	11627	11627	MS2	MSZ_TMT_M3_080613.raw
aSsLNFLNk	198041728	N-Term(TMT6plex); S3(Phospho); K9(TMT6plex)	S(2): 0.0; S(3): 100.0	Replicate1	Unambiguous	2	1	HCD	24313	Redundant	Not Used	1.1	1.1	1.102		10400	11440	11440	11460				380	3.51	0	26	290	2	766.419	1531.83	1.47	68.18	12519	12519	MS2	MSZ_TMT_M3_080613.raw
gPSsVEDIk	83641870	N-Term(TMT6plex); S4(Phospho); K9(TMT6plex)	S(3): 0.0; S(4): 100.0	Replicate1	Unambiguous	3	1	HCD	21288	Unique	Used	1.132	1.07	1.04		14770	16720	15810	15360				284	3	0	43	239	2	735.387	1469.77	1.38	43.47	9282	9282	MS2	MSZ_TMT_M3_080613.raw
sAsDTNLQk	55749644	N-Term(TMT6plex); S3(Phospho); K9(TMT6plex)	S(1): 0.0; S(3): 100.0; T(5): 0.0	Replicate1	Unambiguous	1	1	HCD	19164	Redundant	Not Used	1.131	1.05	1.074		71030	80340	74570	76270				403	3.03	0	12	34	2	751.387	1501.77	0.41	33.17	7017	7017	MS2	MSZ_TMT_M3_080613.raw
ssPQLDPLR	166197710	N-Term(TMT6plex); S2(Phospho)	S(1): 0.0; S(2): 100.0	Replicate1	Unambiguous	2	1	HCD	22084	Unique	Used	1.404	1.433	1.436		10060	14130	14410	14440				207	3.27	0	53	500	2	661.341	1321.68	2.91	48.36	10131	10131	MS2	MSZ_TMT_M3_080613.raw
tIsQSSSLk	7656879	N-Term(TMT6plex); S3(Phospho); K9(TMT6plex)	T(1): 0.0; S(3): 100.0; S(5): 0.0; S(6): 0.0; S(7): 0.0	Replicate1	Unambiguous	1	1	HCD	21037	Unique	Used	1.165	1.111	1.205		21510	25060	23900	25930				335	2.87	0	57	170	2	744.908	1488.81	1.32	42.15	9014	9014	MS2	MSZ_TMT_M3_080613.raw
tSsDPVLLk	208609985	N-Term(TMT6plex); S3(Phospho); K9(TMT6plex)	T(1): 0.0; S(2): 0.0; S(3): 100.0	Replicate1	Unambiguous	1	1	HCD	22970	Unique	Used	0.989	0.835	0.891		11260	11130	9402	10030				376	3.82	0	34	480	2	749.42	1497.83	0.18	55.17	11076	11076	MS2	MSZ_TMT_M3_080613.raw
qRsPsPAPAPAPAAAAGPPTR	226509740	N-Term(TMT6plex); S3(Phospho); S5(Phospho)	S(3): 100.0; S(5): 100.0; T(20): 0.0	Replicate1	Unambiguous	1	1	HCD	18105	Unique	Used	1.166	1.021	1.145		6209	7238	6341	7109		53	0.000179592	784		1	4	69	3	786.385	2357.14	1.22	28.56	5887	5887	MS2	MSZ_TMT_M3_080613.raw
rPsQEQSASASSGQPQAPLNR	150010552	N-Term(TMT6plex); S3(Phospho)	S(3): 100.0; S(7): 0.0; S(9): 0.0; S(11): 0.0; S(12): 0.0	Replicate1	Unambiguous	1	1	HCD	17682	Unique	Used	0.978	0.981	1.037		7696	7524	7549	7979		71	3.68613e-06	831		0	18	36	3	835.74	2505.2	0.13	26.74	5436	5436	MS2	MSZ_TMT_M3_080613.raw
aTSsTQSLAR	71361682	N-Term(TMT6plex); S4(Phospho)	T(2): 0.0; S(3): 0.0; S(4): 99.2; T(5): 0.8; S(7): 0.0	Replicate1	Unambiguous	1	1	HCD	17053	Redundant	Not Used	0.965	1.043	1.114		48690	47000	50800	54240				184	2.9	0	17	29	2	665.832	1330.66	0.35	24.09	4765	4765	MS2	MSZ_TMT_M3_080613.raw
qASPtEVVER	13491168	N-Term(TMT6plex); T5(Phospho)	S(3): 100.0; T(5): 0.0	Replicate1	Unambiguous	1	1	HCD	18800	Unique	Used	1.25	1.116	1.229		35050	43800	39110	43080				260	3.3	0	41	89	2	712.853	1424.7	-0.02	31.58	6628	6628	MS2	MSZ_TMT_M3_080613.raw
sLGGQQGsPk	50582989	N-Term(TMT6plex); S8(Phospho); K10(TMT6plex)	S(1): 0.0; S(8): 100.0	Replicate1	Unambiguous	2	1	HCD	18538	Redundant	Not Used	1.153	0.978	1.015		40550	46740	39640	41150				359	2.87	0	39	50	2	748.897	1496.79	-0.05	30.42	6349	6349	MS2	MSZ_TMT_M3_080613.raw
sWsPPPEVSR	8923896	N-Term(TMT6plex); S3(Phospho)	S(1): 0.0; S(3): 100.0; S(9): 0.0	Replicate1	Unambiguous	2	1	HCD	22295	Redundant	Not Used	1.083	0.978	0.958		9456	10240	9247	9056				250	3.11	0	60	500	2	725.852	1450.7	2.66	49.85	10356	10356	MS2	MSZ_TMT_M3_080613.raw
sTSAPQmsPGSSDNQSSSPQPAQQk	188497756	N-Term(TMT6plex); M7(Oxidation); S8(Phospho); K25(TMT6plex)	S(1): 0.0; T(2): 0.0; S(3): 0.0; S(8): 16.7; S(11): 16.7; S(12): 16.7; S(16): 16.7; S(17): 16.7; S(18): 16.7	Replicate1	Unambiguous	2	1	HCD	17591	Unique	Used	0.942	0.989	1.061		6449	6076	6375	6839		44	0.00194027	946		0	3	32	4	772.36	3086.42	0.81	26.35	5339	5339	MS2	MSZ_TMT_M3_080613.raw
aIGNNSATsPR	14149669	N-Term(TMT6plex); S9(Phospho)	S(6): 0.0; T(8): 1.5; S(9): 98.5	Replicate1	Unambiguous	1	1	HCD	17110	Redundant	Not Used	1.476	1.742	1.954		17070	25190	29740	33360				279	3.04	0	31	66	2	698.843	1396.68	-0.07	24.34	4826	4826	MS2	MSZ_TMT_M3_080613.raw
gNVVPsPLPTR	109715858	N-Term(TMT6plex); S6(Phospho)	S(6): 100.0; T(10): 0.0	Replicate1	Unambiguous	1	1	HCD	21660	Redundant	Not Used	1.37	1.143	1.153		10910	14940	12470	12580				223	2.84	0	12	124	2	723.391	1445.77	2.35	45.74	9679	9679	MS2	MSZ_TMT_M3_080613.raw
tSGSsSSDVTk	343478201	N-Term(TMT6plex); S5(Phospho); K11(TMT6plex)	T(1): 0.0; S(2): 0.0; S(4): 50.0; S(5): 50.0; S(6): 0.0; S(7): 0.0; T(10): 0.0	Replicate1	Unambiguous	5	1	HCD	17480	Redundant	Not Used	1.205	1.226	1.44		30000	36150	36790	43200				403	3.05	0	18	91	2	797.392	1593.78	-0.44	25.88	5220	5220	MS2	MSZ_TMT_M3_080613.raw
tVFSPtLPAAR	27477138	N-Term(TMT6plex); T6(Phospho)	T(1): 0.0; S(4): 98.9; T(6): 1.1	Replicate1	Unambiguous	2	1	HCD	23567	Unique	Used	1.007	0.937	0.91		5900	5939	5529	5369				358	3.1	0	38	500	2	734.893	1468.78	2.32	60.73	11714	11714	MS2	MSZ_TMT_M3_080613.raw
aEEDEILNRsPR	10716563	N-Term(TMT6plex); S10(Phospho)	S(10): 100.0	Replicate1	Unambiguous	1	1	HCD	20350	Redundant	Not Used	1.026	0.943	0.98		25430	26080	23970	24920				319	3.13	1	19	69	2	869.423	1737.84	1.4	38.76	8282	8282	MS2	MSZ_TMT_M3_080613.raw
aYSsPSTTPEAR	239582751	N-Term(TMT6plex); S4(Phospho)	Y(2): 0.0; S(3): 0.0; S(4): 96.4; S(6): 1.2; T(7): 1.2; T(8): 1.2	Replicate1	Unambiguous	3	1	HCD	17751	Unique	Used	1.137	1.12	1.14		20730	23570	23210	23630				310	2.89	0	100	49	2	788.369	1575.73	2.95	27.03	5509	5509	MS2	MSZ_TMT_M3_080613.raw
sGTSSPQsPVFR	40807504	N-Term(TMT6plex); S8(Phospho)	S(1): 0.0; T(3): 0.0; S(4): 0.0; S(5): 0.0; S(8): 100.0	Replicate1	Unambiguous	2	1	HCD	19742	Redundant	Not Used	1.191	1.039	1.173		33450	39830	34770	39240				305	3.07	0	38	78	2	779.877	1558.75	0.66	35.78	7633	7633	MS2	MSZ_TMT_M3_080613.raw
aLPNNTSSsPQPk	187830901	N-Term(TMT6plex); S9(Phospho); K13(TMT6plex)	T(6): 0.0; S(7): 0.0; S(8): 0.8; S(9): 99.2	Replicate1	Unambiguous	12	1	HCD	19375	Redundant	Not Used	0.857	0.77	0.765		26980	23140	20770	20630				482	3.69	0	21	101	2	939.992	1878.98	1.68	34.1	7242	7242	MS2	MSZ_TMT_M3_080613.raw
aLPSLNTGSSsPR	5729828	N-Term(TMT6plex); S11(Phospho)	S(4): 0.0; T(7): 0.0; S(9): 0.0; S(10): 1.2; S(11): 98.8	Replicate1	Unambiguous	1	1	HCD	22092	Unique	Used	1.098	1.003	1.063		18560	20380	18610	19720				372	3.48	0	49	134	2	798.404	1595.8	0.78	48.42	10140	10140	MS2	MSZ_TMT_M3_080613.raw
gPAGEAGAsPPVR	5803177	N-Term(TMT6plex); S9(Phospho)	S(9): 100.0	Replicate1	Unambiguous	1	1	HCD	18276	Redundant	Not Used	1.232	1.291	1.191		18840	23200	24310	22440				355	3.15	0	18	153	2	737.867	1474.73	0.35	29.3	6069	6069	MS2	MSZ_TMT_M3_080613.raw
iDGATQsSPAEPk	212276104	N-Term(TMT6plex); S7(Phospho); K13(TMT6plex)	T(5): 0.0; S(7): 0.8; S(8): 99.2	Replicate1	Unambiguous	3	1	HCD	19927	Redundant	Not Used	1.245	1.143	1.045		7927	9868	9057	8280				568	3.76	0	6	239	2	919.97	1838.93	1.48	36.69	7830	7830	MS2	MSZ_TMT_M3_080613.raw
sLTNPtPIQQQLR	4758808	N-Term(TMT6plex); T6(Phospho)	S(1): 0.0; T(3): 0.0; T(6): 100.0	Replicate1	Unambiguous	2	1	HCD	22312	Redundant	Not Used	1.307	1.15	1.096		4410	5763	5072	4835				461	3.7	0	23	372	2	902.981	1804.96	1.98	49.96	10374	10374	MS2	MSZ_TMT_M3_080613.raw
tALPAQSAAtLPAR	112382250	N-Term(TMT6plex); T10(Phospho)	T(1): 0.0; S(7): 0.0; T(10): 100.0	Replicate1	Unambiguous	1	1	HCD	21306	Redundant	Not Used	1.198	1.014	1.042		6248	7487	6338	6512				404	3.17	0	65	489	2	838.95	1676.89	-0.14	43.59	9301	9301	MS2	MSZ_TMT_M3_080613.raw
rsSLLNAk	256600202	N-Term(TMT6plex); S2(Phospho); K8(TMT6plex)	S(2): 0.0; S(3): 100.0	Replicate1	Unambiguous	5	1	HCD	20173	Redundant	Not Used	1.023	0.928	0.885		42610	43610	39530	37700				280	3.29	1	37	80	3	476.278	1426.82	1.17	37.87	8093	8093	MS2	MSZ_TMT_M3_080613.raw
tSPQVLGSILk	32698730	N-Term(TMT6plex); T1(Phospho); K11(TMT6plex)	T(1): 0.8; S(2): 99.2; S(8): 0.0	Replicate1	Unambiguous	1	1	HCD	24864	Redundant	Not Used	1.324	1.176	1.005		2470	3271	2904	2482				352	2.9	0	62	500	2	840.988	1680.97	-1.2	74.22	13130	13130	MS2	MSZ_TMT_M3_080613.raw
aPVPGtPDSLSSGSSR	7305503	N-Term(TMT6plex); T6(Phospho)	T(6): 100.0; S(9): 0.0; S(11): 0.0; S(12): 0.0; S(14): 0.0; S(15): 0.0	Replicate1	Unambiguous	1	1	HCD	20477	Redundant	Not Used	1.011	0.974	1.06		7735	7823	7534	8200				413	2.92	0	18	205	2	912.441	1823.87	0.58	39.39	8417	8417	MS2	MSZ_TMT_M3_080613.raw
kPIETGsPk	300244569	N-Term(TMT6plex); K1(TMT6plex); S7(Phospho); K9(TMT6plex)	T(5): 50.0; S(7): 50.0	Replicate1	Unambiguous	2	1	HCD	19743	Unique	Used	1.218	1.029	1.131		24470	29800	25180	27670				278	2.85	0	19	67	3	575.338	1724	1	35.78	7634	7634	MS2	MSZ_TMT_M3_080613.raw
sRNsPLLER	254028240	N-Term(TMT6plex); S4(Phospho)	S(1): 0.0; S(4): 100.0	Replicate1	Unambiguous	5	1	HCD	17997	Unique	Used	1.195	1.131	1.211		19600	23440	22180	23740				239	3.15	1	39	53	3	460.911	1380.72	-0.19	28.09	5772	5772	MS2	MSZ_TMT_M3_080613.raw
tQLsPSIkR	87299628	N-Term(TMT6plex); S4(Phospho); K8(TMT6plex)	T(1): 0.0; S(4): 100.0; S(6): 0.0	Replicate1	Unambiguous	1	1	HCD	19999	Unique	Used	0.962	0.758	0.858		28060	26980	21280	24060				260	3.14	1	14	122	3	523.305	1567.9	2.31	37.04	7907	7907	MS2	MSZ_TMT_M3_080613.raw
kETQsPEQVk	117938251	N-Term(TMT6plex); K1(TMT6plex); S5(Phospho); K10(TMT6plex)	T(3): 0.0; S(5): 100.0	Replicate1	Unambiguous	2	1	HCD	18398	Unique	Used	1.336	1.302	1.169		75920	101400	98830	88720				452	3.06	1	41	24	3	647.694	1941.07	1.37	29.83	6200	6200	MS2	MSZ_TMT_M3_080613.raw
rPPsPEPSTk	112382250	N-Term(TMT6plex); S4(Phospho); K10(TMT6plex)	S(4): 100.0; S(8): 0.0; T(9): 0.0	Replicate1	Unambiguous	2	1	HCD	17341	Unique	Used	1.102	0.982	1.026		35240	38840	34620	36140				293	3.17	0	35	40	3	545.295	1633.87	-0.03	25.31	5072	5072	MS2	MSZ_TMT_M3_080613.raw
tNRTsPNNAR	221307494	N-Term(TMT6plex); S5(Phospho)	T(1): 1.8; T(4): 96.4; S(5): 1.8	Replicate1	Unambiguous	1	1	HCD	14043	Unique	Used	0.912	0.772	0.799		28580	26070	22060	22840				260	3.28	1	14	24	3	480.57	1439.7	1.06	12.06	1554	1554	MS2	MSZ_TMT_M3_080613.raw
tSPDTLRR	47271443	N-Term(TMT6plex); T1(Phospho)	T(1): 50.0; S(2): 50.0; T(5): 0.0	Replicate1	Unambiguous	1	1	HCD	16538	Unique	Used	1.292	1.106	1.284		72250	93340	79900	92800				190	3.04	1	12	8	3	418.886	1254.64	1.35	21.97	4216	4216	MS2	MSZ_TMT_M3_080613.raw
kGPGQPSsPQR	5174409	N-Term(TMT6plex); K1(TMT6plex); S8(Phospho)	S(7): 50.0; S(8): 50.0	Replicate1	Unambiguous	1	1	HCD	16043	Unique	Used	1.44	1.158	1.193		246700	355100	285600	294200				335	3.27	1	8	4	3	559.635	1676.89	0.25	19.98	3688	3688	MS2	MSZ_TMT_M3_080613.raw
rTDALTSsPGR	33356547	N-Term(TMT6plex); S8(Phospho)	T(2): 0.0; T(6): 33.3; S(7): 33.3; S(8): 33.3	Replicate1	Unambiguous	1	1	HCD	16616	Unique	Used	1.317	1.26	1.476		42260	55650	53250	62360				309	3.12	1	49	22	3	490.582	1469.73	0.52	22.28	4299	4299	MS2	MSZ_TMT_M3_080613.raw
qksPEIHR	117938251	N-Term(TMT6plex); K2(TMT6plex); S3(Phospho)	S(3): 100.0	Replicate1	Unambiguous	3	1	HCD	16281	Unique	Used	0.993	0.987	0.961		22110	21960	21820	21260				295	3.03	1	12	47	4	383.965	1532.84	0.89	20.94	3941	3941	MS2	MSZ_TMT_M3_080613.raw
lLsPLSSAR	123173757	N-Term(TMT6plex); S3(Phospho)	S(3): 100.0; S(6): 0.0; S(7): 0.0	Replicate1	Unambiguous	1	1	HCD	23719	Unique	Used	1.007	0.866	0.823		5818	5861	5038	4787		30	0.0208302	409		0	29	500	2	626.849	1252.69	3.05	62.19	11878	11878	MS2	MSZ_TMT_M3_080613.raw
eIPSATQsPISk	157694492	N-Term(TMT6plex); S8(Phospho); K12(TMT6plex)	S(4): 0.0; T(6): 0.0; S(8): 100.0; S(11): 0.0	Replicate1	Unambiguous	2	1	HCD	21785	Redundant	Not Used	0.974	1.003	0.995		11450	11150	11490	11390				406	4.53	0	20	153	3	599.327	1795.97	2.4	46.48	9812	9812	MS2	MSZ_TMT_M3_080613.raw
lTTTGQVTsPVk	73747844	N-Term(TMT6plex); S9(Phospho); K12(TMT6plex)	T(2): 0.0; T(3): 0.0; T(4): 0.0; T(8): 0.0; S(9): 100.0	Replicate1	Unambiguous	2	1	HCD	21712	Redundant	Not Used	1.262	1.254	1.187		7882	9950	9883	9357				404	4.93	0	56	215	3	590.666	1769.98	1.86	46.05	9734	9734	MS2	MSZ_TMT_M3_080613.raw
qGsPTPALPEkR	66529407	N-Term(TMT6plex); S3(Phospho); K11(TMT6plex)	S(3): 100.0; T(5): 0.0	Replicate1	Unambiguous	1	1	HCD	19694	Unique	Used	0.99	0.749	0.745		29570	29280	22130	22010				389	3.57	1	60	90	3	607.002	1818.99	1.32	35.54	7582	7582	MS2	MSZ_TMT_M3_080613.raw
sLYASsPGGVYATR	62414289	N-Term(TMT6plex); S6(Phospho)	S(1): 0.0; Y(3): 0.0; S(5): 50.0; S(6): 50.0; Y(11): 0.0; T(13): 0.0	Replicate1	Unambiguous	1	1	HCD	22171	Redundant	Not Used	1.074	1.07	1.015		6568	7051	7027	6670				376	3.15	0	13	116	3	579.951	1737.84	-1.64	48.95	10224	10224	MS2	MSZ_TMT_M3_080613.raw
aGGSAALsPSk	5174449	N-Term(TMT6plex); S8(Phospho); K11(TMT6plex)	S(4): 0.0; S(8): 100.0; S(10): 0.0	Replicate1	Unambiguous	1	1	HCD	19189	Unique	Used	1.054	0.953	0.978		51530	54330	49100	50410		50	0.000217924	446		0	17	68	2	742.4	1483.79	0.36	33.27	7043	7043	MS2	MSZ_TMT_M3_080613.raw
sHsGPAGSFNkPAIR	10047086	N-Term(TMT6plex); S3(Phospho); K11(TMT6plex)	S(1): 0.0; S(3): 100.0; S(8): 0.0	Replicate1	Unambiguous	1	1	HCD	20355	Unique	Used	1.333	1.236	1.261		29510	39330	36470	37220				575	3.27	0	35	88	3	688.699	2064.08	1.68	38.78	8287	8287	MS2	MSZ_TMT_M3_080613.raw
qSHSSsSPHPk	118572613	N-Term(TMT6plex); S6(Phospho); K11(TMT6plex)	S(2): 0.0; S(4): 0.0; S(5): 0.8; S(6): 98.4; S(7): 0.8	Replicate1	Unambiguous	1	1	HCD	14566	Unique	Used	1.175	1.237	1.124		26320	30920	32570	29580				484	3.41	0	30	30	4	429.967	1716.85	-0.23	14.21	2112	2112	MS2	MSZ_TMT_M3_080613.raw
eSVPEFPLsPPk	5031851	N-Term(TMT6plex); S9(Phospho); K12(TMT6plex)	S(2): 0.0; S(9): 100.0	Replicate1	Unambiguous	2	1	HCD	24496	Unique	Used	1.333	1.135	1.202		1258	1677	1429	1512		38	0.00502046	635		0	10	441	3	622.334	1864.99	0.22	70.12	12721	12721	MS2	MSZ_TMT_M3_080613.raw
aDsPVNGLPk	88758580	N-Term(TMT6plex); S3(Phospho); K10(TMT6plex)	S(3): 100.0	Replicate1	Unambiguous	1	1	HCD	21384	Unique	Used	1.109	1.049	0.98		16790	18630	17610	16450		39	0.00271949	464		0	24	207	2	768.416	1535.83	1.35	44.07	9385	9385	MS2	MSZ_TMT_M3_080613.raw
sAsASHQADIk	37595752	N-Term(TMT6plex); S3(Phospho); K11(TMT6plex)	S(1): 0.0; S(3): 100.0; S(5): 0.0	Replicate1	Unambiguous	1	1	HCD	17636	Unique	Used	1.123	1.093	1.146		16890	18960	18460	19350		40	0.00232227	472		0	44	113	2	826.923	1652.84	-1.17	26.54	5387	5387	MS2	MSZ_TMT_M3_080613.raw
iPEISIQDmTAQVTsPSGk	116063573	N-Term(TMT6plex); M9(Oxidation); S15(Phospho); K19(TMT6plex)	S(5): 0.0; T(10): 0.0; T(14): 0.0; S(15): 100.0; S(17): 0.0	Replicate1	Unambiguous	2	1	HCD	24203	Redundant	Not Used	1.35	1.291	1.355		620	837.1	800.7	840.1				1038	3.98	0	30	500	3	852.773	2556.31	0.95	67.01	12399	12399	MS2	MSZ_TMT_M3_080613.raw
gGVTGsPEASISGSk	61743954	N-Term(TMT6plex); S6(Phospho); K15(TMT6plex)	T(4): 0.0; S(6): 100.0; S(10): 0.0; S(12): 0.0; S(14): 0.0	Replicate1	Unambiguous	1	1	HCD	20934	Unique	Used	1.152	1.02	1.295		24250	27930	24730	31410		31	0.0232742	647		0	15	19	3	624.656	1871.95	1.55	41.66	8905	8905	MS2	MSZ_TMT_M3_080613.raw
tTPATGEQsPGAR	40806209;394581985	N-Term(TMT6plex); S9(Phospho)	T(1): 0.0; T(2): 0.0; T(5): 0.0; S(9): 100.0	Replicate1	Unambiguous	3	1	HCD	16080	Unique	Used	1.07	0.845	0.968		25350	27120	21420	24540		33	0.00983288	387		0	23	65	2	791.377	1581.75	-0.43	20.12	3727	3727	MS2	MSZ_TMT_M3_080613.raw
aPQTSSsPPPVR	42542379	N-Term(TMT6plex); S7(Phospho)	T(4): 0.0; S(5): 0.0; S(6): 0.0; S(7): 99.9	Replicate1	Unambiguous	1	1	HCD	17609	Unique	Used	1.09	0.89	0.949		28850	31450	25680	27390		33	0.0118372	448		0	18	39	2	766.888	1532.77	0.44	26.42	5358	5358	MS2	MSZ_TMT_M3_080613.raw
aPQTSSsPPPVR	42542379	N-Term(TMT6plex); S7(Phospho)	T(4): 0.0; S(5): 1.1; S(6): 0.0; S(7): 98.8	Replicate1	Unambiguous	1	1	HCD	17483	Unique	Used	1.165	1.049	1.095		78320	91260	82200	85760		29	0.0275713	436		0	3	8	2	766.888	1532.77	0.6	25.9	5224	5224	MS2	MSZ_TMT_M3_080613.raw
aTAPQTQHVsPmR	194239729	N-Term(TMT6plex); S10(Phospho); M12(Oxidation)	T(2): 0.0; T(6): 0.0; S(10): 100.0	Replicate1	Unambiguous	4	1	HCD	16298	Unique	Used	0.77	0.847	1.028		55840	42980	47270	57410		43	0.00116479	448		0	7	6	3	583.617	1748.84	0.87	21.02	3960	3960	MS2	MSZ_TMT_M3_080613.raw
sSsVGSSSSYPISPAVSR	41322923	N-Term(TMT6plex); S3(Phospho)	S(1): 0.0; S(2): 0.9; S(3): 99.1; S(6): 0.0; S(7): 0.0; S(8): 0.0; S(9): 0.0; Y(10): 0.0; S(13): 0.0; S(17): 0.0	Replicate1	Unambiguous	8	1	HCD	21511	Unique	Used	1.128	1.004	1.149		3701	4177	3715	4251		82	2.03422e-07	580		0	25	168	2	1032.5	2063.99	1.8	44.84	9520	9520	MS2	MSZ_TMT_M3_080613.raw
lPSGSGAAsPTGSAVDIR	61743954	N-Term(TMT6plex); S9(Phospho)	S(3): 0.0; S(5): 0.0; S(9): 100.0; T(11): 0.0; S(13): 0.0	Replicate1	Unambiguous	1	1	HCD	22239	Unique	Used	1.012	1.051	1.174		8993	9098	9452	10560		60	3.39002e-05	646		0	11	54	3	651.331	1951.98	4.53	49.43	10297	10297	MS2	MSZ_TMT_M3_080613.raw
lPSGSGAAsPTGSAVDIR	61743954	N-Term(TMT6plex); S9(Phospho)	S(3): 0.0; S(5): 0.0; S(9): 50.0; T(11): 50.0; S(13): 0.0	Replicate1	Unambiguous	1	1	HCD	22306	Unique	Used	1.215	1.005	1.103		3305	4015	3320	3646		81	2.52258e-07	601		0	19	264	2	976.49	1951.97	2.48	49.92	10368	10368	MS2	MSZ_TMT_M3_080613.raw
sVsPTFLNPSDENLk	7706457	N-Term(TMT6plex); S3(Phospho); K15(TMT6plex)	S(1): 0.0; S(3): 50.0; T(5): 50.0; S(10): 0.0	Replicate1	Unambiguous	1	1	HCD	24349	Unique	Used	1.144	1.021	1.016		2391	2734	2442	2429		29	0.0480163	850		0	17	500	3	729.377	2186.12	0.73	68.56	12558	12558	MS2	MSZ_TMT_M3_080613.raw
aAsPPASASDLIEQQQk	56790935	N-Term(TMT6plex); S3(Phospho); K17(TMT6plex)	S(3): 100.0; S(7): 0.0; S(9): 0.0	Replicate1	Unambiguous	2	1	HCD	22793	Unique	Used	1.129	1.126	1.165		11600	13100	13060	13520		41	0.0035186	823		0	6	59	3	760.396	2279.17	2.63	53.7	10888	10888	MS2	MSZ_TMT_M3_080613.raw
iSmQDVDLSLGsPk	61743954	N-Term(TMT6plex); M3(Oxidation); S12(Phospho); K14(TMT6plex)	S(2): 0.0; S(9): 0.0; S(12): 100.0	Replicate1	Unambiguous	1	1	HCD	23873	Unique	Used	1.053	0.988	0.8		2457	2587	2427	1964		46	0.000948426	708		0	13	494	3	682.021	2044.05	1.88	63.72	12043	12043	MS2	MSZ_TMT_M3_080613.raw
asPGLLPVANGNSLNk	5174545	N-Term(TMT6plex); S2(Phospho); K16(TMT6plex)	S(2): 100.0; S(13): 0.0	Replicate1	Unambiguous	1	1	HCD	23807	Unique	Used	1.042	0.931	0.887		2859	2980	2661	2535		31	0.0260737	697		0	31	500	3	697.389	2090.15	4.91	63.05	11973	11973	MS2	MSZ_TMT_M3_080613.raw
aLSSGGSITsPPLSPALPk	156766047	N-Term(TMT6plex); S10(Phospho); K19(TMT6plex)	S(3): 0.0; S(4): 0.0; S(7): 0.0; T(9): 50.0; S(10): 50.0; S(14): 0.0	Replicate1	Unambiguous	3	1	HCD	24292	Unique	Used	1.351	1.068	0.997		1261	1704	1347	1258		36	0.00778685	620		0	12	202	3	773.433	2318.28	2.48	67.96	12496	12496	MS2	MSZ_TMT_M3_080613.raw
qsLGELIGTLNAAk	4507645	N-Term(TMT6plex); S2(Phospho); K14(TMT6plex)	S(2): 100.0; T(9): 0.0	Replicate1	Unambiguous	2	1	HCD	25754	Unique	Used	1.348	1.117	1.199		869.4	1172	971	1042		41	0.00250121	640		0	7	500	3	651.699	1953.08	-0.52	88.94	14597	14597	MS2	MSZ_TMT_M3_080613.raw
kPsVSEEVQATPNk	50962882	N-Term(TMT6plex); K1(TMT6plex); S3(Phospho); K14(TMT6plex)	S(3): 100.0; S(5): 0.0; T(11): 0.0	Replicate1	Unambiguous	1	1	HCD	21002	Unique	Used	1.222	1.271	1.426		11600	14180	14750	16540		54	0.000146425	739		0	28	131	3	761.087	2281.25	2.26	41.97	8977	8977	MS2	MSZ_TMT_M3_080613.raw
nAEAVLQsPGLSGk	372266129	N-Term(TMT6plex); S8(Phospho); K14(TMT6plex)	S(8): 100.0; S(12): 0.0	Replicate1	Unambiguous	3	1	HCD	22778	Unique	Used	1.048	0.802	0.914		13090	13720	10490	11960		56	8.57126e-05	670		0	13	55	3	637.013	1909.02	2.21	53.59	10872	10872	MS2	MSZ_TMT_M3_080613.raw
aSPsPQPSSQPLQIHR	19923497	N-Term(TMT6plex); S4(Phospho)	S(2): 0.0; S(4): 100.0; S(8): 0.0; S(9): 0.0	Replicate1	Unambiguous	1	1	HCD	19587	Unique	Used	1.058	0.918	0.988		21510	22770	19750	21260		29	0.0416798	703		0	60	57	3	680.348	2039.03	1.25	35.04	7468	7468	MS2	MSZ_TMT_M3_080613.raw
dVTNFTVGGFAPmsPR	195546902	N-Term(TMT6plex); M13(Oxidation); S14(Phospho)	T(3): 0.0; T(6): 0.0; S(14): 100.0	Replicate1	Unambiguous	2	1	HCD	24215	Unique	Used	1.421	1.433	1.186		1716	2439	2460	2035		32	0.017225	560		0	36	242	3	674.32	2020.94	1.98	67.15	12413	12413	MS2	MSZ_TMT_M3_080613.raw
vGsLDNVGHLPAGGAVk	197276600	N-Term(TMT6plex); S3(Phospho); K17(TMT6plex)	S(3): 100.0	Replicate1	Unambiguous	2	1	HCD	23277	Unique	Used	1.269	1.019	0.846		9336	11850	9517	7899		50	0.000295588	632		0	36	188	3	710.39	2129.16	1.5	58	11404	11404	MS2	MSZ_TMT_M3_080613.raw
aAPEASsPPASPLQHLLPGk	79750824	N-Term(TMT6plex); S7(Phospho); K20(TMT6plex)	S(6): 50.0; S(7): 50.0; S(11): 0.0	Replicate1	Unambiguous	2	1	HCD	24621	Unique	Used	1.305	1.249	1.14		2849	3719	3559	3249		44	0.00167547	834		0	15	500	3	836.119	2506.34	-1.58	71.51	12859	12859	MS2	MSZ_TMT_M3_080613.raw
tAESQtPTPSATSFFSGk	70167113	N-Term(TMT6plex); T6(Phospho); K18(TMT6plex)	T(1): 0.0; S(4): 50.0; T(6): 50.0; T(8): 0.0; S(10): 0.0; T(12): 0.0; S(13): 0.0; S(16): 0.0	Replicate1	Unambiguous	4	1	HCD	24149	Unique	Used	1.113	1.046	1.034		2308	2570	2415	2387		42	0.0021221	753		0	33	500	3	794.728	2382.17	2.46	66.43	12341	12341	MS2	MSZ_TMT_M3_080613.raw
tNsTGGSSGSSVGGGSGk	38045896	N-Term(TMT6plex); S3(Phospho); K18(TMT6plex)	T(1): 0.0; S(3): 100.0; T(4): 0.0; S(7): 0.0; S(8): 0.0; S(10): 0.0; S(11): 0.0; S(16): 0.0	Replicate1	Unambiguous	2	1	HCD	16908	Unique	Used	1.034	0.895	1.051		17880	18490	16010	18790		93	1.77217e-08	642		0	0	98	2	1011.48	2021.95	-0.02	23.47	4610	4610	MS2	MSZ_TMT_M3_080613.raw
kLEkEEEEGISQEssEEEQ	22208967	N-Term(TMT6plex); K1(TMT6plex); K4(TMT6plex); S14(Phospho); S15(Phospho)	S(11): 0.0; S(14): 100.0; S(15): 100.0	Replicate1	Unambiguous	2	1	HCD	21487	Unique	Used	1.088	0.755	0.944		2749	2992	2075	2595		39	0.00689934	1030		2	11	179	3	1028.81	3084.42	2.18	44.71	9494	9494	MS2	MSZ_TMT_M3_080613.raw
aQTLPTSVVTITSESsPGkR	112382250	N-Term(TMT6plex); S16(Phospho); K19(TMT6plex)	T(3): 0.0; T(6): 0.0; S(7): 0.0; T(10): 0.0; T(12): 0.0; S(13): 0.0; S(15): 50.0; S(16): 50.0	Replicate1	Unambiguous	1	1	HCD	23289	Unique	Used	1.21	0.952	1.074		2398	2902	2282	2576		36	0.0120326	890		1	13	246	4	650.106	2597.4	3.35	58.09	11417	11417	MS2	MSZ_TMT_M3_080613.raw
kLsGDQITLPTTVDYSSVPk	4758230	N-Term(TMT6plex); K1(TMT6plex); S3(Phospho); K20(TMT6plex)	S(3): 100.0; T(8): 0.0; T(11): 0.0; T(12): 0.0; Y(15): 0.0; S(16): 0.0; S(17): 0.0	Replicate1	Unambiguous	1	1	HCD	24504	Unique	Used	1.41	1.051	1.44		493.5	695.7	518.5	710.4		43	0.0017698	762		1	14	500	3	972.869	2916.59	-0.54	70.21	12729	12729	MS2	MSZ_TMT_M3_080613.raw
iDISPsTFR	167234419	N-Term(TMT6plex); S6(Phospho)	S(4): 100.0; S(6): 0.0; T(7): 0.0	Replicate1	Unambiguous	1	1	HCD	24306	Redundant	Not Used	1.208	1.034	1.14		61050	73760	63120	69580				214	2.84	0	3	81	2	672.845	1344.68	5.14	68.1	12511	12511	MS2	MSZ_TMT_M3_080613.raw
aAPQsPSVPk	4758844	N-Term(TMT6plex); S5(Phospho); K10(TMT6plex)	S(5): 100.0; S(7): 0.0	Replicate1	Unambiguous	3	1	HCD	19436	Redundant	Not Used	1.042	0.987	0.982		31970	33310	31560	31380				357	3.13	0	16	73	2	760.418	1519.83	0.59	34.38	7307	7307	MS2	MSZ_TMT_M3_080613.raw
mSQPGsPSPk	51599156	N-Term(TMT6plex); S6(Phospho); K10(TMT6plex)	S(2): 0.0; S(6): 100.0; S(8): 0.0	Replicate1	Unambiguous	1	1	HCD	18988	Unique	Used	1.202	1.042	1.073		43670	52510	45490	46850				351	2.84	0	52	59	2	777.394	1553.78	0.94	32.4	6829	6829	MS2	MSZ_TMT_M3_080613.raw
nLGSGsPkPR	308818195	N-Term(TMT6plex); S6(Phospho); K8(TMT6plex)	S(4): 0.0; S(6): 100.0	Replicate1	Unambiguous	1	1	HCD	17963	Redundant	Not Used	1.061	0.799	0.8		63640	67530	50870	50890				257	3.19	0	22	27	2	775.927	1550.85	0.53	27.95	5736	5736	MS2	MSZ_TMT_M3_080613.raw
qLsSGVSEIR	4504517	N-Term(TMT6plex); S3(Phospho)	S(3): 99.3; S(4): 0.7; S(7): 0.0	Replicate1	Unambiguous	1	1	HCD	21175	Unique	Used	1.271	1.796	1.916		27240	34620	48910	52180				251	2.84	0	11	53	2	692.856	1384.71	1.33	42.84	9162	9162	MS2	MSZ_TMT_M3_080613.raw
qLsSGVSEIR	4504517	N-Term(TMT6plex); S3(Phospho)	S(3): 100.0; S(4): 0.0; S(7): 0.0	Replicate1	Unambiguous	1	1	HCD	21362	Redundant	Not Used	1.209	1.439	1.583		10240	12380	14740	16210				288	3.02	0	44	231	2	692.856	1384.71	1.42	43.93	9361	9361	MS2	MSZ_TMT_M3_080613.raw
qVLQSTQsPR	211971074	N-Term(TMT6plex); S8(Phospho)	S(5): 0.0; T(6): 0.0; S(8): 100.0	Replicate1	Unambiguous	5	1	HCD	18295	Redundant	Not Used	0.978	1.184	1.035		50630	49540	59920	52380				276	2.87	0	30	36	2	726.874	1452.74	0.12	29.39	6090	6090	MS2	MSZ_TMT_M3_080613.raw
tNGHsPSQPR	211971074	N-Term(TMT6plex); S5(Phospho)	T(1): 0.0; S(5): 100.0; S(7): 0.0	Replicate1	Unambiguous	5	1	HCD	14337	Redundant	Not Used	1.142	0.97	0.898		16460	18800	15970	14780				226	2.83	0	15	64	2	695.328	1389.65	0.35	13.29	1868	1868	MS2	MSZ_TMT_M3_080613.raw
sTSAPQmsPGSSDNQSSSPQPAQQk	188497756	N-Term(TMT6plex); M7(Oxidation); S8(Phospho); K25(TMT6plex)	S(1): 0.0; T(2): 0.0; S(3): 0.0; S(8): 96.5; S(11): 1.8; S(12): 1.8; S(16): 0.0; S(17): 0.0; S(18): 0.0	Replicate1	Unambiguous	2	1	HCD	17568	Unique	Used	1.188	1.123	1.163		3328	3954	3737	3869		42	0.00269223	925		0	27	113	4	772.358	3086.41	-1.33	26.25	5314	5314	MS2	MSZ_TMT_M3_080613.raw
tGDLGIPPNPEDRsPsPEPIYNSEGk	42544123	N-Term(TMT6plex); S14(Phospho); S16(Phospho); K26(TMT6plex)	T(1): 0.0; S(14): 100.0; S(16): 100.0; Y(21): 0.0; S(23): 0.0	Replicate1	Unambiguous	6	1	HCD	23580	Unique	Used	1.25	1.164	1.112		2985	3731	3474	3318		37	0.0107092	1101		1	11	390	3	1128.87	3384.58	0.67	60.84	11728	11728	MS2	MSZ_TMT_M3_080613.raw
sYTSDLQk	33598968	N-Term(TMT6plex); S1(Phospho); K8(TMT6plex)	S(1): 100.0; Y(2): 0.0; T(3): 0.0; S(4): 0.0	Replicate1	Unambiguous	2	1	HCD	21507	Unique	Used	0.946	0.803	0.717		33210	31400	26650	23810				363	3.14	0	20	149	2	740.38	1479.75	2.07	44.83	9516	9516	MS2	MSZ_TMT_M3_080613.raw
aGGSAALsPSk	5174449	N-Term(TMT6plex); S8(Phospho); K11(TMT6plex)	S(4): 0.0; S(8): 100.0; S(10): 0.0	Replicate1	Unambiguous	1	1	HCD	19189	Redundant	Not Used	1.054	0.953	0.978		51530	54330	49100	50410				341	3.31	0	17	68	2	742.4	1483.79	0.36	33.27	7043	7043	MS2	MSZ_TMT_M3_080613.raw
aTVTPsPVkGk	56118310	N-Term(TMT6plex); S6(Phospho); K9(TMT6plex); K11(TMT6plex)	T(2): 0.0; T(4): 0.0; S(6): 100.0	Replicate1	Unambiguous	1	1	HCD	20067	Redundant	Not Used	0.809	0.61	0.621		29020	23460	17690	18020				209	3.24	1	40	121	2	926.55	1852.09	1.23	37.37	7980	7980	MS2	MSZ_TMT_M3_080613.raw
sIsNPPGSNLR	296939604	N-Term(TMT6plex); S3(Phospho)	S(1): 0.0; S(3): 100.0; S(8): 0.0	Replicate1	Unambiguous	4	1	HCD	20286	Redundant	Not Used	1.208	1.139	1.203		12980	15680	14790	15620				314	3.36	0	45	198	2	725.867	1450.73	0.47	38.44	8213	8213	MS2	MSZ_TMT_M3_080613.raw
vSGAGFsPSSk	110556636	N-Term(TMT6plex); S7(Phospho); K11(TMT6plex)	S(2): 0.0; S(7): 100.0; S(9): 0.0; S(10): 0.0	Replicate1	Unambiguous	1	1	HCD	21666	Redundant	Not Used	1.119	0.899	0.908		17740	19860	15940	16120				411	3.44	0	28	299	2	781.407	1561.81	2.34	45.77	9685	9685	MS2	MSZ_TMT_M3_080613.raw
eFTGsPPSSATk	7661998	N-Term(TMT6plex); S5(Phospho); K12(TMT6plex)	T(3): 0.0; S(5): 100.0; S(8): 0.0; S(9): 0.0; T(11): 0.0	Replicate1	Unambiguous	2	1	HCD	21063	Redundant	Not Used	1.327	1.225	1.048		9488	12590	11630	9945				474	3.82	0	58	238	2	873.941	1746.87	1.83	42.28	9042	9042	MS2	MSZ_TMT_M3_080613.raw
eSVPEFPLsPPk	5031851	N-Term(TMT6plex); S9(Phospho); K12(TMT6plex)	S(2): 0.0; S(9): 100.0	Replicate1	Unambiguous	2	1	HCD	24521	Redundant	Not Used	1.16	1.177	1.105		3227	3744	3800	3566				537	3.23	0	36	500	2	932.993	1864.98	-3.93	70.39	12748	12748	MS2	MSZ_TMT_M3_080613.raw
gLGPPsPPAPPR	5803177	N-Term(TMT6plex); S6(Phospho)	S(6): 100.0	Replicate1	Unambiguous	1	1	HCD	21402	Redundant	Not Used	1.035	0.914	0.973		18310	18950	16720	17810				292	3.15	0	37	148	2	726.385	1451.76	1.45	44.2	9404	9404	MS2	MSZ_TMT_M3_080613.raw
gLGPPsPPAPPR	5803177	N-Term(TMT6plex); S6(Phospho)	S(6): 100.0	Replicate1	Unambiguous	1	1	HCD	21488	Redundant	Not Used	1.21	1.021	0.939		26090	31570	26650	24490				273	2.83	0	27	72	2	726.385	1451.76	1.37	44.72	9496	9496	MS2	MSZ_TMT_M3_080613.raw
scFESsPDPELk	118572613	N-Term(TMT6plex); C2(Carbamidomethyl); S6(Phospho); K12(TMT6plex)	S(1): 0.0; S(5): 0.0; S(6): 100.0	Replicate1	Unambiguous	1	1	HCD	22533	Redundant	Not Used	1.119	1.014	1.019		8262	9246	8375	8422				665	3.88	0	17	500	2	967.457	1933.91	2.76	51.62	10610	10610	MS2	MSZ_TMT_M3_080613.raw
tHsGSSGGSGSR	296010995	N-Term(TMT6plex); S3(Phospho)	T(1): 0.0; S(3): 100.0; S(5): 0.0; S(6): 0.0; S(9): 0.0; S(11): 0.0	Replicate1	Unambiguous	12	1	HCD	13514	Redundant	Not Used	1.886	2.213	1.686		2342	4419	5184	3949				153	3.05	0	3	226	2	693.305	1385.6	1.52	9.57	990	990	MS2	MSZ_TMT_M3_080613.raw
asPATHR	118572613	N-Term(TMT6plex); S2(Phospho)	S(2): 100.0; T(5): 0.0	Replicate1	Unambiguous	1	1	HCD	14186	Redundant	Not Used	1.707	1.304	1.488		10300	17580	13430	15320				103	2.84	0	13	27	3	350.177	1048.52	1.34	12.65	1707	1707	MS2	MSZ_TMT_M3_080613.raw
aQtPPGPSLSGSk	118572613	N-Term(TMT6plex); T3(Phospho); K13(TMT6plex)	T(3): 100.0; S(8): 0.0; S(10): 0.0; S(12): 0.0	Replicate1	Unambiguous	1	1	HCD	20511	Redundant	Not Used	1.49	1.347	1.472		8325	12400	11220	12250				324	2.83	0	39	154	2	882.971	1764.93	2.25	39.57	8453	8453	MS2	MSZ_TMT_M3_080613.raw
dEILPTtPISEQk	15718687;378548190	N-Term(TMT6plex); T7(Phospho); K13(TMT6plex)	T(6): 0.0; T(7): 100.0; S(10): 0.0	Replicate1	Unambiguous	3	1	HCD	23484	Redundant	Not Used	1.471	1.321	1.292		7818	11500	10320	10100				491	3.5	0	7	195	2	1005.04	2009.06	1.93	59.92	11626	11626	MS2	MSZ_TMT_M3_080613.raw
rGsLPDQk	62955044	N-Term(TMT6plex); S3(Phospho); K8(TMT6plex)	S(3): 100.0	Replicate1	Unambiguous	1	1	HCD	18240	Unique	Used	1.141	0.94	0.993		44780	51080	42080	44470				254	2.92	1	34	38	3	480.266	1438.78	1.24	29.14	6031	6031	MS2	MSZ_TMT_M3_080613.raw
sHtSEGTR	37655183	N-Term(TMT6plex); T3(Phospho)	S(1): 0.0; T(3): 100.0; S(4): 0.0; T(7): 0.0	Replicate1	Unambiguous	3	1	HCD	13646	Redundant	Not Used	1.52	1.653	1.951		14490	22020	23950	28280				83	3.47	0	23	45	3	395.182	1183.53	1.56	10.28	1131	1131	MS2	MSZ_TMT_M3_080613.raw
rNsFSENEk	55749769	N-Term(TMT6plex); S3(Phospho); K9(TMT6plex)	S(3): 100.0; S(5): 0.0	Replicate1	Unambiguous	1	1	HCD	18125	Unique	Used	1.222	1.06	0.931		34300	41910	36350	31930				312	3.47	1	58	53	3	550.275	1648.81	0.52	28.65	5908	5908	MS2	MSZ_TMT_M3_080613.raw
gQSQTsPDHR	118572613	N-Term(TMT6plex); S6(Phospho)	S(3): 0.0; T(5): 0.8; S(6): 99.2	Replicate1	Unambiguous	1	1	HCD	13989	Redundant	Not Used	1.36	1.157	1.096		18690	25420	21630	20490				173	3	0	13	17	3	474.551	1421.64	0.78	11.84	1497	1497	MS2	MSZ_TMT_M3_080613.raw
gRLsPVPVPR	21396480	N-Term(TMT6plex); S4(Phospho)	S(4): 100.0	Replicate1	Unambiguous	2	1	HCD	20695	Redundant	Not Used	1.176	1.128	1.211		21160	24880	23870	25630				155	2.97	1	49	49	3	462.933	1386.78	1.22	40.45	8650	8650	MS2	MSZ_TMT_M3_080613.raw
kLsGDQPAAR	304376301	N-Term(TMT6plex); K1(TMT6plex); S3(Phospho)	S(3): 100.0	Replicate1	Unambiguous	5	1	HCD	17728	Unique	Used	1.073	1.013	0.942		109100	117100	110500	102800				332	2.86	1	14	20	3	527.624	1580.86	1.27	26.94	5485	5485	MS2	MSZ_TMT_M3_080613.raw
rLsPSASPPR	42542379	N-Term(TMT6plex); S3(Phospho)	S(3): 100.0; S(5): 0.0; S(7): 0.0	Replicate1	Unambiguous	1	1	HCD	17746	Redundant	Not Used	1.231	1.06	1.267		10720	13190	11360	13580				349	2.95	1	31	66	3	459.58	1376.73	0.41	27.01	5504	5504	MS2	MSZ_TMT_M3_080613.raw
sHTPSPTsPk	5453593	N-Term(TMT6plex); S8(Phospho); K10(TMT6plex)	S(1): 0.0; T(3): 0.0; S(5): 0.0; T(7): 0.9; S(8): 99.1	Replicate1	Unambiguous	1	1	HCD	17259	Redundant	Not Used	1.201	1.163	0.999		45720	54920	53160	45670				316	4.17	0	13	18	3	526.277	1576.82	2.64	24.98	4985	4985	MS2	MSZ_TMT_M3_080613.raw
lDPPPsPHSNR	110227613	N-Term(TMT6plex); S6(Phospho)	S(6): 100.0; S(9): 0.0	Replicate1	Unambiguous	1	1	HCD	17877	Redundant	Not Used	1.147	1.093	1.115		39820	45690	43530	44380				277	2.95	0	57	42	3	509.251	1525.74	0.99	27.58	5644	5644	MS2	MSZ_TMT_M3_080613.raw
sGAHSSAsPPR	14670268	N-Term(TMT6plex); S8(Phospho)	S(1): 0.0; S(5): 0.0; S(6): 0.0; S(8): 100.0	Replicate1	Unambiguous	1	1	HCD	14605	Redundant	Not Used	1.026	1.066	0.901		58720	60250	62610	52920				218	3.32	0	50	21	3	454.884	1362.64	0.16	14.35	2154	2154	MS2	MSZ_TMT_M3_080613.raw
gPSPAPASsPkR	226509740	N-Term(TMT6plex); S9(Phospho); K11(TMT6plex)	S(3): 0.0; S(8): 1.0; S(9): 99.0	Replicate1	Unambiguous	1	1	HCD	16763	Unique	Used	1.213	0.884	1.064		64390	78070	56920	68520				385	2.92	1	35	15	3	563.974	1689.91	-0.49	22.87	4456	4456	MS2	MSZ_TMT_M3_080613.raw
rsPPAPGLQPmR	4885245	N-Term(TMT6plex); S2(Phospho); M11(Oxidation)	S(2): 100.0	Replicate1	Unambiguous	1	1	HCD	17923	Redundant	Not Used	1.301	1.269	1.091		23790	30950	30190	25960				356	3.04	1	40	43	3	544.615	1631.83	1.14	27.77	5693	5693	MS2	MSZ_TMT_M3_080613.raw
sAENPPSGsVRk	215490021	N-Term(TMT6plex); S9(Phospho); K12(TMT6plex)	S(1): 0.0; S(7): 99.1; S(9): 0.9	Replicate1	Unambiguous	1	1	HCD	17628	Unique	Used	1.109	1.051	1.38		31540	34960	33150	43540				468	2.96	1	32	77	3	589.644	1766.92	-2.06	26.5	5378	5378	MS2	MSZ_TMT_M3_080613.raw
sAVRPAsLNLNR	54112429	N-Term(TMT6plex); S7(Phospho)	S(1): 0.0; S(7): 100.0	Replicate1	Unambiguous	1	1	HCD	20645	Unique	Used	1.083	0.996	1.21		9790	10600	9754	11840				321	2.86	0	39	155	3	536.294	1606.87	2.2	40.21	8596	8596	MS2	MSZ_TMT_M3_080613.raw
tGSSPtQGIVNk	94557295	N-Term(TMT6plex); T6(Phospho); K12(TMT6plex)	T(1): 0.4; S(3): 49.8; S(4): 49.8; T(6): 0.0	Replicate1	Unambiguous	2	1	HCD	20808	Unique	Used	1.016	0.971	1.083		9295	9440	9027	10070				499	3.4	0	53	208	3	576.31	1726.92	1.18	41.02	8770	8770	MS2	MSZ_TMT_M3_080613.raw
dEILPTtPISEQk	15718687;378548190	N-Term(TMT6plex); T7(Phospho); K13(TMT6plex)	T(6): 0.0; T(7): 100.0; S(10): 0.0	Replicate1	Unambiguous	3	1	HCD	23476	Redundant	Not Used	1.42	1.383	1.281		5136	7293	7102	6580				572	3.71	0	28	441	3	670.36	2009.07	2.71	59.84	11617	11617	MS2	MSZ_TMT_M3_080613.raw
ePEAASSRGsPVR	56550051	N-Term(TMT6plex); S10(Phospho)	S(6): 1.3; S(7): 97.4; S(10): 1.3	Replicate1	Unambiguous	2	1	HCD	16093	Unique	Used	0.951	0.893	1.018		19060	18120	17010	19400				373	3.12	1	33	46	3	551.271	1651.8	-0.69	20.17	3741	3741	MS2	MSZ_TMT_M3_080613.raw
kSsSYSSSSTTVk	34577052	N-Term(TMT6plex); K1(TMT6plex); S3(Phospho); K13(TMT6plex)	S(2): 1.4; S(3): 98.6; S(4): 0.0; Y(5): 0.0; S(6): 0.0; S(7): 0.0; S(8): 0.0; S(9): 0.0; T(10): 0.0; T(11): 0.0	Replicate1	Unambiguous	1	1	HCD	18964	Unique	Used	1.162	1.082	1.29		17910	20810	19380	23110				592	3.26	1	44	89	3	706.044	2116.12	1.1	32.29	6803	6803	MS2	MSZ_TMT_M3_080613.raw
rStSPIIGSPPVR	189217919	N-Term(TMT6plex); T3(Phospho)	S(2): 33.3; T(3): 33.3; S(4): 33.3; S(9): 0.0	Replicate1	Unambiguous	1	1	HCD	20181	Unique	Used	0.992	0.84	0.935		11710	11610	9842	10950				342	3.29	1	34	112	3	559.309	1675.91	1.28	37.91	8101	8101	MS2	MSZ_TMT_M3_080613.raw
sQEmVHLVNk	321400140	N-Term(TMT6plex); S1(Phospho); M4(Oxidation); K10(TMT6plex)	S(1): 100.0	Replicate1	Unambiguous	6	1	HCD	20493	Unique	Used	1.376	1.413	1.424		14690	20210	20750	20910				493	3.46	0	41	105	3	580.305	1738.9	1.9	39.48	8434	8434	MS2	MSZ_TMT_M3_080613.raw
gPAGEAGAsPPVRR	5803177	N-Term(TMT6plex); S9(Phospho)	S(9): 100.0	Replicate1	Unambiguous	1	1	HCD	17085	Redundant	Not Used	1.095	0.894	0.954		34380	37640	30740	32800				387	2.94	1	58	49	3	544.28	1630.83	0.21	24.23	4799	4799	MS2	MSZ_TMT_M3_080613.raw
vDNLTYRTsPDTLR	47271443	N-Term(TMT6plex); S9(Phospho)	T(5): 0.0; Y(6): 0.0; T(8): 49.4; S(9): 49.4; T(12): 1.1	Replicate1	Unambiguous	1	1	HCD	22020	Unique	Used	0.605	0.485	0.499		15240	9218	7392	7605				629	4.32	1	26	165	3	653.998	1959.98	2.72	47.96	10063	10063	MS2	MSZ_TMT_M3_080613.raw
yHGHsmSDPGVSYR	291084757	N-Term(TMT6plex); S5(Phospho); M6(Oxidation)	Y(1): 0.0; S(5): 100.0; S(7): 0.0; S(12): 0.0; Y(13): 0.0	Replicate1	Unambiguous	5	1	HCD	17222	Redundant	Not Used	1.358	1.282	1.406		19570	26570	25090	27520				398	3.31	0	42	62	3	639.944	1917.82	1.76	24.83	4945	4945	MS2	MSZ_TMT_M3_080613.raw
eVDATsPAPSTSSTVk	112789562	N-Term(TMT6plex); S6(Phospho); K16(TMT6plex)	T(5): 50.0; S(6): 50.0; S(10): 0.0; T(11): 0.0; S(12): 0.0; S(13): 0.0; T(14): 0.0	Replicate1	Unambiguous	2	1	HCD	19926	Unique	Used	1.027	1.131	1.045		12930	13270	14620	13510				801	3.05	0	45	152	3	705.693	2115.06	1.07	36.69	7829	7829	MS2	MSZ_TMT_M3_080613.raw
sAsVNkEPVSLPGImR	33598968	N-Term(TMT6plex); S3(Phospho); K6(TMT6plex); M15(Oxidation)	S(1): 0.0; S(3): 100.0; S(10): 0.0	Replicate1	Unambiguous	2	1	HCD	22884	Unique	Used	1.174	1.252	1.285		9502	11160	11900	12210				632	3.92	1	13	201	3	747.071	2239.2	2.65	54.47	10985	10985	MS2	MSZ_TMT_M3_080613.raw
sPVPSPGSSsPQLQVk	31324577	N-Term(TMT6plex); S10(Phospho); K16(TMT6plex)	S(1): 0.0; S(5): 0.0; S(8): 0.0; S(9): 0.0; S(10): 100.0	Replicate1	Unambiguous	1	1	HCD	22409	Redundant	Not Used	0.926	0.883	0.88		5488	5082	4845	4830				580	3.43	0	35	181	3	711.718	2133.14	2.17	50.69	10478	10478	MS2	MSZ_TMT_M3_080613.raw
tTPPTQkPPsPPmSGk	109689723	N-Term(TMT6plex); K7(TMT6plex); S10(Phospho); M13(Oxidation); K16(TMT6plex)	T(1): 0.0; T(2): 0.0; T(5): 0.0; S(10): 100.0; S(14): 0.0	Replicate1	Unambiguous	1	1	HCD	19707	Unique	Used	1.13	1.029	1.072		14710	16620	15130	15780				663	3.06	0	30	103	3	812.106	2434.3	1.03	35.61	7596	7596	MS2	MSZ_TMT_M3_080613.raw
lGAGGGsPEkSPSAQELk	56181387	N-Term(TMT6plex); S7(Phospho); K10(TMT6plex); K18(TMT6plex)	S(7): 100.0; S(11): 0.0; S(13): 0.0	Replicate1	Unambiguous	1	1	HCD	21931	Unique	Used	1.09	0.828	0.878		29960	32660	24820	26300				614	4.74	1	44	139	3	827.452	2480.34	1.48	47.38	9968	9968	MS2	MSZ_TMT_M3_080613.raw
mGSksPGNTSQPPAFFSk	331284176	M1(Oxidation); N-Term(TMT6plex); K4(TMT6plex); S5(Phospho); K18(TMT6plex)	S(3): 50.0; S(5): 50.0; T(9): 0.0; S(10): 0.0; S(17): 0.0	Replicate1	Unambiguous	3	1	HCD	23166	Redundant	Not Used	0.828	0.588	0.636		7612	6304	4479	4843				1038	4.85	1	11	500	3	884.459	2651.36	4.7	56.97	11285	11285	MS2	MSZ_TMT_M3_080613.raw
lTFDSSFsPNTGk	4507879	N-Term(TMT6plex); S8(Phospho); K13(TMT6plex)	T(2): 0.0; S(5): 0.0; S(6): 0.0; S(8): 100.0; T(11): 0.0	Replicate1	Unambiguous	1	1	HCD	24413	Unique	Used	1.204	1.344	1.329		2520	3035	3387	3349		31	0.0243227	611		0	35	500	2	969.982	1938.96	-2.4	69.22	12629	12629	MS2	MSZ_TMT_M3_080613.raw
gDVTAEEAAGAsPAk	13491174	N-Term(TMT6plex); S12(Phospho); K15(TMT6plex)	T(4): 0.0; S(12): 100.0	Replicate1	Unambiguous	1	1	HCD	19783	Unique	Used	1.062	0.955	0.963		41790	44390	39900	40260		27	0.0628632	599		0	61	46	3	637.986	1911.94	-1.42	35.97	7677	7677	MS2	MSZ_TMT_M3_080613.raw
sTtPPPAEPVSLPQEPPkPR	45359846	N-Term(TMT6plex); T3(Phospho); K18(TMT6plex)	S(1): 33.3; T(2): 33.3; T(3): 33.3; S(11): 0.0	Replicate1	Unambiguous	1	1	HCD	22172	Unique	Used	1.191	1.023	1.083		19950	23760	20400	21610				632	5.24	0	37	137	3	888.48	2663.43	1.47	48.95	10225	10225	MS2	MSZ_TMT_M3_080613.raw
tPAAAAAmNLAsPR	118572613	N-Term(TMT6plex); M8(Oxidation); S12(Phospho)	T(1): 0.0; S(12): 100.0	Replicate1	Unambiguous	1	1	HCD	20464	Unique	Used	1.133	1.071	1.072		8468	9591	9068	9074		43	0.00124581	496		0	31	149	3	556.278	1666.82	0.86	39.33	8403	8403	MS2	MSZ_TMT_M3_080613.raw
sLsSPTVTLSAPLEGAk	222352092	N-Term(TMT6plex); S3(Phospho); K17(TMT6plex)	S(1): 0.0; S(3): 99.2; S(4): 0.8; T(6): 0.0; T(8): 0.0; S(10): 0.0	Replicate1	Unambiguous	7	1	HCD	24476	Unique	Used	1.408	1.333	1.163		1527	2150	2035	1775		38	0.00601859	763		0	6	229	3	732.735	2196.19	-0.67	69.9	12698	12698	MS2	MSZ_TMT_M3_080613.raw
aPGsPLSSEGAAGEGVR	217035154	N-Term(TMT6plex); S4(Phospho)	S(4): 100.0; S(7): 0.0; S(8): 0.0	Replicate1	Unambiguous	1	1	HCD	20461	Unique	Used	1.002	0.994	0.985		7815	7834	7765	7701		79	3.35705e-07	547		0	25	182	2	925.948	1850.89	1.66	39.31	8400	8400	MS2	MSZ_TMT_M3_080613.raw
aSFRDGLGGSGEmGSVNEAGyRk	257196151	N-Term(TMT6plex); M13(Oxidation); Y21(Phospho); K23(TMT6plex)	S(2): 0.0; S(10): 0.0; S(15): 1.8; Y(21): 98.2	Replicate1	Unambiguous	1	1	HCD	16840	Unique	Used	0.979	0.967	1.081		30790	30150	29780	33280				1480	3.87	2	1	13	3	967.137	2899.4	5.69	23.18	4538	4538	MS2	MSZ_TMT_M3_080613.raw
vmTIPYQPmPASsPVIcAGGQDR	222352151	N-Term(TMT6plex); M2(Oxidation); M9(Oxidation); S13(Phospho); C17(Carbamidomethyl)	T(3): 0.0; Y(6): 0.0; S(12): 97.9; S(13): 2.1	Replicate1	Unambiguous	1	1	HCD	23057	Redundant	Not Used	1.108	1.099	1.229		1447	1604	1590	1778				1610	4.04	0	14	344	3	939.439	2816.3	0.21	55.91	11169	11169	MS2	MSZ_TMT_M3_080613.raw
sTPFIVPSsPTEQEGR	5032189	N-Term(TMT6plex); S9(Phospho)	S(1): 0.0; T(2): 0.0; S(8): 0.0; S(9): 98.9; T(11): 1.1	Replicate1	Unambiguous	3	1	HCD	23118	Unique	Used	1.28	1.199	1.291		1946	2492	2334	2512		35	0.0120699	693		0	18	500	3	681	2040.98	-0.08	56.48	11234	11234	MS2	MSZ_TMT_M3_080613.raw
aSGQAFELILsPR	5031851	N-Term(TMT6plex); S11(Phospho)	S(2): 0.0; S(11): 100.0	Replicate1	Unambiguous	2	1	HCD	25034	Unique	Used	1.177	1.033	1.192		425.6	500.9	439.7	507.1		65	6.70735e-06	463		0	25	500	3	566.633	1697.89	1.53	76.13	13324	13324	MS2	MSZ_TMT_M3_080613.raw
sSsVGsSSSYPISPAVSR	41322923	N-Term(TMT6plex); S3(Phospho); S6(Phospho)	S(1): 0.0; S(2): 50.0; S(3): 50.0; S(6): 100.0; S(7): 0.0; S(8): 0.0; S(9): 0.0; Y(10): 0.0; S(13): 0.0; S(17): 0.0	Replicate1	Unambiguous	8	1	HCD	21883	Unique	Used	1.473	1.45	1.477		2857	4209	4142	4220		69	2.41464e-06	398		0	0	216	2	1072.48	2143.96	1.95	47.05	9917	9917	MS2	MSZ_TMT_M3_080613.raw
lPSGSGAAsPTGSAVDIR	61743954	N-Term(TMT6plex); S9(Phospho)	S(3): 0.0; S(5): 0.0; S(9): 50.0; T(11): 50.0; S(13): 0.0	Replicate1	Unambiguous	1	1	HCD	22227	Unique	Used	1.16	0.946	1.058		6851	7947	6482	7252		85	8.90005e-08	576		0	23	422	2	976.49	1951.97	2.16	49.32	10284	10284	MS2	MSZ_TMT_M3_080613.raw
gYYSPYSVSGSGStAGSR	41322923	N-Term(TMT6plex); T14(Phospho)	Y(2): 0.0; Y(3): 0.0; S(4): 0.0; Y(6): 0.0; S(7): 0.0; S(9): 0.0; S(11): 0.0; S(13): 98.9; T(14): 1.1; S(17): 0.0	Replicate1	Unambiguous	8	1	HCD	21826	Unique	Used	1.179	1.02	1.212		10210	12040	10410	12380		73	8.59553e-07	360		0	0	178	2	1046.47	2091.93	2.77	46.73	9856	9856	MS2	MSZ_TMT_M3_080613.raw
ssTPPGESYFGVSSLQLk	118572613	N-Term(TMT6plex); S2(Phospho); K18(TMT6plex)	S(1): 0.0; S(2): 0.8; T(3): 99.2; S(8): 0.0; Y(9): 0.0; S(13): 0.0; S(14): 0.0	Replicate1	Unambiguous	1	1	HCD	25253	Unique	Used	1.067	0.949	0.955		1553	1657	1474	1483		47	0.000937445	881		0	17	500	3	808.083	2422.23	1.37	78.91	13602	13602	MS2	MSZ_TMT_M3_080613.raw
sVGGSGGGsFGDNLVTR	27436948	N-Term(TMT6plex); S9(Phospho)	S(1): 0.0; S(5): 0.0; S(9): 100.0; T(16): 0.0	Replicate1	Unambiguous	3	1	HCD	22552	Unique	Used	1.15	0.899	1.465		10960	12600	9857	16060		83	1.41007e-07	512		0	25	402	2	938.446	1875.88	2.03	51.77	10630	10630	MS2	MSZ_TMT_M3_080613.raw
sTLNPQWNEsFTFk	4506067	N-Term(TMT6plex); S10(Phospho); K14(TMT6plex)	S(1): 0.0; T(2): 0.0; S(10): 100.0; T(12): 0.0	Replicate1	Unambiguous	1	1	HCD	25165	Unique	Used	1.247	1.073	1.058		1112	1387	1193	1176		39	0.00488084	763		0	41	500	3	746.373	2237.1	-0.03	77.77	13490	13490	MS2	MSZ_TMT_M3_080613.raw
nLNNSNLFsPVNR	21264369	N-Term(TMT6plex); S9(Phospho)	S(5): 0.0; S(9): 100.0	Replicate1	Unambiguous	4	1	HCD	23412	Unique	Used	1.203	1.039	1.104		10390	12490	10790	11460		45	0.000765479	514		0	30	306	2	899.447	1797.89	1.43	59.27	11549	11549	MS2	MSZ_TMT_M3_080613.raw
rAsQEANLLTLAQk	44890062	N-Term(TMT6plex); S3(Phospho); K14(TMT6plex)	S(3): 100.0; T(10): 0.0	Replicate1	Unambiguous	1	1	HCD	24000	Unique	Used	1.466	1.5	1.603		3192	4681	4789	5116		35	0.00905856	634		1	34	336	3	694.39	2081.15	1.37	64.93	12181	12181	MS2	MSZ_TMT_M3_080613.raw
eTNLDsLPLVDTHSk	62414289	N-Term(TMT6plex); S6(Phospho); K15(TMT6plex)	T(2): 0.0; S(6): 100.0; T(12): 0.0; S(14): 0.0	Replicate1	Unambiguous	1	1	HCD	24005	Unique	Used	1.368	1.378	1.446		1370	1875	1888	1982		53	0.000198107	851		0	28	500	3	736.386	2207.14	3.78	64.98	12186	12186	MS2	MSZ_TMT_M3_080613.raw
sSsPAPADIAQTVQEDLR	5031703	N-Term(TMT6plex); S3(Phospho)	S(1): 0.0; S(2): 0.0; S(3): 100.0; T(12): 0.0	Replicate1	Unambiguous	1	1	HCD	24946	Unique	Used	1.075	0.876	0.903		3007	3234	2633	2714		79	4.24188e-07	677		0	17	498	2	1097.53	2194.05	-3.33	75.09	13222	13222	MS2	MSZ_TMT_M3_080613.raw
sLPAGDALYLSFNPPQPSR	15011974	N-Term(TMT6plex); S1(Phospho)	S(1): 100.0; Y(9): 0.0; S(11): 0.0; S(18): 0.0	Replicate1	Unambiguous	3	1	HCD	25455	Unique	Used	0.88	1.346	1.026		324.7	285.7	437.1	333		48	0.000718523	913		0	20	500	3	780.393	2339.16	0.41	82.32	13936	13936	MS2	MSZ_TMT_M3_080613.raw
aGGAsPAASSTAQPPTQHR	24308115	N-Term(TMT6plex); S5(Phospho)	S(5): 100.0; S(9): 0.0; S(10): 0.0; T(11): 0.0; T(16): 0.0	Replicate1	Unambiguous	1	1	HCD	16105	Unique	Used	1.332	0.978	1.334		7251	9659	7094	9669		67	6.71709e-06	643		0	19	35	3	701.006	2101	-0.23	20.23	3754	3754	MS2	MSZ_TMT_M3_080613.raw
aAPEASsPPASPLQHLLPGk	79750824	N-Term(TMT6plex); S7(Phospho); K20(TMT6plex)	S(6): 50.0; S(7): 50.0; S(11): 0.0	Replicate1	Unambiguous	2	1	HCD	24675	Unique	Used	1.306	1.121	1.07		1326	1731	1487	1419		52	0.000261471	825		0	20	500	3	836.12	2506.34	-1.14	72.08	12917	12917	MS2	MSZ_TMT_M3_080613.raw
aAPEASsPPAsPLQHLLPGk	79750824	N-Term(TMT6plex); S7(Phospho); S11(Phospho); K20(TMT6plex)	S(6): 50.0; S(7): 50.0; S(11): 100.0	Replicate1	Unambiguous	2	1	HCD	24588	Unique	Used	1.356	1.137	1.254		1251	1697	1423	1570		47	0.00085872	933		0	25	500	3	862.774	2586.31	-2.3	71.14	12823	12823	MS2	MSZ_TMT_M3_080613.raw
tQtPPVsPAPQPTEER	20357556	N-Term(TMT6plex); T3(Phospho); S7(Phospho)	T(1): 0.0; T(3): 100.0; S(7): 100.0; T(13): 0.0	Replicate1	Unambiguous	3	1	HCD	18515	Unique	Used	1.17	1.063	1.139		15100	17660	16050	17200		27	0.0553105	521		0	23	57	3	708.659	2123.96	0.15	30.33	6324	6324	MS2	MSZ_TMT_M3_080613.raw
aGAGmITQHSsNASPINR	62244004	N-Term(TMT6plex); M5(Oxidation); S11(Phospho)	T(7): 0.0; S(10): 0.0; S(11): 0.0; S(14): 100.0	Replicate1	Unambiguous	2	1	HCD	17763	Unique	Used	1.285	1.149	1.223		17780	22850	20420	21750		39	0.00366141	579		0	49	61	3	713.008	2137.01	1.19	27.08	5522	5522	MS2	MSZ_TMT_M3_080613.raw
aTsNVFAmFDQSQIQEFk	31563524	N-Term(TMT6plex); S3(Phospho); M8(Oxidation); K18(TMT6plex)	T(2): 50.0; S(3): 50.0; S(12): 0.0	Replicate1	Unambiguous	4	1	HCD	25614	Unique	Used	1.625	1.383	1.291		567	921.4	784.3	731.8		63	2.12437e-05	921		0	6	500	3	882.429	2645.27	0.53	85.01	14201	14201	MS2	MSZ_TMT_M3_080613.raw
vsPLTFGR	4759082	N-Term(TMT6plex); S2(Phospho)	S(2): 100.0; T(5): 0.0	Replicate1	Unambiguous	1	1	HCD	23482	Unique	Used	2.008	1.72	2.146		9517	19110	16370	20420				206	2.84	0	25	124	2	593.317	1185.63	2.48	59.91	11624	11624	MS2	MSZ_TMT_M3_080613.raw
lVsPGSANETSSILVESVTR	256222415	N-Term(TMT6plex); S3(Phospho)	S(3): 100.0; S(6): 0.0; T(10): 0.0; S(11): 0.0; S(12): 0.0; S(17): 0.0; T(19): 0.0	Replicate1	Unambiguous	4	1	HCD	25454	Unique	Used	0.843	0.985	1.001		328.8	277	323.8	329.1		56	9.77345e-05	830		0	20	500	3	785.739	2355.2	0.76	82.3	13934	13934	MS2	MSZ_TMT_M3_080613.raw
gNAEGssDEEGkLVIDEPAk	186928821	N-Term(TMT6plex); S6(Phospho); S7(Phospho); K12(TMT6plex); K20(TMT6plex)	S(6): 100.0; S(7): 100.0	Replicate1	Unambiguous	3	1	HCD	23245	Unique	Used	2.263	2.172	2.582		2841	6429	6171	7337		30	0.0549776	1077		1	7	178	3	964.803	2892.39	1.97	57.7	11370	11370	MS2	MSZ_TMT_M3_080613.raw
vmTIPYQPmPASsPVIcAGGQDR	222352151	N-Term(TMT6plex); M2(Oxidation); M9(Oxidation); S13(Phospho); C17(Carbamidomethyl)	T(3): 0.0; Y(6): 0.0; S(12): 97.9; S(13): 2.1	Replicate1	Unambiguous	1	1	HCD	23057	Unique	Used	1.108	1.099	1.229		1447	1604	1590	1778		37	0.0090778	863		0	14	344	3	939.439	2816.3	0.21	55.91	11169	11169	MS2	MSZ_TMT_M3_080613.raw
kQsVFSAPSLSAGASAAEPLDR	153945846	N-Term(TMT6plex); K1(TMT6plex); S3(Phospho)	S(3): 100.0; S(6): 0.0; S(9): 0.0; S(11): 0.0; S(15): 0.0	Replicate1	Unambiguous	1	1	HCD	23736	Unique	Used	1.391	1.609	1.54		1849	2573	2975	2848		104	2.01722e-09	979		1	26	500	3	909.81	2727.42	1.26	62.35	11896	11896	MS2	MSZ_TMT_M3_080613.raw
aLQsPALGLR	4506787	N-Term(TMT6plex); S4(Phospho)	S(4): 100.0	Replicate1	Unambiguous	1	1	HCD	22794	Redundant	Not Used	1.356	1.283	1.319		11150	15110	14300	14700				209	3.44	0	28	172	2	667.875	1334.74	3.13	53.7	10889	10889	MS2	MSZ_TMT_M3_080613.raw
asAVALEVQR	9558749;410173146	N-Term(TMT6plex); S2(Phospho)	S(2): 100.0	Replicate1	Unambiguous	1	1	HCD	22116	Unique	Used	1.096	1.144	0.858		12630	13840	14450	10840				265	3.42	0	56	464	2	676.862	1352.72	2.95	48.57	10165	10165	MS2	MSZ_TMT_M3_080613.raw
fGTFGGLGsk	61743954	N-Term(TMT6plex); S9(Phospho); K10(TMT6plex)	T(3): 0.0; S(9): 100.0	Replicate1	Unambiguous	1	1	HCD	24709	Redundant	Not Used	0.981	0.952	1.026		11500	11280	10950	11800				276	2.89	0	12	500	2	754.9	1508.79	0.19	72.46	12957	12957	MS2	MSZ_TMT_M3_080613.raw
gGsPAPLPAk	163914392	N-Term(TMT6plex); S3(Phospho); K10(TMT6plex)	S(3): 100.0	Replicate1	Unambiguous	1	1	HCD	20368	Unique	Used	1.253	1.235	1.194		25460	31900	31440	30390				325	3.05	0	53	131	2	716.902	1432.8	0.57	38.85	8301	8301	MS2	MSZ_TMT_M3_080613.raw
nSAsVGIIQR	21362092	N-Term(TMT6plex); S4(Phospho)	S(2): 0.0; S(4): 100.0	Replicate1	Unambiguous	1	1	HCD	20394	Redundant	Not Used	1.227	1.635	1.403		47630	58470	77870	66820				261	2.82	0	24	30	2	677.359	1353.71	1.06	38.98	8329	8329	MS2	MSZ_TMT_M3_080613.raw
qQGHEPVsPR	18379332	N-Term(TMT6plex); S8(Phospho)	S(8): 100.0	Replicate1	Unambiguous	2	1	HCD	15412	Redundant	Not Used	1.485	1.317	1.33		11620	17250	15300	15450				228	2.94	0	33	103	2	722.351	1443.7	0.7	17.46	3014	3014	MS2	MSZ_TMT_M3_080613.raw
sTSAPQmsPGSSDNQSSSPQPAQQk	188497756	N-Term(TMT6plex); M7(Oxidation); S8(Phospho); K25(TMT6plex)	S(1): 0.0; T(2): 0.0; S(3): 0.0; S(8): 97.8; S(11): 1.1; S(12): 1.1; S(16): 0.0; S(17): 0.0; S(18): 0.0	Replicate1	Unambiguous	2	1	HCD	17597	Unique	Used	1.159	0.991	0.957		1391	1612	1379	1332		57	0.000101213	949		0	0	67	3	1029.48	3086.41	-0.32	26.37	5345	5345	MS2	MSZ_TMT_M3_080613.raw
sPsPPTQHTGQPPGQPSAPSQLSAPR	54860105	N-Term(TMT6plex); S3(Phospho)	S(1): 50.0; S(3): 50.0; T(6): 0.0; T(9): 0.0; S(17): 0.0; S(20): 0.0; S(23): 0.0	Replicate1	Unambiguous	2	1	HCD	20017	Unique	Used	1.399	1.338	1.172		2351	3290	3147	2755		68	9.62002e-06	1162		0	0	94	3	972.816	2916.43	4.08	37.13	7926	7926	MS2	MSZ_TMT_M3_080613.raw
sVSQDLIk	163310749	N-Term(TMT6plex); S1(Phospho); K8(TMT6plex)	S(1): 100.0; S(3): 0.0	Replicate1	Unambiguous	5	1	HCD	22786	Unique	Used	1.217	1.276	1.514		11010	13400	14050	16670				327	3.44	0	16	346	2	714.401	1427.79	1.9	53.64	10880	10880	MS2	MSZ_TMT_M3_080613.raw
gQksPGALETPSAAGSQGNTASQGk	211971074	N-Term(TMT6plex); K3(TMT6plex); S4(Phospho); K25(TMT6plex)	S(4): 100.0; T(10): 0.0; S(12): 0.0; S(16): 0.0; T(20): 0.0; S(22): 0.0	Replicate1	Unambiguous	5	1	HCD	20101	Unique	Used	0.886	0.941	0.808		10830	9596	10180	8749		28	0.0842081	1070		1	11	65	4	774.904	3096.6	0.65	37.52	8016	8016	MS2	MSZ_TMT_M3_080613.raw
aQLEPVAsPAk	41322923	N-Term(TMT6plex); S8(Phospho); K11(TMT6plex)	S(8): 100.0	Replicate1	Unambiguous	8	1	HCD	21237	Redundant	Not Used	1.253	1.008	1.128		21120	26470	21300	23830				357	3.08	0	13	120	2	824.956	1648.9	-2.05	43.19	9228	9228	MS2	MSZ_TMT_M3_080613.raw
asPPGDLQNPk	4758148	N-Term(TMT6plex); S2(Phospho); K11(TMT6plex)	S(2): 100.0	Replicate1	Unambiguous	1	1	HCD	20617	Redundant	Not Used	1.518	1.381	1.338		6451	9796	8910	8631				386	2.87	0	28	266	2	831.437	1661.87	0.54	40.07	8566	8566	MS2	MSZ_TMT_M3_080613.raw
gEPNVSyIcSR	225903437	N-Term(TMT6plex); Y7(Phospho); C9(Carbamidomethyl)	S(6): 0.8; Y(7): 99.2; S(10): 0.0	Replicate1	Unambiguous	3	1	HCD	20835	Redundant	Not Used	1.292	1.172	1.168		17100	22080	20040	19970				217	3	0	20	127	2	795.863	1590.72	0.56	41.16	8799	8799	MS2	MSZ_TMT_M3_080613.raw
lDIDsPPITAR	33286418	N-Term(TMT6plex); S5(Phospho)	S(5): 100.0; T(9): 0.0	Replicate1	Unambiguous	5	1	HCD	23529	Redundant	Not Used	1.135	1	1.049		9343	10610	9344	9802				289	3.61	0	25	392	2	753.895	1506.78	3.45	60.34	11674	11674	MS2	MSZ_TMT_M3_080613.raw
lSSQIsAGEEk	223555917	N-Term(TMT6plex); S6(Phospho); K11(TMT6plex)	S(2): 0.0; S(3): 0.0; S(6): 100.0	Replicate1	Unambiguous	1	1	HCD	21606	Redundant	Not Used	1.363	1.792	2.144		5623	7665	10080	12060				465	3.15	0	58	415	2	843.939	1686.87	-0.57	45.39	9621	9621	MS2	MSZ_TMT_M3_080613.raw
sDEGQLsPATR	41322923	N-Term(TMT6plex); S7(Phospho)	S(1): 0.0; S(7): 100.0; T(10): 0.0	Replicate1	Unambiguous	8	1	HCD	17445	Redundant	Not Used	1.274	1.205	1.321		36830	46940	44380	48640				237	3.02	0	28	66	2	735.347	1469.69	2.24	25.73	5183	5183	MS2	MSZ_TMT_M3_080613.raw
gGLsPANDTGAk	10835073	N-Term(TMT6plex); S4(Phospho); K12(TMT6plex)	S(4): 100.0; T(9): 0.0	Replicate1	Unambiguous	1	1	HCD	19862	Redundant	Not Used	1.144	1.05	1.064		19590	22410	20570	20840				418	2.98	0	56	160	2	813.42	1625.83	1.68	36.35	7761	7761	MS2	MSZ_TMT_M3_080613.raw
sEsPPAELPSLR	10863903	N-Term(TMT6plex); S3(Phospho)	S(1): 0.0; S(3): 100.0; S(10): 0.0	Replicate1	Unambiguous	1	1	HCD	22771	Redundant	Not Used	1.152	1.042	1.083		8326	9596	8677	9019				343	3.51	0	40	384	2	796.402	1591.8	1.8	53.53	10864	10864	MS2	MSZ_TMT_M3_080613.raw
sEsPPAELPSLR	10863903	N-Term(TMT6plex); S3(Phospho)	S(1): 0.0; S(3): 100.0; S(10): 0.0	Replicate1	Unambiguous	1	1	HCD	22842	Redundant	Not Used	1.248	1.121	1.098		7195	8979	8063	7902				357	3.51	0	42	431	2	796.402	1591.8	2.18	54.09	10940	10940	MS2	MSZ_TMT_M3_080613.raw
tGSsPTQGIVNk	94557295	N-Term(TMT6plex); S4(Phospho); K12(TMT6plex)	T(1): 0.0; S(3): 1.0; S(4): 98.9; T(6): 0.0	Replicate1	Unambiguous	2	1	HCD	20801	Redundant	Not Used	1.044	0.805	0.994		18060	18850	14530	17960				521	4.01	0	23	190	2	863.961	1726.92	0.62	40.98	8763	8763	MS2	MSZ_TMT_M3_080613.raw
rsQQGPR	302699239	N-Term(TMT6plex); S2(Phospho)	S(2): 100.0	Replicate1	Unambiguous	6	1	HCD	13961	Unique	Used	1.189	1.266	1.383		12750	15160	16150	17630				131	3.22	1	14	59	3	379.863	1137.57	0.6	11.7	1467	1467	MS2	MSZ_TMT_M3_080613.raw
lGAPENSGIStLER	5031633	N-Term(TMT6plex); T11(Phospho)	S(7): 0.0; S(10): 1.2; T(11): 98.8	Replicate1	Unambiguous	2	1	HCD	22517	Unique	Used	1.269	1.228	1.198		6907	8767	8482	8272				474	3.71	0	25	430	2	876.942	1752.88	2.14	51.48	10593	10593	MS2	MSZ_TMT_M3_080613.raw
sTsQGSINSPVYSR	51173717	N-Term(TMT6plex); S3(Phospho)	S(1): 0.0; T(2): 0.0; S(3): 100.0; S(6): 0.0; S(9): 0.0; Y(12): 0.0; S(13): 0.0	Replicate1	Unambiguous	4	1	HCD	19817	Redundant	Not Used	1.14	1.107	1.053		12090	13780	13380	12730				401	3.89	0	46	130	2	896.428	1791.85	0.8	36.13	7713	7713	MS2	MSZ_TMT_M3_080613.raw
tASGSsVTSLDGTR	37655183	N-Term(TMT6plex); S6(Phospho)	T(1): 0.0; S(3): 0.0; S(5): 0.0; S(6): 100.0; T(8): 0.0; S(9): 0.0; T(13): 0.0	Replicate1	Unambiguous	3	1	HCD	19373	Redundant	Not Used	1.432	1.343	1.494		22250	31860	29880	33250				394	3.2	0	33	71	2	824.395	1647.78	2.06	34.1	7240	7240	MS2	MSZ_TMT_M3_080613.raw
rGsQGDSk	58533159	N-Term(TMT6plex); S3(Phospho); K8(TMT6plex)	S(3): 100.0; S(7): 0.0	Replicate1	Unambiguous	6	1	HCD	14781	Redundant	Not Used	1.318	1.308	1.289		99190	130800	129800	127800				223	4.01	1	27	41	3	458.237	1372.7	-0.88	15.04	2341	2341	MS2	MSZ_TMT_M3_080613.raw
sFTPDHVVYAR	42734430	N-Term(TMT6plex); S1(Phospho)	S(1): 100.0; T(3): 0.0; Y(9): 0.0	Replicate1	Unambiguous	1	1	HCD	22086	Redundant	Not Used	1.116	1.194	1.168		7551	8429	9015	8823				303	3.63	0	37	500	2	800.891	1600.77	1.07	48.38	10133	10133	MS2	MSZ_TMT_M3_080613.raw
nSSsPVSPASVPGQR	33457336	N-Term(TMT6plex); S4(Phospho)	S(2): 1.1; S(3): 1.1; S(4): 97.9; S(7): 0.0; S(10): 0.0	Replicate1	Unambiguous	1	1	HCD	18799	Redundant	Not Used	1.301	1.132	1.198		11030	14360	12490	13220				416	3.79	0	5	90	2	889.936	1778.86	0.59	31.58	6627	6627	MS2	MSZ_TMT_M3_080613.raw
lQPQEIsPPPTANLDR	24476013	N-Term(TMT6plex); S7(Phospho)	S(7): 100.0; T(11): 0.0	Replicate1	Unambiguous	3	1	HCD	22925	Redundant	Not Used	1.164	1.059	0.977		1229	1430	1301	1200				595	3.12	0	13	500	2	1043.04	2085.07	3.71	54.84	11028	11028	MS2	MSZ_TMT_M3_080613.raw
hVTLPSsPR	82659109	N-Term(TMT6plex); S7(Phospho)	T(3): 0.5; S(6): 49.8; S(7): 49.8	Replicate1	Unambiguous	1	1	HCD	19276	Redundant	Not Used	1.347	1.368	1.348		9998	13470	13680	13480				268	3.33	0	34	83	3	434.898	1302.68	1.27	33.66	7136	7136	MS2	MSZ_TMT_M3_080613.raw
kPIETGsPk	300244569	N-Term(TMT6plex); K1(TMT6plex); S7(Phospho); K9(TMT6plex)	T(5): 0.0; S(7): 100.0	Replicate1	Unambiguous	2	1	HCD	19598	Unique	Used	1.139	0.919	0.992		491900	560100	451900	488000				233	3.44	0	6	3	3	575.338	1724	1.21	35.09	7480	7480	MS2	MSZ_TMT_M3_080613.raw
kPsSAAYQk	40548378	N-Term(TMT6plex); K1(TMT6plex); S3(Phospho); K9(TMT6plex)	S(3): 100.0; S(4): 0.0; Y(7): 0.0	Replicate1	Unambiguous	1	1	HCD	19344	Unique	Used	1.353	1.341	1.461		67410	91230	90370	98500				347	3.71	0	37	25	3	582.998	1746.98	1.7	33.96	7209	7209	MS2	MSZ_TMT_M3_080613.raw
lGSQHsPGR	296010995	N-Term(TMT6plex); S6(Phospho)	S(3): 0.0; S(6): 100.0	Replicate1	Unambiguous	12	1	HCD	15864	Redundant	Not Used	1.145	1.18	0.941		58350	66820	68820	54910				190	2.99	0	9	15	3	416.542	1247.61	0.54	19.25	3497	3497	MS2	MSZ_TMT_M3_080613.raw
lRSsVPGVR	62414289	N-Term(TMT6plex); S4(Phospho)	S(3): 0.0; S(4): 100.0	Replicate1	Unambiguous	1	1	HCD	19622	Unique	Used	1.053	1	1.177		14590	15370	14590	17170				257	3.69	1	24	85	3	427.241	1279.71	0.27	35.2	7505	7505	MS2	MSZ_TMT_M3_080613.raw
lRSsVPGVR	62414289	N-Term(TMT6plex); S4(Phospho)	S(3): 0.0; S(4): 100.0	Replicate1	Unambiguous	1	1	HCD	19718	Unique	Used	1.24	1.165	1.544		36920	45800	43020	56990				197	3.04	1	2	9	3	427.241	1279.71	1.05	35.68	7608	7608	MS2	MSZ_TMT_M3_080613.raw
rAPsPGAYk	55750041	N-Term(TMT6plex); S4(Phospho); K9(TMT6plex)	S(4): 100.0; Y(8): 0.0	Replicate1	Unambiguous	1	1	HCD	19416	Redundant	Not Used	1.11	0.962	1.059		28880	32060	27770	30580				340	3.48	1	47	79	3	495.606	1484.8	1.38	34.29	7285	7285	MS2	MSZ_TMT_M3_080613.raw
sksNPDFLk	50980301	N-Term(TMT6plex); K2(TMT6plex); S3(Phospho); K9(TMT6plex)	S(1): 0.0; S(3): 100.0	Replicate1	Unambiguous	2	1	HCD	22488	Unique	Used	1.486	1.434	1.526		20690	30740	29670	31570				430	3.49	1	34	124	3	601.674	1803.01	2.98	51.27	10562	10562	MS2	MSZ_TMT_M3_080613.raw
rIDIsPSTFR	167234419	N-Term(TMT6plex); S5(Phospho)	S(5): 100.0; S(7): 0.0; T(8): 0.0	Replicate1	Unambiguous	1	1	HCD	23181	Redundant	Not Used	1.267	0.956	1.059		1813	2297	1734	1919				288	3.14	1	9	500	3	500.933	1500.78	4.5	57.11	11301	11301	MS2	MSZ_TMT_M3_080613.raw
rIDIsPSTLR	117938251	N-Term(TMT6plex); S5(Phospho)	S(5): 100.0; S(7): 0.0; T(8): 0.0	Replicate1	Unambiguous	3	1	HCD	22522	Redundant	Not Used	1.383	1.064	1.12		3611	4995	3841	4044				302	3.26	1	50	452	3	489.604	1466.8	2.59	51.53	10598	10598	MS2	MSZ_TMT_M3_080613.raw
rIDIsPSTLR	117938251	N-Term(TMT6plex); S5(Phospho)	S(5): 100.0; S(7): 0.0; T(8): 0.0	Replicate1	Unambiguous	3	1	HCD	22583	Redundant	Not Used	1.14	0.947	1.148		6371	7266	6037	7313				305	3.06	1	9	87	3	489.604	1466.8	2.34	52.04	10664	10664	MS2	MSZ_TMT_M3_080613.raw
sHTPSPTsPk	5453593	N-Term(TMT6plex); S8(Phospho); K10(TMT6plex)	S(1): 0.0; T(3): 0.0; S(5): 0.0; T(7): 0.7; S(8): 99.3	Replicate1	Unambiguous	1	1	HCD	17394	Redundant	Not Used	1.081	0.921	1.002		30950	33440	28500	31010				319	3.6	0	11	28	3	526.276	1576.81	0.67	25.53	5129	5129	MS2	MSZ_TMT_M3_080613.raw
sRsPAPPADk	331284176	N-Term(TMT6plex); S3(Phospho); K10(TMT6plex)	S(1): 0.7; S(3): 99.3	Replicate1	Unambiguous	3	1	HCD	16639	Unique	Used	1.126	1.114	1.142		38680	43550	43100	44180				346	3.45	1	45	48	3	521.948	1563.83	0.19	22.36	4323	4323	MS2	MSZ_TMT_M3_080613.raw
aGGSAALsPSk	5174449	N-Term(TMT6plex); S8(Phospho); K11(TMT6plex)	S(4): 0.0; S(8): 100.0; S(10): 0.0	Replicate1	Unambiguous	1	1	HCD	19198	Redundant	Not Used	1.083	1.247	0.968		22330	24190	27850	21610				301	3.23	0	22	39	3	495.269	1483.79	0.23	33.3	7053	7053	MS2	MSZ_TMT_M3_080613.raw
aTVTPsPVkGk	56118310	N-Term(TMT6plex); S6(Phospho); K9(TMT6plex); K11(TMT6plex)	T(2): 0.0; T(4): 0.0; S(6): 100.0	Replicate1	Unambiguous	1	1	HCD	19976	Unique	Used	0.78	0.599	0.581		236200	184200	141500	137300				178	3.18	1	15	19	3	618.036	1852.09	1.19	36.94	7883	7883	MS2	MSZ_TMT_M3_080613.raw
gGRtPPQQGGR	7661690	N-Term(TMT6plex); T4(Phospho)	T(4): 100.0	Replicate1	Unambiguous	1	1	HCD	14373	Unique	Used	1.17	1.03	1.012		14590	17070	15020	14770				261	2.95	1	23	56	3	473.907	1419.71	-0.15	13.43	1906	1906	MS2	MSZ_TMT_M3_080613.raw
iTAHSsPPLTk	68342036	N-Term(TMT6plex); S6(Phospho); K11(TMT6plex)	T(2): 0.0; S(5): 50.0; S(6): 50.0; T(10): 0.0	Replicate1	Unambiguous	2	1	HCD	20705	Redundant	Not Used	1.08	1.084	1.092		12180	13150	13200	13300				350	3.62	0	20	93	3	563.984	1689.94	1.32	40.5	8660	8660	MS2	MSZ_TMT_M3_080613.raw
lASDDRPsPPR	23111018	N-Term(TMT6plex); S8(Phospho)	S(3): 0.0; S(8): 100.0	Replicate1	Unambiguous	5	1	HCD	18553	Unique	Used	1.092	1.184	1.228		12990	14200	15380	15950				317	3.2	0	23	74	3	507.254	1519.75	0.48	30.48	6365	6365	MS2	MSZ_TMT_M3_080613.raw
gNVVPsPLPTRR	109715858	N-Term(TMT6plex); S6(Phospho)	S(6): 100.0; T(10): 0.0	Replicate1	Unambiguous	1	1	HCD	20422	Unique	Used	0.947	0.842	0.809		8019	7591	6752	6488				330	2.97	1	34	189	3	534.63	1601.87	1.4	39.12	8358	8358	MS2	MSZ_TMT_M3_080613.raw
sLTNSHLEk	117168275	N-Term(TMT6plex); S1(Phospho); K9(TMT6plex)	S(1): 100.0; T(3): 0.0; S(5): 0.0	Replicate1	Unambiguous	1	1	HCD	20274	Unique	Used	1.269	1.169	1.017		29330	37210	34290	29840				359	3.1	0	12	50	3	522.949	1566.83	1.24	38.39	8201	8201	MS2	MSZ_TMT_M3_080613.raw
lTFDSSFsPNTGk	4507879	N-Term(TMT6plex); S8(Phospho); K13(TMT6plex)	T(2): 0.0; S(5): 0.0; S(6): 0.0; S(8): 0.0; T(11): 100.0	Replicate1	Unambiguous	1	1	HCD	24402	Redundant	Not Used	1.399	1.506	1.454		1814	2538	2733	2639				571	4.06	0	16	500	3	646.991	1938.96	-2	69.1	12616	12616	MS2	MSZ_TMT_M3_080613.raw
lTFDTTFsPNTGk	42476281	N-Term(TMT6plex); S8(Phospho); K13(TMT6plex)	T(2): 0.0; T(5): 0.0; T(6): 0.0; S(8): 50.0; T(11): 50.0	Replicate1	Unambiguous	2	1	HCD	24687	Redundant	Not Used	1.245	1.203	1.162		1333	1660	1604	1549				535	3.32	0	38	500	3	656.335	1966.99	-1.62	72.2	12930	12930	MS2	MSZ_TMT_M3_080613.raw
lTRPAAsPAVGEk	133922600	N-Term(TMT6plex); S7(Phospho); K13(TMT6plex)	T(2): 0.0; S(7): 100.0	Replicate1	Unambiguous	1	1	HCD	20232	Unique	Used	1.071	0.928	0.908		36970	39600	34290	33570				329	2.94	0	32	67	3	612.345	1835.02	0.28	38.16	8156	8156	MS2	MSZ_TMT_M3_080613.raw
nIVTPRtPPPSQGk	68509932	N-Term(TMT6plex); T7(Phospho); K14(TMT6plex)	T(4): 0.0; T(7): 100.0; S(11): 0.0	Replicate1	Unambiguous	5	1	HCD	19715	Unique	Used	0.406	0.305	0.272		30180	12270	9192	8213				359	3.97	1	48	157	3	677.377	2030.12	-1.76	35.65	7604	7604	MS2	MSZ_TMT_M3_080613.raw
rPEGPGAQAPSsPR	28460688	N-Term(TMT6plex); S12(Phospho)	S(11): 50.0; S(12): 50.0	Replicate1	Unambiguous	1	1	HCD	16104	Redundant	Not Used	1.002	0.879	1.009		47740	47850	41990	48170				487	4.27	0	46	18	3	572.619	1715.84	-0.41	20.23	3753	3753	MS2	MSZ_TMT_M3_080613.raw
sPSLSPSPPsPLEk	153945728	N-Term(TMT6plex); S10(Phospho); K14(TMT6plex)	S(1): 0.0; S(3): 0.0; S(5): 0.0; S(7): 0.0; S(10): 100.0	Replicate1	Unambiguous	1	1	HCD	22787	Redundant	Not Used	1.065	1.173	1.115		4549	4846	5334	5071				467	4.86	0	41	236	3	654.352	1961.04	1.22	53.65	10881	10881	MS2	MSZ_TMT_M3_080613.raw
sTLNPQWNEsFTFk	4506067	N-Term(TMT6plex); S10(Phospho); K14(TMT6plex)	S(1): 0.0; T(2): 0.0; S(10): 100.0; T(12): 0.0	Replicate1	Unambiguous	1	1	HCD	25165	Redundant	Not Used	1.247	1.073	1.058		1112	1387	1193	1176				763	3.9	0	41	500	3	746.373	2237.1	-0.03	77.77	13490	13490	MS2	MSZ_TMT_M3_080613.raw
sRsPPPVSk	47271443	N-Term(TMT6plex); S1(Phospho); S3(Phospho); K9(TMT6plex)	S(1): 100.0; S(3): 100.0; S(8): 0.0	Replicate1	Unambiguous	1	1	HCD	17969	Unique	Used	1.427	1.462	1.54		39140	55850	57230	60250				372	3.12	1	44	37	3	524.937	1572.8	-0.05	27.97	5742	5742	MS2	MSZ_TMT_M3_080613.raw
tSGSsSSDVTk	343478201	N-Term(TMT6plex); S5(Phospho); K11(TMT6plex)	T(1): 0.0; S(2): 0.0; S(4): 50.0; S(5): 50.0; S(6): 0.0; S(7): 0.0; T(10): 0.0	Replicate1	Unambiguous	5	1	HCD	17480	Unique	Used	1.205	1.226	1.44		30000	36150	36790	43200		33	0.0112847	477		0	18	91	2	797.392	1593.78	-0.44	25.88	5220	5220	MS2	MSZ_TMT_M3_080613.raw
gDVTAEEAAGAsPAk	13491174	N-Term(TMT6plex); S12(Phospho); K15(TMT6plex)	T(4): 0.0; S(12): 100.0	Replicate1	Unambiguous	1	1	HCD	19783	Redundant	Not Used	1.062	0.955	0.963		41790	44390	39900	40260				574	4.14	0	61	46	3	637.986	1911.94	-1.42	35.97	7677	7677	MS2	MSZ_TMT_M3_080613.raw
sVSPtFLNPSDENLk	7706457	N-Term(TMT6plex); T5(Phospho); K15(TMT6plex)	S(1): 0.0; S(3): 50.0; T(5): 50.0; S(10): 0.0	Replicate1	Unambiguous	1	1	HCD	24353	Unique	Used	1.121	1.026	1.034		2740	3071	2811	2834				863	3.09	0	12	252	3	729.37	2186.1	-8.73	68.6	12563	12563	MS2	MSZ_TMT_M3_080613.raw
sVASSQPAkPTk	116875765	N-Term(TMT6plex); S1(Phospho); K9(TMT6plex); K12(TMT6plex)	S(1): 97.5; S(4): 1.2; S(5): 1.2; T(11): 0.0	Replicate1	Unambiguous	2	1	HCD	18905	Unique	Used	1.087	0.78	0.882		28590	31080	22290	25220				298	2.85	0	54	86	3	656.71	1968.11	0.39	32.04	6740	6740	MS2	MSZ_TMT_M3_080613.raw
vQEkPDsPGGSTQIQR	194272142	N-Term(TMT6plex); K4(TMT6plex); S7(Phospho)	S(7): 100.0; S(11): 0.0; T(12): 0.0	Replicate1	Unambiguous	2	1	HCD	19005	Unique	Used	0.882	0.793	0.939		38680	34100	30690	36320				587	2.86	0	27	47	3	755.727	2265.17	1.17	32.47	6847	6847	MS2	MSZ_TMT_M3_080613.raw
aSAPERtPsPAPk	23199998	N-Term(TMT6plex); T7(Phospho); S9(Phospho); K13(TMT6plex)	S(2): 0.0; T(7): 100.0; S(9): 100.0	Replicate1	Unambiguous	1	1	HCD	17719	Unique	Used	1.198	1.082	1.13		14800	17740	16020	16720				571	3.11	1	48	95	3	642.989	1926.95	0.93	26.9	5475	5475	MS2	MSZ_TMT_M3_080613.raw
vEAEAGGSGARtPPLSR	13569901	N-Term(TMT6plex); T12(Phospho)	S(8): 0.0; T(12): 99.9; S(16): 0.0	Replicate1	Unambiguous	1	1	HCD	18995	Unique	Used	1.061	0.927	0.952		12230	12970	11330	11640				593	3.84	1	33	108	3	655.332	1963.98	0.74	32.42	6836	6836	MS2	MSZ_TMT_M3_080613.raw
sSsVGSSSSYPISPAVSR	41322923	N-Term(TMT6plex); S3(Phospho)	S(1): 0.0; S(2): 1.0; S(3): 99.0; S(6): 0.0; S(7): 0.0; S(8): 0.0; S(9): 0.0; Y(10): 0.0; S(13): 0.0; S(17): 0.0	Replicate1	Unambiguous	8	1	HCD	21429	Unique	Used	1.222	0.872	1.141		13100	16010	11420	14950				691	3.69	0	38	32	3	688.668	2063.99	2.8	44.35	9433	9433	MS2	MSZ_TMT_M3_080613.raw
tAESQTPtPSATSFFSGk	70167113	N-Term(TMT6plex); T8(Phospho); K18(TMT6plex)	T(1): 0.0; S(4): 50.0; T(6): 50.0; T(8): 0.0; S(10): 0.0; T(12): 0.0; S(13): 0.0; S(16): 0.0	Replicate1	Unambiguous	4	1	HCD	24149	Redundant	Not Used	1.113	1.046	1.034		2308	2570	2415	2387				855	4.4	0	33	500	3	794.728	2382.17	2.46	66.43	12341	12341	MS2	MSZ_TMT_M3_080613.raw
aVsPPHLDGPPsPR	67089157	N-Term(TMT6plex); S3(Phospho); S12(Phospho)	S(3): 100.0; S(12): 100.0	Replicate1	Unambiguous	7	1	HCD	21860	Unique	Used	1.18	1.11	1.149		5043	5953	5598	5796		40	0.00168531	362		0	49	223	3	605.953	1815.84	2.78	46.91	9892	9892	MS2	MSZ_TMT_M3_080613.raw
aAsPPRPLLSNASATPVGR	31657094	N-Term(TMT6plex); S3(Phospho)	S(3): 100.0; S(10): 0.0; S(13): 0.0; T(15): 0.0	Replicate1	Unambiguous	1	1	HCD	21786	Unique	Used	1.103	1.003	0.991		9648	10650	9677	9562				549	3.49	0	42	218	3	724.39	2171.15	0.26	46.49	9813	9813	MS2	MSZ_TMT_M3_080613.raw
pcSEETPAIsPSkR	4503423	N-Term(TMT6plex); C2(Carbamidomethyl); S10(Phospho); K13(TMT6plex)	S(3): 0.0; T(6): 0.0; S(10): 50.0; S(12): 50.0	Replicate1	Unambiguous	1	1	HCD	19914	Unique	Used	0.651	0.598	0.926		84260	54860	50390	78030		27	0.0770719	769		1	8	20	3	699.687	2097.05	0.33	36.63	7817	7817	MS2	MSZ_TMT_M3_080613.raw
nSQEDsEDsEDkDVk	56118310	N-Term(TMT6plex); S6(Phospho); S9(Phospho); K12(TMT6plex); K15(TMT6plex)	S(2): 0.0; S(6): 100.0; S(9): 100.0	Replicate1	Unambiguous	1	1	HCD	19065	Unique	Used	0.99	0.923	0.929		36130	35770	33330	33570				1012	3.53	1	18	66	3	858.049	2572.13	0.63	32.72	6911	6911	MS2	MSZ_TMT_M3_080613.raw
rAsPSkPASAPASR	197276600	N-Term(TMT6plex); S3(Phospho); K6(TMT6plex)	S(3): 100.0; S(5): 0.0; S(9): 0.0; S(13): 0.0	Replicate1	Unambiguous	2	1	HCD	16055	Unique	Used	1.302	1.081	1.245		30470	39670	32950	37930				471	2.97	1	43	25	4	481.015	1921.04	-1.92	20.02	3700	3700	MS2	MSZ_TMT_M3_080613.raw
sAFTPATATGSSPsPVLGQGEk	47717125	N-Term(TMT6plex); S14(Phospho); K22(TMT6plex)	S(1): 0.0; T(4): 0.0; T(7): 0.0; T(9): 0.0; S(11): 0.0; S(12): 1.9; S(14): 98.1	Replicate1	Unambiguous	2	1	HCD	23094	Redundant	Not Used	1.184	1.008	1.141		843.1	998.1	849.9	961.6				1099	3.18	0	16	455	3	876.785	2628.34	2.64	56.23	11209	11209	MS2	MSZ_TMT_M3_080613.raw
aEDGATPSPSNEtPk	153070260	N-Term(TMT6plex); T13(Phospho); K15(TMT6plex)	T(6): 0.0; S(8): 0.0; S(10): 0.0; T(13): 100.0	Replicate1	Unambiguous	1	1	HCD	18337	Unique	Used	1.512	1.15	1.171		7587	11470	8724	8885		44	0.0014296	649		0	6	149	2	1019.99	2038.97	0.61	29.56	6134	6134	MS2	MSZ_TMT_M3_080613.raw
sLPAPVAQRPDsPGGGLQAPGQk	157676331	N-Term(TMT6plex); S12(Phospho); K23(TMT6plex)	S(1): 0.0; S(12): 100.0	Replicate1	Unambiguous	1	1	HCD	22356	Unique	Used	1.333	1.284	1.236		4296	5727	5518	5309				903	4.71	0	25	291	3	922.831	2766.48	2.79	50.3	10421	10421	MS2	MSZ_TMT_M3_080613.raw
aSGQAFELILsPR	5031851	N-Term(TMT6plex); S11(Phospho)	S(2): 0.0; S(11): 100.0	Replicate1	Unambiguous	2	1	HCD	25092	Unique	Used	1.159	1.16	1.025		466.3	540.2	540.7	478.1		60	2.26129e-05	466		0	10	500	3	566.633	1697.88	1.31	76.73	13388	13388	MS2	MSZ_TMT_M3_080613.raw
lPsGSGAASPTGSAVDIR	61743954	N-Term(TMT6plex); S3(Phospho)	S(3): 100.0; S(5): 0.0; S(9): 0.0; T(11): 0.0; S(13): 0.0	Replicate1	Unambiguous	1	1	HCD	22451	Unique	Used	1.479	1.839	2.205		3984	5892	7325	8784		91	2.47097e-08	586		0	7	160	2	976.49	1951.97	1.98	51	10523	10523	MS2	MSZ_TMT_M3_080613.raw
lLDHmAPPPVADQAsPR	188595697	N-Term(TMT6plex); M5(Oxidation); S15(Phospho)	S(15): 100.0	Replicate1	Unambiguous	2	1	HCD	21432	Unique	Used	1.107	1.027	1.005		7232	8009	7427	7268		38	0.00581419	717		0	33	112	3	714.022	2140.05	1.97	44.36	9436	9436	MS2	MSZ_TMT_M3_080613.raw
aAPEASsPPAsPLQHLLPGk	79750824	N-Term(TMT6plex); S7(Phospho); S11(Phospho); K20(TMT6plex)	S(6): 50.0; S(7): 50.0; S(11): 0.0	Replicate1	Unambiguous	2	1	HCD	24588	Redundant	Not Used	1.356	1.137	1.254		1251	1697	1423	1570				955	4.45	0	25	500	3	862.774	2586.31	-2.3	71.14	12823	12823	MS2	MSZ_TMT_M3_080613.raw
aStFcGTPDYIAPEILQGLk	31377782	N-Term(TMT6plex); T3(Phospho); C5(Carbamidomethyl); K20(TMT6plex)	S(2): 1.2; T(3): 98.8; T(7): 0.0; Y(10): 0.0	Replicate1	Unambiguous	1	1	HCD	25946	Unique	Used	1.441	1.133	1.221		284.3	409.6	322.2	347		46	0.00137783	980		0	6	500	3	907.132	2719.38	-0.22	94.11	15109	15109	MS2	MSZ_TMT_M3_080613.raw
sPAGPAATPAQAQAAsTPR	304376301	N-Term(TMT6plex); S16(Phospho)	S(1): 0.0; T(8): 0.0; S(16): 1.3; T(17): 98.7	Replicate1	Unambiguous	5	1	HCD	18126	Unique	Used	1.298	1.169	1.04		9775	12690	11430	10170		45	0.0010857	746		0	16	103	3	687.011	2059.02	0.32	28.65	5909	5909	MS2	MSZ_TMT_M3_080613.raw
sAFTPATATGSSPsPVLGQGEk	47717125	N-Term(TMT6plex); S14(Phospho); K22(TMT6plex)	S(1): 0.0; T(4): 0.0; T(7): 0.0; T(9): 0.0; S(11): 0.0; S(12): 1.9; S(14): 98.1	Replicate1	Unambiguous	2	1	HCD	23094	Unique	Used	1.184	1.008	1.141		843.1	998.1	849.9	961.6		48	0.000833838	982		0	16	455	3	876.785	2628.34	2.64	56.23	11209	11209	MS2	MSZ_TMT_M3_080613.raw
aTsNVFAmFDQSQIQEFk	31563524	N-Term(TMT6plex); S3(Phospho); M8(Oxidation); K18(TMT6plex)	T(2): 0.0; S(3): 100.0; S(12): 0.0	Replicate1	Unambiguous	4	1	HCD	25642	Unique	Used	2.23	1.684	1.956		1450	3234	2442	2836		66	1.22183e-05	910		0	4	237	3	882.431	2645.28	1.85	85.54	14255	14255	MS2	MSZ_TMT_M3_080613.raw
eYIPGQPPLSQSSDSsPTR	62241042	N-Term(TMT6plex); S16(Phospho)	Y(2): 0.0; S(10): 0.0; S(12): 0.0; S(13): 0.0; S(15): 49.8; S(16): 49.8; T(18): 0.4	Replicate1	Unambiguous	1	1	HCD	22528	Unique	Used	1.067	1.081	1.019		3398	3624	3673	3461		38	0.00505368	587		0	29	263	3	785.708	2355.11	1.53	51.58	10605	10605	MS2	MSZ_TMT_M3_080613.raw
yQtQPVTLGEVEQVQSGk	150417971	N-Term(TMT6plex); T3(Phospho); K18(TMT6plex)	Y(1): 0.0; T(3): 100.0; T(7): 0.0; S(16): 0.0	Replicate1	Unambiguous	2	1	HCD	23983	Unique	Used	1.246	1.299	1.292		1295	1615	1683	1674		34	0.0194376	924		0	32	500	3	843.773	2529.3	1.59	64.75	12162	12162	MS2	MSZ_TMT_M3_080613.raw
gLLPGGTQVLDGTSGFsPAPk	88758580	N-Term(TMT6plex); S17(Phospho); K21(TMT6plex)	T(7): 0.0; T(13): 0.0; S(14): 0.0; S(17): 100.0	Replicate1	Unambiguous	1	1	HCD	25086	Unique	Used	1.312	0.961	1.058		376.4	493.9	361.8	398.1		65	1.4371e-05	911		0	23	500	3	846.45	2537.33	-2.99	76.66	13381	13381	MS2	MSZ_TMT_M3_080613.raw
aIGGIILTAsHNPGGPNGDFGIk	21361621	N-Term(TMT6plex); S10(Phospho); K23(TMT6plex)	T(8): 1.3; S(10): 98.7	Replicate1	Unambiguous	2	1	HCD	25015	Unique	Used	1.782	2.342	2.68		642.8	1145	1506	1723		47	0.00103758	942		0	18	353	4	686.87	2744.46	1.94	75.93	13304	13304	MS2	MSZ_TMT_M3_080613.raw
msGFIYQGk	166064036	N-Term(TMT6plex); S2(Phospho); K9(TMT6plex)	S(2): 100.0; Y(6): 0.0	Replicate1	Unambiguous	5	1	HCD	24463	Redundant	Not Used	1.318	1.228	1.25		8321	10970	10210	10400				327	3.32	0	23	500	2	784.901	1568.79	-0.25	69.76	12684	12684	MS2	MSZ_TMT_M3_080613.raw
qLsSGVSEIR	4504517	N-Term(TMT6plex); S3(Phospho)	S(3): 100.0; S(4): 0.0; S(7): 0.0	Replicate1	Unambiguous	1	1	HCD	21264	Redundant	Not Used	1.413	2.147	2.634		62860	88850	134900	165600				238	3.43	0	3	14	2	692.857	1384.71	2.21	43.36	9257	9257	MS2	MSZ_TMT_M3_080613.raw
sTSAPQmSPGsSDNQSSSPQPAQQk	188497756	N-Term(TMT6plex); M7(Oxidation); S11(Phospho); K25(TMT6plex)	S(1): 0.0; T(2): 0.0; S(3): 0.0; S(8): 49.6; S(11): 49.6; S(12): 0.8; S(16): 0.0; S(17): 0.0; S(18): 0.0	Replicate1	Unambiguous	2	1	HCD	16642	Unique	Used	1.025	1.113	1.019		4763	4881	5300	4855		51	0.000382382	965		0	25	100	3	1029.48	3086.42	2.77	22.38	4326	4326	MS2	MSZ_TMT_M3_080613.raw
aASAPAkEsPR	304376301	N-Term(TMT6plex); K7(TMT6plex); S9(Phospho)	S(3): 0.0; S(9): 100.0	Replicate1	Unambiguous	6	1	HCD	16623	Redundant	Not Used	1.03	0.979	0.942		25790	26560	25260	24290				272	3.2	1	11	68	2	811.938	1622.87	1.39	22.3	4306	4306	MS2	MSZ_TMT_M3_080613.raw
lDTGPQSLsGk	156104891	N-Term(TMT6plex); S9(Phospho); K11(TMT6plex)	T(3): 0.0; S(7): 0.0; S(9): 100.0	Replicate1	Unambiguous	1	1	HCD	21977	Redundant	Not Used	1.182	1.105	1.28		10040	11860	11090	12850				482	3.55	0	38	341	2	820.938	1640.87	0.97	47.67	10017	10017	MS2	MSZ_TMT_M3_080613.raw
sEsLSNcSIGk	140161500	N-Term(TMT6plex); S3(Phospho); C7(Carbamidomethyl); K11(TMT6plex)	S(1): 0.0; S(3): 100.0; S(5): 0.0; S(8): 0.0	Replicate1	Unambiguous	1	1	HCD	21078	Redundant	Not Used	1.451	1.228	1.177		15490	22470	19020	18240				440	3.84	0	11	188	2	860.424	1719.84	0.92	42.36	9058	9058	MS2	MSZ_TMT_M3_080613.raw
sNsTTQVSQPR	111955162	N-Term(TMT6plex); S3(Phospho)	S(1): 0.0; S(3): 100.0; T(4): 0.0; T(5): 0.0; S(8): 0.0	Replicate1	Unambiguous	2	1	HCD	15978	Unique	Used	1.341	1.315	1.368		10820	14510	14230	14800				281	3.36	0	31	136	2	757.365	1513.72	0.59	19.71	3618	3618	MS2	MSZ_TMT_M3_080613.raw
sVSGsPEPAAk	42542379	N-Term(TMT6plex); S5(Phospho); K11(TMT6plex)	S(1): 0.0; S(3): 0.0; S(5): 100.0	Replicate1	Unambiguous	1	1	HCD	18400	Redundant	Not Used	1.059	0.718	0.777		58990	62450	42340	45820				433	3.35	0	15	48	2	784.41	1567.81	0.1	29.83	6202	6202	MS2	MSZ_TMT_M3_080613.raw
vGNEsPVQELk	296841073	N-Term(TMT6plex); S5(Phospho); K11(TMT6plex)	S(5): 100.0	Replicate1	Unambiguous	2	1	HCD	22346	Redundant	Not Used	1.074	1.018	0.944		11990	12880	12200	11320				450	3.74	0	32	260	2	869.464	1737.92	1.46	50.22	10411	10411	MS2	MSZ_TMT_M3_080613.raw
qGPVSQSATQQPVTADkQQGHEPVsPR	18379332	N-Term(TMT6plex); K17(TMT6plex); S25(Phospho)	S(5): 0.0; S(7): 0.0; T(9): 0.0; T(14): 0.0; S(25): 100.0	Replicate1	Unambiguous	2	1	HCD	19177	Unique	Used	0.837	0.639	0.529		5773	4831	3692	3057		29	0.080944	1248		1	37	111	4	849.685	3395.72	2.03	33.22	7030	7030	MS2	MSZ_TMT_M3_080613.raw
fVAFSGEGQsLR	29501813	N-Term(TMT6plex); S10(Phospho)	S(5): 0.0; S(10): 100.0	Replicate1	Unambiguous	1	1	HCD	24238	Redundant	Not Used	1.061	1.083	1.139		1736	1842	1879	1977				385	3.23	0	50	500	2	803.899	1606.79	5.03	67.4	12437	12437	MS2	MSZ_TMT_M3_080613.raw
gGLsPANDTGAk	10835073	N-Term(TMT6plex); S4(Phospho); K12(TMT6plex)	S(4): 100.0; T(9): 0.0	Replicate1	Unambiguous	1	1	HCD	19736	Redundant	Not Used	1.021	0.88	0.884		68970	70410	60690	60990				430	3.03	0	33	44	2	813.419	1625.83	0.93	35.76	7627	7627	MS2	MSZ_TMT_M3_080613.raw
qSHSEsPSLQSk	118572613	N-Term(TMT6plex); S6(Phospho); K12(TMT6plex)	S(2): 0.0; S(4): 0.0; S(6): 100.0; S(8): 0.0; S(11): 0.0	Replicate1	Unambiguous	1	1	HCD	17782	Redundant	Not Used	0.899	0.963	0.935		6106	5491	5882	5710				430	3.63	0	30	195	2	926.964	1852.92	-0.05	27.16	5542	5542	MS2	MSZ_TMT_M3_080613.raw
sLQQLAEER	154759259	N-Term(TMT6plex); S1(Phospho)	S(1): 100.0	Replicate1	Unambiguous	3	1	HCD	22272	Redundant	Not Used	1.355	1.495	1.464		7843	10620	11730	11480				283	3.65	0	23	436	2	691.848	1382.69	0.65	49.67	10332	10332	MS2	MSZ_TMT_M3_080613.raw
tLsSSAQEDIIR	292658785	N-Term(TMT6plex); S3(Phospho)	T(1): 0.0; S(3): 100.0; S(4): 0.0; S(5): 0.0	Replicate1	Unambiguous	2	1	HCD	22530	Redundant	Not Used	1.174	1.414	1.469		7733	9077	10930	11360				403	3.74	0	21	481	2	814.91	1628.81	1.6	51.59	10607	10607	MS2	MSZ_TMT_M3_080613.raw
aHtPTPGIYmGRPTHSGGGGGGGGGGGGGGGGR	9558733	N-Term(TMT6plex); T3(Phospho); M10(Oxidation)	T(3): 100.0; T(5): 0.0; Y(9): 0.0; T(14): 0.0; S(16): 0.0	Replicate1	Unambiguous	1	1	HCD	16597	Unique	Used	1.088	0.778	1.015		5698	6201	4431	5782		82	2.89635e-07	933		0	3	55	4	779.858	3116.41	1	22.2	4278	4278	MS2	MSZ_TMT_M3_080613.raw
aQsPTPSLPASWk	193083185	N-Term(TMT6plex); S3(Phospho); K13(TMT6plex)	S(3): 100.0; T(5): 0.0; S(7): 0.0; S(11): 0.0	Replicate1	Unambiguous	3	1	HCD	23752	Redundant	Not Used	1.146	1.354	0.67		5539	6348	7498	3713				549	3.22	0	32	500	2	954.508	1908.01	3.35	62.5	11913	11913	MS2	MSZ_TMT_M3_080613.raw
eVQAEQPSSSsPR	118600973	N-Term(TMT6plex); S11(Phospho)	S(8): 0.0; S(9): 0.0; S(10): 99.3; S(11): 0.7	Replicate1	Unambiguous	1	1	HCD	16912	Redundant	Not Used	1.376	1.123	1.102		6031	8301	6773	6645				372	3.43	0	16	107	2	855.899	1710.79	0.46	23.49	4614	4614	MS2	MSZ_TMT_M3_080613.raw
sLPTTVPEsPNYR	39725634	N-Term(TMT6plex); S9(Phospho)	S(1): 0.0; T(4): 0.0; T(5): 0.0; S(9): 100.0; Y(12): 0.0	Replicate1	Unambiguous	1	1	HCD	22079	Redundant	Not Used	1.092	0.912	0.916		13070	14280	11920	11970				419	3.44	0	18	332	2	885.439	1769.87	2.45	48.32	10126	10126	MS2	MSZ_TMT_M3_080613.raw
sQsLPTTLLSPVR	28557788	N-Term(TMT6plex); S3(Phospho)	S(1): 0.0; S(3): 100.0; T(6): 0.0; T(7): 0.0; S(10): 0.0	Replicate1	Unambiguous	2	1	HCD	24408	Redundant	Not Used	1.088	1.043	1.365		6483	7056	6763	8852				307	3.6	0	26	285	2	854.465	1707.92	-1.32	69.17	12624	12624	MS2	MSZ_TMT_M3_080613.raw
amsTTSISSPQPGk	62198235	N-Term(TMT6plex); M2(Oxidation); S3(Phospho); K14(TMT6plex)	S(3): 100.0; T(4): 0.0; T(5): 0.0; S(6): 0.0; S(8): 0.0; S(9): 0.0	Replicate1	Unambiguous	3	1	HCD	19503	Redundant	Not Used	1.038	0.938	0.998		7362	7645	6906	7346				365	2.88	0	12	126	2	973.49	1945.97	0.66	34.68	7378	7378	MS2	MSZ_TMT_M3_080613.raw
aQSLVISPPAPsPR	103472005	N-Term(TMT6plex); S12(Phospho)	S(3): 0.0; S(7): 0.0; S(12): 100.0	Replicate1	Unambiguous	2	1	HCD	22679	Redundant	Not Used	0.931	0.902	0.916		7006	6521	6317	6418				426	3.25	0	53	500	2	864.968	1728.93	2.73	52.79	10766	10766	MS2	MSZ_TMT_M3_080613.raw
dTsPSSGSAVSSSk	41872339	N-Term(TMT6plex); S3(Phospho); K14(TMT6plex)	T(2): 0.9; S(3): 99.1; S(5): 0.0; S(6): 0.0; S(8): 0.0; S(11): 0.0; S(12): 0.0; S(13): 0.0	Replicate1	Unambiguous	8	1	HCD	17833	Redundant	Not Used	1.214	1.132	1.047		25340	30770	28680	26520				499	3.43	0	0	70	2	917.946	1834.89	0.85	27.38	5597	5597	MS2	MSZ_TMT_M3_080613.raw
tAsGSSVTSLDGTR	37655183	N-Term(TMT6plex); S3(Phospho)	T(1): 0.0; S(3): 100.0; S(5): 0.0; S(6): 0.0; T(8): 0.0; S(9): 0.0; T(13): 0.0	Replicate1	Unambiguous	3	1	HCD	19800	Redundant	Not Used	1.253	1.006	1.062		16560	20740	16660	17590				375	3.07	0	7	179	2	824.393	1647.78	0.06	36.04	7695	7695	MS2	MSZ_TMT_M3_080613.raw
kVVVsPTk	55956788	N-Term(TMT6plex); K1(TMT6plex); S5(Phospho); K8(TMT6plex)	S(5): 100.0; T(7): 0.0	Replicate1	Unambiguous	1	1	HCD	20303	Unique	Used	1.194	1.05	1.079		51220	61150	53800	55240				100	2.89	1	11	32	3	542.34	1625	2.55	38.53	8232	8232	MS2	MSZ_TMT_M3_080613.raw
rGsQVGHk	223278381	N-Term(TMT6plex); S3(Phospho); K8(TMT6plex)	S(3): 100.0	Replicate1	Unambiguous	2	1	HCD	15099	Unique	Used	1.102	1.203	1.476		83310	91800	100300	123000				270	2.95	1	25	13	3	469.594	1406.77	-0.22	16.26	2681	2681	MS2	MSZ_TMT_M3_080613.raw
rsSPAQTR	5901948	N-Term(TMT6plex); S2(Phospho)	S(2): 1.4; S(3): 98.6; T(7): 0.0	Replicate1	Unambiguous	1	1	HCD	13903	Redundant	Not Used	1.236	1.109	1.22		18140	22430	20120	22140				215	2.9	1	25	26	3	404.541	1211.61	-0.5	11.45	1405	1405	MS2	MSZ_TMT_M3_080613.raw
sAPPNLWAAQR	10835069	N-Term(TMT6plex); S1(Phospho)	S(1): 100.0	Replicate1	Unambiguous	1	1	HCD	22879	Redundant	Not Used	1.444	1.534	1.464		6757	9755	10360	9892				301	3.35	0	40	416	2	760.386	1519.76	1.58	54.42	10979	10979	MS2	MSZ_TMT_M3_080613.raw
sLGPSLATDkS	151101292	N-Term(TMT6plex); S1(Phospho); K10(TMT6plex)	S(1): 100.0; S(5): 0.0; T(8): 0.0; S(11): 0.0	Replicate1	Unambiguous	1	1	HCD	22366	Redundant	Not Used	1.387	1.908	1.886		9177	12730	17510	17300				494	3.49	1	33	433	2	807.433	1613.86	1.84	50.37	10432	10432	MS2	MSZ_TMT_M3_080613.raw
sGYSSPGsPGTPGSR	8400715	N-Term(TMT6plex); S8(Phospho)	S(1): 0.0; Y(3): 0.0; S(4): 0.0; S(5): 0.0; S(8): 100.0; T(11): 0.0; S(14): 0.0	Replicate1	Unambiguous	9	1	HCD	17495	Redundant	Not Used	1.273	0.953	1.084		10920	13900	10400	11830				292	3.43	0	10	98	2	851.886	1702.76	0.31	25.94	5236	5236	MS2	MSZ_TMT_M3_080613.raw
hGsQDcGSR	7657307	N-Term(TMT6plex); S3(Phospho); C6(Carbamidomethyl)	S(3): 100.0; S(8): 0.0	Replicate1	Unambiguous	1	1	HCD	13653	Redundant	Not Used	1.652	1.419	1.236		4370	7221	6202	5402				64	3.51	0	36	204	3	438.182	1312.53	0.11	10.31	1138	1138	MS2	MSZ_TMT_M3_080613.raw
lQPERGsPk	259906020	N-Term(TMT6plex); S7(Phospho); K9(TMT6plex)	S(7): 100.0	Replicate1	Unambiguous	3	1	HCD	18387	Unique	Used	1.049	0.981	1.088		59920	62880	58780	65170				366	2.87	1	31	36	3	517.289	1549.85	1.08	29.78	6188	6188	MS2	MSZ_TMT_M3_080613.raw
rDsPPPPAR	5031975	N-Term(TMT6plex); S3(Phospho)	S(3): 100.0	Replicate1	Unambiguous	1	1	HCD	14947	Unique	Used	1.137	1.171	1.187		32610	37070	38170	38720				184	2.96	1	41	39	3	434.556	1301.65	-1.59	15.68	2518	2518	MS2	MSZ_TMT_M3_080613.raw
rIsQSQPVR	15147337	N-Term(TMT6plex); S3(Phospho)	S(3): 100.0; S(5): 0.0	Replicate1	Unambiguous	1	1	HCD	16836	Redundant	Not Used	1.019	1.071	1.149		25530	26020	27340	29320				264	3.24	1	45	50	3	460.583	1379.74	-0.25	23.16	4533	4533	MS2	MSZ_TMT_M3_080613.raw
sGSAHGsGk	4759098	N-Term(TMT6plex); S7(Phospho); K9(TMT6plex)	S(1): 0.0; S(3): 0.0; S(7): 100.0	Replicate1	Unambiguous	1	1	HCD	14590	Unique	Used	1.264	1.202	0.909		123200	155700	148100	112000				257	3.86	0	27	10	3	442.559	1325.66	0.11	14.3	2138	2138	MS2	MSZ_TMT_M3_080613.raw
sRsPPPVSk	47271443	N-Term(TMT6plex); S3(Phospho); K9(TMT6plex)	S(1): 0.0; S(3): 100.0; S(8): 0.0	Replicate1	Unambiguous	1	1	HCD	17626	Unique	Used	1.052	0.973	0.92		23440	24650	22820	21570				325	3.32	1	54	68	3	498.28	1492.83	-1.37	26.49	5376	5376	MS2	MSZ_TMT_M3_080613.raw
sRTsPAPWk	118572613	N-Term(TMT6plex); S4(Phospho); K9(TMT6plex)	S(1): 0.0; T(3): 0.7; S(4): 99.3	Replicate1	Unambiguous	1	1	HCD	20546	Unique	Used	1.595	1.143	1.385		22470	35850	25680	31110				422	3.43	1	29	50	3	523.286	1567.84	2.55	39.73	8491	8491	MS2	MSZ_TMT_M3_080613.raw
vTSSVPLPSGsTSSPGR	7661890	N-Term(TMT6plex); S11(Phospho)	T(2): 0.0; S(3): 0.0; S(4): 0.0; S(9): 0.0; S(11): 1.2; T(12): 0.0; S(13): 1.2; S(14): 97.6	Replicate1	Unambiguous	1	1	HCD	21808	Redundant	Not Used	1.143	0.967	1.108		4988	5701	4822	5526				601	4.35	0	18	302	2	962.984	1924.96	1.72	46.61	9837	9837	MS2	MSZ_TMT_M3_080613.raw
gRLsPVPVPR	21396480	N-Term(TMT6plex); S4(Phospho)	S(4): 100.0	Replicate1	Unambiguous	2	1	HCD	20589	Redundant	Not Used	1.178	1	1.037		22080	26000	22070	22890				248	3.6	1	10	31	3	462.933	1386.78	1.68	39.93	8537	8537	MS2	MSZ_TMT_M3_080613.raw
kGAAPtPPGk	304376301	N-Term(TMT6plex); K1(TMT6plex); T6(Phospho); K10(TMT6plex)	T(6): 100.0	Replicate1	Unambiguous	6	1	HCD	19001	Unique	Used	0.997	0.915	0.837		44370	44230	40610	37110				250	3.34	1	32	44	3	564.334	1690.99	1.43	32.45	6843	6843	MS2	MSZ_TMT_M3_080613.raw
qRsPIALPVk	154146193	N-Term(TMT6plex); S3(Phospho); K10(TMT6plex)	S(3): 100.0	Replicate1	Unambiguous	1	1	HCD	22187	Redundant	Not Used	1.308	1.222	1.423		9857	12890	12050	14020				221	4.51	1	23	186	3	549.665	1646.98	3.02	49.04	10241	10241	MS2	MSZ_TMT_M3_080613.raw
tAsPPPPPkR	42542379	N-Term(TMT6plex); S3(Phospho); K9(TMT6plex)	T(1): 0.0; S(3): 100.0	Replicate1	Unambiguous	1	1	HCD	17303	Unique	Used	1.027	0.826	1.003		216300	222100	178600	216900				248	3.12	1	6	3	3	529.301	1585.89	0.74	25.16	5032	5032	MS2	MSZ_TMT_M3_080613.raw
lFQLGPPsPVk	154354976	N-Term(TMT6plex); S8(Phospho); K11(TMT6plex)	S(8): 100.0	Replicate1	Unambiguous	2	1	HCD	25281	Redundant	Not Used	1.035	0.909	1.055		711	735.9	646.4	749.9				289	3.51	0	13	500	3	574.331	1720.98	-0.49	79.33	13642	13642	MS2	MSZ_TMT_M3_080613.raw
qSHSSSsPHPk	118572613	N-Term(TMT6plex); S7(Phospho); K11(TMT6plex)	S(2): 0.0; S(4): 0.0; S(5): 99.2; S(6): 0.7; S(7): 0.0	Replicate1	Unambiguous	1	1	HCD	14540	Unique	Used	1.458	1.378	1.302		27820	40570	38330	36220				441	4.1	0	44	54	3	572.954	1716.85	-0.15	14.1	2084	2084	MS2	MSZ_TMT_M3_080613.raw
rTsFSTSDVSk	194272142	N-Term(TMT6plex); S3(Phospho); K11(TMT6plex)	T(2): 0.6; S(3): 99.4; S(5): 0.0; T(6): 0.0; S(7): 0.0; S(10): 0.0	Replicate1	Unambiguous	2	1	HCD	20261	Redundant	Not Used	1.079	0.776	0.926		40230	43420	31220	37270				471	2.93	1	25	33	3	584.97	1752.89	0.7	38.33	8187	8187	MS2	MSZ_TMT_M3_080613.raw
dNTFFREsPVGR	41872339	N-Term(TMT6plex); S8(Phospho)	T(3): 0.0; S(8): 100.0	Replicate1	Unambiguous	8	1	HCD	22123	Unique	Used	1.064	0.965	0.944		11240	11960	10840	10610				349	3.71	1	31	182	3	578.613	1733.82	1.19	48.62	10173	10173	MS2	MSZ_TMT_M3_080613.raw
hGLQLGAQsPGR	24308227	N-Term(TMT6plex); S9(Phospho)	S(9): 100.0	Replicate1	Unambiguous	1	1	HCD	19147	Redundant	Not Used	1.047	0.858	0.954		26100	27320	22380	24910				312	4.55	0	48	66	3	510.599	1529.78	1.75	33.09	6998	6998	MS2	MSZ_TMT_M3_080613.raw
qSHSGSIsPYPk	118572613	N-Term(TMT6plex); S8(Phospho); K12(TMT6plex)	S(2): 0.0; S(4): 0.0; S(6): 0.0; S(8): 100.0; Y(10): 0.0	Replicate1	Unambiguous	1	1	HCD	19191	Redundant	Not Used	1.346	1.495	1.325		29330	39480	43850	38880				541	5.71	0	26	51	3	609.313	1825.93	0.37	33.27	7045	7045	MS2	MSZ_TMT_M3_080613.raw
rGNDPLTSsPGR	33356547	N-Term(TMT6plex); S9(Phospho)	T(7): 0.0; S(8): 50.0; S(9): 50.0	Replicate1	Unambiguous	1	1	HCD	17498	Redundant	Not Used	1.023	1.156	1.086		40630	41550	46960	44110				316	3.6	1	16	12	3	522.593	1565.76	0.28	25.96	5240	5240	MS2	MSZ_TMT_M3_080613.raw
rPsSTSVPLGDk	8923110	N-Term(TMT6plex); S3(Phospho); K12(TMT6plex)	S(3): 99.1; S(4): 0.0; T(5): 0.0; S(6): 0.9	Replicate1	Unambiguous	1	1	HCD	20450	Redundant	Not Used	1.226	1.141	1.287		14070	17240	16050	18100				483	3.54	0	42	109	3	594.657	1781.96	0.44	39.25	8388	8388	MS2	MSZ_TMT_M3_080613.raw
sRsPTPPSIAAk	110349721	N-Term(TMT6plex); S3(Phospho); K12(TMT6plex)	S(1): 0.7; S(3): 99.3; T(5): 0.0; S(8): 0.0	Replicate1	Unambiguous	6	1	HCD	19632	Redundant	Not Used	1.225	1.915	0.732		32640	39990	62480	23880				375	3.96	1	38	33	3	583.994	1749.97	0.14	35.25	7516	7516	MS2	MSZ_TMT_M3_080613.raw
tVANLLSGksPR	304376301	N-Term(TMT6plex); K9(TMT6plex); S10(Phospho)	T(1): 0.0; S(7): 0.0; S(10): 100.0	Replicate1	Unambiguous	6	1	HCD	23344	Unique	Used	0.971	0.828	0.724		14760	14330	12220	10680				280	4.17	1	26	445	3	594.343	1781.01	3.25	58.58	11475	11475	MS2	MSZ_TMT_M3_080613.raw
aQSPtPSLPASWk	193083185	N-Term(TMT6plex); T5(Phospho); K13(TMT6plex)	S(3): 100.0; T(5): 0.0; S(7): 0.0; S(11): 0.0	Replicate1	Unambiguous	3	1	HCD	23733	Redundant	Not Used	1.148	1.437	0.796		2110	2422	3031	1680				542	3.52	0	16	292	3	636.674	1908.01	1.43	62.32	11893	11893	MS2	MSZ_TMT_M3_080613.raw
aTAPQTQHVsPmR	194239729	N-Term(TMT6plex); S10(Phospho); M12(Oxidation)	T(2): 0.0; T(6): 0.0; S(10): 100.0	Replicate1	Unambiguous	4	1	HCD	16298	Redundant	Not Used	0.77	0.847	1.028		55840	42980	47270	57410				349	3.34	0	7	6	3	583.617	1748.84	0.87	21.02	3960	3960	MS2	MSZ_TMT_M3_080613.raw
skPIPIMPAsPQk	171460918	N-Term(TMT6plex); K2(TMT6plex); S10(Phospho); K13(TMT6plex)	S(1): 0.0; S(10): 100.0	Replicate1	Unambiguous	7	1	HCD	22919	Redundant	Not Used	1.155	1.064	1.047		9098	10510	9678	9522				273	4.39	0	56	500	3	721.088	2161.25	3.79	54.78	11022	11022	MS2	MSZ_TMT_M3_080613.raw
sRsGEGEVSGLmR	5032179	N-Term(TMT6plex); S3(Phospho); M12(Oxidation)	S(1): 0.0; S(3): 100.0; S(9): 0.0	Replicate1	Unambiguous	1	1	HCD	17892	Redundant	Not Used	1.389	1.015	1.014		20420	28360	20730	20690				340	3.98	1	50	45	3	563.933	1689.78	0.42	27.64	5660	5660	MS2	MSZ_TMT_M3_080613.raw
aNsPSLFGTEGkPk	296785054	N-Term(TMT6plex); S3(Phospho); K12(TMT6plex); K14(TMT6plex)	S(3): 100.0; S(5): 0.0; T(9): 0.0	Replicate1	Unambiguous	3	1	HCD	22648	Unique	Used	1.134	0.783	0.901		14990	17000	11730	13510				434	4.07	0	21	222	3	734.074	2200.21	4.72	52.54	10733	10733	MS2	MSZ_TMT_M3_080613.raw
aVTIANsPSkPSEk	103471995	N-Term(TMT6plex); S7(Phospho); K10(TMT6plex); K14(TMT6plex)	T(3): 0.0; S(7): 100.0; S(9): 0.0; S(12): 0.0	Replicate1	Unambiguous	1	1	HCD	20715	Unique	Used	1.436	1.467	1.436		18380	26390	26970	26410				393	3.17	0	30	98	3	732.747	2196.23	1.08	40.54	8671	8671	MS2	MSZ_TMT_M3_080613.raw
tYsLGSALRPSTSR	62414289	N-Term(TMT6plex); S3(Phospho)	T(1): 1.4; Y(2): 1.4; S(3): 97.1; S(6): 0.0; S(11): 0.0; T(12): 0.0; S(13): 0.0	Replicate1	Unambiguous	1	1	HCD	22749	Unique	Used	1.384	1.519	1.614		10110	13990	15360	16330				438	2.99	0	20	139	3	602.312	1804.92	3.34	53.34	10841	10841	MS2	MSZ_TMT_M3_080613.raw
sLsDSESDDSk	20544151	N-Term(TMT6plex); S3(Phospho); K11(TMT6plex)	S(1): 0.0; S(3): 100.0; S(5): 0.0; S(7): 0.0; S(10): 0.0	Replicate1	Unambiguous	1	1	HCD	19157	Unique	Used	1.35	1.169	1.31		17670	23850	20660	23150		43	0.000886129	307		0	9	115	2	854.391	1707.78	1.47	33.13	7009	7009	MS2	MSZ_TMT_M3_080613.raw
sLGNILQAkPTsSPAk	304376301	N-Term(TMT6plex); K9(TMT6plex); S12(Phospho); K16(TMT6plex)	S(1): 0.0; T(11): 1.2; S(12): 1.2; S(13): 97.7	Replicate1	Unambiguous	6	1	HCD	23716	Unique	Used	0.949	0.88	0.795		15830	15020	13930	12580				300	4.43	0	28	345	3	793.795	2379.37	3.45	62.16	11875	11875	MS2	MSZ_TMT_M3_080613.raw
vLsPPkLNEVSSDANR	194097489	N-Term(TMT6plex); S3(Phospho); K6(TMT6plex)	S(3): 100.0; S(11): 0.0; S(12): 0.0	Replicate1	Unambiguous	3	1	HCD	23199	Unique	Used	1.163	1.038	1.043		18500	21510	19210	19300				561	3.55	1	17	129	3	755.409	2264.21	2.92	57.29	11321	11321	MS2	MSZ_TMT_M3_080613.raw
kRsPsPSPTPEAk	21237808	N-Term(TMT6plex); K1(TMT6plex); S3(Phospho); S5(Phospho); K13(TMT6plex)	S(3): 100.0; S(5): 100.0; S(7): 0.0; T(9): 0.0	Replicate1	Unambiguous	3	1	HCD	17932	Unique	Used	1.019	0.928	0.91		17990	18330	16700	16370				659	3.26	2	23	94	3	743.727	2229.17	0.17	27.81	5702	5702	MS2	MSZ_TMT_M3_080613.raw
sQsLPNSLDYTQTSDPGR	8922532	N-Term(TMT6plex); S3(Phospho)	S(1): 0.0; S(3): 100.0; S(7): 0.0; Y(10): 0.0; T(11): 0.0; T(13): 0.0; S(14): 0.0	Replicate1	Unambiguous	1	1	HCD	22248	Unique	Used	1.137	1.161	1.253		3422	3892	3974	4287				1052	3.73	0	30	282	3	759.022	2275.05	3.16	49.48	10306	10306	MS2	MSZ_TMT_M3_080613.raw
tASGSsVTSLDGTR	37655183	N-Term(TMT6plex); S6(Phospho)	T(1): 0.0; S(3): 0.0; S(5): 0.0; S(6): 100.0; T(8): 0.0; S(9): 0.0; T(13): 0.0	Replicate1	Unambiguous	3	1	HCD	19373	Unique	Used	1.432	1.343	1.494		22250	31860	29880	33250		29	0.031822	460		0	33	71	2	824.395	1647.78	2.06	34.1	7240	7240	MS2	MSZ_TMT_M3_080613.raw
vSAGEPGSHPsPAPR	5031633	N-Term(TMT6plex); S11(Phospho)	S(2): 0.0; S(8): 0.0; S(11): 100.0	Replicate1	Unambiguous	1	1	HCD	17196	Unique	Used	2.713	2.105	1.155		14190	38490	29870	16390		41	0.00157494	365		0	49	71	3	585.619	1754.84	0.31	24.72	4917	4917	MS2	MSZ_TMT_M3_080613.raw
iPGTPGAGGRLsPENNQVLTk	5032153	N-Term(TMT6plex); S12(Phospho); K21(TMT6plex)	T(4): 0.0; S(12): 100.0; T(20): 0.0	Replicate1	Unambiguous	1	1	HCD	23209	Unique	Used	1.028	0.819	0.956		6304	6480	5161	6028				585	4.7	1	23	432	3	882.15	2644.44	4.86	57.36	11331	11331	MS2	MSZ_TMT_M3_080613.raw
nFsDNQLQEGk	4507357	N-Term(TMT6plex); S3(Phospho); K11(TMT6plex)	S(3): 100.0	Replicate1	Unambiguous	2	1	HCD	21868	Unique	Used	1.117	1.112	1.288		20970	23420	23320	27010		57	6.41127e-05	597		0	17	196	2	909.448	1817.89	2.43	46.96	9901	9901	MS2	MSZ_TMT_M3_080613.raw
lDQPVsAPPsPR	46852390	N-Term(TMT6plex); S6(Phospho); S10(Phospho)	S(6): 100.0; S(10): 100.0	Replicate1	Unambiguous	1	1	HCD	20616	Unique	Used	1.262	1.256	1.248		5150	6497	6468	6428		35	0.00517922	343		0	51	178	2	826.887	1652.77	1.02	40.07	8565	8565	MS2	MSZ_TMT_M3_080613.raw
gEGDAPFSEPGTTSTQRPSsPETATk	118572613	N-Term(TMT6plex); S20(Phospho); K26(TMT6plex)	S(8): 1.0; T(12): 1.0; T(13): 1.0; S(14): 1.0; T(15): 0.0; S(19): 48.1; S(20): 48.1; T(23): 0.0; T(25): 0.0	Replicate1	Unambiguous	1	1	HCD	21227	Unique	Used	1.318	1.25	1.278		4151	5472	5188	5306				2616	3.75	0	60	178	3	1058.51	3173.51	1.5	43.13	9217	9217	MS2	MSZ_TMT_M3_080613.raw
iDASkNEEDEGHSNsSPR	14110414	N-Term(TMT6plex); K5(TMT6plex); S15(Phospho)	S(4): 0.0; S(13): 1.4; S(15): 97.2; S(16): 1.4	Replicate1	Unambiguous	2	1	HCD	17713	Unique	Used	0.993	0.731	0.842		46310	45980	33840	39010				1317	4.64	1	23	27	4	628.295	2510.16	0.58	26.87	5469	5469	MS2	MSZ_TMT_M3_080613.raw
aGGGGGLGAGsPALSGGQGR	106507164	N-Term(TMT6plex); S11(Phospho)	S(11): 100.0; S(15): 0.0	Replicate1	Unambiguous	1	1	HCD	19611	Unique	Used	1.01	0.778	0.805		13840	13980	10760	11140		87	7.18594e-08	663		0	33	176	2	946.963	1892.92	0.42	35.15	7493	7493	MS2	MSZ_TMT_M3_080613.raw
gkGGVTGsPEASISGSk	61743954	N-Term(TMT6plex); K2(TMT6plex); S8(Phospho); K17(TMT6plex)	T(6): 0.0; S(8): 100.0; S(12): 0.0; S(14): 0.0; S(16): 0.0	Replicate1	Unambiguous	1	1	HCD	20650	Unique	Used	0.832	0.683	0.848		16090	13380	10990	13650		32	0.0235852	758		1	24	85	3	762.749	2286.23	1.13	40.24	8602	8602	MS2	MSZ_TMT_M3_080613.raw
rAPsVANVGSHcDLSLk	116063573	N-Term(TMT6plex); S4(Phospho); C12(Carbamidomethyl); K17(TMT6plex)	S(4): 100.0; S(10): 0.0; S(15): 0.0	Replicate1	Unambiguous	2	1	HCD	21882	Unique	Used	1.335	1.303	1.338		11860	15840	15460	15870		48	0.000742059	882		1	26	102	3	783.746	2349.22	3.43	47.05	9916	9916	MS2	MSZ_TMT_M3_080613.raw
aIsSANLLVR	110227615	N-Term(TMT6plex); S3(Phospho)	S(3): 100.0; S(4): 0.0	Replicate1	Unambiguous	1	1	HCD	23621	Redundant	Not Used	1.688	2.003	2.026		9881	16680	19790	20020				232	3.02	0	10	299	2	676.876	1352.74	-4.63	61.22	11772	11772	MS2	MSZ_TMT_M3_080613.raw
qNsTGQAQIR	4758808	N-Term(TMT6plex); S3(Phospho)	S(3): 100.0; T(4): 0.0	Replicate1	Unambiguous	2	1	HCD	16240	Unique	Used	1.076	1.081	1.266		41880	45080	45250	53020				209	2.9	0	28	40	2	706.348	1411.69	-0.26	20.78	3898	3898	MS2	MSZ_TMT_M3_080613.raw
tAPPAsPEAR	255918141;41281612	N-Term(TMT6plex); S6(Phospho)	T(1): 0.0; S(6): 100.0	Replicate1	Unambiguous	1	1	HCD	16302	Unique	Used	1.099	0.994	0.996		53410	58720	53070	53190				266	3.47	0	49	58	2	653.323	1305.64	-0.48	21.03	3964	3964	MS2	MSZ_TMT_M3_080613.raw
lQQGAGLESPQGQPEPGAAsPQR	13129104	N-Term(TMT6plex); S20(Phospho)	S(9): 0.0; S(20): 100.0	Replicate1	Unambiguous	1	1	HCD	21120	Unique	Used	1.151	1.02	1.188		4225	4863	4311	5021		54	0.000193274	938		0	6	71	3	871.428	2612.27	1.32	42.58	9103	9103	MS2	MSZ_TMT_M3_080613.raw
eAALPPVsPLk	302699239	N-Term(TMT6plex); S8(Phospho); K11(TMT6plex)	S(8): 100.0	Replicate1	Unambiguous	6	1	HCD	23415	Redundant	Not Used	1.336	1.108	1.144		8191	10950	9079	9372				281	2.98	0	20	387	2	830.48	1659.95	1.93	59.29	11552	11552	MS2	MSZ_TMT_M3_080613.raw
gsPTGGAQLLk	57863269	N-Term(TMT6plex); S2(Phospho); K11(TMT6plex)	S(2): 100.0; T(4): 0.0	Replicate1	Unambiguous	1	1	HCD	22362	Redundant	Not Used	1.096	1.057	0.97		22840	25040	24150	22160				294	4.18	0	37	252	2	783.938	1566.87	2.05	50.34	10428	10428	MS2	MSZ_TMT_M3_080613.raw
nFsDNQLQEGk	4507357	N-Term(TMT6plex); S3(Phospho); K11(TMT6plex)	S(3): 100.0	Replicate1	Unambiguous	2	1	HCD	21868	Redundant	Not Used	1.117	1.112	1.288		20970	23420	23320	27010				509	4.34	0	17	196	2	909.448	1817.89	2.43	46.96	9901	9901	MS2	MSZ_TMT_M3_080613.raw
sAsADNLTLPR	190341110	N-Term(TMT6plex); S3(Phospho)	S(1): 0.0; S(3): 100.0; T(8): 0.0	Replicate1	Unambiguous	2	1	HCD	21750	Redundant	Not Used	1.166	1.037	1.119		12530	14620	13000	14030				287	3.62	0	52	324	2	727.368	1453.73	2.79	46.27	9775	9775	MS2	MSZ_TMT_M3_080613.raw
sEsPPPLSDPk	11067749	N-Term(TMT6plex); S3(Phospho); K11(TMT6plex)	S(1): 0.0; S(3): 100.0; S(8): 0.0	Replicate1	Unambiguous	1	1	HCD	21031	Redundant	Not Used	1.136	1.113	1.07		7700	8744	8567	8238				374	3.01	0	19	212	2	846.437	1691.87	0.99	42.11	9008	9008	MS2	MSZ_TMT_M3_080613.raw
sLsDSESDDSk	20544151	N-Term(TMT6plex); S3(Phospho); K11(TMT6plex)	S(1): 0.0; S(3): 100.0; S(5): 0.0; S(7): 0.0; S(10): 0.0	Replicate1	Unambiguous	1	1	HCD	19157	Redundant	Not Used	1.35	1.169	1.31		17670	23850	20660	23150				348	3.34	0	9	115	2	854.391	1707.78	1.47	33.13	7009	7009	MS2	MSZ_TMT_M3_080613.raw
sNsPLPVPPSk	20127499	N-Term(TMT6plex); S3(Phospho); K11(TMT6plex)	S(1): 0.0; S(3): 100.0; S(10): 0.0	Replicate1	Unambiguous	1	1	HCD	21593	Redundant	Not Used	1.01	0.901	0.919		36380	36730	32780	33440				319	3.5	0	18	67	2	830.958	1660.91	0.98	45.32	9608	9608	MS2	MSZ_TMT_M3_080613.raw
tSsVVTLEVAk	90819233	N-Term(TMT6plex); S3(Phospho); K11(TMT6plex)	T(1): 0.0; S(2): 0.0; S(3): 100.0; T(6): 0.0	Replicate1	Unambiguous	2	1	HCD	23299	Redundant	Not Used	1.287	1.316	1.387		6143	7907	8084	8519				391	3.65	0	38	500	2	836.471	1671.94	1.05	58.19	11427	11427	MS2	MSZ_TMT_M3_080613.raw
nNsFTAPSTVGk	197333695	N-Term(TMT6plex); S3(Phospho); K12(TMT6plex)	S(3): 100.0; T(5): 0.0; S(8): 0.0; T(9): 0.0	Replicate1	Unambiguous	3	1	HCD	21500	Redundant	Not Used	1.389	2.415	3.291		7798	10830	18830	25660				496	3.52	0	36	293	2	880.954	1760.9	1.25	44.78	9508	9508	MS2	MSZ_TMT_M3_080613.raw
nsPGSQVASNPR	18860916	N-Term(TMT6plex); S2(Phospho)	S(2): 100.0; S(5): 0.0; S(9): 0.0	Replicate1	Unambiguous	1	1	HCD	16135	Redundant	Not Used	1.238	1.125	1.102		40680	50360	45780	44840				215	3.53	0	17	32	2	761.864	1522.72	-0.04	20.36	3786	3786	MS2	MSZ_TMT_M3_080613.raw
sGSGsVGNGSSR	117938251	N-Term(TMT6plex); S5(Phospho)	S(1): 0.0; S(3): 0.0; S(5): 100.0; S(10): 0.0; S(11): 0.0	Replicate1	Unambiguous	3	1	HCD	14493	Redundant	Not Used	1.572	1.198	1.403		11340	17830	13590	15920				136	2.98	0	13	98	2	680.807	1360.61	0.47	13.92	2034	2034	MS2	MSZ_TMT_M3_080613.raw
tLSDEsIYNSQR	7662126	N-Term(TMT6plex); S6(Phospho)	T(1): 0.0; S(3): 100.0; S(6): 0.0; Y(8): 0.0; S(10): 0.0	Replicate1	Unambiguous	1	1	HCD	21546	Redundant	Not Used	1.292	1.053	1.071		5686	7344	5990	6091				396	3.83	0	24	409	2	861.402	1721.8	1.12	45.04	9557	9557	MS2	MSZ_TMT_M3_080613.raw
gPAGEAGAsPPVR	5803177	N-Term(TMT6plex); S9(Phospho)	S(9): 100.0	Replicate1	Unambiguous	1	1	HCD	18392	Redundant	Not Used	0.78	0.744	0.998		51970	40550	38670	51880				304	2.92	0	21	79	2	737.867	1474.73	1.51	29.79	6193	6193	MS2	MSZ_TMT_M3_080613.raw
vQIsPDSGGLPER	154355000	N-Term(TMT6plex); S4(Phospho)	S(4): 98.9; S(7): 1.1	Replicate1	Unambiguous	1	1	HCD	22062	Redundant	Not Used	1.061	0.926	0.998		11310	11990	10470	11290				384	3.68	0	44	237	2	832.418	1663.83	2.07	48.22	10108	10108	MS2	MSZ_TMT_M3_080613.raw
lGASNsPGQPNSVk	55741709	N-Term(TMT6plex); S6(Phospho); K14(TMT6plex)	S(4): 0.0; S(6): 100.0; S(12): 0.0	Replicate1	Unambiguous	1	1	HCD	20352	Redundant	Not Used	1.14	1.011	1.003		32630	37200	32990	32720				537	4.67	0	8	84	2	947.496	1893.99	1.06	38.77	8284	8284	MS2	MSZ_TMT_M3_080613.raw
sLYASsPGGVYATR	62414289	N-Term(TMT6plex); S6(Phospho)	S(1): 0.0; Y(3): 0.0; S(5): 50.0; S(6): 50.0; Y(11): 0.0; T(13): 0.0	Replicate1	Unambiguous	1	1	HCD	22149	Redundant	Not Used	1.032	0.886	1.05		12310	12690	10900	12920				313	4.54	0	15	165	2	869.424	1737.84	-0.05	48.82	10201	10201	MS2	MSZ_TMT_M3_080613.raw
sPsGSAFGSQENLR	54112429	N-Term(TMT6plex); S3(Phospho)	S(1): 0.0; S(3): 100.0; S(5): 0.0; S(9): 0.0	Replicate1	Unambiguous	1	1	HCD	20988	Redundant	Not Used	0.949	0.904	0.993		8853	8399	8000	8792				323	2.96	0	20	127	2	873.408	1745.81	1.78	41.9	8962	8962	MS2	MSZ_TMT_M3_080613.raw
tGSGsPFAGNSPAR	126723060	N-Term(TMT6plex); S5(Phospho)	T(1): 0.0; S(3): 0.0; S(5): 100.0; S(11): 0.0	Replicate1	Unambiguous	1	1	HCD	18979	Redundant	Not Used	1.105	1.084	1.022		21800	24090	23640	22290				327	3.44	0	30	114	2	807.878	1614.75	1.25	32.36	6819	6819	MS2	MSZ_TMT_M3_080613.raw
tQtPPVSPAPQPTEER	20357556	N-Term(TMT6plex); T3(Phospho)	T(1): 0.0; T(3): 100.0; S(7): 0.0; T(13): 0.0	Replicate1	Unambiguous	3	1	HCD	18966	Redundant	Not Used	1.653	1.776	1.551		2870	4745	5099	4453				580	3.83	0	6	142	2	1022.5	2044	2.81	32.3	6805	6805	MS2	MSZ_TMT_M3_080613.raw
lQPERGsPk	259906020	N-Term(TMT6plex); S7(Phospho); K9(TMT6plex)	S(7): 100.0	Replicate1	Unambiguous	3	1	HCD	18263	Unique	Used	0.979	0.74	0.835		172800	169100	127900	144300				354	3.18	1	12	9	3	517.289	1549.85	0.72	29.24	6056	6056	MS2	MSZ_TMT_M3_080613.raw
msGFIYQGk	166064036	N-Term(TMT6plex); M1(Oxidation); S2(Phospho); K9(TMT6plex)	S(2): 100.0; Y(6): 0.0	Replicate1	Unambiguous	5	1	HCD	22737	Redundant	Not Used	1.329	1.273	1.48		6143	8163	7818	9094				308	3.6	0	18	203	3	528.936	1584.79	2.38	53.24	10828	10828	MS2	MSZ_TMT_M3_080613.raw
rLsAEGGDk	335334962	N-Term(TMT6plex); S3(Phospho); K9(TMT6plex)	S(3): 100.0	Replicate1	Unambiguous	3	1	HCD	18096	Redundant	Not Used	1.206	1.137	1.057		26270	31680	29880	27760				351	3.22	1	54	98	3	490.928	1470.77	-0.98	28.52	5877	5877	MS2	MSZ_TMT_M3_080613.raw
sRAsPATHR	118572613	N-Term(TMT6plex); S4(Phospho)	S(1): 0.0; S(4): 100.0; T(7): 0.0	Replicate1	Unambiguous	1	1	HCD	13759	Redundant	Not Used	1.085	0.817	0.865		15700	17030	12830	13590				188	2.96	1	18	82	3	431.221	1291.65	0.71	10.81	1251	1251	MS2	MSZ_TMT_M3_080613.raw
sRsPPPVSk	47271443	N-Term(TMT6plex); S3(Phospho); K9(TMT6plex)	S(1): 0.0; S(3): 100.0; S(8): 0.0	Replicate1	Unambiguous	1	1	HCD	17453	Redundant	Not Used	1.203	1.18	1.08		196600	236500	231900	212300				293	3.6	1	5	5	3	498.282	1492.83	1.46	25.77	5192	5192	MS2	MSZ_TMT_M3_080613.raw
ssSVGSSSSYPISPAVSR	41322923	N-Term(TMT6plex); S2(Phospho)	S(1): 0.0; S(2): 0.9; S(3): 99.1; S(6): 0.0; S(7): 0.0; S(8): 0.0; S(9): 0.0; Y(10): 0.0; S(13): 0.0; S(17): 0.0	Replicate1	Unambiguous	8	1	HCD	21403	Redundant	Not Used	1.179	1.055	1.214		7525	8870	7941	9136				709	4.76	0	7	174	2	1032.5	2063.99	1.92	44.2	9405	9405	MS2	MSZ_TMT_M3_080613.raw
kGsFSALVGR	57165424	N-Term(TMT6plex); K1(TMT6plex); S3(Phospho)	S(3): 100.0; S(5): 0.0	Replicate1	Unambiguous	1	1	HCD	22831	Unique	Used	1.045	1.024	1.035		8758	9150	8970	9066				321	3.35	1	17	223	3	520.63	1559.87	2.41	54	10928	10928	MS2	MSZ_TMT_M3_080613.raw
ksAPATGGVk	4504281;4504287	N-Term(TMT6plex); K1(TMT6plex); S2(Phospho); K10(TMT6plex)	S(2): 100.0; T(6): 0.0	Replicate1	Unambiguous	3	1	HCD	18686	Unique	Used	1.064	1.096	1.129		40750	43370	44650	46000				258	3.16	1	18	55	3	561.666	1682.98	1.05	31.08	6507	6507	MS2	MSZ_TMT_M3_080613.raw
lPLVPEsPRR	66348045	N-Term(TMT6plex); S7(Phospho)	S(7): 100.0	Replicate1	Unambiguous	1	1	HCD	22625	Redundant	Not Used	1.294	1.301	1.147		2989	3867	3887	3427				301	3.09	1	12	216	3	491.613	1472.82	2.88	52.35	10708	10708	MS2	MSZ_TMT_M3_080613.raw
rGsSDPTVQR	343478149	N-Term(TMT6plex); S3(Phospho)	S(3): 50.0; S(4): 50.0; T(7): 0.0	Replicate1	Unambiguous	2	1	HCD	15017	Redundant	Not Used	0.989	0.889	0.942		15630	15470	13900	14720				213	3.64	1	31	50	3	471.234	1411.69	-0.63	15.95	2593	2593	MS2	MSZ_TMT_M3_080613.raw
gsPTRPNPPVR	4503379	N-Term(TMT6plex); S2(Phospho)	S(2): 100.0; T(4): 0.0	Replicate1	Unambiguous	2	1	HCD	16913	Unique	Used	1.128	0.855	1.064		133700	150900	114300	142300				326	2.9	0	14	6	3	496.263	1486.77	0.45	23.5	4616	4616	MS2	MSZ_TMT_M3_080613.raw
lRLsPSPTSQR	27436948	N-Term(TMT6plex); S4(Phospho)	S(4): 100.0; S(6): 0.0; T(8): 0.0; S(9): 0.0	Replicate1	Unambiguous	4	1	HCD	20453	Redundant	Not Used	1.211	0.973	1.043		67150	81290	65360	70030				414	2.89	1	5	7	3	517.614	1550.83	2.07	39.28	8392	8392	MS2	MSZ_TMT_M3_080613.raw
rEsPSPAPkPR	42542379	N-Term(TMT6plex); S3(Phospho); K9(TMT6plex)	S(3): 100.0; S(5): 0.0	Replicate1	Unambiguous	1	1	HCD	15998	Unique	Used	1.099	0.813	0.869		230200	253000	187100	200000				375	3.8	1	23	4	3	587.325	1759.96	-0.71	19.8	3640	3640	MS2	MSZ_TMT_M3_080613.raw
vSDQNsPVLPk	260064009	N-Term(TMT6plex); S6(Phospho); K11(TMT6plex)	S(2): 0.0; S(6): 100.0	Replicate1	Unambiguous	1	1	HCD	21686	Redundant	Not Used	0.985	0.926	1.094		6937	6831	6425	7589				441	3.07	0	15	74	3	574.647	1721.93	2.03	45.9	9707	9707	MS2	MSZ_TMT_M3_080613.raw
aEEDEILNRsPR	10716563	N-Term(TMT6plex); S10(Phospho)	S(10): 100.0	Replicate1	Unambiguous	1	1	HCD	20441	Redundant	Not Used	1.099	1.026	1.16		30570	33600	31350	35470				393	3.08	1	17	21	3	579.951	1737.84	0.98	39.21	8379	8379	MS2	MSZ_TMT_M3_080613.raw
aEEksPISINVk	9945320	N-Term(TMT6plex); K4(TMT6plex); S5(Phospho); K12(TMT6plex)	S(5): 100.0; S(8): 0.0	Replicate1	Unambiguous	1	1	HCD	22547	Unique	Used	1.331	1.163	1.21		15810	21040	18390	19120				366	4.06	1	35	283	3	694.733	2082.18	1.17	51.73	10625	10625	MS2	MSZ_TMT_M3_080613.raw
dRPVGGsPGGPR	23821044	N-Term(TMT6plex); S7(Phospho)	S(7): 100.0	Replicate1	Unambiguous	1	1	HCD	15934	Redundant	Not Used	1.217	1.119	1.16		28020	34100	31360	32500				290	4.06	0	36	42	3	487.578	1460.72	-0.01	19.52	3571	3571	MS2	MSZ_TMT_M3_080613.raw
gSGsPTHSLSQk	305632781	N-Term(TMT6plex); S4(Phospho); K12(TMT6plex)	S(2): 50.0; S(4): 50.0; T(6): 0.0; S(8): 0.0; S(10): 0.0	Replicate1	Unambiguous	2	1	HCD	18205	Redundant	Not Used	1.112	0.927	0.976		39720	44160	36830	38750				444	3.59	0	34	38	3	575.298	1723.88	0.96	29	5994	5994	MS2	MSZ_TMT_M3_080613.raw
rAscTSSTSGSk	31542868	N-Term(TMT6plex); S3(Phospho); C4(Carbamidomethyl); K12(TMT6plex)	S(3): 100.0; T(5): 0.0; S(6): 0.0; S(7): 0.0; T(8): 0.0; S(9): 0.0; S(11): 0.0	Replicate1	Unambiguous	2	1	HCD	15269	Redundant	Not Used	1.267	1.107	1.132		35790	45360	39630	40500				467	3.39	1	18	27	3	589.622	1766.85	0.23	16.91	2862	2862	MS2	MSZ_TMT_M3_080613.raw
sPsPAHLPDDPk	57634536	N-Term(TMT6plex); S3(Phospho); K12(TMT6plex)	S(1): 1.4; S(3): 98.6	Replicate1	Unambiguous	1	1	HCD	20592	Unique	Used	1.202	1.014	1.05		23810	28620	24130	24990				459	3.21	0	33	42	3	600.31	1798.92	1.53	39.94	8540	8540	MS2	MSZ_TMT_M3_080613.raw
sRtPPSAPSQSR	118572613	N-Term(TMT6plex); T3(Phospho)	S(1): 0.9; T(3): 99.1; S(6): 0.0; S(9): 0.0; S(11): 0.0	Replicate1	Unambiguous	1	1	HCD	15461	Unique	Used	1.217	1.109	1.155		57750	70310	64020	66700				378	3.33	1	31	14	3	527.265	1579.78	0.5	17.64	3067	3067	MS2	MSZ_TMT_M3_080613.raw
tRHsPTPQQSNR	42542379	N-Term(TMT6plex); S4(Phospho)	T(1): 0.0; S(4): 99.0; T(6): 1.0; S(10): 0.0	Replicate1	Unambiguous	1	1	HCD	13823	Redundant	Not Used	1.22	0.946	1.048		32720	39930	30950	34280				387	3.26	1	2	8	3	573.283	1717.83	0.49	11.1	1320	1320	MS2	MSZ_TMT_M3_080613.raw
kISGtTALQEALk	14702162	N-Term(TMT6plex); K1(TMT6plex); T5(Phospho); K13(TMT6plex)	S(3): 99.4; T(5): 0.6; T(6): 0.0	Replicate1	Unambiguous	5	1	HCD	24239	Redundant	Not Used	1.158	1.134	1.076		1890	2190	2144	2033				234	4	1	38	500	3	709.754	2127.25	3.74	67.41	12438	12438	MS2	MSZ_TMT_M3_080613.raw
nAEAVLQsPGLSGk	372266129	N-Term(TMT6plex); S8(Phospho); K14(TMT6plex)	S(8): 100.0; S(12): 0.0	Replicate1	Unambiguous	3	1	HCD	22778	Redundant	Not Used	1.048	0.802	0.914		13090	13720	10490	11960				407	4.6	0	13	55	3	637.013	1909.02	2.21	53.59	10872	10872	MS2	MSZ_TMT_M3_080613.raw
qPLLLsEDEEDTkR	4503525	N-Term(TMT6plex); S6(Phospho); K13(TMT6plex)	S(6): 100.0; T(12): 0.0	Replicate1	Unambiguous	2	1	HCD	22675	Redundant	Not Used	1.082	1.043	1.087		10050	10870	10480	10920				771	4.03	1	27	258	3	737.717	2211.14	2.23	52.76	10762	10762	MS2	MSZ_TMT_M3_080613.raw
rALPNNTSSsPQPk	187830901	N-Term(TMT6plex); S10(Phospho); K14(TMT6plex)	T(7): 0.0; S(8): 0.0; S(9): 0.0; S(10): 100.0	Replicate1	Unambiguous	12	1	HCD	17854	Redundant	Not Used	0.708	0.645	0.617		21690	15350	13980	13390				581	4.45	1	31	121	3	679.03	2035.07	0.38	27.47	5619	5619	MS2	MSZ_TMT_M3_080613.raw
sRsDIDVNAAASAk	214010175	N-Term(TMT6plex); S3(Phospho); K14(TMT6plex)	S(1): 50.0; S(3): 50.0; S(12): 0.0	Replicate1	Unambiguous	4	1	HCD	20201	Unique	Used	1.151	1.215	1.303		22990	26460	27930	29950				555	3.55	1	55	63	3	648.341	1943.01	3.59	38.01	8123	8123	MS2	MSZ_TMT_M3_080613.raw
tPVQYSQQQNsPQk	103472005	N-Term(TMT6plex); S11(Phospho); K14(TMT6plex)	T(1): 0.0; Y(5): 0.0; S(6): 0.0; S(11): 100.0	Replicate1	Unambiguous	1	1	HCD	19739	Redundant	Not Used	1.135	1.053	0.951		11170	12680	11760	10620				630	4.31	0	14	50	3	724.369	2171.09	0.8	35.77	7630	7630	MS2	MSZ_TMT_M3_080613.raw
rQsPLPPQkk	170763500	N-Term(TMT6plex); S3(Phospho); K9(TMT6plex); K10(TMT6plex)	S(3): 100.0	Replicate1	Unambiguous	1	1	HCD	17797	Unique	Used	1.156	0.949	0.968		25090	29010	23820	24270				221	3.17	2	41	91	4	487.295	1946.16	1.35	27.23	5558	5558	MS2	MSZ_TMT_M3_080613.raw
lFRPPsPAPAAPGAR	58761510	N-Term(TMT6plex); S6(Phospho)	S(6): 100.0	Replicate1	Unambiguous	1	1	HCD	22580	Unique	Used	1.105	0.973	0.988		6194	6842	6026	6117				458	4.12	0	49	500	3	605.329	1813.97	2.8	52	10660	10660	MS2	MSZ_TMT_M3_080613.raw
rPsVGSQSNQAGQGk	296531351	N-Term(TMT6plex); S3(Phospho); K15(TMT6plex)	S(3): 100.0; S(6): 0.0; S(8): 0.0	Replicate1	Unambiguous	3	1	HCD	17037	Redundant	Not Used	1.14	1.203	1.222		22150	25240	26650	27060				623	4.51	0	21	39	3	680.353	2039.04	0.09	24.03	4748	4748	MS2	MSZ_TMT_M3_080613.raw
sQDVAVsPQQQQcSk	215598545	N-Term(TMT6plex); S7(Phospho); C13(Carbamidomethyl); K15(TMT6plex)	S(1): 0.0; S(7): 100.0; S(14): 0.0	Replicate1	Unambiguous	1	1	HCD	18688	Unique	Used	0.931	0.906	0.828		12170	11330	11020	10070				998	4.05	0	43	80	3	743.366	2228.08	2.01	31.09	6509	6509	MS2	MSZ_TMT_M3_080613.raw
vSAGEPGSHPsPAPR	5031633	N-Term(TMT6plex); S11(Phospho)	S(2): 0.0; S(8): 0.0; S(11): 100.0	Replicate1	Unambiguous	1	1	HCD	17196	Redundant	Not Used	2.713	2.105	1.155		14190	38490	29870	16390				347	4.32	0	49	71	3	585.619	1754.84	0.31	24.72	4917	4917	MS2	MSZ_TMT_M3_080613.raw
fkAEAPLPsPk	61743954	N-Term(TMT6plex); K2(TMT6plex); S9(Phospho); K11(TMT6plex)	S(9): 100.0	Replicate1	Unambiguous	1	1	HCD	22895	Unique	Used	1.189	0.952	1.037		3758	4469	3578	3897				275	2.91	1	23	290	4	488.788	1952.13	3.06	54.55	10996	10996	MS2	MSZ_TMT_M3_080613.raw
rEsPSPAPkPR	42542379	N-Term(TMT6plex); S3(Phospho); K9(TMT6plex)	S(3): 100.0; S(5): 0.0	Replicate1	Unambiguous	1	1	HCD	16030	Unique	Used	1.018	0.729	0.934		85120	86690	62070	79460				437	3.37	1	14	9	4	440.746	1759.96	1.01	19.92	3674	3674	MS2	MSZ_TMT_M3_080613.raw
gPPQsPVFEGVYNNSR	27262651	N-Term(TMT6plex); S5(Phospho)	S(5): 100.0; Y(12): 0.0; S(15): 0.0	Replicate1	Unambiguous	6	1	HCD	23040	Redundant	Not Used	1.137	1.231	1.164		844.9	960.8	1040	983.3				526	3.22	0	24	500	3	686.328	2056.97	-0.21	55.76	11151	11151	MS2	MSZ_TMT_M3_080613.raw
sPAPGAPTRsPSTPAk	157694492	N-Term(TMT6plex); S10(Phospho); K16(TMT6plex)	S(1): 0.0; T(8): 1.3; S(10): 98.7; S(12): 0.0; T(13): 0.0	Replicate1	Unambiguous	2	1	HCD	18194	Unique	Used	0.851	0.82	0.853		43490	37000	35670	37100				517	3.12	1	28	38	3	687.37	2060.09	0.13	28.95	5982	5982	MS2	MSZ_TMT_M3_080613.raw
vLsPPkLNEVSSDANR	194097489	N-Term(TMT6plex); S3(Phospho); K6(TMT6plex)	S(3): 100.0; S(11): 0.0; S(12): 0.0	Replicate1	Unambiguous	3	1	HCD	23134	Unique	Used	1.177	1.073	1.084		5015	5904	5380	5439				599	3.44	1	29	500	3	755.407	2264.21	0.98	56.65	11251	11251	MS2	MSZ_TMT_M3_080613.raw
aGAGmITQHSSNAsPINR	62244004	N-Term(TMT6plex); M5(Oxidation); S14(Phospho)	T(7): 0.0; S(10): 0.0; S(11): 0.0; S(14): 100.0	Replicate1	Unambiguous	2	1	HCD	17763	Redundant	Not Used	1.285	1.149	1.223		17780	22850	20420	21750				703	3.73	0	49	61	3	713.008	2137.01	1.19	27.08	5522	5522	MS2	MSZ_TMT_M3_080613.raw
lGDVSPtQIDVSQFGSFk	153945728	N-Term(TMT6plex); T7(Phospho); K18(TMT6plex)	S(5): 98.6; T(7): 1.4; S(12): 0.0; S(16): 0.0	Replicate1	Unambiguous	1	1	HCD	25585	Unique	Used	1.578	1.559	1.416		2424	3825	3778	3432				1021	4.86	0	50	500	3	821.758	2463.26	0.62	84.4	14139	14139	MS2	MSZ_TMT_M3_080613.raw
sPGNTSQPPAFFSk	331284176	N-Term(TMT6plex); S1(Phospho); K14(TMT6plex)	S(1): 100.0; T(5): 0.0; S(6): 0.0; S(13): 0.0	Replicate1	Unambiguous	3	1	HCD	23747	Redundant	Not Used	1.228	1.004	1.256		2737	3362	2748	3438				508	4.24	0	23	219	3	668.342	2003.01	4.13	62.46	11908	11908	MS2	MSZ_TMT_M3_080613.raw
skPIPImPAsPQk	171460918	N-Term(TMT6plex); K2(TMT6plex); M7(Oxidation); S10(Phospho); K13(TMT6plex)	S(1): 0.0; S(10): 100.0	Replicate1	Unambiguous	7	1	HCD	21650	Redundant	Not Used	1.434	1.277	1.21		6594	9454	8423	7981				277	4.17	0	22	189	4	545.066	2177.24	2.76	45.68	9668	9668	MS2	MSZ_TMT_M3_080613.raw
aSsHSsQTQGGGSVTk	27436948	N-Term(TMT6plex); S3(Phospho); S6(Phospho); K16(TMT6plex)	S(2): 0.0; S(3): 99.2; S(5): 0.0; S(6): 0.7; T(8): 0.0; S(13): 0.0; T(15): 0.0	Replicate1	Unambiguous	4	1	HCD	16962	Redundant	Not Used	1.182	1.378	1.311		27290	32250	37600	35780				650	4.33	0	38	35	3	712.995	2136.97	-0.63	23.7	4668	4668	MS2	MSZ_TMT_M3_080613.raw
kAEDsDsEPEPEDNVR	18860916	K1(TMT6plex); N-Term(TMT6plex); S5(Phospho); S7(Phospho)	S(5): 100.0; S(7): 100.0	Replicate1	Unambiguous	1	1	HCD	18825	Redundant	Not Used	0.988	0.936	0.893		24920	24610	23330	22250				829	3.9	1	48	75	3	812.353	2435.04	0.9	31.7	6655	6655	MS2	MSZ_TMT_M3_080613.raw
kkEPAITSQNsPEAR	45439355	N-Term(TMT6plex); K1(TMT6plex); K2(TMT6plex); S11(Phospho)	T(7): 0.0; S(8): 0.0; S(11): 100.0	Replicate1	Unambiguous	2	1	HCD	18390	Unique	Used	0.968	0.903	0.949		23980	23210	21640	22750				628	4.14	2	32	35	4	606.588	2423.33	0.8	29.79	6191	6191	MS2	MSZ_TMT_M3_080613.raw
aTAPQTQHVsPmR	194239729	N-Term(TMT6plex); S10(Phospho); M12(Oxidation)	T(2): 0.0; T(6): 0.0; S(10): 100.0	Replicate1	Unambiguous	4	1	HCD	16206	Unique	Used	1.008	0.861	0.846		22360	22530	19240	18910		34	0.00840346	433		0	10	59	2	874.921	1748.83	-0.65	20.64	3861	3861	MS2	MSZ_TMT_M3_080613.raw
tSTTGVATTQsPTPR	33598968	N-Term(TMT6plex); S11(Phospho)	T(1): 0.0; S(2): 0.0; T(3): 0.0; T(4): 0.0; T(8): 0.0; T(9): 0.0; S(11): 99.1; T(13): 0.9	Replicate1	Unambiguous	2	1	HCD	17401	Unique	Used	0.995	0.893	0.778		5782	5752	5164	4498		51	0.000226547	560		0	25	108	2	907.449	1813.89	0.72	25.56	5136	5136	MS2	MSZ_TMT_M3_080613.raw
lPsGSGAASPTGSAVDIR	61743954	N-Term(TMT6plex); S3(Phospho)	S(3): 100.0; S(5): 0.0; S(9): 0.0; T(11): 0.0; S(13): 0.0	Replicate1	Unambiguous	1	1	HCD	22464	Unique	Used	1.219	1.255	1.307		3836	4678	4814	5013		53	0.000148029	588		0	11	153	3	651.329	1951.97	2	51.09	10537	10537	MS2	MSZ_TMT_M3_080613.raw
aAsPPASASDLIEQQQk	56790935	N-Term(TMT6plex); S3(Phospho); K17(TMT6plex)	S(3): 100.0; S(7): 0.0; S(9): 0.0	Replicate1	Unambiguous	2	1	HCD	22708	Unique	Used	1.286	1.18	1.17		6152	7914	7260	7201		34	0.0161632	812		0	21	211	3	760.397	2279.18	3.43	53.01	10797	10797	MS2	MSZ_TMT_M3_080613.raw
sTSAPQmSPGSsDNQSSSPQPAQQk	188497756	N-Term(TMT6plex); M7(Oxidation); S12(Phospho); K25(TMT6plex)	S(1): 0.0; T(2): 0.0; S(3): 0.0; S(8): 96.5; S(11): 1.8; S(12): 1.8; S(16): 0.0; S(17): 0.0; S(18): 0.0	Replicate1	Unambiguous	2	1	HCD	16642	Redundant	Not Used	1.025	1.113	1.019		4763	4881	5300	4855				2245	3.72	0	25	100	3	1029.48	3086.42	2.77	22.38	4326	4326	MS2	MSZ_TMT_M3_080613.raw
sIsNEGLTLNNSHVSk	44955929	N-Term(TMT6plex); S3(Phospho); K16(TMT6plex)	S(1): 0.0; S(3): 100.0; T(8): 0.0; S(12): 0.0; S(15): 0.0	Replicate1	Unambiguous	1	1	HCD	22264	Unique	Used	1.161	1.226	1.251		7412	8602	9090	9269		52	0.000224421	764		0	27	315	3	746.724	2238.16	1.98	49.6	10323	10323	MS2	MSZ_TMT_M3_080613.raw
vLDTSSLTQSAPAsPTNk	251823858	N-Term(TMT6plex); S14(Phospho); K18(TMT6plex)	T(4): 0.0; S(5): 0.0; S(6): 0.0; T(8): 0.0; S(10): 0.0; S(14): 100.0; T(16): 0.0	Replicate1	Unambiguous	2	1	HCD	23103	Unique	Used	1.213	0.966	0.973		3952	4794	3818	3846		66	1.05868e-05	753		0	38	500	3	785.746	2355.22	1.02	56.33	11218	11218	MS2	MSZ_TMT_M3_080613.raw
eALGLGPPAAQLtPPPAPVGLR	123173757	N-Term(TMT6plex); T13(Phospho)	T(13): 100.0	Replicate1	Unambiguous	1	1	HCD	24822	Unique	Used	1.042	0.933	0.913		1114	1161	1040	1017		60	3.81221e-05	782		0	19	500	3	811.114	2431.33	-1.11	73.76	13084	13084	MS2	MSZ_TMT_M3_080613.raw
nQkPSQVNGAPGsPTEPAGQk	157694492	N-Term(TMT6plex); K3(TMT6plex); S13(Phospho); K21(TMT6plex)	S(5): 0.0; S(13): 100.0; T(15): 0.0	Replicate1	Unambiguous	2	1	HCD	19138	Unique	Used	0.944	0.824	0.874		24640	23250	20310	21530		33	0.0203955	909		0	4	37	3	953.836	2859.49	-1.05	33.05	6989	6989	MS2	MSZ_TMT_M3_080613.raw
aDsPVNGLPk	88758580	N-Term(TMT6plex); S3(Phospho); K10(TMT6plex)	S(3): 100.0	Replicate1	Unambiguous	1	1	HCD	21384	Redundant	Not Used	1.109	1.049	0.98		16790	18630	17610	16450				294	3.4	0	24	207	2	768.416	1535.83	1.35	44.07	9385	9385	MS2	MSZ_TMT_M3_080613.raw
iGEGTyGVVYk	281427278	N-Term(TMT6plex); Y6(Phospho); K11(TMT6plex)	T(5): 0.0; Y(6): 100.0; Y(10): 0.0	Replicate1	Unambiguous	6	1	HCD	23174	Redundant	Not Used	0.934	0.803	0.818		13390	12510	10750	10960				502	4.69	0	22	500	2	862.462	1723.92	5.19	57.03	11294	11294	MS2	MSZ_TMT_M3_080613.raw
gSEtPGATPGSk	54112117	N-Term(TMT6plex); T4(Phospho); K12(TMT6plex)	S(2): 0.0; T(4): 100.0; T(8): 0.0; S(11): 0.0	Replicate1	Unambiguous	1	1	HCD	17622	Redundant	Not Used	1.173	1.171	1.192		18600	21820	21780	22170				422	3.19	0	4	96	2	813.91	1626.81	-0.5	26.48	5372	5372	MS2	MSZ_TMT_M3_080613.raw
gSFsDTGLGDGk	167234419	N-Term(TMT6plex); S4(Phospho); K12(TMT6plex)	S(2): 0.0; S(4): 99.3; T(6): 0.7	Replicate1	Unambiguous	1	1	HCD	22523	Redundant	Not Used	1.067	0.906	1.051		23820	25410	21570	25030				408	3.1	0	21	182	2	839.91	1678.81	1.74	51.55	10600	10600	MS2	MSZ_TMT_M3_080613.raw
nLNNSNLFsPVNR	21264369	N-Term(TMT6plex); S9(Phospho)	S(5): 0.0; S(9): 100.0	Replicate1	Unambiguous	4	1	HCD	23412	Redundant	Not Used	1.203	1.039	1.104		10390	12490	10790	11460				402	4.7	0	30	306	2	899.447	1797.89	1.43	59.27	11549	11549	MS2	MSZ_TMT_M3_080613.raw
gPVsPSVSFQPLAR	330688443	N-Term(TMT6plex); S4(Phospho)	S(4): 100.0; S(6): 0.0; S(8): 0.0	Replicate1	Unambiguous	2	1	HCD	23786	Redundant	Not Used	1.011	1.059	1.321		6323	6393	6699	8355				338	3.19	0	36	398	2	875.96	1750.91	1.52	62.83	11950	11950	MS2	MSZ_TMT_M3_080613.raw
gTDTQTPAVLsPSk	76150623	N-Term(TMT6plex); S11(Phospho); K14(TMT6plex)	T(2): 0.0; T(4): 0.0; T(6): 0.0; S(11): 100.0; S(13): 0.0	Replicate1	Unambiguous	3	1	HCD	21367	Redundant	Not Used	1.198	1.125	1.037		5864	7026	6599	6081				542	3.75	0	27	279	2	970.512	1940.02	1.55	43.96	9366	9366	MS2	MSZ_TMT_M3_080613.raw
lGASNsPGQPNSVk	55741709	N-Term(TMT6plex); S6(Phospho); K14(TMT6plex)	S(4): 0.0; S(6): 100.0; S(12): 0.0	Replicate1	Unambiguous	1	1	HCD	20454	Redundant	Not Used	1.294	1.173	1.132		18560	24010	21760	21000				531	4.31	0	6	103	2	947.497	1893.99	1.84	39.28	8393	8393	MS2	MSZ_TMT_M3_080613.raw
sPGASNFSTLPk	355330276	N-Term(TMT6plex); S1(Phospho); K12(TMT6plex)	S(1): 100.0; S(5): 0.0; S(8): 0.0; T(9): 0.0	Replicate1	Unambiguous	1	1	HCD	22769	Redundant	Not Used	1.362	1.37	1.363		14100	19210	19320	19220				476	3.62	0	37	296	2	872.46	1743.91	2.76	53.51	10862	10862	MS2	MSZ_TMT_M3_080613.raw
ssTPLPTISSSAENTR	4507555	N-Term(TMT6plex); S2(Phospho)	S(1): 0.0; S(2): 1.1; T(3): 98.9; T(7): 0.0; S(9): 0.0; S(10): 0.0; S(11): 0.0; T(15): 0.0	Replicate1	Unambiguous	3	1	HCD	21025	Redundant	Not Used	1.325	1.166	1.379		13470	17860	15710	18580				518	3.7	0	15	45	2	978.979	1956.95	1.03	42.09	9002	9002	MS2	MSZ_TMT_M3_080613.raw
sTPFIVPsSPTEQEGR	5032189	N-Term(TMT6plex); S8(Phospho)	S(1): 0.0; T(2): 0.0; S(8): 0.7; S(9): 98.5; T(11): 0.7	Replicate1	Unambiguous	3	1	HCD	23129	Redundant	Not Used	1.123	1.008	1.103		2448	2749	2468	2699				596	3.78	0	15	500	2	1021	2040.99	1.21	56.59	11246	11246	MS2	MSZ_TMT_M3_080613.raw
kATGAAtPk	4885379	N-Term(TMT6plex); K1(TMT6plex); T7(Phospho); K9(TMT6plex)	T(3): 0.0; T(7): 100.0	Replicate1	Unambiguous	1	1	HCD	17184	Unique	Used	1.255	1.257	1.145		123500	155100	155300	141400				231	3.03	1	10	14	3	537.986	1611.94	-0.22	24.68	4905	4905	MS2	MSZ_TMT_M3_080613.raw
rQsPLPPQk	170763500	N-Term(TMT6plex); S3(Phospho); K9(TMT6plex)	S(3): 100.0	Replicate1	Unambiguous	1	1	HCD	18477	Redundant	Not Used	1.094	1.109	1.091		25740	28150	28530	28070				330	3.65	1	51	51	3	530.304	1588.9	0.33	30.18	6284	6284	MS2	MSZ_TMT_M3_080613.raw
rSsSEGLSk	216548085	N-Term(TMT6plex); S3(Phospho); K9(TMT6plex)	S(2): 0.0; S(3): 100.0; S(4): 0.0; S(8): 0.0	Replicate1	Unambiguous	1	1	HCD	17530	Redundant	Not Used	1.142	0.977	1.143		98140	112100	95840	112100				301	3.3	1	9	13	3	496.933	1488.78	0.74	26.1	5274	5274	MS2	MSZ_TMT_M3_080613.raw
kHsQTDLVSR	33695117;385251374	N-Term(TMT6plex); K1(TMT6plex); S3(Phospho)	S(3): 100.0; T(5): 0.0; S(9): 0.0	Replicate1	Unambiguous	1	1	HCD	17023	Unique	Used	1.127	1.057	1.115		51160	57660	54100	57050				427	2.91	1	16	24	3	570.31	1708.91	-0.37	23.97	4733	4733	MS2	MSZ_TMT_M3_080613.raw
sPGNTSQPPAFFSk	331284176	N-Term(TMT6plex); S1(Phospho); K14(TMT6plex)	S(1): 98.7; T(5): 0.7; S(6): 0.7; S(13): 0.0	Replicate1	Unambiguous	3	1	HCD	23757	Redundant	Not Used	1.411	1.28	1.388		6217	8769	7957	8631				625	4.78	0	27	500	2	1002.01	2003.01	3.8	62.56	11918	11918	MS2	MSZ_TMT_M3_080613.raw
aQLEPVAsPAk	41322923	N-Term(TMT6plex); S8(Phospho); K11(TMT6plex)	S(8): 100.0	Replicate1	Unambiguous	8	1	HCD	21234	Redundant	Not Used	1.175	1.081	1.168		11520	13530	12450	13450				350	3.79	0	11	67	3	550.309	1648.91	2.75	43.18	9225	9225	MS2	MSZ_TMT_M3_080613.raw
kPALPVsPAAR	155722990	N-Term(TMT6plex); K1(TMT6plex); S7(Phospho)	S(7): 100.0	Replicate1	Unambiguous	1	1	HCD	21052	Redundant	Not Used	1.009	0.877	0.874		7811	7884	6851	6824				274	3	0	41	222	3	548.993	1644.96	2.03	42.22	9030	9030	MS2	MSZ_TMT_M3_080613.raw
nFsDNQLQEGk	4507357	N-Term(TMT6plex); S3(Phospho); K11(TMT6plex)	S(3): 100.0	Replicate1	Unambiguous	2	1	HCD	21879	Unique	Used	1.237	1.061	1.386		13890	17180	14730	19250				496	3.51	0	36	69	3	606.634	1817.89	2.59	47.04	9913	9913	MS2	MSZ_TMT_M3_080613.raw
rPsEGNEPSTk	113205077	N-Term(TMT6plex); S3(Phospho); K11(TMT6plex)	S(3): 100.0; S(9): 0.0; T(10): 0.0	Replicate1	Unambiguous	2	1	HCD	16631	Redundant	Not Used	0.929	0.932	0.946		45610	42390	42500	43140				410	3.34	0	32	19	3	580.63	1739.87	0.67	22.34	4315	4315	MS2	MSZ_TMT_M3_080613.raw
eSVPEFPLsPPk	5031851	N-Term(TMT6plex); S9(Phospho); K12(TMT6plex)	S(2): 0.0; S(9): 100.0	Replicate1	Unambiguous	2	1	HCD	24496	Redundant	Not Used	1.333	1.135	1.202		1258	1677	1429	1512				473	3.23	0	10	441	3	622.334	1864.99	0.22	70.12	12721	12721	MS2	MSZ_TMT_M3_080613.raw
rDsLTGSSDLYk	13491166	N-Term(TMT6plex); S3(Phospho); K12(TMT6plex)	S(3): 100.0; T(5): 0.0; S(7): 0.0; S(8): 0.0; Y(11): 0.0	Replicate1	Unambiguous	2	1	HCD	21575	Unique	Used	1.378	1.385	1.455		10800	14880	14950	15710				584	4.09	1	38	125	3	627.325	1879.96	2.19	45.2	9588	9588	MS2	MSZ_TMT_M3_080613.raw
sPSGHPHVR	260656034	N-Term(TMT6plex); S1(Phospho)	S(1): 100.0; S(3): 0.0	Replicate1	Unambiguous	4	1	HCD	14379	Redundant	Not Used	0.757	0.697	0.72		29350	22210	20450	21130				168	3.47	0	19	37	3	428.213	1282.63	0.11	13.46	1913	1913	MS2	MSZ_TMT_M3_080613.raw
sSsVGsSSSYPISPAVSR	41322923	N-Term(TMT6plex); S3(Phospho); S6(Phospho)	S(1): 1.4; S(2): 1.4; S(3): 97.3; S(6): 0.0; S(7): 0.0; S(8): 0.0; S(9): 0.0; Y(10): 0.0; S(13): 0.0; S(17): 0.0	Replicate1	Unambiguous	8	1	HCD	21883	Redundant	Not Used	1.473	1.45	1.477		2857	4209	4142	4220				795	4.47	0	0	216	2	1072.48	2143.96	1.95	47.05	9917	9917	MS2	MSZ_TMT_M3_080613.raw
asPSkPASAPASR	197276600	N-Term(TMT6plex); S2(Phospho); K5(TMT6plex)	S(2): 100.0; S(4): 0.0; S(8): 0.0; S(12): 0.0	Replicate1	Unambiguous	2	1	HCD	16958	Unique	Used	0.961	0.953	0.846		135700	130400	129300	114800				380	3.02	0	15	10	3	588.985	1764.94	-0.05	23.69	4664	4664	MS2	MSZ_TMT_M3_080613.raw
kQQQEPTGEPsPk	62912482	N-Term(TMT6plex); K1(TMT6plex); S11(Phospho); K13(TMT6plex)	T(7): 0.0; S(11): 100.0	Replicate1	Unambiguous	2	1	HCD	17922	Unique	Used	1.238	1.037	1.063		54000	66840	56000	57410				550	4.79	1	45	42	3	741.067	2221.19	1.34	27.77	5692	5692	MS2	MSZ_TMT_M3_080613.raw
qksPAQSDSTTQR	7656879	N-Term(TMT6plex); K2(TMT6plex); S3(Phospho)	S(3): 100.0; S(7): 0.0; S(9): 0.0; T(10): 0.0; T(11): 0.0	Replicate1	Unambiguous	1	1	HCD	15438	Unique	Used	1.025	0.927	0.864		60940	62480	56480	52670				486	3.04	1	23	27	3	658.001	1971.99	-0.16	17.55	3042	3042	MS2	MSZ_TMT_M3_080613.raw
rSsTSSEPTPTVk	513788264	N-Term(TMT6plex); S3(Phospho); K13(TMT6plex)	S(2): 50.0; S(3): 50.0; T(4): 0.0; S(5): 0.0; S(6): 0.0; T(9): 0.0; T(11): 0.0	Replicate1	Unambiguous	4	1	HCD	18146	Redundant	Not Used	1.591	1.347	0.947		59800	95130	80530	56650				512	4	1	32	25	3	639.003	1914.99	0.3	28.74	5931	5931	MS2	MSZ_TMT_M3_080613.raw
tSsEDNLYLAVLR	41322923	N-Term(TMT6plex); S3(Phospho)	T(1): 0.0; S(2): 0.9; S(3): 99.1; Y(8): 0.0	Replicate1	Unambiguous	1	1	HCD	25371	Redundant	Not Used	0.986	0.937	0.875		261.5	258	245.1	228.9				442	3.43	0	9	500	3	597.303	1789.89	-0.23	80.89	13796	13796	MS2	MSZ_TMT_M3_080613.raw
vQTtPPPAVQGQk	148277037	N-Term(TMT6plex); T4(Phospho); K13(TMT6plex)	T(3): 50.0; T(4): 50.0	Replicate1	Unambiguous	1	1	HCD	20321	Unique	Used	1.026	0.896	0.872		42570	43680	38130	37110				476	4.55	0	50	44	3	630.349	1889.03	0.89	38.62	8251	8251	MS2	MSZ_TMT_M3_080613.raw
gTDTQTPAVLsPSk	76150623	N-Term(TMT6plex); S11(Phospho); K14(TMT6plex)	T(2): 0.0; T(4): 0.0; T(6): 0.0; S(11): 100.0; S(13): 0.0	Replicate1	Unambiguous	3	1	HCD	21327	Redundant	Not Used	1.304	1.249	1.254		5626	7338	7028	7057				579	4.87	0	16	109	3	647.344	1940.02	2.11	43.72	9324	9324	MS2	MSZ_TMT_M3_080613.raw
lGASNsPGQPNSVk	55741709	N-Term(TMT6plex); S6(Phospho); K14(TMT6plex)	S(4): 0.0; S(6): 100.0; S(12): 0.0	Replicate1	Unambiguous	1	1	HCD	20343	Redundant	Not Used	1.142	1.071	1.001		24290	27730	26010	24320				523	4.32	0	32	90	3	632.001	1893.99	2.02	38.72	8274	8274	MS2	MSZ_TMT_M3_080613.raw
lGASNsPGQPNSVk	55741709	N-Term(TMT6plex); S6(Phospho); K14(TMT6plex)	S(4): 0.0; S(6): 100.0; S(12): 0.0	Replicate1	Unambiguous	1	1	HCD	20438	Redundant	Not Used	1.33	1.118	1.092		39230	52180	43850	42850				449	3.37	0	5	10	3	632	1893.99	1.25	39.21	8376	8376	MS2	MSZ_TMT_M3_080613.raw
lEEPPELNRQsPNPR	116734706	N-Term(TMT6plex); S11(Phospho)	S(11): 100.0	Replicate1	Unambiguous	2	1	HCD	21373	Unique	Used	1.132	1.043	1.016		10020	11350	10460	10190				623	4.7	1	18	133	3	695.685	2085.04	3.03	44	9373	9373	MS2	MSZ_TMT_M3_080613.raw
rLsTSPDVIQGHQPR	37577122	N-Term(TMT6plex); S3(Phospho)	S(3): 100.0; T(4): 0.0; S(5): 0.0	Replicate1	Unambiguous	1	1	HCD	19594	Redundant	Not Used	1.157	1.07	1.113		9390	10870	10050	10450				655	3.25	1	45	102	3	667.348	2000.03	0.92	35.07	7475	7475	MS2	MSZ_TMT_M3_080613.raw
sAPAsPTHPGLmSPR	82546824	N-Term(TMT6plex); S5(Phospho); M12(Oxidation)	S(1): 0.0; S(5): 100.0; T(7): 0.0; S(13): 0.0	Replicate1	Unambiguous	1	1	HCD	18162	Unique	Used	1.165	0.969	1.012		23160	26980	22450	23440				474	2.94	0	25	35	3	610.964	1830.88	0.63	28.81	5948	5948	MS2	MSZ_TMT_M3_080613.raw
sVsPTFLNPSDENLk	7706457	N-Term(TMT6plex); S3(Phospho); K15(TMT6plex)	S(1): 0.0; S(3): 50.0; T(5): 50.0; S(10): 0.0	Replicate1	Unambiguous	1	1	HCD	24349	Redundant	Not Used	1.144	1.021	1.016		2391	2734	2442	2429				869	3.61	0	17	500	3	729.377	2186.12	0.73	68.56	12558	12558	MS2	MSZ_TMT_M3_080613.raw
lQPQEIsPPPTANLDR	24476013	N-Term(TMT6plex); S7(Phospho)	S(7): 100.0; T(11): 0.0	Replicate1	Unambiguous	3	1	HCD	22896	Redundant	Not Used	1.103	1.12	1.073		4304	4748	4821	4617				664	4.51	0	21	357	3	695.692	2085.06	2.21	54.56	10997	10997	MS2	MSZ_TMT_M3_080613.raw
sTPLASPSPsPGRSPQR	262359929	N-Term(TMT6plex); S10(Phospho)	S(1): 0.0; T(2): 0.0; S(6): 0.0; S(8): 0.0; S(10): 0.0; S(14): 100.0	Replicate1	Unambiguous	1	1	HCD	18449	Unique	Used	1.293	1.116	1.101		17730	22920	19790	19520				627	3.14	1	31	53	3	677.679	2031.02	0.11	30.05	6254	6254	MS2	MSZ_TMT_M3_080613.raw
sREDLSAQPVQTk	116875765	N-Term(TMT6plex); S1(Phospho); K13(TMT6plex)	S(1): 100.0; S(6): 0.0; T(12): 0.0	Replicate1	Unambiguous	2	1	HCD	19439	Redundant	Not Used	1.101	0.898	0.968		24520	27010	22020	23730				541	2.94	1	36	53	3	666.354	1997.05	0.98	34.39	7310	7310	MS2	MSZ_TMT_M3_080613.raw
gYYSPYSVSGSGsTAGSR	41322923	N-Term(TMT6plex); S13(Phospho)	Y(2): 0.0; Y(3): 0.0; S(4): 0.0; Y(6): 0.0; S(7): 0.0; S(9): 0.0; S(11): 0.0; S(13): 0.0; T(14): 0.0; S(17): 100.0	Replicate1	Unambiguous	8	1	HCD	21822	Redundant	Not Used	1.274	1.208	1.098		3806	4847	4599	4178				532	4.6	0	19	144	3	697.981	2091.93	2.82	46.71	9852	9852	MS2	MSZ_TMT_M3_080613.raw
lPSGSGAAsPTGSAVDIR	61743954	N-Term(TMT6plex); S9(Phospho)	S(3): 0.0; S(5): 0.0; S(9): 100.0; T(11): 0.0; S(13): 0.0	Replicate1	Unambiguous	1	1	HCD	22239	Redundant	Not Used	1.012	1.051	1.174		8993	9098	9452	10560				536	5.82	0	11	54	3	651.331	1951.98	4.53	49.43	10297	10297	MS2	MSZ_TMT_M3_080613.raw
yQtQPVTLGEVEQVQSGk	150417971	N-Term(TMT6plex); T3(Phospho); K18(TMT6plex)	Y(1): 0.0; T(3): 100.0; T(7): 0.0; S(16): 0.0	Replicate1	Unambiguous	2	1	HCD	23983	Redundant	Not Used	1.246	1.299	1.292		1295	1615	1683	1674				958	4.81	0	32	500	3	843.773	2529.3	1.59	64.75	12162	12162	MS2	MSZ_TMT_M3_080613.raw
aLSSGGSItSPPLSPALPk	156766047	N-Term(TMT6plex); T9(Phospho); K19(TMT6plex)	S(3): 0.0; S(4): 0.0; S(7): 0.0; T(9): 50.0; S(10): 50.0; S(14): 0.0	Replicate1	Unambiguous	3	1	HCD	24292	Redundant	Not Used	1.351	1.068	0.997		1261	1704	1347	1258				496	3.14	0	12	202	3	773.433	2318.28	2.48	67.96	12496	12496	MS2	MSZ_TMT_M3_080613.raw
sPVGksPPSTGSTYGSSQk	167234419	N-Term(TMT6plex); K5(TMT6plex); S6(Phospho); K19(TMT6plex)	S(1): 0.0; S(6): 100.0; S(9): 0.0; T(10): 0.0; S(12): 0.0; T(13): 0.0; Y(14): 0.0; S(16): 0.0; S(17): 0.0	Replicate1	Unambiguous	1	1	HCD	20459	Redundant	Not Used	1.296	1.331	1.46		11790	15270	15690	17210				929	3.59	1	31	113	3	873.793	2619.36	0.26	39.3	8398	8398	MS2	MSZ_TMT_M3_080613.raw
sGYSSPGsPGTPGSR	8400715	N-Term(TMT6plex); S8(Phospho)	S(1): 0.0; Y(3): 0.0; S(4): 0.0; S(5): 0.0; S(8): 100.0; T(11): 0.0; S(14): 0.0	Replicate1	Unambiguous	9	1	HCD	17495	Unique	Used	1.273	0.953	1.084		10920	13900	10400	11830		41	0.00133505	305		0	10	98	2	851.886	1702.76	0.31	25.94	5236	5236	MS2	MSZ_TMT_M3_080613.raw
aQTPPGPSLSGSksPcPQEk	118572613	N-Term(TMT6plex); K13(TMT6plex); S14(Phospho); C16(Carbamidomethyl); K20(TMT6plex)	T(3): 0.0; S(8): 0.0; S(10): 0.0; S(12): 0.0; S(14): 100.0	Replicate1	Unambiguous	1	1	HCD	20807	Unique	Used	1.079	1.041	1.07		9841	10620	10250	10530				1020	4.1	1	8	191	3	940.825	2820.46	1.65	41.01	8769	8769	MS2	MSZ_TMT_M3_080613.raw
dVATSPISPtENNTTPPDALTR	42794769	N-Term(TMT6plex); T10(Phospho)	T(4): 0.0; S(5): 0.0; S(8): 0.0; T(10): 1.7; T(14): 96.6; T(15): 1.7; T(21): 0.0	Replicate1	Unambiguous	2	1	HCD	22713	Unique	Used	1.103	1.224	1.078		1986	2191	2431	2141				1442	3.65	0	28	366	3	869.424	2606.26	1.4	53.05	10802	10802	MS2	MSZ_TMT_M3_080613.raw
sLGNILQAkPtSSPAk	304376301	N-Term(TMT6plex); K9(TMT6plex); T11(Phospho); K16(TMT6plex)	S(1): 0.0; T(11): 33.3; S(12): 33.3; S(13): 33.3	Replicate1	Unambiguous	6	1	HCD	23749	Unique	Used	1.434	1.265	1.069		960	1377	1214	1026				326	3.61	0	17	297	4	595.599	2379.37	4.44	62.47	11910	11910	MS2	MSZ_TMT_M3_080613.raw
qGSITsPQANEQSVtPQRR	118572613	N-Term(TMT6plex); S6(Phospho); T15(Phospho)	S(3): 0.0; T(5): 1.9; S(6): 98.1; S(13): 0.0; T(15): 100.0	Replicate1	Unambiguous	1	1	HCD	18348	Unique	Used	1.144	1.141	1.169		8778	10040	10010	10260				1076	4.42	1	7	76	3	825.052	2473.14	-0.64	29.61	6146	6146	MS2	MSZ_TMT_M3_080613.raw
qVAEQGGDLsPAANR	126362971	N-Term(TMT6plex); S10(Phospho)	S(10): 100.0	Replicate1	Unambiguous	1	1	HCD	18651	Unique	Used	1.021	1.098	1.179		10930	11160	12000	12890		67	4.80241e-06	435		0	30	66	3	607.962	1821.87	1.76	30.93	6469	6469	MS2	MSZ_TMT_M3_080613.raw
gPPQsPVFEGVYNNSR	27262651	N-Term(TMT6plex); S5(Phospho)	S(5): 100.0; Y(12): 0.0; S(15): 0.0	Replicate1	Unambiguous	6	1	HCD	22889	Unique	Used	1.445	1.208	1.206		3515	5078	4246	4239		46	0.000699591	601		0	41	254	3	686.33	2056.98	2.91	54.5	10990	10990	MS2	MSZ_TMT_M3_080613.raw
sTtPPPAEPVSLPQEPPkPR	45359846	N-Term(TMT6plex); T3(Phospho); K18(TMT6plex)	S(1): 33.3; T(2): 33.3; T(3): 33.3; S(11): 0.0	Replicate1	Unambiguous	1	1	HCD	22121	Unique	Used	1.371	1.522	1.336		3827	5248	5823	5113		34	0.0173374	873		0	18	142	3	888.479	2663.42	0.86	48.61	10171	10171	MS2	MSZ_TMT_M3_080613.raw
sPAVATSTAAPPPPSsPLPSk	188497756	N-Term(TMT6plex); S16(Phospho); K21(TMT6plex)	S(1): 0.0; T(6): 0.0; S(7): 0.0; T(8): 0.0; S(15): 50.0; S(16): 50.0; S(20): 0.0	Replicate1	Unambiguous	2	1	HCD	21723	Redundant	Not Used	1.233	1.053	0.945		4277	5273	4503	4043				820	5.16	0	44	148	4	625.339	2498.34	1.79	46.12	9746	9746	MS2	MSZ_TMT_M3_080613.raw
sTPSHGSVSSLNSTGSLsPk	10864047	N-Term(TMT6plex); S18(Phospho); K20(TMT6plex)	S(1): 0.0; T(2): 0.0; S(4): 0.0; S(7): 0.0; S(9): 0.0; S(10): 0.0; S(13): 0.0; T(14): 0.0; S(16): 1.0; S(18): 99.0	Replicate1	Unambiguous	4	1	HCD	20463	Unique	Used	1.51	1.461	1.293		4091	6176	5979	5289		46	0.00117324	932		0	48	131	3	823.421	2468.25	1.66	39.32	8402	8402	MS2	MSZ_TMT_M3_080613.raw
sPSGGAAGPLLTPSQSLDGSR	19923973	N-Term(TMT6plex); S1(Phospho)	S(1): 100.0; S(3): 0.0; T(12): 0.0; S(14): 0.0; S(16): 0.0; S(20): 0.0	Replicate1	Unambiguous	1	1	HCD	23075	Unique	Used	1.207	0.965	1.063		2002	2415	1931	2127		102	2.78352e-09	814		0	0	500	2	1132.56	2264.12	2.21	56.08	11188	11188	MS2	MSZ_TMT_M3_080613.raw
aIGGIILTAsHNPGGPNGDFGIk	21361621	N-Term(TMT6plex); S10(Phospho); K23(TMT6plex)	T(8): 1.3; S(10): 98.7	Replicate1	Unambiguous	2	1	HCD	25015	Redundant	Not Used	1.782	2.342	2.68		642.8	1145	1506	1723				976	4.53	0	18	353	4	686.87	2744.46	1.94	75.93	13304	13304	MS2	MSZ_TMT_M3_080613.raw
sPGALETPSAAGSQGNTASQGk	211971074	N-Term(TMT6plex); S1(Phospho); K22(TMT6plex)	S(1): 100.0; T(7): 0.0; S(9): 0.0; S(13): 0.0; T(17): 0.0; S(19): 0.0	Replicate1	Unambiguous	5	1	HCD	20577	Unique	Used	0.991	0.977	0.907		17630	17470	17220	15990		32	0.0323813	969		0	73	72	3	852.092	2554.26	2.3	39.88	8524	8524	MS2	MSZ_TMT_M3_080613.raw
aAsLNYLNQPSAAPLQVSR	41871946	N-Term(TMT6plex); S3(Phospho)	S(3): 100.0; Y(6): 0.0; S(11): 0.0; S(18): 0.0	Replicate1	Unambiguous	2	1	HCD	23804	Unique	Used	1.274	1.204	1.13		1677	2137	2019	1895		56	0.000113776	927		0	15	395	3	770.402	2309.19	2.79	63.02	11970	11970	MS2	MSZ_TMT_M3_080613.raw
lQQQHSEQPPLQPsPVmTR	39753957	N-Term(TMT6plex); S14(Phospho); M17(Oxidation)	S(6): 0.0; S(14): 100.0; T(18): 0.0	Replicate1	Unambiguous	2	1	HCD	20019	Unique	Used	1.035	0.904	1.075		7052	7299	6374	7584		44	0.00156897	833		0	4	36	3	842.752	2526.24	1.24	37.14	7929	7929	MS2	MSZ_TMT_M3_080613.raw
eALGLGPPAAQLtPPPAPVGLR	123173757	N-Term(TMT6plex); T13(Phospho)	T(13): 100.0	Replicate1	Unambiguous	1	1	HCD	24880	Unique	Used	1.041	1.049	1.16		857.9	893.1	900.3	995.4		43	0.00191452	813		0	42	434	3	811.113	2431.32	-3.15	74.38	13148	13148	MS2	MSZ_TMT_M3_080613.raw
aEVPGATGGDsPHLQPAEPPGEPR	33620747	N-Term(TMT6plex); S11(Phospho)	T(7): 1.9; S(11): 98.1	Replicate1	Unambiguous	1	1	HCD	21404	Unique	Used	1.23	1.257	1.195		7022	8635	8826	8393		54	0.000176383	858		0	29	112	3	892.428	2675.27	0.86	44.21	9406	9406	MS2	MSZ_TMT_M3_080613.raw
vSDQNsPVLPk	260064009	N-Term(TMT6plex); S6(Phospho); K11(TMT6plex)	S(2): 0.0; S(6): 100.0	Replicate1	Unambiguous	1	1	HCD	21687	Redundant	Not Used	1.17	0.999	1.06		27600	32290	27580	29250				390	3.83	0	13	133	2	861.466	1721.93	0.65	45.9	9708	9708	MS2	MSZ_TMT_M3_080613.raw
lAAAEETAVsPR	39930541	N-Term(TMT6plex); S10(Phospho)	T(7): 0.0; S(10): 100.0	Replicate1	Unambiguous	1	1	HCD	21091	Redundant	Not Used	1.142	1.173	1.47		13780	15740	16160	20260				305	3.34	0	29	161	2	762.389	1523.77	2.5	42.43	9072	9072	MS2	MSZ_TMT_M3_080613.raw
ePAITSQNsPEAR	45439355	N-Term(TMT6plex); S9(Phospho)	T(5): 0.0; S(6): 0.0; S(9): 100.0	Replicate1	Unambiguous	2	1	HCD	18468	Redundant	Not Used	1.408	1.339	1.379		8425	11860	11280	11620				360	3.37	0	0	131	2	854.911	1708.82	2.97	30.13	6274	6274	MS2	MSZ_TMT_M3_080613.raw
aQSLVISPPAPsPR	103472005	N-Term(TMT6plex); S12(Phospho)	S(3): 0.0; S(7): 0.0; S(12): 100.0	Replicate1	Unambiguous	2	1	HCD	22751	Redundant	Not Used	0.846	0.888	0.787		6064	5130	5383	4771				307	3.48	0	41	460	2	864.969	1728.93	3.29	53.35	10843	10843	MS2	MSZ_TMT_M3_080613.raw
lDSsPSVSSTLAAk	304376301	N-Term(TMT6plex); S4(Phospho); K14(TMT6plex)	S(3): 0.0; S(4): 100.0; S(6): 0.0; S(8): 0.0; S(9): 0.0; T(10): 0.0	Replicate1	Unambiguous	5	1	HCD	23163	Redundant	Not Used	1.431	1.304	1.153		4394	6287	5729	5067				548	4.48	0	14	500	2	951.008	1901.01	2.3	56.94	11282	11282	MS2	MSZ_TMT_M3_080613.raw
nAEAVLQsPGLSGk	372266129	N-Term(TMT6plex); S8(Phospho); K14(TMT6plex)	S(8): 100.0; S(12): 0.0	Replicate1	Unambiguous	3	1	HCD	22790	Redundant	Not Used	1.134	0.989	0.984		4307	4885	4261	4237				490	4.58	0	15	431	2	955.016	1909.02	2.37	53.66	10884	10884	MS2	MSZ_TMT_M3_080613.raw
qNsSSSDSGGSIVR	56682953	N-Term(TMT6plex); S3(Phospho)	S(3): 50.0; S(4): 50.0; S(5): 0.0; S(6): 0.0; S(8): 0.0; S(11): 0.0	Replicate1	Unambiguous	1	1	HCD	17132	Redundant	Not Used	1.153	1.041	1.12		9139	10540	9516	10240				274	3.46	0	0	161	2	845.387	1689.77	1.47	24.44	4849	4849	MS2	MSZ_TMT_M3_080613.raw
sGAQASSTPLSPtR	27436948	N-Term(TMT6plex); T13(Phospho)	S(1): 0.0; S(6): 0.0; S(7): 0.0; T(8): 1.0; S(11): 98.9; T(13): 0.0	Replicate1	Unambiguous	3	1	HCD	18001	Redundant	Not Used	1.039	0.954	1.003		25310	26290	24130	25390				244	3.1	0	26	102	2	834.912	1668.82	1.09	28.11	5776	5776	MS2	MSZ_TMT_M3_080613.raw
sLYASsPGGVYATR	62414289	N-Term(TMT6plex); S6(Phospho)	S(1): 0.0; Y(3): 0.0; S(5): 1.9; S(6): 98.1; Y(11): 0.0; T(13): 0.0	Replicate1	Unambiguous	1	1	HCD	22241	Redundant	Not Used	0.985	0.849	0.888		11990	11810	10180	10650				321	4.14	0	8	240	2	869.426	1737.84	1.71	49.43	10299	10299	MS2	MSZ_TMT_M3_080613.raw
aEDGATPSPSNEtPk	153070260	N-Term(TMT6plex); T13(Phospho); K15(TMT6plex)	T(6): 0.0; S(8): 0.0; S(10): 0.0; T(13): 100.0	Replicate1	Unambiguous	1	1	HCD	18337	Redundant	Not Used	1.512	1.15	1.171		7587	11470	8724	8885				534	3.76	0	6	149	2	1019.99	2038.97	0.61	29.56	6134	6134	MS2	MSZ_TMT_M3_080613.raw
aSsHSSQTQGGGSVTk	27436948	N-Term(TMT6plex); S3(Phospho); K16(TMT6plex)	S(2): 50.0; S(3): 50.0; S(5): 0.0; S(6): 100.0; T(8): 0.0; S(13): 0.0; T(15): 0.0	Replicate1	Unambiguous	4	1	HCD	16338	Redundant	Not Used	1.161	1.386	1.482		13020	15120	18050	19300				519	3.99	0	7	69	2	1029.01	2057.01	1.12	21.18	4002	4002	MS2	MSZ_TMT_M3_080613.raw
gPPQsPVFEGVYNNSR	27262651	N-Term(TMT6plex); S5(Phospho)	S(5): 100.0; Y(12): 0.0; S(15): 0.0	Replicate1	Unambiguous	6	1	HCD	22904	Redundant	Not Used	0.977	0.938	0.895		6592	6439	6185	5899				481	3.76	0	29	413	2	1028.99	2056.98	3.15	54.62	11006	11006	MS2	MSZ_TMT_M3_080613.raw
rQsPLPPQk	170763500	N-Term(TMT6plex); S3(Phospho); K9(TMT6plex)	S(3): 100.0	Replicate1	Unambiguous	1	1	HCD	18128	Unique	Used	1.433	1.174	1.343		41600	59600	48820	55890				321	3.37	1	34	25	3	530.305	1588.9	1.49	28.67	5912	5912	MS2	MSZ_TMT_M3_080613.raw
rQsPLPPQk	170763500	N-Term(TMT6plex); S3(Phospho); K9(TMT6plex)	S(3): 100.0	Replicate1	Unambiguous	1	1	HCD	18340	Redundant	Not Used	1.136	1.04	1.092		33300	37820	34620	36370				313	3.43	1	29	33	3	530.304	1588.9	0.8	29.58	6138	6138	MS2	MSZ_TMT_M3_080613.raw
aPGsPLSSEGAAGEGVR	217035154	N-Term(TMT6plex); S4(Phospho)	S(4): 100.0; S(7): 0.0; S(8): 0.0	Replicate1	Unambiguous	1	1	HCD	20461	Redundant	Not Used	1.002	0.994	0.985		7815	7834	7765	7701				463	4	0	25	182	2	925.948	1850.89	1.66	39.31	8400	8400	MS2	MSZ_TMT_M3_080613.raw
qRsPIALPVk	154146193	N-Term(TMT6plex); S3(Phospho); K10(TMT6plex)	S(3): 100.0	Replicate1	Unambiguous	1	1	HCD	22259	Redundant	Not Used	1.496	1.419	1.412		10830	16210	15370	15300				227	4.36	1	11	145	3	549.665	1646.98	2.58	49.57	10318	10318	MS2	MSZ_TMT_M3_080613.raw
yWGPAsPTHk	21264616	N-Term(TMT6plex); S6(Phospho); K10(TMT6plex)	Y(1): 0.0; S(6): 100.0; T(8): 0.0	Replicate1	Unambiguous	1	1	HCD	22081	Redundant	Not Used	1.248	1.023	1.014		11950	14920	12220	12110				390	3.24	0	31	233	3	561.29	1681.86	3.18	48.34	10128	10128	MS2	MSZ_TMT_M3_080613.raw
aQLEPVAsPAk	41322923	N-Term(TMT6plex); S8(Phospho); K11(TMT6plex)	S(8): 100.0	Replicate1	Unambiguous	8	1	HCD	21330	Redundant	Not Used	1.073	1.16	1.164		7124	7647	8262	8295				340	3.67	0	13	179	3	550.309	1648.91	2.75	43.74	9327	9327	MS2	MSZ_TMT_M3_080613.raw
eAALPPVsPLk	302699239	N-Term(TMT6plex); S8(Phospho); K11(TMT6plex)	S(8): 100.0	Replicate1	Unambiguous	6	1	HCD	23569	Redundant	Not Used	1.279	1.316	1.421		1101	1408	1449	1564				276	3.2	0	10	500	3	553.989	1659.95	2.81	60.75	11716	11716	MS2	MSZ_TMT_M3_080613.raw
eTPHsPPGGVk	217035154	N-Term(TMT6plex); S5(Phospho); K11(TMT6plex)	T(2): 0.0; S(5): 100.0	Replicate1	Unambiguous	1	1	HCD	18447	Redundant	Not Used	1.026	1.07	1.043		33400	34270	35750	34840				426	3.45	0	19	43	3	548.624	1643.86	0.65	30.04	6252	6252	MS2	MSZ_TMT_M3_080613.raw
gsPTRPNPPVR	4503379	N-Term(TMT6plex); S2(Phospho)	S(2): 100.0; T(4): 0.0	Replicate1	Unambiguous	2	1	HCD	16793	Unique	Used	0.923	0.766	0.893		134700	124200	103200	120300				286	3.43	0	7	5	3	496.263	1486.77	0.2	23	4488	4488	MS2	MSZ_TMT_M3_080613.raw
kELsPAGSISk	197333695	N-Term(TMT6plex); K1(TMT6plex); S4(Phospho); K11(TMT6plex)	S(4): 100.0; S(8): 0.0; S(10): 0.0	Replicate1	Unambiguous	3	1	HCD	21426	Redundant	Not Used	1.199	0.946	0.902		7858	9425	7436	7084				309	3.02	1	45	182	3	628.699	1884.08	0.97	44.33	9429	9429	MS2	MSZ_TMT_M3_080613.raw
aEEDEILNRsPR	10716563	N-Term(TMT6plex); S10(Phospho)	S(10): 100.0	Replicate1	Unambiguous	1	1	HCD	20333	Redundant	Not Used	1.052	0.997	0.99		61220	64390	61040	60630				336	3.75	1	7	13	3	579.952	1737.84	1.92	38.68	8264	8264	MS2	MSZ_TMT_M3_080613.raw
aITSLLGGGsPk	47578107	N-Term(TMT6plex); S10(Phospho); K12(TMT6plex)	T(3): 0.0; S(4): 0.0; S(10): 100.0	Replicate1	Unambiguous	2	1	HCD	24692	Redundant	Not Used	1.137	0.971	0.991		2096	2383	2037	2077				331	4.94	0	19	500	3	546.98	1638.92	0.52	72.25	12936	12936	MS2	MSZ_TMT_M3_080613.raw
qSHSEsPSLQSk	118572613	N-Term(TMT6plex); S6(Phospho); K12(TMT6plex)	S(2): 0.0; S(4): 0.0; S(6): 100.0; S(8): 0.0; S(11): 0.0	Replicate1	Unambiguous	1	1	HCD	17725	Redundant	Not Used	1.024	0.997	0.991		127500	130600	127100	126400				451	4.68	0	36	12	3	618.313	1852.92	1.43	26.93	5482	5482	MS2	MSZ_TMT_M3_080613.raw
rGEsLDNLDSPR	33598968	N-Term(TMT6plex); S4(Phospho)	S(4): 100.0; S(10): 0.0	Replicate1	Unambiguous	2	1	HCD	19601	Redundant	Not Used	1.113	1.062	0.936		16120	17940	17110	15080				406	4.34	1	50	96	3	556.604	1667.8	1.13	35.1	7483	7483	MS2	MSZ_TMT_M3_080613.raw
aLPNNTSSsPQPk	187830901	N-Term(TMT6plex); S9(Phospho); K13(TMT6plex)	T(6): 0.8; S(7): 0.8; S(8): 0.8; S(9): 97.5	Replicate1	Unambiguous	12	1	HCD	19388	Redundant	Not Used	0.957	0.843	1.033		123200	118000	103900	127300				410	3.62	0	8	4	3	626.997	1878.98	2.2	34.18	7256	7256	MS2	MSZ_TMT_M3_080613.raw
aTAPQTQHVsPmR	194239729	N-Term(TMT6plex); S10(Phospho); M12(Oxidation)	T(2): 0.0; T(6): 0.0; S(10): 100.0	Replicate1	Unambiguous	4	1	HCD	16171	Redundant	Not Used	1.028	0.901	0.844		25880	26620	23330	21840				356	4.39	0	27	34	3	583.617	1748.84	0.24	20.51	3824	3824	MS2	MSZ_TMT_M3_080613.raw
aVAGVmITAsHNR	31377548	N-Term(TMT6plex); M6(Oxidation); S10(Phospho)	T(8): 0.0; S(10): 100.0	Replicate1	Unambiguous	1	1	HCD	19662	Redundant	Not Used	1.362	1.292	1.494		15840	21570	20470	23660				310	3.96	0	17	31	3	551.279	1651.82	2	35.39	7548	7548	MS2	MSZ_TMT_M3_080613.raw
skPIPImPAsPQk	171460918	N-Term(TMT6plex); K2(TMT6plex); M7(Oxidation); S10(Phospho); K13(TMT6plex)	S(1): 0.0; S(10): 100.0	Replicate1	Unambiguous	7	1	HCD	21702	Redundant	Not Used	1.495	1.32	1.349		14210	21240	18750	19170				278	4.63	0	26	65	3	726.418	2177.24	0.86	45.99	9724	9724	MS2	MSZ_TMT_M3_080613.raw
aQSLVISPPAPsPR	103472005	N-Term(TMT6plex); S12(Phospho)	S(3): 0.0; S(7): 0.0; S(12): 100.0	Replicate1	Unambiguous	2	1	HCD	22750	Unique	Used	1.367	0.998	1.169		2359	3226	2354	2758				392	3.15	0	39	188	3	576.982	1728.93	3.32	53.34	10842	10842	MS2	MSZ_TMT_M3_080613.raw
lTFDSSFsPNTGkk	4507879	N-Term(TMT6plex); S8(Phospho); K13(TMT6plex); K14(TMT6plex)	T(2): 0.0; S(5): 0.0; S(6): 0.0; S(8): 100.0; T(11): 0.0	Replicate1	Unambiguous	1	1	HCD	23945	Unique	Used	1.039	0.946	1.017		16970	17620	16050	17260				586	4.6	1	41	323	3	766.079	2296.22	1.78	64.35	12120	12120	MS2	MSZ_TMT_M3_080613.raw
dGcAGGGsRGGEGGR	170650661	N-Term(TMT6plex); C3(Carbamidomethyl); S8(Phospho)	S(8): 100.0	Replicate1	Unambiguous	1	1	HCD	14257	Redundant	Not Used	0.958	1.157	1.127		22840	21890	26410	25730				201	3.87	1	29	84	3	553.568	1658.69	-0.18	12.94	1782	1782	MS2	MSZ_TMT_M3_080613.raw
vLsPTAAkPSPFEGk	25777671	N-Term(TMT6plex); S3(Phospho); K8(TMT6plex); K15(TMT6plex)	S(3): 100.0; T(5): 0.0; S(10): 0.0	Replicate1	Unambiguous	1	1	HCD	23579	Unique	Used	1.016	0.91	0.905		10680	10850	9718	9664				306	3.91	0	20	409	3	766.104	2296.3	2.7	60.83	11727	11727	MS2	MSZ_TMT_M3_080613.raw
hRPsPPAtPPPk	42542379	N-Term(TMT6plex); S4(Phospho); T8(Phospho); K12(TMT6plex)	S(4): 100.0; T(8): 100.0	Replicate1	Unambiguous	1	1	HCD	17802	Unique	Used	1.363	1.217	1.186		17030	23200	20720	20200				508	3.42	0	43	57	3	633.993	1899.97	0.26	27.26	5564	5564	MS2	MSZ_TMT_M3_080613.raw
asPGLLPVANGNSLNk	5174545	N-Term(TMT6plex); S2(Phospho); K16(TMT6plex)	S(2): 100.0; S(13): 0.0	Replicate1	Unambiguous	1	1	HCD	23807	Redundant	Not Used	1.042	0.931	0.887		2859	2980	2661	2535				543	4.28	0	31	500	3	697.389	2090.15	4.91	63.05	11973	11973	MS2	MSZ_TMT_M3_080613.raw
aSPsPQPSSQPLQIHR	19923497	N-Term(TMT6plex); S4(Phospho)	S(2): 0.0; S(4): 100.0; S(8): 0.0; S(9): 0.0	Replicate1	Unambiguous	1	1	HCD	19587	Redundant	Not Used	1.058	0.918	0.988		21510	22770	19750	21260				583	3.93	0	60	57	3	680.348	2039.03	1.25	35.04	7468	7468	MS2	MSZ_TMT_M3_080613.raw
lSSPAAFLPAcNsPSk	29789060	N-Term(TMT6plex); C11(Carbamidomethyl); S13(Phospho); K16(TMT6plex)	S(2): 0.0; S(3): 0.0; S(13): 98.7; S(15): 1.3	Replicate1	Unambiguous	1	1	HCD	24614	Unique	Used	1.179	1.078	0.959		1033	1219	1114	991.1				734	3.51	0	54	500	3	729.043	2185.11	0.56	71.43	12851	12851	MS2	MSZ_TMT_M3_080613.raw
sPSFGDPQLsPEARPR	150417971	N-Term(TMT6plex); S10(Phospho)	S(1): 0.0; S(3): 0.0; S(10): 100.0	Replicate1	Unambiguous	1	1	HCD	21582	Unique	Used	1.036	0.849	0.921		12310	12750	10460	11340				766	4.2	0	80	91	3	684.005	2050	2.76	45.24	9596	9596	MS2	MSZ_TMT_M3_080613.raw
sVGGSGGGsFGDNLVTR	27436948	N-Term(TMT6plex); S9(Phospho)	S(1): 0.0; S(5): 0.0; S(9): 100.0; T(16): 0.0	Replicate1	Unambiguous	3	1	HCD	22556	Redundant	Not Used	1.196	1.18	1.237		5017	6002	5922	6207				505	6.42	0	32	166	3	625.966	1875.88	2.03	51.8	10635	10635	MS2	MSZ_TMT_M3_080613.raw
tGsYGALAEITASk	219842214	N-Term(TMT6plex); S3(Phospho); K14(TMT6plex)	T(1): 0.0; S(3): 100.0; Y(4): 0.0; T(11): 0.0; S(13): 0.0	Replicate1	Unambiguous	4	1	HCD	24507	Unique	Used	0.989	0.813	0.907		5130	5074	4170	4654		58	5.03661e-05	664		0	24	500	2	954	1906.99	-0.23	70.24	12732	12732	MS2	MSZ_TMT_M3_080613.raw
sPGNTSQPPAFFSk	331284176	N-Term(TMT6plex); S1(Phospho); K14(TMT6plex)	S(1): 100.0; T(5): 0.0; S(6): 0.0; S(13): 0.0	Replicate1	Unambiguous	3	1	HCD	23799	Redundant	Not Used	1.47	1.508	1.29		2890	4250	4358	3728				527	4.2	0	36	406	3	668.343	2003.01	5.23	62.96	11964	11964	MS2	MSZ_TMT_M3_080613.raw
ssPSARPPDVPGQQPQAAk	308081964	N-Term(TMT6plex); S2(Phospho); K19(TMT6plex)	S(1): 49.7; S(2): 49.7; S(4): 0.6	Replicate1	Unambiguous	2	1	HCD	19474	Unique	Used	1.073	0.896	1.015		17460	18740	15650	17730				910	5.13	0	38	124	3	819.429	2456.27	1.31	34.54	7347	7347	MS2	MSZ_TMT_M3_080613.raw
aAPEASsPPASPLQHLLPGk	79750824	N-Term(TMT6plex); S7(Phospho); K20(TMT6plex)	S(6): 50.0; S(7): 50.0; S(11): 0.0	Replicate1	Unambiguous	2	1	HCD	24621	Redundant	Not Used	1.305	1.249	1.14		2849	3719	3559	3249				553	6.24	0	15	500	3	836.119	2506.34	-1.58	71.51	12859	12859	MS2	MSZ_TMT_M3_080613.raw
gLLPGGTQVLDGTSGFsPAPk	88758580	N-Term(TMT6plex); S17(Phospho); K21(TMT6plex)	T(7): 0.0; T(13): 0.0; S(14): 0.0; S(17): 100.0	Replicate1	Unambiguous	1	1	HCD	25086	Redundant	Not Used	1.312	0.961	1.058		376.4	493.9	361.8	398.1				644	2.96	0	23	500	3	846.45	2537.33	-2.99	76.66	13381	13381	MS2	MSZ_TMT_M3_080613.raw
kQsLGELIGTLNAAk	4507645	N-Term(TMT6plex); K1(TMT6plex); S3(Phospho); K15(TMT6plex)	S(3): 100.0; T(10): 0.0	Replicate1	Unambiguous	2	1	HCD	25397	Unique	Used	0.947	0.67	0.863		1802	1707	1207	1556				288	3.87	1	4	242	4	578.341	2310.34	0.65	81.31	13837	13837	MS2	MSZ_TMT_M3_080613.raw
iAcEEEFsDsEEEGEGGRk	13128860	N-Term(TMT6plex); C3(Carbamidomethyl); S8(Phospho); S10(Phospho); K19(TMT6plex)	S(8): 100.0; S(10): 100.0	Replicate1	Unambiguous	1	1	HCD	21890	Redundant	Not Used	1.19	1.041	1.044		3161	3764	3291	3301				977	3.38	1	31	322	3	926.056	2776.15	2.13	47.1	9924	9924	MS2	MSZ_TMT_M3_080613.raw
sLPAGDALYLSFNPPQPSR	15011974	N-Term(TMT6plex); S1(Phospho)	S(1): 100.0; Y(9): 0.0; S(11): 0.0; S(18): 0.0	Replicate1	Unambiguous	3	1	HCD	25428	Redundant	Not Used	1.038	1.327	0.835		307.6	319.2	408	256.8				850	2.96	0	14	500	3	780.393	2339.16	-0.06	81.83	13888	13888	MS2	MSZ_TMT_M3_080613.raw
aAPEASsPPAsPLQHLLPGk	79750824	N-Term(TMT6plex); S7(Phospho); S11(Phospho); K20(TMT6plex)	S(6): 50.0; S(7): 50.0; S(11): 100.0	Replicate1	Unambiguous	2	1	HCD	24666	Redundant	Not Used	1.122	1.029	0.97		790.5	886.9	813.7	766.4				744	3.45	0	14	500	3	862.774	2586.31	-2.22	71.97	12907	12907	MS2	MSZ_TMT_M3_080613.raw
sLPAGDALYLSFNPPQPSR	15011974	N-Term(TMT6plex); S1(Phospho)	S(1): 100.0; Y(9): 0.0; S(11): 0.0; S(18): 0.0	Replicate1	Unambiguous	3	1	HCD	25485	Unique	Used	1.443	1.675	1.884		248.2	358.3	415.9	467.7		51	0.000380909	893		0	7	500	3	780.393	2339.17	1.03	82.85	13988	13988	MS2	MSZ_TMT_M3_080613.raw
sPGALETPSAAGSQGNTASQGk	211971074	N-Term(TMT6plex); S1(Phospho); K22(TMT6plex)	S(1): 100.0; T(7): 0.0; S(9): 0.0; S(13): 0.0; T(17): 0.0; S(19): 0.0	Replicate1	Unambiguous	5	1	HCD	20577	Redundant	Not Used	0.991	0.977	0.907		17630	17470	17220	15990				1271	5.44	0	73	72	3	852.092	2554.26	2.3	39.88	8524	8524	MS2	MSZ_TMT_M3_080613.raw
qAsTDAGTAGALTPQHVR	303523511	N-Term(TMT6plex); S3(Phospho)	S(3): 99.0; T(4): 1.0; T(8): 0.0; T(13): 0.0	Replicate1	Unambiguous	3	1	HCD	19125	Unique	Used	1.198	1.261	1.092		8150	9768	10280	8904		90	3.56045e-08	642		0	7	51	3	697.347	2090.03	1.28	32.99	6975	6975	MS2	MSZ_TMT_M3_080613.raw
tQPDGTSVPGEPAsPISQR	71361682	N-Term(TMT6plex); S14(Phospho)	T(1): 0.0; T(6): 0.0; S(7): 0.0; S(14): 100.0; S(17): 0.0	Replicate1	Unambiguous	1	1	HCD	20294	Unique	Used	1.107	0.967	1.026		6543	7245	6325	6715		52	0.000187857	662		0	0	113	2	1117.04	2233.08	3.33	38.48	8222	8222	MS2	MSZ_TMT_M3_080613.raw
kLsLGQYDNDAGGQLPFSk	65288071	N-Term(TMT6plex); K1(TMT6plex); S3(Phospho); K19(TMT6plex)	S(3): 100.0; Y(7): 0.0; S(18): 0.0	Replicate1	Unambiguous	1	1	HCD	24826	Unique	Used	0.838	0.752	0.819		3113	2610	2342	2548		60	4.24519e-05	824		1	25	500	3	935.831	2805.48	-0.6	73.8	13088	13088	MS2	MSZ_TMT_M3_080613.raw
aQsSPASATFPVSVQEPPTkPR	153085395	N-Term(TMT6plex); S3(Phospho); K20(TMT6plex)	S(3): 98.8; S(4): 1.2; S(7): 0.0; T(9): 0.0; S(13): 0.0; T(19): 0.0	Replicate1	Unambiguous	1	1	HCD	22819	Unique	Used	1.329	1.359	1.493		1810	2405	2459	2702		54	0.000186078	901		0	9	500	3	940.83	2820.48	1.94	53.9	10915	10915	MS2	MSZ_TMT_M3_080613.raw
sFsADNFIGIQR	22749085	N-Term(TMT6plex); S3(Phospho)	S(1): 0.0; S(3): 100.0	Replicate1	Unambiguous	2	1	HCD	24639	Redundant	Not Used	1.2	1.03	1.178		2069	2483	2131	2438				430	3.9	0	17	500	2	832.403	1663.8	-2.9	71.7	12878	12878	MS2	MSZ_TMT_M3_080613.raw
ssGTNFQGLPSk	54860105	N-Term(TMT6plex); S2(Phospho); K12(TMT6plex)	S(1): 0.9; S(2): 99.1; T(4): 0.0; S(11): 0.0	Replicate1	Unambiguous	2	1	HCD	22438	Redundant	Not Used	2.351	2.345	2.461		5793	13620	13580	14260				490	4.3	0	11	269	2	880.954	1760.9	1.8	50.9	10509	10509	MS2	MSZ_TMT_M3_080613.raw
nSsPAPPQPAPGk	157817073	N-Term(TMT6plex); S3(Phospho); K13(TMT6plex)	S(2): 0.7; S(3): 99.3	Replicate1	Unambiguous	2	1	HCD	18366	Redundant	Not Used	1.476	1.359	1.549		7029	10380	9552	10890				506	4.38	0	0	139	2	893.469	1785.93	0.12	29.69	6165	6165	MS2	MSZ_TMT_M3_080613.raw
vDsTTcLFPVEEk	205277386	N-Term(TMT6plex); S3(Phospho); C6(Carbamidomethyl); K13(TMT6plex)	S(3): 100.0; T(4): 0.0; T(5): 0.0	Replicate1	Unambiguous	2	1	HCD	24657	Redundant	Not Used	1.286	1.324	1.405		3166	4073	4192	4448				707	4.37	0	19	500	2	1032.01	2063.01	-1.62	71.88	12898	12898	MS2	MSZ_TMT_M3_080613.raw
gSGTAsDDEFENLR	61676188	N-Term(TMT6plex); S6(Phospho)	S(2): 0.0; T(4): 0.0; S(6): 100.0	Replicate1	Unambiguous	1	1	HCD	22142	Redundant	Not Used	1.28	1.082	1.019		6278	8038	6790	6396				364	4.64	0	59	437	2	903.893	1806.78	2.59	48.75	10193	10193	MS2	MSZ_TMT_M3_080613.raw
sHsAEGGk	16332364	N-Term(TMT6plex); S3(Phospho); K8(TMT6plex)	S(1): 0.0; S(3): 100.0	Replicate1	Unambiguous	2	1	HCD	14959	Redundant	Not Used	1.19	1.09	1.104		80990	96340	88240	89430				152	3.82	0	23	44	3	437.555	1310.65	-0.44	15.73	2531	2531	MS2	MSZ_TMT_M3_080613.raw
qVAEQGGDLsPAANR	126362971	N-Term(TMT6plex); S10(Phospho)	S(10): 100.0	Replicate1	Unambiguous	1	1	HCD	18685	Redundant	Not Used	0.931	0.704	0.961		45920	42740	32340	44140				368	3.77	0	8	36	2	911.439	1821.87	0.66	31.08	6506	6506	MS2	MSZ_TMT_M3_080613.raw
tGsESSQTGTSTTSSR	50053795	N-Term(TMT6plex); S3(Phospho)	T(1): 0.0; S(3): 100.0; S(5): 0.0; S(6): 0.0; T(8): 0.0; T(10): 0.0; S(11): 0.0; T(12): 0.0; T(13): 0.0; S(14): 0.0; S(15): 0.0	Replicate1	Unambiguous	1	1	HCD	14968	Redundant	Not Used	1.379	1.167	1.089		12130	16720	14160	13210				361	3.85	0	3	48	2	941.916	1882.82	0.71	15.76	2541	2541	MS2	MSZ_TMT_M3_080613.raw
rQsPLPPQk	170763500	N-Term(TMT6plex); S3(Phospho); K9(TMT6plex)	S(3): 100.0	Replicate1	Unambiguous	1	1	HCD	17681	Redundant	Not Used	1.009	0.964	1.001		71950	72570	69380	72040				296	3.83	1	21	17	3	530.305	1588.9	1.14	26.74	5435	5435	MS2	MSZ_TMT_M3_080613.raw
aPsPTAEQPPGGGDSAR	5174607	N-Term(TMT6plex); S3(Phospho)	S(3): 100.0; T(5): 0.0; S(15): 0.0	Replicate1	Unambiguous	1	1	HCD	17869	Redundant	Not Used	1.037	0.892	0.969		4879	5061	4350	4729				429	3.2	0	9	122	2	952.443	1903.88	1.66	27.54	5635	5635	MS2	MSZ_TMT_M3_080613.raw
lPSGSGAAsPTGSAVDIR	61743954	N-Term(TMT6plex); S9(Phospho)	S(3): 0.0; S(5): 0.0; S(9): 50.0; T(11): 50.0; S(13): 0.0	Replicate1	Unambiguous	1	1	HCD	22227	Redundant	Not Used	1.16	0.946	1.058		6851	7947	6482	7252				420	6.59	0	23	422	2	976.49	1951.97	2.16	49.32	10284	10284	MS2	MSZ_TMT_M3_080613.raw
sSsPAPADIAQTVQEDLR	5031703	N-Term(TMT6plex); S3(Phospho)	S(1): 33.3; S(2): 33.3; S(3): 33.3; T(12): 0.0	Replicate1	Unambiguous	1	1	HCD	24946	Redundant	Not Used	1.075	0.876	0.903		3007	3234	2633	2714				798	5.5	0	17	498	2	1097.53	2194.05	-3.33	75.09	13222	13222	MS2	MSZ_TMT_M3_080613.raw
sSsVGSSSSYPISPAVSR	41322923	N-Term(TMT6plex); S3(Phospho)	S(1): 0.0; S(2): 50.0; S(3): 50.0; S(6): 100.0; S(7): 0.0; S(8): 0.0; S(9): 0.0; Y(10): 0.0; S(13): 0.0; S(17): 0.0	Replicate1	Unambiguous	8	1	HCD	21511	Redundant	Not Used	1.128	1.004	1.149		3701	4177	3715	4251				627	4.8	0	25	168	2	1032.5	2063.99	1.8	44.84	9520	9520	MS2	MSZ_TMT_M3_080613.raw
gsPQQIDHAk	154355000	N-Term(TMT6plex); S2(Phospho); K10(TMT6plex)	S(2): 100.0	Replicate1	Unambiguous	1	1	HCD	18089	Unique	Used	1.331	1.188	1.266		28260	37610	33570	35790				357	2.83	0	35	53	3	540.284	1618.84	0.53	28.49	5870	5870	MS2	MSZ_TMT_M3_080613.raw
rVPsPTPAPk	118572613	N-Term(TMT6plex); S4(Phospho); K10(TMT6plex)	S(4): 100.0; T(6): 0.0	Replicate1	Unambiguous	1	1	HCD	18640	Unique	Used	1.121	0.981	0.975		72070	80790	70660	70250				325	3.74	1	24	15	3	529.973	1587.9	0.37	30.89	6458	6458	MS2	MSZ_TMT_M3_080613.raw
aGGGGGLGAGsPALSGGQGR	106507164	N-Term(TMT6plex); S11(Phospho)	S(11): 100.0; S(15): 0.0	Replicate1	Unambiguous	1	1	HCD	19611	Redundant	Not Used	1.01	0.778	0.805		13840	13980	10760	11140				474	5.49	0	33	176	2	946.963	1892.92	0.42	35.15	7493	7493	MS2	MSZ_TMT_M3_080613.raw
fkAEAPLPsPk	61743954	N-Term(TMT6plex); K2(TMT6plex); S9(Phospho); K11(TMT6plex)	S(9): 100.0	Replicate1	Unambiguous	1	1	HCD	22862	Redundant	Not Used	1.222	0.947	0.983		16500	20160	15630	16210				248	5.19	1	35	411	3	651.38	1952.12	1.2	54.28	10961	10961	MS2	MSZ_TMT_M3_080613.raw
vkPAsPVAQPk	151301053	N-Term(TMT6plex); K2(TMT6plex); S5(Phospho); K11(TMT6plex)	S(5): 100.0	Replicate1	Unambiguous	1	1	HCD	19675	Unique	Used	1.081	0.966	1.004		49860	53900	48180	50050				212	4.25	0	43	61	3	630.38	1889.12	0.87	35.45	7562	7562	MS2	MSZ_TMT_M3_080613.raw
rGsSPGSLEIPk	51226124	N-Term(TMT6plex); S3(Phospho); K12(TMT6plex)	S(3): 100.0; S(4): 0.0; S(7): 0.0	Replicate1	Unambiguous	2	1	HCD	21825	Unique	Used	1.315	1.348	1.272		10810	14210	14570	13750				409	4.66	1	26	153	3	589.327	1765.97	2.99	46.72	9855	9855	MS2	MSZ_TMT_M3_080613.raw
rGsSSDEEGGPk	21493024	N-Term(TMT6plex); S3(Phospho); K12(TMT6plex)	S(3): 50.0; S(4): 50.0; S(5): 0.0	Replicate1	Unambiguous	2	1	HCD	15897	Redundant	Not Used	0.978	0.905	0.796		55810	54610	50540	44440				394	5.01	1	48	33	3	581.948	1743.83	-0.37	19.38	3532	3532	MS2	MSZ_TMT_M3_080613.raw
rPEsPSEISPIk	42734325	N-Term(TMT6plex); S4(Phospho); K12(TMT6plex)	S(4): 100.0; S(6): 0.0; S(9): 0.0	Replicate1	Unambiguous	1	1	HCD	21481	Redundant	Not Used	1.086	1.016	1.091		12670	13770	12880	13830				472	4.94	0	20	121	3	626.677	1878.02	1.57	44.67	9488	9488	MS2	MSZ_TMT_M3_080613.raw
nLNNSNLFsPVNR	21264369	N-Term(TMT6plex); S9(Phospho)	S(5): 0.0; S(9): 100.0	Replicate1	Unambiguous	4	1	HCD	23421	Redundant	Not Used	1.523	1.431	1.313		1481	2256	2120	1944				492	4.98	0	14	408	3	599.968	1797.89	3.09	59.35	11558	11558	MS2	MSZ_TMT_M3_080613.raw
lTFDTTFsPNTGkk	42476281	N-Term(TMT6plex); S8(Phospho); K13(TMT6plex); K14(TMT6plex)	T(2): 0.0; T(5): 0.0; T(6): 0.0; S(8): 100.0; T(11): 0.0	Replicate1	Unambiguous	2	1	HCD	24216	Redundant	Not Used	0.949	0.924	0.971		6684	6346	6179	6491				553	4.86	1	28	363	3	775.423	2324.26	1.9	67.16	12414	12414	MS2	MSZ_TMT_M3_080613.raw
rPsASSPNNNTAAk	117190342	N-Term(TMT6plex); S3(Phospho); K14(TMT6plex)	S(3): 100.0; S(5): 0.0; S(6): 0.0; T(11): 0.0	Replicate1	Unambiguous	1	1	HCD	16457	Redundant	Not Used	1.148	1.361	1.436		23810	27340	32390	34190				531	3.35	0	19	25	3	651.67	1953	0.46	21.65	4129	4129	MS2	MSZ_TMT_M3_080613.raw
rsPVPAQIAITVPk	10092601	N-Term(TMT6plex); S2(Phospho); K14(TMT6plex)	S(2): 100.0; T(11): 0.0	Replicate1	Unambiguous	3	1	HCD	23355	Redundant	Not Used	1.253	1.112	1.112		6994	8763	7780	7775				185	6.27	1	40	500	3	672.401	2015.19	2.59	58.72	11488	11488	MS2	MSZ_TMT_M3_080613.raw
sHsPSASQSGSQLR	33598968	N-Term(TMT6plex); S3(Phospho)	S(1): 0.0; S(3): 100.0; S(5): 0.0; S(7): 0.0; S(9): 0.0; S(11): 0.0	Replicate1	Unambiguous	2	1	HCD	15507	Redundant	Not Used	1.218	1.194	1.03		15610	19010	18640	16070				338	3.58	0	19	20	3	579.942	1737.81	-0.45	17.81	3116	3116	MS2	MSZ_TMT_M3_080613.raw
tPAAAAAmNLAsPR	118572613	N-Term(TMT6plex); M8(Oxidation); S12(Phospho)	T(1): 0.0; S(12): 100.0	Replicate1	Unambiguous	1	1	HCD	20464	Redundant	Not Used	1.133	1.071	1.072		8468	9591	9068	9074				414	3.88	0	31	149	3	556.278	1666.82	0.86	39.33	8403	8403	MS2	MSZ_TMT_M3_080613.raw
wDQTADQTPGAtPk	54112117	N-Term(TMT6plex); T12(Phospho); K14(TMT6plex)	T(4): 0.0; T(8): 0.0; T(12): 100.0	Replicate1	Unambiguous	1	1	HCD	21844	Redundant	Not Used	1.115	1.188	1.194		4816	5370	5722	5753				731	3.59	0	20	124	3	685.34	2054.01	2.94	46.83	9875	9875	MS2	MSZ_TMT_M3_080613.raw
gGVTGsPEASISGSk	61743954	N-Term(TMT6plex); S6(Phospho); K15(TMT6plex)	T(4): 0.0; S(6): 100.0; S(10): 0.0; S(12): 0.0; S(14): 0.0	Replicate1	Unambiguous	1	1	HCD	20934	Redundant	Not Used	1.152	1.02	1.295		24250	27930	24730	31410				495	4.05	0	15	19	3	624.656	1871.95	1.55	41.66	8905	8905	MS2	MSZ_TMT_M3_080613.raw
sNsLPHSAVSNAGSk	31317278	N-Term(TMT6plex); S3(Phospho); K15(TMT6plex)	S(1): 1.4; S(3): 98.6; S(7): 0.0; S(10): 0.0; S(14): 0.0	Replicate1	Unambiguous	6	1	HCD	19304	Redundant	Not Used	1.255	1.292	1.318		26410	33140	34120	34790				589	4.07	0	41	47	3	665.343	1994.01	1.35	33.78	7166	7166	MS2	MSZ_TMT_M3_080613.raw
tRHsPtPQQSNR	42542379	N-Term(TMT6plex); S4(Phospho); T6(Phospho)	T(1): 1.2; S(4): 98.8; T(6): 100.0; S(10): 0.0	Replicate1	Unambiguous	1	1	HCD	13862	Redundant	Not Used	1.081	1.443	1.114		6556	7087	9459	7306				365	2.91	1	7	38	3	599.938	1797.8	-0.43	11.26	1361	1361	MS2	MSZ_TMT_M3_080613.raw
rkDsAQDDQAk	372266129	N-Term(TMT6plex); K2(TMT6plex); S4(Phospho); K11(TMT6plex)	S(4): 100.0	Replicate1	Unambiguous	3	1	HCD	16090	Unique	Used	1.392	1.345	1.291		24350	33890	32740	31430				627	4.36	2	32	25	4	508.022	2029.07	-1.17	20.16	3738	3738	MS2	MSZ_TMT_M3_080613.raw
aVtPVPTkTEEVSNLk	39725634	N-Term(TMT6plex); T3(Phospho); K8(TMT6plex); K16(TMT6plex)	T(3): 100.0; T(7): 0.0; T(9): 0.0; S(13): 0.0	Replicate1	Unambiguous	1	1	HCD	22752	Unique	Used	0.803	0.547	0.614		15520	12460	8494	9520				290	4.07	1	21	284	3	827.472	2480.4	1.63	53.36	10844	10844	MS2	MSZ_TMT_M3_080613.raw
dLVLPTQALPAsPALk	5032169	N-Term(TMT6plex); S12(Phospho); K16(TMT6plex)	T(6): 0.0; S(12): 100.0	Replicate1	Unambiguous	1	1	HCD	25189	Redundant	Not Used	0.996	1.167	0.94		730.4	727.5	852.4	686.6				339	4.65	0	25	500	3	724.754	2172.25	1.59	78.12	13524	13524	MS2	MSZ_TMT_M3_080613.raw
dVTNFTVGGFAPmsPR	195546902	N-Term(TMT6plex); M13(Oxidation); S14(Phospho)	T(3): 0.0; T(6): 0.0; S(14): 100.0	Replicate1	Unambiguous	2	1	HCD	24215	Redundant	Not Used	1.421	1.433	1.186		1716	2439	2460	2035				639	4.18	0	36	242	3	674.32	2020.94	1.98	67.15	12413	12413	MS2	MSZ_TMT_M3_080613.raw
gPPQsPVFEGVYNNSR	27262651	N-Term(TMT6plex); S5(Phospho)	S(5): 100.0; Y(12): 0.0; S(15): 0.0	Replicate1	Unambiguous	6	1	HCD	22889	Redundant	Not Used	1.445	1.208	1.206		3515	5078	4246	4239				639	5.12	0	41	254	3	686.33	2056.98	2.91	54.5	10990	10990	MS2	MSZ_TMT_M3_080613.raw
iHIDPEIQDGsPTTSR	196162711	N-Term(TMT6plex); S11(Phospho)	S(11): 97.9; T(13): 1.0; T(14): 0.0; S(15): 1.0	Replicate1	Unambiguous	2	1	HCD	22157	Redundant	Not Used	1.067	1.015	1.048		7133	7609	7242	7473				670	4.45	0	44	215	3	692.337	2075	-2.34	48.87	10209	10209	MS2	MSZ_TMT_M3_080613.raw
sPGHmVILDQTk	62244004	N-Term(TMT6plex); S1(Phospho); M5(Oxidation); K12(TMT6plex)	S(1): 100.0; T(11): 0.0	Replicate1	Unambiguous	2	1	HCD	20864	Redundant	Not Used	1.423	1.403	1.523		11900	16930	16690	18120				498	3.48	0	17	69	3	627.33	1879.98	0.75	41.31	8830	8830	MS2	MSZ_TMT_M3_080613.raw
sTPFIVPSsPTEQEGR	5032189	N-Term(TMT6plex); S9(Phospho)	S(1): 0.0; T(2): 0.0; S(8): 0.0; S(9): 98.9; T(11): 1.1	Replicate1	Unambiguous	3	1	HCD	23118	Redundant	Not Used	1.28	1.199	1.291		1946	2492	2334	2512				716	3.89	0	18	500	3	681	2040.98	-0.08	56.48	11234	11234	MS2	MSZ_TMT_M3_080613.raw
vGGsDEEASGIPSR	47174861	N-Term(TMT6plex); S4(Phospho)	S(4): 100.0; S(9): 0.0; S(13): 0.0	Replicate1	Unambiguous	3	1	HCD	19731	Unique	Used	1.05	0.981	1.005		11460	12040	11250	11520		59	2.12897e-05	339		0	28	168	2	835.386	1669.76	1.01	35.73	7621	7621	MS2	MSZ_TMT_M3_080613.raw
rTNsTGGSSGSSVGGGSGk	38045896	N-Term(TMT6plex); S4(Phospho); K19(TMT6plex)	T(2): 0.0; S(4): 100.0; T(5): 0.0; S(8): 0.0; S(9): 0.0; S(11): 0.0; S(12): 0.0; S(17): 0.0	Replicate1	Unambiguous	2	1	HCD	15943	Redundant	Not Used	1.011	0.898	0.902		24430	24700	21940	22030				841	5.9	1	17	37	3	726.69	2178.05	-0.52	19.56	3581	3581	MS2	MSZ_TMT_M3_080613.raw
smGTGDTPGLEVPSsPLRk	66348045	N-Term(TMT6plex); M2(Oxidation); S15(Phospho); K19(TMT6plex)	S(1): 0.0; T(4): 0.0; T(7): 0.0; S(14): 50.0; S(15): 50.0	Replicate1	Unambiguous	1	1	HCD	22700	Unique	Used	1.187	0.996	1.059		5508	6536	5488	5833				891	4.56	1	38	199	3	828.427	2483.27	2.01	52.96	10788	10788	MS2	MSZ_TMT_M3_080613.raw
aAPEASsPPASPLQHLLPGk	79750824	N-Term(TMT6plex); S7(Phospho); K20(TMT6plex)	S(6): 1.9; S(7): 98.1; S(11): 100.0	Replicate1	Unambiguous	2	1	HCD	24675	Redundant	Not Used	1.306	1.121	1.07		1326	1731	1487	1419				601	4.53	0	20	500	3	836.12	2506.34	-1.14	72.08	12917	12917	MS2	MSZ_TMT_M3_080613.raw
aStFcGTPDYIAPEILQGLk	31377782	N-Term(TMT6plex); T3(Phospho); C5(Carbamidomethyl); K20(TMT6plex)	S(2): 1.2; T(3): 98.8; T(7): 0.0; Y(10): 0.0	Replicate1	Unambiguous	1	1	HCD	25946	Redundant	Not Used	1.441	1.133	1.221		284.3	409.6	322.2	347				660	3.38	0	6	500	3	907.132	2719.38	-0.22	94.11	15109	15109	MS2	MSZ_TMT_M3_080613.raw
sTPSHGSVSSLNsTGSLSPk	10864047	N-Term(TMT6plex); S13(Phospho); K20(TMT6plex)	S(1): 0.0; T(2): 0.0; S(4): 0.0; S(7): 0.0; S(9): 0.0; S(10): 0.0; S(13): 0.0; T(14): 0.0; S(16): 1.0; S(18): 99.0	Replicate1	Unambiguous	4	1	HCD	20463	Redundant	Not Used	1.51	1.461	1.293		4091	6176	5979	5289				977	4.41	0	48	131	3	823.421	2468.25	1.66	39.32	8402	8402	MS2	MSZ_TMT_M3_080613.raw
gRPPAEkLsPNPPNLTk	192807320	N-Term(TMT6plex); K7(TMT6plex); S9(Phospho); K17(TMT6plex)	S(9): 100.0; T(16): 0.0	Replicate1	Unambiguous	6	1	HCD	21605	Unique	Used	1.253	1.191	1.192		4830	6054	5754	5759				364	5.63	1	35	256	4	646.622	2583.47	2.08	45.38	9620	9620	MS2	MSZ_TMT_M3_080613.raw
sVGGSGGGsFGDNLVTR	27436948	N-Term(TMT6plex); S9(Phospho)	S(1): 0.0; S(5): 0.0; S(9): 100.0; T(16): 0.0	Replicate1	Unambiguous	3	1	HCD	22556	Unique	Used	1.196	1.18	1.237		5017	6002	5922	6207		66	6.81146e-06	512		0	32	166	3	625.966	1875.88	2.03	51.8	10635	10635	MS2	MSZ_TMT_M3_080613.raw
sTGsPTQETQAPFIAk	296010963	N-Term(TMT6plex); S4(Phospho); K16(TMT6plex)	S(1): 0.0; T(2): 0.0; S(4): 100.0; T(6): 0.0; T(9): 0.0	Replicate1	Unambiguous	1	1	HCD	22922	Unique	Used	0.908	0.886	1.069		2863	2601	2538	3061		72	2.67553e-06	852		0	4	500	2	1101.07	2201.13	3.3	54.81	11025	11025	MS2	MSZ_TMT_M3_080613.raw
sTtPPPAEPVSLPQEPPkPR	45359846	N-Term(TMT6plex); T3(Phospho); K18(TMT6plex)	S(1): 97.4; T(2): 1.3; T(3): 1.3; S(11): 0.0	Replicate1	Unambiguous	1	1	HCD	22126	Unique	Used	1.225	1.183	1.182		3922	4803	4640	4637				791	5.4	0	16	180	4	666.612	2663.43	2.18	48.64	10176	10176	MS2	MSZ_TMT_M3_080613.raw
kAEDsDsEPEPEDNVR	18860916	K1(TMT6plex); N-Term(TMT6plex); S5(Phospho); S7(Phospho)	S(5): 100.0; S(7): 100.0	Replicate1	Unambiguous	1	1	HCD	18825	Unique	Used	0.988	0.936	0.893		24920	24610	23330	22250		41	0.00154488	381		1	48	75	3	812.353	2435.04	0.9	31.7	6655	6655	MS2	MSZ_TMT_M3_080613.raw
aGmSSNQSISsPVLDAVPR	118572613	N-Term(TMT6plex); M3(Oxidation); S11(Phospho)	S(4): 0.0; S(5): 0.0; S(8): 0.0; S(10): 0.0; S(11): 100.0	Replicate1	Unambiguous	1	1	HCD	23294	Unique	Used	1.212	1.108	1.114		2140	2593	2372	2384		85	1.24271e-07	823		0	21	482	3	747.7	2241.08	2.47	58.14	11422	11422	MS2	MSZ_TMT_M3_080613.raw
aIGGIILTAsHNPGGPNGDFGIk	21361621	N-Term(TMT6plex); S10(Phospho); K23(TMT6plex)	T(8): 0.0; S(10): 100.0	Replicate1	Unambiguous	2	1	HCD	25014	Unique	Used	2.333	2.816	2.882		1591	3711	4479	4585		76	1.07167e-06	953		0	9	499	3	915.49	2744.46	0.72	75.92	13303	13303	MS2	MSZ_TMT_M3_080613.raw
nQkPSQVNGAPGsPTEPAGQk	157694492	N-Term(TMT6plex); K3(TMT6plex); S13(Phospho); K21(TMT6plex)	S(5): 0.0; S(13): 100.0; T(15): 0.0	Replicate1	Unambiguous	2	1	HCD	19036	Unique	Used	1.092	0.906	0.974		25130	27440	22770	24470		61	3.53979e-05	875		0	6	41	3	953.838	2859.5	0.55	32.59	6880	6880	MS2	MSZ_TMT_M3_080613.raw
gPPDFssDEEREPTPVLGSGAAAAGR	4507555	N-Term(TMT6plex); S6(Phospho); S7(Phospho)	S(6): 100.0; S(7): 100.0; T(14): 0.0; S(19): 0.0	Replicate1	Unambiguous	3	1	HCD	23186	Unique	Used	1.014	0.87	0.882		3143	3187	2733	2771		55	0.000116214	735		1	4	428	3	987.109	2959.31	1.74	57.15	11307	11307	MS2	MSZ_TMT_M3_080613.raw
sAsADNLTLPR	190341110	N-Term(TMT6plex); S3(Phospho)	S(1): 0.0; S(3): 100.0; T(8): 0.0	Replicate1	Unambiguous	2	1	HCD	21833	Redundant	Not Used	1.083	0.961	1.111		39940	43260	38390	44380				217	3.73	0	28	50	2	727.368	1453.73	2.96	46.78	9864	9864	MS2	MSZ_TMT_M3_080613.raw
aSGQAFELILsPR	5031851	N-Term(TMT6plex); S11(Phospho)	S(2): 0.0; S(11): 100.0	Replicate1	Unambiguous	2	1	HCD	25042	Redundant	Not Used	1.117	1.059	0.987		5774	6447	6113	5701				293	3.83	0	43	490	2	849.445	1697.88	-0.48	76.2	13333	13333	MS2	MSZ_TMT_M3_080613.raw
aSGQAFELILsPR	5031851	N-Term(TMT6plex); S11(Phospho)	S(2): 0.0; S(11): 100.0	Replicate1	Unambiguous	2	1	HCD	25073	Redundant	Not Used	1.105	1.018	0.931		6922	7646	7048	6441				302	3.97	0	10	264	2	849.443	1697.88	-2.2	76.54	13368	13368	MS2	MSZ_TMT_M3_080613.raw
gPVGTVsEAQLAR	19718759	N-Term(TMT6plex); S7(Phospho)	T(5): 0.0; S(7): 100.0	Replicate1	Unambiguous	2	1	HCD	21661	Redundant	Not Used	1.223	1.164	1.25		18750	22940	21820	23440				336	4.24	0	68	215	2	797.415	1593.82	1.24	45.74	9680	9680	MS2	MSZ_TMT_M3_080613.raw
gGVTGsPEASISGSk	61743954	N-Term(TMT6plex); S6(Phospho); K15(TMT6plex)	T(4): 0.0; S(6): 100.0; S(10): 0.0; S(12): 0.0; S(14): 0.0	Replicate1	Unambiguous	1	1	HCD	20924	Redundant	Not Used	1.106	0.952	0.92		47760	52800	45450	43960				406	3.9	0	13	66	2	936.481	1871.95	1.52	41.61	8894	8894	MS2	MSZ_TMT_M3_080613.raw
sPGsPVGEGTGSPPk	29826323	N-Term(TMT6plex); S4(Phospho); K15(TMT6plex)	S(1): 0.0; S(4): 100.0; T(10): 0.0; S(12): 0.0	Replicate1	Unambiguous	4	1	HCD	19412	Redundant	Not Used	1.424	1.314	1.183		13160	18750	17300	15580				637	4.34	0	0	98	2	946.484	1891.96	1.98	34.27	7281	7281	MS2	MSZ_TMT_M3_080613.raw
tSTTGVATTQSPtPR	33598968	N-Term(TMT6plex); T13(Phospho)	T(1): 0.0; S(2): 0.0; T(3): 0.0; T(4): 0.0; T(8): 0.0; T(9): 0.0; S(11): 99.1; T(13): 0.9	Replicate1	Unambiguous	2	1	HCD	17401	Redundant	Not Used	0.995	0.893	0.778		5782	5752	5164	4498				431	3.28	0	25	108	2	907.449	1813.89	0.72	25.56	5136	5136	MS2	MSZ_TMT_M3_080613.raw
gPPQsPVFEGVYNNSR	27262651	N-Term(TMT6plex); S5(Phospho)	S(5): 100.0; Y(12): 0.0; S(15): 0.0	Replicate1	Unambiguous	6	1	HCD	22971	Redundant	Not Used	1.21	0.929	0.942		4701	5687	4366	4430				534	4.27	0	18	317	2	1028.99	2056.97	1.13	55.18	11077	11077	MS2	MSZ_TMT_M3_080613.raw
rQsPLPPQk	170763500	N-Term(TMT6plex); S3(Phospho); K9(TMT6plex)	S(3): 100.0	Replicate1	Unambiguous	1	1	HCD	17798	Redundant	Not Used	0.987	0.964	1.003		83160	82070	80190	83390				286	3.34	1	15	10	3	530.304	1588.9	-0.47	27.24	5560	5560	MS2	MSZ_TMT_M3_080613.raw
sVGGSGGGsFGDNLVTR	27436948	N-Term(TMT6plex); S9(Phospho)	S(1): 0.0; S(5): 0.0; S(9): 100.0; T(16): 0.0	Replicate1	Unambiguous	3	1	HCD	22552	Redundant	Not Used	1.15	0.899	1.465		10960	12600	9857	16060				444	4.5	0	25	402	2	938.446	1875.88	2.03	51.77	10630	10630	MS2	MSZ_TMT_M3_080613.raw
lPSGSGAAsPTGSAVDIR	61743954	N-Term(TMT6plex); S9(Phospho)	S(3): 0.0; S(5): 0.0; S(9): 50.0; T(11): 50.0; S(13): 0.0	Replicate1	Unambiguous	1	1	HCD	22306	Redundant	Not Used	1.215	1.005	1.103		3305	4015	3320	3646				469	5.16	0	19	264	2	976.49	1951.97	2.48	49.92	10368	10368	MS2	MSZ_TMT_M3_080613.raw
lPsGSGAASPTGSAVDIR	61743954	N-Term(TMT6plex); S3(Phospho)	S(3): 100.0; S(5): 0.0; S(9): 0.0; T(11): 0.0; S(13): 0.0	Replicate1	Unambiguous	1	1	HCD	22451	Redundant	Not Used	1.479	1.839	2.205		3984	5892	7325	8784				393	4.6	0	7	160	2	976.49	1951.97	1.98	51	10523	10523	MS2	MSZ_TMT_M3_080613.raw
rDsELGPGVk	33356148	N-Term(TMT6plex); S3(Phospho); K10(TMT6plex)	S(3): 100.0	Replicate1	Unambiguous	1	1	HCD	19765	Redundant	Not Used	1.525	1.539	2.05		21640	33000	33300	44370				326	4.89	1	24	40	3	532.624	1595.86	1.58	35.89	7658	7658	MS2	MSZ_TMT_M3_080613.raw
rLsQPESAEk	259906020	N-Term(TMT6plex); S3(Phospho); K10(TMT6plex)	S(3): 100.0; S(7): 0.0	Replicate1	Unambiguous	3	1	HCD	18804	Redundant	Not Used	1.177	1.05	1.302		123100	144800	129200	160200				484	4.22	1	10	7	3	561.635	1682.89	1.3	31.6	6633	6633	MS2	MSZ_TMT_M3_080613.raw
tQPDGTSVPGEPAsPISQR	71361682	N-Term(TMT6plex); S14(Phospho)	T(1): 0.0; T(6): 0.0; S(7): 0.0; S(14): 100.0; S(17): 0.0	Replicate1	Unambiguous	1	1	HCD	20294	Redundant	Not Used	1.107	0.967	1.026		6543	7245	6325	6715				700	3.85	0	0	113	2	1117.04	2233.08	3.33	38.48	8222	8222	MS2	MSZ_TMT_M3_080613.raw
hAGNNESHsSR	7662647	N-Term(TMT6plex); S9(Phospho)	S(7): 0.0; S(9): 50.0; S(10): 50.0	Replicate1	Unambiguous	1	1	HCD	13436	Redundant	Not Used	1.691	1.31	2.375		2428	4106	3180	5765				184	5.06	0	4	87	3	502.22	1504.65	-1.57	9.11	907	907	MS2	MSZ_TMT_M3_080613.raw
sSsPELVTHLk	4757766	N-Term(TMT6plex); S3(Phospho); K11(TMT6plex)	S(1): 0.0; S(2): 0.7; S(3): 99.3; T(8): 0.0	Replicate1	Unambiguous	1	1	HCD	22291	Redundant	Not Used	1.383	1.301	1.259		10960	15150	14250	13800				368	4.69	0	29	223	3	579.32	1735.94	2.53	49.81	10352	10352	MS2	MSZ_TMT_M3_080613.raw
rYsPsPPPk	42542379	N-Term(TMT6plex); S3(Phospho); S5(Phospho); K9(TMT6plex)	Y(2): 0.0; S(3): 100.0; S(5): 100.0	Replicate1	Unambiguous	1	1	HCD	19180	Unique	Used	1.163	0.927	1.152		31240	36350	28970	35980				345	3.29	1	34	23	3	549.609	1646.81	0.72	33.24	7034	7034	MS2	MSZ_TMT_M3_080613.raw
ektPELPEPSVk	42542379	N-Term(TMT6plex); K2(TMT6plex); T3(Phospho); K12(TMT6plex)	T(3): 100.0; S(10): 0.0	Replicate1	Unambiguous	1	1	HCD	22287	Redundant	Not Used	1.143	0.962	1.044		13130	15000	12630	13700				415	4.2	1	13	183	3	707.734	2121.19	2.69	49.79	10348	10348	MS2	MSZ_TMT_M3_080613.raw
aSGQAFELILsPR	5031851	N-Term(TMT6plex); S11(Phospho)	S(2): 0.0; S(11): 100.0	Replicate1	Unambiguous	2	1	HCD	25034	Redundant	Not Used	1.177	1.033	1.192		425.6	500.9	439.7	507.1				267	3.58	0	25	500	3	566.633	1697.89	1.53	76.13	13324	13324	MS2	MSZ_TMT_M3_080613.raw
eSDQTLAALLsPk	21040314	N-Term(TMT6plex); S11(Phospho); K13(TMT6plex)	S(2): 0.0; T(5): 0.0; S(11): 100.0	Replicate1	Unambiguous	2	1	HCD	25017	Redundant	Not Used	1.355	1.296	1.37		1358	1840	1760	1860				345	4.98	0	11	437	3	637.681	1911.03	1.65	75.95	13306	13306	MS2	MSZ_TMT_M3_080613.raw
qSSLAEPVsPSkk	21493033	N-Term(TMT6plex); S9(Phospho); K12(TMT6plex); K13(TMT6plex)	S(2): 0.0; S(3): 0.0; S(9): 100.0; S(11): 0.0	Replicate1	Unambiguous	1	1	HCD	20600	Unique	Used	1.375	1.137	1.029		11560	15890	13140	11890				403	3.34	1	24	163	3	709.068	2125.19	0.54	39.98	8548	8548	MS2	MSZ_TMT_M3_080613.raw
vEPSSQSPGRsPR	38045896	N-Term(TMT6plex); S11(Phospho)	S(4): 0.0; S(5): 0.0; S(7): 0.0; S(11): 100.0	Replicate1	Unambiguous	2	1	HCD	16185	Redundant	Not Used	0.922	0.781	0.871		49950	46050	39000	43500				398	4.08	1	33	29	3	564.948	1692.83	0.67	20.56	3839	3839	MS2	MSZ_TMT_M3_080613.raw
aAVVTsPPPTTAPHk	29826323	N-Term(TMT6plex); S6(Phospho); K15(TMT6plex)	T(5): 1.1; S(6): 98.9; T(10): 0.0; T(11): 0.0	Replicate1	Unambiguous	4	1	HCD	19984	Unique	Used	1.299	1.196	1.095		15140	19670	18110	16580				518	4.4	0	49	96	3	671.371	2012.1	0.5	36.97	7891	7891	MS2	MSZ_TMT_M3_080613.raw
qVAEQGGDLsPAANR	126362971	N-Term(TMT6plex); S10(Phospho)	S(10): 100.0	Replicate1	Unambiguous	1	1	HCD	18651	Redundant	Not Used	1.021	1.098	1.179		10930	11160	12000	12890				410	5.23	0	30	66	3	607.962	1821.87	1.76	30.93	6469	6469	MS2	MSZ_TMT_M3_080613.raw
rPsVNGEPGSVPPPR	150378549	N-Term(TMT6plex); S3(Phospho)	S(3): 100.0; S(10): 0.0	Replicate1	Unambiguous	1	1	HCD	18349	Redundant	Not Used	1.286	1.135	1.27		19850	25530	22530	25200				498	4.3	0	53	77	3	618.986	1854.94	0.02	29.61	6147	6147	MS2	MSZ_TMT_M3_080613.raw
gPkPEPPGSGsPAPPR	50962882	N-Term(TMT6plex); K3(TMT6plex); S11(Phospho)	S(9): 50.0; S(11): 50.0	Replicate1	Unambiguous	1	1	HCD	18678	Unique	Used	1.054	1.068	1.085		40680	42870	43440	44150				498	4.38	0	34	66	3	689.366	2066.08	-0.71	31.04	6498	6498	MS2	MSZ_TMT_M3_080613.raw
hTGPNsPDTANDGFVR	5031753	N-Term(TMT6plex); S6(Phospho)	T(2): 0.0; S(6): 100.0; T(9): 0.0	Replicate1	Unambiguous	2	1	HCD	18896	Redundant	Not Used	1.238	1.134	1.077		37400	46290	42420	40290				374	5.5	0	24	12	3	665.303	1993.9	-0.62	32	6731	6731	MS2	MSZ_TMT_M3_080613.raw
gAPSsPATGVLPSPQGk	62955803	N-Term(TMT6plex); S5(Phospho); K17(TMT6plex)	S(4): 50.0; S(5): 50.0; T(8): 0.0; S(13): 0.0	Replicate1	Unambiguous	1	1	HCD	22057	Redundant	Not Used	1.066	1.022	1.01		5903	6295	6034	5961				529	5	0	37	219	3	697.042	2089.11	0.53	48.2	10102	10102	MS2	MSZ_TMT_M3_080613.raw
gkGGVTGsPEASISGSk	61743954	N-Term(TMT6plex); K2(TMT6plex); S8(Phospho); K17(TMT6plex)	T(6): 0.0; S(8): 100.0; S(12): 0.0; S(14): 0.0; S(16): 0.0	Replicate1	Unambiguous	1	1	HCD	20650	Redundant	Not Used	0.832	0.683	0.848		16090	13380	10990	13650				592	3.46	1	24	85	3	762.749	2286.23	1.13	40.24	8602	8602	MS2	MSZ_TMT_M3_080613.raw
akTQtPPVSPAPQPTEER	20357556	N-Term(TMT6plex); K2(TMT6plex); T5(Phospho)	T(3): 0.0; T(5): 100.0; S(9): 100.0; T(15): 0.0	Replicate1	Unambiguous	3	1	HCD	19044	Unique	Used	1.144	1.209	1.199		41130	47040	49710	49320				593	5.42	1	33	33	3	824.769	2472.29	1.09	32.63	6889	6889	MS2	MSZ_TMT_M3_080613.raw
aPsDSSLGTPSDGRPELR	11342676	N-Term(TMT6plex); S3(Phospho)	S(3): 100.0; S(5): 0.0; S(6): 0.0; T(9): 0.0; S(11): 0.0	Replicate1	Unambiguous	1	1	HCD	20505	Redundant	Not Used	1.21	1.153	1.1		15690	18980	18080	17250				722	3.15	0	27	72	3	717.682	2151.03	1.88	39.54	8447	8447	MS2	MSZ_TMT_M3_080613.raw
lPsGSGAASPTGSAVDIR	61743954	N-Term(TMT6plex); S3(Phospho)	S(3): 100.0; S(5): 0.0; S(9): 0.0; T(11): 0.0; S(13): 0.0	Replicate1	Unambiguous	1	1	HCD	22464	Redundant	Not Used	1.219	1.255	1.307		3836	4678	4814	5013				582	4.76	0	11	153	3	651.329	1951.97	2	51.09	10537	10537	MS2	MSZ_TMT_M3_080613.raw
aGmSSNQSISsPVLDAVPR	118572613	N-Term(TMT6plex); M3(Oxidation); S11(Phospho)	S(4): 0.0; S(5): 0.0; S(8): 0.0; S(10): 0.0; S(11): 100.0	Replicate1	Unambiguous	1	1	HCD	23294	Redundant	Not Used	1.212	1.108	1.114		2140	2593	2372	2384				854	5.3	0	21	482	3	747.7	2241.08	2.47	58.14	11422	11422	MS2	MSZ_TMT_M3_080613.raw
eYIPGQPPLSQSSDSsPTR	62241042	N-Term(TMT6plex); S16(Phospho)	Y(2): 0.0; S(10): 0.0; S(12): 0.0; S(13): 0.0; S(15): 49.8; S(16): 49.8; T(18): 0.4	Replicate1	Unambiguous	1	1	HCD	22528	Redundant	Not Used	1.067	1.081	1.019		3398	3624	3673	3461				842	3.94	0	29	263	3	785.708	2355.11	1.53	51.58	10605	10605	MS2	MSZ_TMT_M3_080613.raw
sRsPESQVIGENTk	42741682	N-Term(TMT6plex); S1(Phospho); S3(Phospho); K14(TMT6plex)	S(1): 100.0; S(3): 100.0; S(6): 0.0; T(13): 0.0	Replicate1	Unambiguous	1	1	HCD	20668	Redundant	Not Used	1.516	1.626	1.54		12130	18390	19720	18680				799	4.47	1	15	65	3	717.35	2150.03	2.06	40.33	8621	8621	MS2	MSZ_TMT_M3_080613.raw
sPSGGAAGPLLTPSQSLDGSR	19923973	N-Term(TMT6plex); S1(Phospho)	S(1): 100.0; S(3): 0.0; T(12): 0.0; S(14): 0.0; S(16): 0.0; S(20): 0.0	Replicate1	Unambiguous	1	1	HCD	23071	Redundant	Not Used	1.251	1.152	1.108		2551	3192	2939	2827				856	6.16	0	31	436	3	755.376	2264.11	0.59	56.04	11184	11184	MS2	MSZ_TMT_M3_080613.raw
sPAVATSTAAPPPPSsPLPSk	188497756	N-Term(TMT6plex); S16(Phospho); K21(TMT6plex)	S(1): 0.0; T(6): 0.0; S(7): 0.8; T(8): 0.0; S(15): 49.6; S(16): 49.6; S(20): 0.0	Replicate1	Unambiguous	2	1	HCD	21805	Redundant	Not Used	1.048	1.037	0.982		5740	6014	5953	5636				841	4.88	0	27	87	4	625.34	2498.34	3.26	46.59	9834	9834	MS2	MSZ_TMT_M3_080613.raw
sTSAPQmsPGSSDNQSSSPQPAQQk	188497756	N-Term(TMT6plex); M7(Oxidation); S8(Phospho); K25(TMT6plex)	S(1): 0.0; T(2): 0.0; S(3): 0.0; S(8): 16.7; S(11): 16.7; S(12): 16.7; S(16): 16.7; S(17): 16.7; S(18): 16.7	Replicate1	Unambiguous	2	1	HCD	17568	Redundant	Not Used	1.188	1.123	1.163		3328	3954	3737	3869				2580	4.44	0	27	113	4	772.358	3086.41	-1.33	26.25	5314	5314	MS2	MSZ_TMT_M3_080613.raw
sTSAPQmSPGSsDNQSSSPQPAQQk	188497756	N-Term(TMT6plex); M7(Oxidation); S12(Phospho); K25(TMT6plex)	S(1): 0.0; T(2): 0.0; S(3): 0.0; S(8): 49.6; S(11): 49.6; S(12): 0.8; S(16): 0.0; S(17): 0.0; S(18): 0.0	Replicate1	Unambiguous	2	1	HCD	17591	Redundant	Not Used	0.942	0.989	1.061		6449	6076	6375	6839				2696	3.99	0	3	32	4	772.36	3086.42	0.81	26.35	5339	5339	MS2	MSZ_TMT_M3_080613.raw
qGSITSPQANEQSVtPQRR	118572613	N-Term(TMT6plex); T15(Phospho)	S(3): 0.0; T(5): 0.0; S(6): 0.0; S(13): 0.0; T(15): 100.0	Replicate1	Unambiguous	1	1	HCD	18086	Unique	Used	0.984	0.898	1.053		23150	22770	20780	24360		47	0.000773083	804		1	7	33	3	798.398	2393.18	0.31	28.48	5867	5867	MS2	MSZ_TMT_M3_080613.raw
fGQAATmEGIGAIGGtPPAFNR	34932414	N-Term(TMT6plex); M7(Oxidation); T16(Phospho)	T(6): 0.0; T(16): 100.0	Replicate1	Unambiguous	2	1	HCD	24428	Unique	Used	1.243	1.445	1.452		528.1	656.7	763	767.1		84	1.53739e-07	820		0	8	234	3	830.065	2488.18	-3.77	69.39	12646	12646	MS2	MSZ_TMT_M3_080613.raw
gLLAQGLRPEsPPPAGPLLNGAPAGESPQPk	79750824	N-Term(TMT6plex); S11(Phospho); K31(TMT6plex)	S(11): 100.0; S(27): 0.0	Replicate1	Unambiguous	2	1	HCD	24524	Unique	Used	1.179	1.088	1.011		789.2	930.1	858.9	798		31	0.0361326	851		0	24	455	4	889.48	3554.9	-4.29	70.43	12751	12751	MS2	MSZ_TMT_M3_080613.raw
gPPQsPVFEGVYNNSR	27262651	N-Term(TMT6plex); S5(Phospho)	S(5): 100.0; Y(12): 0.0; S(15): 0.0	Replicate1	Unambiguous	6	1	HCD	23042	Redundant	Not Used	1.055	0.893	0.945		1408	1485	1257	1331				576	3.36	0	32	500	2	1028.99	2056.97	1.13	55.78	11153	11153	MS2	MSZ_TMT_M3_080613.raw
gYYSPYSVSGSGStAGSR	41322923	N-Term(TMT6plex); T14(Phospho)	Y(2): 0.0; Y(3): 0.0; S(4): 0.0; Y(6): 0.0; S(7): 0.0; S(9): 0.0; S(11): 0.0; S(13): 98.9; T(14): 1.1; S(17): 0.0	Replicate1	Unambiguous	8	1	HCD	21826	Redundant	Not Used	1.179	1.02	1.212		10210	12040	10410	12380				395	3.98	0	0	178	2	1046.47	2091.93	2.77	46.73	9856	9856	MS2	MSZ_TMT_M3_080613.raw
rVPsPTPAPk	118572613	N-Term(TMT6plex); S4(Phospho); K10(TMT6plex)	S(4): 100.0; T(6): 0.0	Replicate1	Unambiguous	1	1	HCD	18758	Redundant	Not Used	1.043	0.895	0.875		274500	286200	245800	240300				266	3.52	1	6	3	3	529.973	1587.9	1.18	31.4	6584	6584	MS2	MSZ_TMT_M3_080613.raw
rNsAPVSVSAVR	186928844	N-Term(TMT6plex); S3(Phospho)	S(3): 100.0; S(7): 0.0; S(9): 0.0	Replicate1	Unambiguous	1	1	HCD	18622	Redundant	Not Used	1.202	0.959	1.019		19690	23680	18880	20070				306	4.29	1	65	88	3	517.945	1551.82	0.37	30.81	6438	6438	MS2	MSZ_TMT_M3_080613.raw
kAsPEPEGEAAGk	24308115	N-Term(TMT6plex); K1(TMT6plex); S3(Phospho); K13(TMT6plex)	S(3): 100.0	Replicate1	Unambiguous	1	1	HCD	18451	Redundant	Not Used	1.192	0.989	1.126		22080	26320	21830	24870				435	4.8	1	47	60	3	680.032	2038.08	0.05	30.06	6256	6256	MS2	MSZ_TMT_M3_080613.raw
sYsLSELSVLQAk	7657562	N-Term(TMT6plex); S3(Phospho); K13(TMT6plex)	S(1): 33.3; Y(2): 33.3; S(3): 33.3; S(5): 0.0; S(8): 0.0	Replicate1	Unambiguous	1	1	HCD	25337	Redundant	Not Used	0.896	0.973	0.991		551.8	494.7	536.7	547				487	3.43	0	9	500	3	655.024	1963.06	0.75	80.28	13737	13737	MS2	MSZ_TMT_M3_080613.raw
iSmQDVDLSLGsPk	61743954	N-Term(TMT6plex); M3(Oxidation); S12(Phospho); K14(TMT6plex)	S(2): 0.0; S(9): 0.0; S(12): 100.0	Replicate1	Unambiguous	1	1	HCD	23873	Redundant	Not Used	1.053	0.988	0.8		2457	2587	2427	1964				662	5.32	0	13	494	3	682.021	2044.05	1.88	63.72	12043	12043	MS2	MSZ_TMT_M3_080613.raw
kPsVSEEVQATPNk	50962882	N-Term(TMT6plex); K1(TMT6plex); S3(Phospho); K14(TMT6plex)	S(3): 100.0; S(5): 0.0; T(11): 0.0	Replicate1	Unambiguous	1	1	HCD	21002	Redundant	Not Used	1.222	1.271	1.426		11600	14180	14750	16540				580	5.36	0	28	131	3	761.087	2281.25	2.26	41.97	8977	8977	MS2	MSZ_TMT_M3_080613.raw
ktSPASLDFPESQk	255918141;41281612	N-Term(TMT6plex); K1(TMT6plex); T2(Phospho); K14(TMT6plex)	T(2): 99.1; S(3): 0.9; S(6): 0.0; S(12): 0.0	Replicate1	Unambiguous	1	1	HCD	22686	Redundant	Not Used	1.12	1.069	1.036		7393	8281	7906	7662				596	6.57	1	54	500	3	768.084	2302.24	2.91	52.87	10773	10773	MS2	MSZ_TMT_M3_080613.raw
rGsLSNAGDPEIVk	156071452	N-Term(TMT6plex); S3(Phospho); K14(TMT6plex)	S(3): 100.0; S(5): 0.0	Replicate1	Unambiguous	2	1	HCD	21029	Redundant	Not Used	1.568	1.407	1.573		25620	40150	36030	40300				466	3.64	1	41	44	3	661.022	1981.05	-0.63	42.11	9006	9006	MS2	MSZ_TMT_M3_080613.raw
sFTPDHVVYAR	42734430	N-Term(TMT6plex); S1(Phospho)	S(1): 100.0; T(3): 0.0; Y(9): 0.0	Replicate1	Unambiguous	1	1	HCD	22082	Redundant	Not Used	1.277	1.347	1.402		3351	4279	4514	4699				293	3.95	0	18	283	3	534.264	1600.78	3.19	48.35	10129	10129	MS2	MSZ_TMT_M3_080613.raw
gGGtPDANSLAPPGk	23510333	N-Term(TMT6plex); T4(Phospho); K15(TMT6plex)	T(4): 100.0; S(9): 0.0	Replicate1	Unambiguous	1	1	HCD	21088	Unique	Used	1.346	1.217	1.139		5047	6792	6141	5749				459	3.35	0	11	103	3	626.325	1876.96	1.41	42.41	9069	9069	MS2	MSZ_TMT_M3_080613.raw
gPPsPPAPVmHSPSR	6912676	N-Term(TMT6plex); S4(Phospho); M10(Oxidation)	S(4): 100.0; S(12): 0.0; S(14): 0.0	Replicate1	Unambiguous	1	1	HCD	18265	Redundant	Not Used	1.56	1.253	1.414		16250	25360	20370	22990				413	3.21	0	27	35	3	613.633	1838.88	0.68	29.25	6058	6058	MS2	MSZ_TMT_M3_080613.raw
aPsVANVGSHcDLSLk	116063573	N-Term(TMT6plex); S3(Phospho); C11(Carbamidomethyl); K16(TMT6plex)	S(3): 100.0; S(9): 0.0; S(14): 0.0	Replicate1	Unambiguous	2	1	HCD	22743	Redundant	Not Used	1.705	1.742	1.644		10210	17400	17780	16780				718	6.76	0	47	267	3	731.712	2193.12	3.44	53.28	10834	10834	MS2	MSZ_TMT_M3_080613.raw
kQPPVSPGTALVGsQk	22208967	N-Term(TMT6plex); K1(TMT6plex); S14(Phospho); K16(TMT6plex)	S(6): 0.0; T(9): 0.0; S(14): 100.0	Replicate1	Unambiguous	1	1	HCD	22002	Redundant	Not Used	1.355	1.216	1.577		15520	21030	18880	24480				301	6.18	1	43	112	3	787.79	2361.36	2.44	47.85	10044	10044	MS2	MSZ_TMT_M3_080613.raw
gLASPtAITPVASPIcGk	150417971	N-Term(TMT6plex); T6(Phospho); C16(Carbamidomethyl); K18(TMT6plex)	S(4): 98.5; T(6): 1.5; T(9): 0.0; S(13): 0.0	Replicate1	Unambiguous	2	1	HCD	24175	Redundant	Not Used	1.157	1.089	1.17		1263	1461	1375	1478				612	4.78	0	20	449	3	760.083	2278.23	2.06	66.71	12369	12369	MS2	MSZ_TMT_M3_080613.raw
gPSTPksPGASNFSTLPk	355330276	N-Term(TMT6plex); K6(TMT6plex); S7(Phospho); K18(TMT6plex)	S(3): 0.0; T(4): 0.0; S(7): 100.0; S(11): 0.0; S(14): 0.0; T(15): 0.0	Replicate1	Unambiguous	1	1	HCD	22591	Redundant	Not Used	0.752	0.572	0.618		9016	6783	5154	5568				719	4.6	1	22	354	3	847.465	2540.38	2.55	52.09	10672	10672	MS2	MSZ_TMT_M3_080613.raw
sSsPAPADIAQTVQEDLR	5031703	N-Term(TMT6plex); S3(Phospho)	S(1): 33.3; S(2): 33.3; S(3): 33.3; T(12): 0.0	Replicate1	Unambiguous	1	1	HCD	24948	Redundant	Not Used	1.114	1.207	1.001		638	710.8	770.1	638.8				738	5.58	0	20	446	3	732.022	2194.05	-4.03	75.11	13224	13224	MS2	MSZ_TMT_M3_080613.raw
qGSITSPQANEQSVtPQRR	118572613	N-Term(TMT6plex); T15(Phospho)	S(3): 0.0; T(5): 0.0; S(6): 0.0; S(13): 0.0; T(15): 100.0	Replicate1	Unambiguous	1	1	HCD	18086	Redundant	Not Used	0.984	0.898	1.053		23150	22770	20780	24360				882	6.31	1	7	33	3	798.398	2393.18	0.31	28.48	5867	5867	MS2	MSZ_TMT_M3_080613.raw
gGVTGsPEASISGSk	61743954	N-Term(TMT6plex); S6(Phospho); K15(TMT6plex)	T(4): 0.0; S(6): 100.0; S(10): 0.0; S(12): 0.0; S(14): 0.0	Replicate1	Unambiguous	1	1	HCD	20924	Unique	Used	1.106	0.952	0.92		47760	52800	45450	43960		59	4.40427e-05	647		0	13	66	2	936.481	1871.95	1.52	41.61	8894	8894	MS2	MSZ_TMT_M3_080613.raw
tQtPPVsPAPQPTEER	20357556	N-Term(TMT6plex); T3(Phospho); S7(Phospho)	T(1): 0.0; T(3): 100.0; S(7): 100.0; T(13): 0.0	Replicate1	Unambiguous	3	1	HCD	18515	Redundant	Not Used	1.17	1.063	1.139		15100	17660	16050	17200				690	4.82	0	23	57	3	708.659	2123.96	0.15	30.33	6324	6324	MS2	MSZ_TMT_M3_080613.raw
eALGLGPPAAQLtPPPAPVGLR	123173757	N-Term(TMT6plex); T13(Phospho)	T(13): 100.0	Replicate1	Unambiguous	1	1	HCD	24880	Redundant	Not Used	1.041	1.049	1.16		857.9	893.1	900.3	995.4				415	6.62	0	42	434	3	811.113	2431.32	-3.15	74.38	13148	13148	MS2	MSZ_TMT_M3_080613.raw
kQPPVsPGTALVGSQk	22208967	N-Term(TMT6plex); K1(TMT6plex); S6(Phospho); K16(TMT6plex)	S(6): 100.0; T(9): 0.0; S(14): 0.0	Replicate1	Unambiguous	1	1	HCD	22244	Unique	Used	1.46	1.433	1.413		6060	8847	8683	8563				319	4.13	1	34	179	4	591.095	2361.36	3.47	49.45	10302	10302	MS2	MSZ_TMT_M3_080613.raw
aSTAsPcNNNINAATAVALQEPR	283046706	N-Term(TMT6plex); S5(Phospho); C7(Carbamidomethyl)	S(2): 0.0; T(3): 0.0; S(5): 100.0; T(15): 0.0	Replicate1	Unambiguous	5	1	HCD	23095	Unique	Used	1.095	1.077	0.892		1111	1217	1197	990.9		77	9.03146e-07	920		0	6	472	3	893.763	2679.28	-0.18	56.24	11210	11210	MS2	MSZ_TMT_M3_080613.raw
nLGsINTELQDVQR	380837121	N-Term(TMT6plex); S4(Phospho)	S(4): 100.0; T(7): 0.0	Replicate1	Unambiguous	1	1	HCD	24056	Redundant	Not Used	1.34	1.523	1.617		4529	6070	6897	7322				452	4.18	0	20	465	2	948.475	1895.94	0.36	65.46	12241	12241	MS2	MSZ_TMT_M3_080613.raw
vGGsDEEASGIPSR	47174861	N-Term(TMT6plex); S4(Phospho)	S(4): 100.0; S(9): 0.0; S(13): 0.0	Replicate1	Unambiguous	3	1	HCD	19731	Redundant	Not Used	1.05	0.981	1.005		11460	12040	11250	11520				317	4.23	0	28	168	2	835.386	1669.76	1.01	35.73	7621	7621	MS2	MSZ_TMT_M3_080613.raw
tNsTGGSSGSSVGGGSGk	38045896	N-Term(TMT6plex); S3(Phospho); K18(TMT6plex)	T(1): 0.0; S(3): 100.0; T(4): 0.0; S(7): 0.0; S(8): 0.0; S(10): 0.0; S(11): 0.0; S(16): 0.0	Replicate1	Unambiguous	2	1	HCD	16908	Redundant	Not Used	1.034	0.895	1.051		17880	18490	16010	18790				711	4.24	0	0	98	2	1011.48	2021.95	-0.02	23.47	4610	4610	MS2	MSZ_TMT_M3_080613.raw
eAALPPVsPLk	302699239	N-Term(TMT6plex); S8(Phospho); K11(TMT6plex)	S(8): 100.0	Replicate1	Unambiguous	6	1	HCD	23424	Redundant	Not Used	1.364	1.258	1.151		4567	6231	5747	5257				264	3.87	0	5	248	3	553.99	1659.96	4.46	59.38	11562	11562	MS2	MSZ_TMT_M3_080613.raw
eAALPPVsPLk	302699239	N-Term(TMT6plex); S8(Phospho); K11(TMT6plex)	S(8): 100.0	Replicate1	Unambiguous	6	1	HCD	23502	Redundant	Not Used	1.396	1.492	1.38		1897	2647	2830	2617				272	3.81	0	10	267	3	553.989	1659.95	3.03	60.08	11645	11645	MS2	MSZ_TMT_M3_080613.raw
aSGQAFELILsPR	5031851	N-Term(TMT6plex); S11(Phospho)	S(2): 0.0; S(11): 100.0	Replicate1	Unambiguous	2	1	HCD	25092	Redundant	Not Used	1.159	1.16	1.025		466.3	540.2	540.7	478.1				309	3.55	0	10	500	3	566.633	1697.88	1.31	76.73	13388	13388	MS2	MSZ_TMT_M3_080613.raw
rNsLTGEEGQLAR	13540569	N-Term(TMT6plex); S3(Phospho)	S(3): 100.0; T(5): 0.0	Replicate1	Unambiguous	1	1	HCD	19332	Redundant	Not Used	1.096	1.133	1.055		25780	28240	29200	27200				414	4.4	1	27	33	3	580.627	1739.87	1.87	33.9	7196	7196	MS2	MSZ_TMT_M3_080613.raw
qsLGELIGTLNAAk	4507645	N-Term(TMT6plex); S2(Phospho); K14(TMT6plex)	S(2): 100.0; T(9): 0.0	Replicate1	Unambiguous	2	1	HCD	25754	Redundant	Not Used	1.348	1.117	1.199		869.4	1172	971	1042				407	3.49	0	7	500	3	651.699	1953.08	-0.52	88.94	14597	14597	MS2	MSZ_TMT_M3_080613.raw
rAsQEANLLTLAQk	44890062	N-Term(TMT6plex); S3(Phospho); K14(TMT6plex)	S(3): 100.0; T(10): 0.0	Replicate1	Unambiguous	1	1	HCD	24000	Redundant	Not Used	1.466	1.5	1.603		3192	4681	4789	5116				445	6.65	1	34	336	3	694.39	2081.15	1.37	64.93	12181	12181	MS2	MSZ_TMT_M3_080613.raw
kQsLGELIGTLNAAk	4507645	N-Term(TMT6plex); K1(TMT6plex); S3(Phospho); K15(TMT6plex)	S(3): 100.0; T(10): 0.0	Replicate1	Unambiguous	2	1	HCD	25080	Redundant	Not Used	1.038	0.913	0.924		2715	2818	2477	2508				282	6.07	1	27	500	3	770.784	2310.34	-1.83	76.6	13375	13375	MS2	MSZ_TMT_M3_080613.raw
aSsHSSQTQGGGSVTk	27436948	N-Term(TMT6plex); S3(Phospho); K16(TMT6plex)	S(2): 50.0; S(3): 50.0; S(5): 0.0; S(6): 0.0; T(8): 0.0; S(13): 0.0; T(15): 0.0	Replicate1	Unambiguous	4	1	HCD	16270	Redundant	Not Used	1.261	1.341	1.523		26520	33440	35560	40390				564	4.85	0	12	25	3	686.34	2057.01	0.04	20.9	3930	3930	MS2	MSZ_TMT_M3_080613.raw
gPPQsPVFEGVYNNSR	27262651	N-Term(TMT6plex); S5(Phospho)	S(5): 100.0; Y(12): 0.0; S(15): 0.0	Replicate1	Unambiguous	6	1	HCD	22945	Redundant	Not Used	1.119	1.262	1.252		5543	6204	6997	6941				588	4.55	0	18	57	3	686.329	2056.97	1.57	55.02	11050	11050	MS2	MSZ_TMT_M3_080613.raw
tSQVGAASAPAkEsPR	304376301	N-Term(TMT6plex); K12(TMT6plex); S14(Phospho)	T(1): 0.0; S(2): 0.0; S(8): 0.0; S(14): 100.0	Replicate1	Unambiguous	6	1	HCD	17965	Redundant	Not Used	0.972	0.953	0.894		60230	58570	57400	53870				525	4.41	1	23	30	3	699.037	2095.1	0.07	27.95	5738	5738	MS2	MSZ_TMT_M3_080613.raw
sPAGPAATPAQAQAAStPR	304376301	N-Term(TMT6plex); T17(Phospho)	S(1): 0.0; T(8): 0.0; S(16): 1.3; T(17): 98.7	Replicate1	Unambiguous	5	1	HCD	18126	Redundant	Not Used	1.298	1.169	1.04		9775	12690	11430	10170				772	5.35	0	16	103	3	687.011	2059.02	0.32	28.65	5909	5909	MS2	MSZ_TMT_M3_080613.raw
vSSPLSPLSPGIksPTIPR	24308179	N-Term(TMT6plex); K13(TMT6plex); S14(Phospho)	S(2): 0.0; S(3): 0.0; S(6): 0.0; S(9): 0.0; S(14): 100.0; T(16): 0.0	Replicate1	Unambiguous	1	1	HCD	24212	Redundant	Not Used	1.077	0.906	0.948		5399	5817	4893	5117				323	5.71	1	32	500	3	824.475	2471.41	3.18	67.11	12409	12409	MS2	MSZ_TMT_M3_080613.raw
nQkPSQVNGAPGsPTEPAGQk	157694492	N-Term(TMT6plex); K3(TMT6plex); S13(Phospho); K21(TMT6plex)	S(5): 0.0; S(13): 100.0; T(15): 0.0	Replicate1	Unambiguous	2	1	HCD	19138	Redundant	Not Used	0.944	0.824	0.874		24640	23250	20310	21530				866	4.56	0	4	37	3	953.836	2859.49	-1.05	33.05	6989	6989	MS2	MSZ_TMT_M3_080613.raw
lQQGAGLESPQGQPEPGAAsPQR	13129104	N-Term(TMT6plex); S20(Phospho)	S(9): 0.0; S(20): 100.0	Replicate1	Unambiguous	1	1	HCD	21120	Redundant	Not Used	1.151	1.02	1.188		4225	4863	4311	5021				1344	5.17	0	6	71	3	871.428	2612.27	1.32	42.58	9103	9103	MS2	MSZ_TMT_M3_080613.raw
gNAEGssDEEGkLVIDEPAk	186928821	N-Term(TMT6plex); S6(Phospho); S7(Phospho); K12(TMT6plex); K20(TMT6plex)	S(6): 100.0; S(7): 100.0	Replicate1	Unambiguous	3	1	HCD	23245	Redundant	Not Used	2.263	2.172	2.582		2841	6429	6171	7337				1444	4.12	1	7	178	3	964.803	2892.39	1.97	57.7	11370	11370	MS2	MSZ_TMT_M3_080613.raw
gPPDFssDEEREPTPVLGSGAAAAGR	4507555	N-Term(TMT6plex); S6(Phospho); S7(Phospho)	S(6): 100.0; S(7): 100.0; T(14): 0.0; S(19): 0.0	Replicate1	Unambiguous	3	1	HCD	23186	Redundant	Not Used	1.014	0.87	0.882		3143	3187	2733	2771				1352	4.54	1	4	428	3	987.109	2959.31	1.74	57.15	11307	11307	MS2	MSZ_TMT_M3_080613.raw
rGEGDAPFSEPGTTSTQRPsSPETATk	118572613	N-Term(TMT6plex); S20(Phospho); K27(TMT6plex)	S(9): 0.0; T(13): 0.0; T(14): 0.0; S(15): 0.0; T(16): 0.0; S(20): 50.0; S(21): 50.0; T(24): 0.0; T(26): 0.0	Replicate1	Unambiguous	1	1	HCD	20088	Unique	Used	1.019	0.938	0.984		6285	6404	5892	6187				3024	5.73	1	43	111	4	833.158	3329.61	1.65	37.46	8002	8002	MS2	MSZ_TMT_M3_080613.raw
tSsEDNLYLAVLR	41322923	N-Term(TMT6plex); S3(Phospho)	T(1): 0.0; S(2): 0.0; S(3): 100.0; Y(8): 0.0	Replicate1	Unambiguous	1	1	HCD	25362	Redundant	Not Used	1.162	0.955	1.225		2814	3270	2686	3446				394	4.43	0	13	500	2	895.451	1789.89	0.46	80.75	13783	13783	MS2	MSZ_TMT_M3_080613.raw
tGsYGALAEITASk	219842214	N-Term(TMT6plex); S3(Phospho); K14(TMT6plex)	T(1): 0.0; S(3): 100.0; Y(4): 0.0; T(11): 0.0; S(13): 0.0	Replicate1	Unambiguous	4	1	HCD	24507	Redundant	Not Used	0.989	0.813	0.907		5130	5074	4170	4654				512	4.07	0	24	500	2	954	1906.99	-0.23	70.24	12732	12732	MS2	MSZ_TMT_M3_080613.raw
sTGsPTQETQAPFIAk	296010963	N-Term(TMT6plex); S4(Phospho); K16(TMT6plex)	S(1): 0.0; T(2): 1.5; S(4): 98.5; T(6): 0.0; T(9): 0.0	Replicate1	Unambiguous	1	1	HCD	22922	Redundant	Not Used	0.908	0.886	1.069		2863	2601	2538	3061				629	4.44	0	4	500	2	1101.07	2201.13	3.3	54.81	11025	11025	MS2	MSZ_TMT_M3_080613.raw
aQSLVISPPAPsPR	103472005	N-Term(TMT6plex); S12(Phospho)	S(3): 0.0; S(7): 0.0; S(12): 100.0	Replicate1	Unambiguous	2	1	HCD	22676	Redundant	Not Used	1.316	1.238	1.182		1952	2568	2416	2306				377	3.44	0	16	343	3	576.982	1728.93	3.11	52.77	10763	10763	MS2	MSZ_TMT_M3_080613.raw
gPAGEAGAsPPVRR	5803177	N-Term(TMT6plex); S9(Phospho)	S(9): 100.0	Replicate1	Unambiguous	1	1	HCD	17200	Redundant	Not Used	1.022	0.838	0.893		46510	47550	38970	41510				404	3.73	1	11	17	3	544.281	1630.83	0.32	24.74	4922	4922	MS2	MSZ_TMT_M3_080613.raw
kQsLGELIGTLNAAk	4507645	N-Term(TMT6plex); K1(TMT6plex); S3(Phospho); K15(TMT6plex)	S(3): 100.0; T(10): 0.0	Replicate1	Unambiguous	2	1	HCD	25387	Redundant	Not Used	0.977	0.798	0.896		4800	4690	3831	4300				266	6.19	1	17	500	3	770.786	2310.34	1.11	81.16	13823	13823	MS2	MSZ_TMT_M3_080613.raw
kTGsYGALAEITASk	219842214	N-Term(TMT6plex); K1(TMT6plex); S4(Phospho); K15(TMT6plex)	T(2): 0.0; S(4): 100.0; Y(5): 0.0; T(12): 0.0; S(14): 0.0	Replicate1	Unambiguous	4	1	HCD	23964	Redundant	Not Used	1.348	1.046	1.019		3601	4853	3767	3670				500	5.99	1	29	500	3	755.423	2264.25	1.87	64.55	12140	12140	MS2	MSZ_TMT_M3_080613.raw
vkAQtPPGPSLSGSk	118572613	N-Term(TMT6plex); K2(TMT6plex); T5(Phospho); K15(TMT6plex)	T(5): 100.0; S(10): 0.0; S(12): 0.0; S(14): 0.0	Replicate1	Unambiguous	1	1	HCD	20983	Redundant	Not Used	0.95	0.645	0.716		39990	38000	25800	28650				290	4.16	1	28	36	3	741.091	2221.26	1.14	41.88	8957	8957	MS2	MSZ_TMT_M3_080613.raw
kQsLPATSIPTPASFk	150418007	N-Term(TMT6plex); K1(TMT6plex); S3(Phospho); K16(TMT6plex)	S(3): 100.0; T(7): 0.0; S(8): 0.0; T(11): 0.0; S(14): 0.0	Replicate1	Unambiguous	1	1	HCD	24146	Redundant	Not Used	1.199	1.437	1.396		3330	3992	4786	4649				323	6.09	1	17	415	3	814.135	2440.39	3.53	66.4	12338	12338	MS2	MSZ_TMT_M3_080613.raw
aTsNVFAmFDQSQIQEFk	31563524	N-Term(TMT6plex); S3(Phospho); M8(Oxidation); K18(TMT6plex)	T(2): 50.0; S(3): 50.0; S(12): 0.0	Replicate1	Unambiguous	4	1	HCD	25642	Redundant	Not Used	2.23	1.684	1.956		1450	3234	2442	2836				1256	5.33	0	4	237	3	882.431	2645.28	1.85	85.54	14255	14255	MS2	MSZ_TMT_M3_080613.raw
sSsPAPADIAQTVQEDLR	5031703	N-Term(TMT6plex); S3(Phospho)	S(1): 0.0; S(2): 0.0; S(3): 100.0; T(12): 0.0	Replicate1	Unambiguous	1	1	HCD	24981	Redundant	Not Used	0.985	0.991	1.008		1792	1765	1776	1806				724	5.86	0	2	69	3	732.026	2194.06	1.31	75.51	13262	13262	MS2	MSZ_TMT_M3_080613.raw
sStPPGESYFGVSSLQLk	118572613	N-Term(TMT6plex); T3(Phospho); K18(TMT6plex)	S(1): 0.0; S(2): 0.8; T(3): 99.2; S(8): 0.0; Y(9): 0.0; S(13): 0.0; S(14): 0.0	Replicate1	Unambiguous	1	1	HCD	25253	Redundant	Not Used	1.067	0.949	0.955		1553	1657	1474	1483				930	5.76	0	17	500	3	808.083	2422.23	1.37	78.91	13602	13602	MS2	MSZ_TMT_M3_080613.raw
lQQQHSEQPPLQPsPVmTR	39753957	N-Term(TMT6plex); S14(Phospho); M17(Oxidation)	S(6): 0.0; S(14): 100.0; T(18): 0.0	Replicate1	Unambiguous	2	1	HCD	20019	Redundant	Not Used	1.035	0.904	1.075		7052	7299	6374	7584				819	5.15	0	4	36	3	842.752	2526.24	1.24	37.14	7929	7929	MS2	MSZ_TMT_M3_080613.raw
kLsGDQITLPTTVDYSSVPk	4758230	N-Term(TMT6plex); K1(TMT6plex); S3(Phospho); K20(TMT6plex)	S(3): 100.0; T(8): 0.0; T(11): 0.0; T(12): 0.0; Y(15): 0.0; S(16): 0.0; S(17): 0.0	Replicate1	Unambiguous	1	1	HCD	24504	Redundant	Not Used	1.41	1.051	1.44		493.5	695.7	518.5	710.4				592	4.17	1	14	500	3	972.869	2916.59	-0.54	70.21	12729	12729	MS2	MSZ_TMT_M3_080613.raw
vTSSVPLPSGSTSsPGR	7661890	N-Term(TMT6plex); S14(Phospho)	T(2): 0.0; S(3): 0.0; S(4): 0.0; S(9): 0.0; S(11): 1.2; T(12): 0.0; S(13): 1.2; S(14): 97.6	Replicate1	Unambiguous	1	1	HCD	21808	Unique	Used	1.143	0.967	1.108		4988	5701	4822	5526		37	0.00622338	684		0	18	302	2	962.984	1924.96	1.72	46.61	9837	9837	MS2	MSZ_TMT_M3_080613.raw
tGDLGIPPNPEDRsPsPEPIYNSEGk	42544123	N-Term(TMT6plex); S14(Phospho); S16(Phospho); K26(TMT6plex)	T(1): 0.0; S(14): 100.0; S(16): 100.0; Y(21): 0.0; S(23): 0.0	Replicate1	Unambiguous	6	1	HCD	23580	Redundant	Not Used	1.25	1.164	1.112		2985	3731	3474	3318				2654	5.44	1	11	390	3	1128.87	3384.58	0.67	60.84	11728	11728	MS2	MSZ_TMT_M3_080613.raw
rNsVERPAEPVAGAATPSLVEQQk	301129165	N-Term(TMT6plex); S3(Phospho); K24(TMT6plex)	S(3): 99.9; T(16): 0.1; S(18): 0.0	Replicate1	Unambiguous	1	1	HCD	21472	Unique	Used	1.152	1.099	1.176		4035	4650	4435	4747				1151	6.51	1	82	446	4	768.917	3072.65	7.37	44.62	9478	9478	MS2	MSZ_TMT_M3_080613.raw
qEkPAEkPAETPVATsPTATDSTSGDSSR	347800665	N-Term(TMT6plex); K3(TMT6plex); K7(TMT6plex); S16(Phospho)	T(11): 0.0; T(15): 2.0; S(16): 98.0; T(18): 0.0; T(20): 0.0; S(22): 0.0; T(23): 0.0; S(24): 0.0; S(27): 0.0; S(28): 0.0	Replicate1	Unambiguous	3	1	HCD	19262	Redundant	Not Used	0.989	0.94	0.856		8537	8446	8027	7304				2701	7.71	0	14	74	4	928.969	3712.85	0.23	33.59	7121	7121	MS2	MSZ_TMT_M3_080613.raw
kGNsPNSEPPTPk	149158690	N-Term(TMT6plex); K1(TMT6plex); S4(Phospho); K13(TMT6plex)	S(4): 100.0; S(7): 0.0; T(11): 0.0	Replicate1	Unambiguous	1	1	HCD	18406	Unique	Used	1.065	0.915	0.951		28370	30200	25940	26970				491	4.61	1	27	67	3	707.385	2120.14	1.67	29.85	6208	6208	MS2	MSZ_TMT_M3_080613.raw
aVsPPHLDGPPSPR	67089157	N-Term(TMT6plex); S3(Phospho)	S(3): 100.0; S(12): 0.0	Replicate1	Unambiguous	7	1	HCD	21467	Redundant	Not Used	1.195	1.314	1.197		4616	5517	6063	5525				349	3.45	0	40	291	3	579.297	1735.88	2.68	44.58	9473	9473	MS2	MSZ_TMT_M3_080613.raw
eTPHsPGVEDAPIAk	344313201	N-Term(TMT6plex); S5(Phospho); K15(TMT6plex)	T(2): 0.0; S(5): 100.0	Replicate1	Unambiguous	4	1	HCD	20787	Redundant	Not Used	1.05	1.033	1.172		31590	33180	32630	37040				722	5.94	0	21	36	3	696.027	2086.07	1.79	40.91	8748	8748	MS2	MSZ_TMT_M3_080613.raw
sLsSPTVTLSAPLEGAk	222352092	N-Term(TMT6plex); S3(Phospho); K17(TMT6plex)	S(1): 0.0; S(3): 99.2; S(4): 0.8; T(6): 0.0; T(8): 0.0; S(10): 0.0	Replicate1	Unambiguous	7	1	HCD	24476	Redundant	Not Used	1.408	1.333	1.163		1527	2150	2035	1775				550	4.06	0	6	229	3	732.735	2196.19	-0.67	69.9	12698	12698	MS2	MSZ_TMT_M3_080613.raw
aTsNVFAmFDQSQIQEFk	31563524	N-Term(TMT6plex); S3(Phospho); M8(Oxidation); K18(TMT6plex)	T(2): 0.0; S(3): 100.0; S(12): 0.0	Replicate1	Unambiguous	4	1	HCD	25614	Redundant	Not Used	1.625	1.383	1.291		567	921.4	784.3	731.8				1301	5.02	0	6	500	3	882.429	2645.27	0.53	85.01	14201	14201	MS2	MSZ_TMT_M3_080613.raw
aAsLNYLNQPSAAPLQVSR	41871946	N-Term(TMT6plex); S3(Phospho)	S(3): 100.0; Y(6): 0.0; S(11): 0.0; S(18): 0.0	Replicate1	Unambiguous	2	1	HCD	23804	Redundant	Not Used	1.274	1.204	1.13		1677	2137	2019	1895				811	6.04	0	15	395	3	770.402	2309.19	2.79	63.02	11970	11970	MS2	MSZ_TMT_M3_080613.raw
rSsQPSPTAVPASDSPPTk	78042577	N-Term(TMT6plex); S3(Phospho); K19(TMT6plex)	S(2): 50.0; S(3): 50.0; S(6): 0.0; T(8): 0.0; S(13): 0.0; S(15): 0.0; T(18): 0.0	Replicate1	Unambiguous	1	1	HCD	19413	Redundant	Not Used	1.229	1.177	1.199		9605	11810	11300	11510				834	5.73	1	31	83	3	816.758	2448.26	1.98	34.27	7282	7282	MS2	MSZ_TMT_M3_080613.raw
rGsSGSVDETLFALPAASEPVIR	47519490	N-Term(TMT6plex); S3(Phospho)	S(3): 98.6; S(4): 1.4; S(6): 0.0; T(10): 0.0; S(18): 0.0	Replicate1	Unambiguous	2	1	HCD	25151	Redundant	Not Used	1.072	0.973	1.204		641.7	687.9	624.1	772.5				983	5.25	1	18	500	3	890.124	2668.36	0.61	77.59	13472	13472	MS2	MSZ_TMT_M3_080613.raw
akTQtPPVsPAPQPTEER	20357556	N-Term(TMT6plex); K2(TMT6plex); T5(Phospho); S9(Phospho)	T(3): 0.0; T(5): 100.0; S(9): 0.0; T(15): 0.0	Replicate1	Unambiguous	3	1	HCD	18796	Redundant	Not Used	1.011	0.756	0.871		16000	16180	12090	13930				872	4.37	1	11	39	3	851.424	2552.26	0.07	31.57	6624	6624	MS2	MSZ_TMT_M3_080613.raw
sLPAPVAQRPDsPGGGLQAPGQk	157676331	N-Term(TMT6plex); S12(Phospho); K23(TMT6plex)	S(1): 0.0; S(12): 100.0	Replicate1	Unambiguous	1	1	HCD	22337	Unique	Used	1.335	1.473	1.315		3614	4826	5325	4751				1070	6.15	0	29	200	4	692.375	2766.48	2.06	50.15	10401	10401	MS2	MSZ_TMT_M3_080613.raw
qGPVSQSATQQPVTADkQQGHEPVsPR	18379332	N-Term(TMT6plex); K17(TMT6plex); S25(Phospho)	S(5): 0.0; S(7): 0.0; T(9): 0.0; T(14): 0.0; S(25): 100.0	Replicate1	Unambiguous	2	1	HCD	19177	Redundant	Not Used	0.837	0.639	0.529		5773	4831	3692	3057				2467	4.61	1	37	111	4	849.685	3395.72	2.03	33.22	7030	7030	MS2	MSZ_TMT_M3_080613.raw
kAsGPPVSELITk	4885379;4885375	N-Term(TMT6plex); K1(TMT6plex); S3(Phospho); K13(TMT6plex)	S(3): 100.0; S(8): 0.0; T(12): 0.0	Replicate1	Unambiguous	3	2	HCD	23542	Redundant	Not Used	0.961	1.608	1.279		14210	13660	22840	18170				211	5.78	1	13	142	3	698.746	2094.22	2.85	60.49	11688	11688	MS2	MSZ_TMT_M3_080613.raw
rGFsDSGGGPPAk	33356174	N-Term(TMT6plex); S4(Phospho); K13(TMT6plex)	S(4): 100.0; S(6): 0.0	Replicate1	Unambiguous	1	1	HCD	19421	Redundant	Not Used	1.261	1.486	1.793		31370	39560	46620	56230				412	4.52	1	50	34	3	590.971	1770.9	1.75	34.31	7291	7291	MS2	MSZ_TMT_M3_080613.raw
sRsDIDVNAAAGAk	333440451	N-Term(TMT6plex); S3(Phospho); K14(TMT6plex)	S(1): 0.6; S(3): 99.4	Replicate1	Unambiguous	2	1	HCD	20049	Redundant	Not Used	1.116	1.061	1.139		49220	54930	52220	56050				551	6.45	1	34	34	3	638.334	1912.99	-0.4	37.28	7961	7961	MS2	MSZ_TMT_M3_080613.raw
eTNLDsLPLVDTHSk	62414289	N-Term(TMT6plex); S6(Phospho); K15(TMT6plex)	T(2): 0.0; S(6): 100.0; T(12): 0.0; S(14): 0.0	Replicate1	Unambiguous	1	1	HCD	24005	Redundant	Not Used	1.368	1.378	1.446		1370	1875	1888	1982				805	4.64	0	28	500	3	736.386	2207.14	3.78	64.98	12186	12186	MS2	MSZ_TMT_M3_080613.raw
iEDVGsDEEDDSGkDk	20149594;431822401	N-Term(TMT6plex); S6(Phospho); K14(TMT6plex); K16(TMT6plex)	S(6): 100.0; S(12): 0.0	Replicate1	Unambiguous	1	1	HCD	21282	Unique	Used	1.634	1.604	1.641		14970	24470	24010	24570				1333	3.68	1	21	66	3	835.733	2505.19	0.2	43.44	9276	9276	MS2	MSZ_TMT_M3_080613.raw
rAPsVANVGSHcDLSLk	116063573	N-Term(TMT6plex); S4(Phospho); C12(Carbamidomethyl); K17(TMT6plex)	S(4): 100.0; S(10): 0.0; S(15): 0.0	Replicate1	Unambiguous	2	1	HCD	21882	Redundant	Not Used	1.335	1.303	1.338		11860	15840	15460	15870				717	6.56	1	26	102	3	783.746	2349.22	3.43	47.05	9916	9916	MS2	MSZ_TMT_M3_080613.raw
vLDTSSLTQSAPAsPTNk	251823858	N-Term(TMT6plex); S14(Phospho); K18(TMT6plex)	T(4): 0.0; S(5): 0.0; S(6): 0.0; T(8): 0.0; S(10): 0.0; S(14): 100.0; T(16): 0.0	Replicate1	Unambiguous	2	1	HCD	23103	Redundant	Not Used	1.213	0.966	0.973		3952	4794	3818	3846				752	7.25	0	38	500	3	785.746	2355.22	1.02	56.33	11218	11218	MS2	MSZ_TMT_M3_080613.raw
eALGLGPPAAQLtPPPAPVGLR	123173757	N-Term(TMT6plex); T13(Phospho)	T(13): 100.0	Replicate1	Unambiguous	1	1	HCD	24822	Redundant	Not Used	1.042	0.933	0.913		1114	1161	1040	1017				539	6.97	0	19	500	3	811.114	2431.33	-1.11	73.76	13084	13084	MS2	MSZ_TMT_M3_080613.raw
aEVPGATGGDsPHLQPAEPPGEPR	33620747	N-Term(TMT6plex); S11(Phospho)	T(7): 1.9; S(11): 98.1	Replicate1	Unambiguous	1	1	HCD	21404	Redundant	Not Used	1.23	1.257	1.195		7022	8635	8826	8393				1437	5.35	0	29	112	3	892.428	2675.27	0.86	44.21	9406	9406	MS2	MSZ_TMT_M3_080613.raw
aQTLPTSVVTITSESsPGkR	112382250	N-Term(TMT6plex); S16(Phospho); K19(TMT6plex)	T(3): 0.0; T(6): 0.0; S(7): 0.0; T(10): 0.0; T(12): 0.0; S(13): 0.0; S(15): 50.0; S(16): 50.0	Replicate1	Unambiguous	1	1	HCD	23289	Redundant	Not Used	1.21	0.952	1.074		2398	2902	2282	2576				842	6.67	1	13	246	4	650.106	2597.4	3.35	58.09	11417	11417	MS2	MSZ_TMT_M3_080613.raw
tGDLGIPPNPEDRsPsPEPIYNSEGk	42544123	N-Term(TMT6plex); S14(Phospho); S16(Phospho); K26(TMT6plex)	T(1): 0.0; S(14): 100.0; S(16): 100.0; Y(21): 0.0; S(23): 0.0	Replicate1	Unambiguous	6	1	HCD	23667	Redundant	Not Used	1.316	1.224	1.099		1051	1382	1287	1155				2463	4.49	1	27	500	3	1128.87	3384.58	0.99	61.7	11822	11822	MS2	MSZ_TMT_M3_080613.raw
gLLAQGLRPEsPPPAGPLLNGAPAGESPQPk	79750824	N-Term(TMT6plex); S11(Phospho); K31(TMT6plex)	S(11): 100.0; S(27): 0.0	Replicate1	Unambiguous	2	1	HCD	24524	Redundant	Not Used	1.179	1.088	1.011		789.2	930.1	858.9	798				1045	5.44	0	24	455	4	889.48	3554.9	-4.29	70.43	12751	12751	MS2	MSZ_TMT_M3_080613.raw
tGsYGALAEITASk	219842214	N-Term(TMT6plex); S3(Phospho); K14(TMT6plex)	T(1): 99.0; S(3): 1.0; Y(4): 0.0; T(11): 0.0; S(13): 0.0	Replicate1	Unambiguous	4	1	HCD	24492	Redundant	Not Used	1.093	1.005	1.051		1702	1860	1710	1789				442	4.16	0	9	500	3	636.336	1906.99	-0.23	70.08	12716	12716	MS2	MSZ_TMT_M3_080613.raw
tQtPPLGQTPQLGLk	289577080	N-Term(TMT6plex); T3(Phospho); K15(TMT6plex)	T(1): 0.0; T(3): 100.0; T(9): 0.0	Replicate1	Unambiguous	2	1	HCD	23773	Redundant	Not Used	1.109	0.913	1.001		8990	9965	8208	9000				390	5.26	0	4	139	3	706.4	2117.18	3.65	62.72	11936	11936	MS2	MSZ_TMT_M3_080613.raw
rQsSGSATNVASTPDNR	214010175	N-Term(TMT6plex); S3(Phospho)	S(3): 99.1; S(4): 0.9; S(6): 0.0; T(8): 0.0; S(12): 0.0; T(13): 0.0	Replicate1	Unambiguous	4	1	HCD	15852	Redundant	Not Used	1.432	1.295	1.379		10020	14350	12970	13810				676	6.35	1	13	26	3	686.326	2056.96	0.41	19.2	3484	3484	MS2	MSZ_TMT_M3_080613.raw
vGsLDNVGHLPAGGAVk	197276600	N-Term(TMT6plex); S3(Phospho); K17(TMT6plex)	S(3): 100.0	Replicate1	Unambiguous	2	1	HCD	23277	Redundant	Not Used	1.269	1.019	0.846		9336	11850	9517	7899				432	4.72	0	36	188	3	710.39	2129.16	1.5	58	11404	11404	MS2	MSZ_TMT_M3_080613.raw
sDksPDLAPTPAPQSTPR	54873624	N-Term(TMT6plex); K3(TMT6plex); S4(Phospho)	S(1): 0.0; S(4): 100.0; T(10): 0.0; S(15): 0.0; T(16): 0.0	Replicate1	Unambiguous	1	1	HCD	20018	Redundant	Not Used	1.239	1.047	1.092		29210	36190	30560	31890				614	5.57	1	12	26	3	801.75	2403.24	1.19	37.14	7928	7928	MS2	MSZ_TMT_M3_080613.raw
qAHDLsPAAESSSTFSFSGR	150417971	N-Term(TMT6plex); S6(Phospho)	S(6): 100.0; S(11): 0.0; S(12): 0.0; S(13): 0.0; T(14): 0.0; S(16): 0.0; S(18): 0.0	Replicate1	Unambiguous	2	1	HCD	22579	Redundant	Not Used	1.254	1.08	1.099		4974	6239	5374	5465				970	5.79	0	42	500	3	797.701	2391.09	3.29	51.99	10659	10659	MS2	MSZ_TMT_M3_080613.raw
rAPsVANVGSHcDLSLk	116063573	N-Term(TMT6plex); S4(Phospho); C12(Carbamidomethyl); K17(TMT6plex)	S(4): 100.0; S(10): 0.0; S(15): 0.0	Replicate1	Unambiguous	2	1	HCD	21880	Redundant	Not Used	1.391	1.352	1.37		11950	16620	16150	16370				817	5.39	1	14	66	4	588.06	2349.22	2.13	47.04	9914	9914	MS2	MSZ_TMT_M3_080613.raw
gQksPGALETPSAAGSQGNTASQGk	211971074	N-Term(TMT6plex); K3(TMT6plex); S4(Phospho); K25(TMT6plex)	S(4): 100.0; T(10): 0.0; S(12): 0.0; S(16): 0.0; T(20): 0.0; S(22): 0.0	Replicate1	Unambiguous	5	1	HCD	20101	Redundant	Not Used	0.886	0.941	0.808		10830	9596	10180	8749				1478	5.18	1	11	65	4	774.904	3096.6	0.65	37.52	8016	8016	MS2	MSZ_TMT_M3_080613.raw
rPAAAAAAGSAsPR	18426904	N-Term(TMT6plex); S12(Phospho)	S(10): 0.0; S(12): 100.0	Replicate1	Unambiguous	2	1	HCD	15745	Redundant	Not Used	1.306	0.929	0.99		52370	68400	48670	51830				279	5.18	0	9	8	3	521.605	1562.8	-0.5	18.79	3370	3370	MS2	MSZ_TMT_M3_080613.raw
tQtPPLGQTPQLGLk	289577080	N-Term(TMT6plex); T3(Phospho); K15(TMT6plex)	T(1): 0.9; T(3): 99.1; T(9): 0.0	Replicate1	Unambiguous	2	1	HCD	23720	Redundant	Not Used	1.197	0.898	0.95		1904	2279	1711	1810				384	5.37	0	12	500	3	706.399	2117.18	2.35	62.2	11879	11879	MS2	MSZ_TMT_M3_080613.raw
sIsNEGLTLNNSHVSk	44955929	N-Term(TMT6plex); S3(Phospho); K16(TMT6plex)	S(1): 0.0; S(3): 100.0; T(8): 0.0; S(12): 0.0; S(15): 0.0	Replicate1	Unambiguous	1	1	HCD	22264	Redundant	Not Used	1.161	1.226	1.251		7412	8602	9090	9269				659	6.05	0	27	315	3	746.724	2238.16	1.98	49.6	10323	10323	MS2	MSZ_TMT_M3_080613.raw
aAsPPASASDLIEQQQk	56790935	N-Term(TMT6plex); S3(Phospho); K17(TMT6plex)	S(3): 100.0; S(7): 0.0; S(9): 0.0	Replicate1	Unambiguous	2	1	HCD	22708	Redundant	Not Used	1.286	1.18	1.17		6152	7914	7260	7201				818	5.97	0	21	211	3	760.397	2279.18	3.43	53.01	10797	10797	MS2	MSZ_TMT_M3_080613.raw
lVsPGSANETSSILVESVTR	256222415	N-Term(TMT6plex); S3(Phospho)	S(3): 100.0; S(6): 0.0; T(10): 0.0; S(11): 0.0; S(12): 0.0; S(17): 0.0; T(19): 0.0	Replicate1	Unambiguous	4	1	HCD	25454	Redundant	Not Used	0.843	0.985	1.001		328.8	277	323.8	329.1				900	4.9	0	20	500	3	785.739	2355.2	0.76	82.3	13934	13934	MS2	MSZ_TMT_M3_080613.raw
nQkPSQVNGAPGsPTEPAGQk	157694492	N-Term(TMT6plex); K3(TMT6plex); S13(Phospho); K21(TMT6plex)	S(5): 0.0; S(13): 100.0; T(15): 0.0	Replicate1	Unambiguous	2	1	HCD	19036	Redundant	Not Used	1.092	0.906	0.974		25130	27440	22770	24470				773	6.84	0	6	41	3	953.838	2859.5	0.55	32.59	6880	6880	MS2	MSZ_TMT_M3_080613.raw
aIGGIILTAsHNPGGPNGDFGIk	21361621	N-Term(TMT6plex); S10(Phospho); K23(TMT6plex)	T(8): 0.0; S(10): 100.0	Replicate1	Unambiguous	2	1	HCD	25014	Redundant	Not Used	2.333	2.816	2.882		1591	3711	4479	4585				759	6.94	0	9	499	3	915.49	2744.46	0.72	75.92	13303	13303	MS2	MSZ_TMT_M3_080613.raw
sPsPPTQHTGQPPGQPSAPSQLSAPR	54860105	N-Term(TMT6plex); S3(Phospho)	S(1): 50.0; S(3): 50.0; T(6): 0.0; T(9): 0.0; S(17): 0.0; S(20): 0.0; S(23): 0.0	Replicate1	Unambiguous	2	1	HCD	20017	Redundant	Not Used	1.399	1.338	1.172		2351	3290	3147	2755				1299	6.72	0	0	94	3	972.816	2916.43	4.08	37.13	7926	7926	MS2	MSZ_TMT_M3_080613.raw
isAPNVDFNLEGPk	61743954	N-Term(TMT6plex); S2(Phospho); K14(TMT6plex)	S(2): 100.0	Replicate1	Unambiguous	1	1	HCD	24899	Redundant	Not Used	1.62	1.435	1.816		1199	1942	1721	2178				541	4.93	0	6	246	3	680.357	2039.06	-1.97	74.58	13169	13169	MS2	MSZ_TMT_M3_080613.raw
aAsPPASASDLIEQQQk	56790935	N-Term(TMT6plex); S3(Phospho); K17(TMT6plex)	S(3): 100.0; S(7): 0.0; S(9): 0.0	Replicate1	Unambiguous	2	1	HCD	22793	Redundant	Not Used	1.129	1.126	1.165		11600	13100	13060	13520				810	6.11	0	6	59	3	760.396	2279.17	2.63	53.7	10888	10888	MS2	MSZ_TMT_M3_080613.raw
lLDHmAPPPVADQAsPR	188595697	N-Term(TMT6plex); M5(Oxidation); S15(Phospho)	S(15): 100.0	Replicate1	Unambiguous	2	1	HCD	21432	Redundant	Not Used	1.107	1.027	1.005		7232	8009	7427	7268				782	3.97	0	33	112	3	714.022	2140.05	1.97	44.36	9436	9436	MS2	MSZ_TMT_M3_080613.raw
tIsAQDTLAYATALLNEk	260064009	N-Term(TMT6plex); S3(Phospho); K18(TMT6plex)	T(1): 0.0; S(3): 100.0; T(7): 0.0; Y(10): 0.0; T(12): 0.0	Replicate1	Unambiguous	1	1	HCD	26053	Redundant	Not Used	1.697	1.849	1.545		1322	2243	2444	2042				624	5.98	0	20	289	3	821.105	2461.3	0.77	95.4	15241	15241	MS2	MSZ_TMT_M3_080613.raw
kQsVFSAPSLSAGASAAEPLDR	153945846	N-Term(TMT6plex); K1(TMT6plex); S3(Phospho)	S(3): 100.0; S(6): 0.0; S(9): 0.0; S(11): 0.0; S(15): 0.0	Replicate1	Unambiguous	1	1	HCD	23736	Redundant	Not Used	1.391	1.609	1.54		1849	2573	2975	2848				1047	8.45	1	26	500	3	909.81	2727.42	1.26	62.35	11896	11896	MS2	MSZ_TMT_M3_080613.raw
tSQVGAASAPAkEsPRk	304376301	N-Term(TMT6plex); K12(TMT6plex); S14(Phospho); K17(TMT6plex)	T(1): 0.0; S(2): 0.0; S(8): 0.0; S(14): 100.0	Replicate1	Unambiguous	6	1	HCD	18375	Unique	Used	1.203	1.054	0.86		27170	32690	28620	23370				601	5.24	2	24	33	4	613.844	2452.35	0.02	29.73	6175	6175	MS2	MSZ_TMT_M3_080613.raw
sPSGGAAGPLLTPSQSLDGSR	19923973	N-Term(TMT6plex); S1(Phospho)	S(1): 100.0; S(3): 0.0; T(12): 0.0; S(14): 0.0; S(16): 0.0; S(20): 0.0	Replicate1	Unambiguous	1	1	HCD	23075	Redundant	Not Used	1.207	0.965	1.063		2002	2415	1931	2127				690	6.89	0	0	500	2	1132.56	2264.12	2.21	56.08	11188	11188	MS2	MSZ_TMT_M3_080613.raw
rLsAPLPSScGDPEk	109150431	N-Term(TMT6plex); S3(Phospho); C10(Carbamidomethyl); K15(TMT6plex)	S(3): 100.0; S(8): 0.0; S(9): 0.0	Replicate1	Unambiguous	1	1	HCD	21797	Redundant	Not Used	1.383	1.281	1.195		11940	16510	15300	14270				638	5.58	1	30	86	3	718.035	2152.09	1.78	46.55	9825	9825	MS2	MSZ_TMT_M3_080613.raw
sTtPPPAEPVSLPQEPPkPR	45359846	N-Term(TMT6plex); T3(Phospho); K18(TMT6plex)	S(1): 33.3; T(2): 33.3; T(3): 33.3; S(11): 0.0	Replicate1	Unambiguous	1	1	HCD	22121	Redundant	Not Used	1.371	1.522	1.336		3827	5248	5823	5113				518	6.44	0	18	142	3	888.479	2663.42	0.86	48.61	10171	10171	MS2	MSZ_TMT_M3_080613.raw
fGQAATmEGIGAIGGtPPAFNR	34932414	N-Term(TMT6plex); M7(Oxidation); T16(Phospho)	T(6): 0.0; T(16): 100.0	Replicate1	Unambiguous	2	1	HCD	24428	Redundant	Not Used	1.243	1.445	1.452		528.1	656.7	763	767.1				940	5.62	0	8	234	3	830.065	2488.18	-3.77	69.39	12646	12646	MS2	MSZ_TMT_M3_080613.raw
gPPDFSSDEEREPtPVLGSGAAAAGR	4507555	N-Term(TMT6plex); T14(Phospho)	S(6): 0.0; S(7): 0.0; T(14): 100.0; S(19): 0.0	Replicate1	Unambiguous	3	1	HCD	22489	Redundant	Not Used	1.09	0.968	0.865		1144	1247	1107	989.7				1571	5.43	1	22	246	3	960.454	2879.35	2.03	51.27	10563	10563	MS2	MSZ_TMT_M3_080613.raw
rNsSEASSGDFLDLk	50345292	N-Term(TMT6plex); S3(Phospho); K15(TMT6plex)	S(3): 99.5; S(4): 0.5; S(7): 0.0; S(8): 0.0	Replicate1	Unambiguous	3	1	HCD	23713	Redundant	Not Used	1.738	1.713	1.61		4370	7596	7484	7038				666	6.93	1	7	256	3	722.03	2164.08	3.18	62.13	11872	11872	MS2	MSZ_TMT_M3_080613.raw
qAStDAGTAGALTPQHVR	303523511	N-Term(TMT6plex); T4(Phospho)	S(3): 99.0; T(4): 1.0; T(8): 0.0; T(13): 0.0	Replicate1	Unambiguous	3	1	HCD	19125	Redundant	Not Used	1.198	1.261	1.092		8150	9768	10280	8904				544	7.49	0	7	51	3	697.347	2090.03	1.28	32.99	6975	6975	MS2	MSZ_TMT_M3_080613.raw
kLsLGQYDNDAGGQLPFSk	65288071	N-Term(TMT6plex); K1(TMT6plex); S3(Phospho); K19(TMT6plex)	S(3): 100.0; Y(7): 0.0; S(18): 0.0	Replicate1	Unambiguous	1	1	HCD	24826	Redundant	Not Used	0.838	0.752	0.819		3113	2610	2342	2548				643	6.09	1	25	500	3	935.831	2805.48	-0.6	73.8	13088	13088	MS2	MSZ_TMT_M3_080613.raw
tRPGsFQSLSDALSDTPAk	300934878	N-Term(TMT6plex); S5(Phospho); K19(TMT6plex)	T(1): 0.0; S(5): 100.0; S(8): 0.0; S(10): 0.0; S(14): 0.0; T(16): 0.0	Replicate1	Unambiguous	2	1	HCD	24194	Redundant	Not Used	1.024	0.915	0.92		3559	3646	3258	3273				906	7.14	0	15	361	3	839.432	2516.28	0.19	66.91	12390	12390	MS2	MSZ_TMT_M3_080613.raw
aQsSPASATFPVSVQEPPTkPR	153085395	N-Term(TMT6plex); S3(Phospho); K20(TMT6plex)	S(3): 98.8; S(4): 1.2; S(7): 0.0; T(9): 0.0; S(13): 0.0; T(19): 0.0	Replicate1	Unambiguous	1	1	HCD	22819	Redundant	Not Used	1.329	1.359	1.493		1810	2405	2459	2702				814	7.85	0	9	500	3	940.83	2820.48	1.94	53.9	10915	10915	MS2	MSZ_TMT_M3_080613.raw
sLPAGDALYLSFNPPQPSR	15011974	N-Term(TMT6plex); S1(Phospho)	S(1): 100.0; Y(9): 0.0; S(11): 0.0; S(18): 0.0	Replicate1	Unambiguous	3	1	HCD	25455	Redundant	Not Used	0.88	1.346	1.026		324.7	285.7	437.1	333				975	5.95	0	20	500	3	780.393	2339.16	0.41	82.32	13936	13936	MS2	MSZ_TMT_M3_080613.raw
sLPAGDALYLSFNPPQPSR	15011974	N-Term(TMT6plex); S1(Phospho)	S(1): 100.0; Y(9): 0.0; S(11): 0.0; S(18): 0.0	Replicate1	Unambiguous	3	1	HCD	25485	Redundant	Not Used	1.443	1.675	1.884		248.2	358.3	415.9	467.7				868	6.96	0	7	500	3	780.393	2339.17	1.03	82.85	13988	13988	MS2	MSZ_TMT_M3_080613.raw
qRsPsPAPAPAPAAAAGPPTR	226509740	N-Term(TMT6plex); S3(Phospho); S5(Phospho)	S(3): 100.0; S(5): 100.0; T(20): 0.0	Replicate1	Unambiguous	1	1	HCD	18105	Redundant	Not Used	1.166	1.021	1.145		6209	7238	6341	7109				722	5.18	1	4	69	3	786.385	2357.14	1.22	28.56	5887	5887	MS2	MSZ_TMT_M3_080613.raw
aSTAsPcNNNINAATAVALQEPR	283046706	N-Term(TMT6plex); S5(Phospho); C7(Carbamidomethyl)	S(2): 0.0; T(3): 0.0; S(5): 100.0; T(15): 0.0	Replicate1	Unambiguous	5	1	HCD	23095	Redundant	Not Used	1.095	1.077	0.892		1111	1217	1197	990.9				1537	6.49	0	6	472	3	893.763	2679.28	-0.18	56.24	11210	11210	MS2	MSZ_TMT_M3_080613.raw
dSHssEEDEASSQTDLSQTISk	39753957	N-Term(TMT6plex); S4(Phospho); S5(Phospho); K22(TMT6plex)	S(2): 0.0; S(4): 100.0; S(5): 100.0; S(11): 0.0; S(12): 0.0; T(14): 0.0; S(17): 0.0; T(19): 0.0; S(21): 0.0	Replicate1	Unambiguous	2	1	HCD	22042	Redundant	Not Used	1.586	1.733	1.523		1570	2490	2720	2391				1647	8.05	0	19	343	3	1000.43	2999.29	2.76	48.11	10086	10086	MS2	MSZ_TMT_M3_080613.raw
rAsAAAAAGGGATGHPGGGQGAENPAGLk	27262638	N-Term(TMT6plex); S3(Phospho); K29(TMT6plex)	S(3): 100.0; T(13): 0.0	Replicate1	Unambiguous	1	1	HCD	19370	Unique	Used	1.272	1.418	1.399		5092	6476	7221	7122				1894	6.18	1	36	83	4	750.132	2997.51	0.56	34.08	7236	7236	MS2	MSZ_TMT_M3_080613.raw
aHtPTPGIYmGRPTHSGGGGGGGGGGGGGGGGR	9558733	N-Term(TMT6plex); T3(Phospho); M10(Oxidation)	T(3): 100.0; T(5): 0.0; Y(9): 0.0; T(14): 0.0; S(16): 0.0	Replicate1	Unambiguous	1	1	HCD	16597	Redundant	Not Used	1.088	0.778	1.015		5698	6201	4431	5782				3072	7.29	0	3	55	4	779.858	3116.41	1	22.2	4278	4278	MS2	MSZ_TMT_M3_080613.raw
aGGAsPAASSTAQPPTQHR	24308115	N-Term(TMT6plex); S5(Phospho)	S(5): 100.0; S(9): 0.0; S(10): 0.0; T(11): 0.0; T(16): 0.0	Replicate1	Unambiguous	1	1	HCD	16105	Redundant	Not Used	1.332	0.978	1.334		7251	9659	7094	9669				635	6.89	0	19	35	3	701.006	2101	-0.23	20.23	3754	3754	MS2	MSZ_TMT_M3_080613.raw
rPsQEQSASASSGQPQAPLNR	150010552	N-Term(TMT6plex); S3(Phospho)	S(3): 100.0; S(7): 0.0; S(9): 0.0; S(11): 0.0; S(12): 0.0	Replicate1	Unambiguous	1	1	HCD	17682	Redundant	Not Used	0.978	0.981	1.037		7696	7524	7549	7979				957	6.67	0	18	36	3	835.74	2505.2	0.13	26.74	5436	5436	MS2	MSZ_TMT_M3_080613.raw
aEEDEILNRsPR	10716563	N-Term(TMT6plex); S10(Phospho)	S(10): 100.0	Replicate1	Unambiguous	1	1	HCD	20333	Unique	Used	1.052	0.997	0.99		61220	64390	61040	60630		31	0.0171963	439		1	7	13	3	579.952	1737.84	1.92	38.68	8264	8264	MS2	MSZ_TMT_M3_080613.raw
qRsPIALPVk	154146193	N-Term(TMT6plex); S3(Phospho); K10(TMT6plex)	S(3): 100.0	Replicate1	Unambiguous	1	1	HCD	22259	Unique	Used	1.496	1.419	1.412		10830	16210	15370	15300		30	0.019684	401		1	11	145	3	549.665	1646.98	2.58	49.57	10318	10318	MS2	MSZ_TMT_M3_080613.raw
rGsSDPTVQR	343478149	N-Term(TMT6plex); S3(Phospho)	S(3): 50.0; S(4): 50.0; T(7): 0.0	Replicate1	Unambiguous	2	1	HCD	15017	Unique	Used	0.989	0.889	0.942		15630	15470	13900	14720		31	0.014774	268		1	31	50	3	471.234	1411.69	-0.63	15.95	2593	2593	MS2	MSZ_TMT_M3_080613.raw
rVPsPTPAPk	118572613	N-Term(TMT6plex); S4(Phospho); K10(TMT6plex)	S(4): 100.0; T(6): 0.0	Replicate1	Unambiguous	1	1	HCD	18758	Unique	Used	1.043	0.895	0.875		274500	286200	245800	240300		33	0.0120968	461		1	6	3	3	529.973	1587.9	1.18	31.4	6584	6584	MS2	MSZ_TMT_M3_080613.raw
lRLsPSPTSQR	27436948	N-Term(TMT6plex); S4(Phospho)	S(4): 100.0; S(6): 0.0; T(8): 0.0; S(9): 0.0	Replicate1	Unambiguous	4	1	HCD	20453	Unique	Used	1.211	0.973	1.043		67150	81290	65360	70030		35	0.00851448	560		1	5	7	3	517.614	1550.83	2.07	39.28	8392	8392	MS2	MSZ_TMT_M3_080613.raw
vEPSSQSPGRsPR	38045896	N-Term(TMT6plex); S11(Phospho)	S(4): 0.0; S(5): 0.0; S(7): 0.0; S(11): 100.0	Replicate1	Unambiguous	2	1	HCD	16185	Unique	Used	0.922	0.781	0.871		49950	46050	39000	43500		26	0.0568632	473		1	33	29	3	564.948	1692.83	0.67	20.56	3839	3839	MS2	MSZ_TMT_M3_080613.raw
rPsSTSVPLGDk	8923110	N-Term(TMT6plex); S3(Phospho); K12(TMT6plex)	S(3): 99.1; S(4): 0.0; T(5): 0.0; S(6): 0.9	Replicate1	Unambiguous	1	1	HCD	20450	Unique	Used	1.226	1.141	1.287		14070	17240	16050	18100		28	0.0547957	668		0	42	109	3	594.657	1781.96	0.44	39.25	8388	8388	MS2	MSZ_TMT_M3_080613.raw
sREDLsAQPVQTk	116875765	N-Term(TMT6plex); S6(Phospho); K13(TMT6plex)	S(1): 100.0; S(6): 0.0; T(12): 0.0	Replicate1	Unambiguous	2	1	HCD	19439	Unique	Used	1.101	0.898	0.968		24520	27010	22020	23730		30	0.0401173	768		1	36	53	3	666.354	1997.05	0.98	34.39	7310	7310	MS2	MSZ_TMT_M3_080613.raw
nSsPAPPQPAPGk	157817073	N-Term(TMT6plex); S3(Phospho); K13(TMT6plex)	S(2): 0.7; S(3): 99.3	Replicate1	Unambiguous	2	1	HCD	18366	Unique	Used	1.476	1.359	1.549		7029	10380	9552	10890		27	0.0629998	672		0	0	139	2	893.469	1785.93	0.12	29.69	6165	6165	MS2	MSZ_TMT_M3_080613.raw
vSEEQTQPPsPAGAGmSTAmGR	112789562	N-Term(TMT6plex); S10(Phospho); M16(Oxidation); M20(Oxidation)	S(2): 0.0; T(6): 0.0; S(10): 33.3; S(17): 33.3; T(18): 33.3	Replicate1	Unambiguous	1	1	HCD	18819	Unique	Used	1.364	1.365	1.304		3529	4812	4816	4603		25	0.0721755	488		0	7	22	3	844.044	2530.12	1.19	31.67	6649	6649	MS2	MSZ_TMT_M3_080613.raw
mNSTGGQtPR	217330641	N-Term(TMT6plex); M1(Oxidation); T8(Phospho)	S(3): 0.0; T(4): 0.0; T(8): 100.0	Replicate1	Unambiguous	1	1	HCD	14555	Unique	Used	1.027	0.94	0.688		12850	13200	12080	8841		22	0.11337	158		0	11	74	2	687.308	1373.61	0.5	14.16	2100	2100	MS2	MSZ_TMT_M3_080613.raw
aVsPPHLDGPPSPR	67089157	N-Term(TMT6plex); S3(Phospho)	S(3): 100.0; S(12): 0.0	Replicate1	Unambiguous	7	1	HCD	21467	Unique	Used	1.195	1.314	1.197		4616	5517	6063	5525		46	0.000669744	552		0	40	291	3	579.297	1735.88	2.68	44.58	9473	9473	MS2	MSZ_TMT_M3_080613.raw
tNGHsPSQPR	211971074	N-Term(TMT6plex); S5(Phospho)	T(1): 0.0; S(5): 100.0; S(7): 0.0	Replicate1	Unambiguous	5	1	HCD	14337	Unique	Used	1.142	0.97	0.898		16460	18800	15970	14780		30	0.0161249	299		0	15	64	2	695.328	1389.65	0.35	13.29	1868	1868	MS2	MSZ_TMT_M3_080613.raw
yHGHsmSDPGVSYR	291084757	N-Term(TMT6plex); S5(Phospho); M6(Oxidation)	Y(1): 0.0; S(5): 100.0; S(7): 0.0; S(12): 0.0; Y(13): 0.0	Replicate1	Unambiguous	5	1	HCD	17222	Unique	Used	1.358	1.282	1.406		19570	26570	25090	27520		26	0.0458666	304		0	42	62	3	639.944	1917.82	1.76	24.83	4945	4945	MS2	MSZ_TMT_M3_080613.raw
qLsSGVSEIR	4504517	N-Term(TMT6plex); S3(Phospho)	S(3): 100.0; S(4): 0.0; S(7): 0.0	Replicate1	Unambiguous	1	1	HCD	21362	Unique	Used	1.209	1.439	1.583		10240	12380	14740	16210		25	0.0551515	386		0	44	231	2	692.856	1384.71	1.42	43.93	9361	9361	MS2	MSZ_TMT_M3_080613.raw
rIDIsPSTLR	117938251	N-Term(TMT6plex); S5(Phospho)	S(5): 100.0; S(7): 0.0; T(8): 0.0	Replicate1	Unambiguous	3	1	HCD	22583	Unique	Used	1.14	0.947	1.148		6371	7266	6037	7313		51	0.000262878	682		1	9	87	3	489.604	1466.8	2.34	52.04	10664	10664	MS2	MSZ_TMT_M3_080613.raw
rIDIsPSTLR	117938251	N-Term(TMT6plex); S5(Phospho)	S(5): 100.0; S(7): 0.0; T(8): 0.0	Replicate1	Unambiguous	3	1	HCD	22522	Unique	Used	1.383	1.064	1.12		3611	4995	3841	4044		46	0.000862491	682		1	50	452	3	489.604	1466.8	2.59	51.53	10598	10598	MS2	MSZ_TMT_M3_080613.raw
tGSsPTQGIVNk	94557295	N-Term(TMT6plex); S4(Phospho); K12(TMT6plex)	T(1): 0.0; S(3): 1.0; S(4): 98.9; T(6): 0.0	Replicate1	Unambiguous	2	1	HCD	20801	Unique	Used	1.044	0.805	0.994		18060	18850	14530	17960		31	0.0305874	704		0	23	190	2	863.961	1726.92	0.62	40.98	8763	8763	MS2	MSZ_TMT_M3_080613.raw
vGNEsPVQELk	296841073	N-Term(TMT6plex); S5(Phospho); K11(TMT6plex)	S(5): 100.0	Replicate1	Unambiguous	2	1	HCD	22346	Unique	Used	1.074	1.018	0.944		11990	12880	12200	11320		28	0.0509959	657		0	32	260	2	869.464	1737.92	1.46	50.22	10411	10411	MS2	MSZ_TMT_M3_080613.raw
sNsPLPVPPSk	20127499	N-Term(TMT6plex); S3(Phospho); K11(TMT6plex)	S(1): 0.0; S(3): 100.0; S(10): 0.0	Replicate1	Unambiguous	1	1	HCD	21593	Unique	Used	1.01	0.901	0.919		36380	36730	32780	33440		34	0.0140827	632		0	18	67	2	830.958	1660.91	0.98	45.32	9608	9608	MS2	MSZ_TMT_M3_080613.raw
gNVVPsPLPTR	109715858	N-Term(TMT6plex); S6(Phospho)	S(6): 100.0; T(10): 0.0	Replicate1	Unambiguous	1	1	HCD	21563	Unique	Used	1.497	1.107	1.311		61310	91750	67860	80350		30	0.0218652	410		0	5	19	2	723.391	1445.77	2.35	45.15	9576	9576	MS2	MSZ_TMT_M3_080613.raw
gNVVPsPLPTR	109715858	N-Term(TMT6plex); S6(Phospho)	S(6): 100.0; T(10): 0.0	Replicate1	Unambiguous	1	1	HCD	21660	Unique	Used	1.37	1.143	1.153		10910	14940	12470	12580		29	0.0240854	410		0	12	124	2	723.391	1445.77	2.35	45.74	9679	9679	MS2	MSZ_TMT_M3_080613.raw
aLPNNTSSsPQPk	187830901	N-Term(TMT6plex); S9(Phospho); K13(TMT6plex)	T(6): 0.0; S(7): 0.0; S(8): 0.7; S(9): 99.3	Replicate1	Unambiguous	12	1	HCD	19502	Unique	Used	0.988	1.003	0.93		10570	10440	10610	9832		32	0.0245748	717		0	5	112	2	939.991	1878.97	0.71	34.67	7377	7377	MS2	MSZ_TMT_M3_080613.raw
aLPNNTSSsPQPk	187830901	N-Term(TMT6plex); S9(Phospho); K13(TMT6plex)	T(6): 0.8; S(7): 0.8; S(8): 0.8; S(9): 97.5	Replicate1	Unambiguous	12	1	HCD	19388	Unique	Used	0.957	0.843	1.033		123200	118000	103900	127300		37	0.00737374	701		0	8	4	3	626.997	1878.98	2.2	34.18	7256	7256	MS2	MSZ_TMT_M3_080613.raw
gAPSSPAtGVLPSPQGk	62955803	N-Term(TMT6plex); T8(Phospho); K17(TMT6plex)	S(4): 50.0; S(5): 50.0; T(8): 0.0; S(13): 0.0	Replicate1	Unambiguous	1	1	HCD	22057	Unique	Used	1.066	1.022	1.01		5903	6295	6034	5961		42	0.00207998	713		0	37	219	3	697.042	2089.11	0.53	48.2	10102	10102	MS2	MSZ_TMT_M3_080613.raw
skPIPImPAsPQk	171460918	N-Term(TMT6plex); K2(TMT6plex); M7(Oxidation); S10(Phospho); K13(TMT6plex)	S(1): 0.0; S(10): 100.0	Replicate1	Unambiguous	7	1	HCD	21650	Unique	Used	1.434	1.277	1.21		6594	9454	8423	7981		29	0.0294514	417		0	22	189	4	545.066	2177.24	2.76	45.68	9668	9668	MS2	MSZ_TMT_M3_080613.raw
sPGNTSQPPAFFSk	331284176	N-Term(TMT6plex); S1(Phospho); K14(TMT6plex)	S(1): 100.0; T(5): 0.0; S(6): 0.0; S(13): 0.0	Replicate1	Unambiguous	3	1	HCD	23799	Unique	Used	1.47	1.508	1.29		2890	4250	4358	3728		33	0.0172645	624		0	36	406	3	668.343	2003.01	5.23	62.96	11964	11964	MS2	MSZ_TMT_M3_080613.raw
rSSTSsEPTPTVk	513788264	N-Term(TMT6plex); S6(Phospho); K13(TMT6plex)	S(2): 50.0; S(3): 50.0; T(4): 0.0; S(5): 0.0; S(6): 0.0; T(9): 0.0; T(11): 0.0	Replicate1	Unambiguous	4	1	HCD	18146	Unique	Used	1.591	1.347	0.947		59800	95130	80530	56650		33	0.0171611	648		1	32	25	3	639.003	1914.99	0.3	28.74	5931	5931	MS2	MSZ_TMT_M3_080613.raw
iHIDPEIQDGsPTTSR	196162711	N-Term(TMT6plex); S11(Phospho)	S(11): 97.9; T(13): 1.0; T(14): 0.0; S(15): 1.0	Replicate1	Unambiguous	2	1	HCD	22157	Unique	Used	1.067	1.015	1.048		7133	7609	7242	7473		36	0.00727983	600		0	44	215	3	692.337	2075	-2.34	48.87	10209	10209	MS2	MSZ_TMT_M3_080613.raw
rTSmGGtQQQFVEGVR	4503131	N-Term(TMT6plex); M4(Oxidation); T7(Phospho)	T(2): 49.6; S(3): 49.6; T(7): 0.8	Replicate1	Unambiguous	1	1	HCD	19784	Unique	Used	1.25	1.158	1.139		13880	17350	16080	15800		33	0.0135627	588		1	21	60	3	702.672	2106	0.17	35.97	7678	7678	MS2	MSZ_TMT_M3_080613.raw
lDTGPQSLsGk	156104891	N-Term(TMT6plex); S9(Phospho); K11(TMT6plex)	T(3): 0.0; S(7): 0.0; S(9): 100.0	Replicate1	Unambiguous	1	1	HCD	21977	Unique	Used	1.182	1.105	1.28		10040	11860	11090	12850		29	0.03857	564		0	38	341	2	820.938	1640.87	0.97	47.67	10017	10017	MS2	MSZ_TMT_M3_080613.raw
aEEDEILNRsPR	10716563	N-Term(TMT6plex); S10(Phospho)	S(10): 100.0	Replicate1	Unambiguous	1	1	HCD	20350	Unique	Used	1.026	0.943	0.98		25430	26080	23970	24920		48	0.000342149	468		1	19	69	2	869.423	1737.84	1.4	38.76	8282	8282	MS2	MSZ_TMT_M3_080613.raw
gRLsPVPVPR	21396480	N-Term(TMT6plex); S4(Phospho)	S(4): 100.0	Replicate1	Unambiguous	2	1	HCD	20695	Unique	Used	1.176	1.128	1.211		21160	24880	23870	25630		42	0.00188723	557		1	49	49	3	462.933	1386.78	1.22	40.45	8650	8650	MS2	MSZ_TMT_M3_080613.raw
gRLsPVPVPR	21396480	N-Term(TMT6plex); S4(Phospho)	S(4): 100.0	Replicate1	Unambiguous	2	1	HCD	20589	Unique	Used	1.178	1	1.037		22080	26000	22070	22890		45	0.000975737	550		1	10	31	3	462.933	1386.78	1.68	39.93	8537	8537	MS2	MSZ_TMT_M3_080613.raw
qRsPIALPVk	154146193	N-Term(TMT6plex); S3(Phospho); K10(TMT6plex)	S(3): 100.0	Replicate1	Unambiguous	1	1	HCD	22187	Unique	Used	1.308	1.222	1.423		9857	12890	12050	14020		29	0.0229103	400		1	23	186	3	549.665	1646.98	3.02	49.04	10241	10241	MS2	MSZ_TMT_M3_080613.raw
rDsELGPGVk	33356148	N-Term(TMT6plex); S3(Phospho); K10(TMT6plex)	S(3): 100.0	Replicate1	Unambiguous	1	1	HCD	19765	Unique	Used	1.525	1.539	2.05		21640	33000	33300	44370		43	0.00137759	551		1	24	40	3	532.624	1595.86	1.58	35.89	7658	7658	MS2	MSZ_TMT_M3_080613.raw
rIDIsPSTFR	167234419	N-Term(TMT6plex); S5(Phospho)	S(5): 100.0; S(7): 0.0; T(8): 0.0	Replicate1	Unambiguous	1	1	HCD	23231	Unique	Used	1.025	0.947	0.97		2577	2640	2439	2499		32	0.0151641	493		1	8	316	3	500.933	1500.78	3.95	57.57	11355	11355	MS2	MSZ_TMT_M3_080613.raw
rIDIsPSTFR	167234419	N-Term(TMT6plex); S5(Phospho)	S(5): 100.0; S(7): 0.0; T(8): 0.0	Replicate1	Unambiguous	1	1	HCD	23181	Unique	Used	1.267	0.956	1.059		1813	2297	1734	1919		36	0.00538711	466		1	9	500	3	500.933	1500.78	4.5	57.11	11301	11301	MS2	MSZ_TMT_M3_080613.raw
tsPQVLGSILk	32698730	N-Term(TMT6plex); S2(Phospho); K11(TMT6plex)	T(1): 0.8; S(2): 99.2; S(8): 0.0	Replicate1	Unambiguous	1	1	HCD	24864	Unique	Used	1.324	1.176	1.005		2470	3271	2904	2482		37	0.00542554	606		0	62	500	2	840.988	1680.97	-1.2	74.22	13130	13130	MS2	MSZ_TMT_M3_080613.raw
rGsLPAEAScTT	40353727	N-Term(TMT6plex); S3(Phospho); C10(Carbamidomethyl)	S(3): 100.0; S(9): 0.0; T(11): 0.0; T(12): 0.0	Replicate1	Unambiguous	1	1	HCD	18590	Unique	Used	1.301	1.114	1.284		5565	7240	6200	7146		33	0.00917269	243		1	8	163	2	779.86	1558.71	-0.33	30.66	6404	6404	MS2	MSZ_TMT_M3_080613.raw
ssGTNFQGLPSk	54860105	N-Term(TMT6plex); S2(Phospho); K12(TMT6plex)	S(1): 0.9; S(2): 99.1; T(4): 0.0; S(11): 0.0	Replicate1	Unambiguous	2	1	HCD	22438	Unique	Used	2.351	2.345	2.461		5793	13620	13580	14260		42	0.00202043	606		0	11	269	2	880.954	1760.9	1.8	50.9	10509	10509	MS2	MSZ_TMT_M3_080613.raw
fkAEAPLPsPk	61743954	N-Term(TMT6plex); K2(TMT6plex); S9(Phospho); K11(TMT6plex)	S(9): 100.0	Replicate1	Unambiguous	1	1	HCD	22862	Unique	Used	1.222	0.947	0.983		16500	20160	15630	16210		25	0.0701948	446		1	35	411	3	651.38	1952.12	1.2	54.28	10961	10961	MS2	MSZ_TMT_M3_080613.raw
gNDPLTSsPGR	33356547	N-Term(TMT6plex); S8(Phospho)	T(6): 1.2; S(7): 1.2; S(8): 97.7	Replicate1	Unambiguous	1	1	HCD	18909	Unique	Used	1.152	0.954	1.075		98380	113400	93810	105700		22	0.0998842	263		0	22	14	2	705.335	1409.66	0.52	32.06	6745	6745	MS2	MSZ_TMT_M3_080613.raw
nQsPVLEPVGR	4759050	N-Term(TMT6plex); S3(Phospho)	S(3): 100.0	Replicate1	Unambiguous	1	1	HCD	20277	Unique	Used	1.178	0.884	0.972		17330	20420	15320	16850		30	0.025632	459		0	26	100	2	752.89	1504.77	0.72	38.4	8204	8204	MS2	MSZ_TMT_M3_080613.raw
kELsPAGSISk	197333695	N-Term(TMT6plex); K1(TMT6plex); S4(Phospho); K11(TMT6plex)	S(4): 100.0; S(8): 0.0; S(10): 0.0	Replicate1	Unambiguous	3	1	HCD	21426	Unique	Used	1.199	0.946	0.902		7858	9425	7436	7084		30	0.0308748	558		1	45	182	3	628.699	1884.08	0.97	44.33	9429	9429	MS2	MSZ_TMT_M3_080613.raw
rTsFSTSDVSk	194272142	N-Term(TMT6plex); S3(Phospho); K11(TMT6plex)	T(2): 0.6; S(3): 99.4; S(5): 0.0; T(6): 0.0; S(7): 0.0; S(10): 0.0	Replicate1	Unambiguous	2	1	HCD	20261	Unique	Used	1.079	0.776	0.926		40230	43420	31220	37270		33	0.014314	622		1	25	33	3	584.97	1752.89	0.7	38.33	8187	8187	MS2	MSZ_TMT_M3_080613.raw
sHsPSASQSGSQLR	33598968	N-Term(TMT6plex); S3(Phospho)	S(1): 0.0; S(3): 100.0; S(5): 0.0; S(7): 0.0; S(9): 0.0; S(11): 0.0	Replicate1	Unambiguous	2	1	HCD	15507	Unique	Used	1.218	1.194	1.03		15610	19010	18640	16070		52	0.000113021	376		0	19	20	3	579.942	1737.81	-0.45	17.81	3116	3116	MS2	MSZ_TMT_M3_080613.raw
rPEsPSEISPIk	42734325	N-Term(TMT6plex); S4(Phospho); K12(TMT6plex)	S(4): 100.0; S(6): 0.0; S(9): 0.0	Replicate1	Unambiguous	1	1	HCD	21481	Unique	Used	1.086	1.016	1.091		12670	13770	12880	13830		30	0.0277348	593		0	20	121	3	626.677	1878.02	1.57	44.67	9488	9488	MS2	MSZ_TMT_M3_080613.raw
skPIPIMPAsPQk	171460918	N-Term(TMT6plex); K2(TMT6plex); S10(Phospho); K13(TMT6plex)	S(1): 0.0; S(10): 100.0	Replicate1	Unambiguous	7	1	HCD	22919	Unique	Used	1.155	1.064	1.047		9098	10510	9678	9522		24	0.069132	373		0	56	500	3	721.088	2161.25	3.79	54.78	11022	11022	MS2	MSZ_TMT_M3_080613.raw
skPIPImPAsPQk	171460918	N-Term(TMT6plex); K2(TMT6plex); M7(Oxidation); S10(Phospho); K13(TMT6plex)	S(1): 0.0; S(10): 100.0	Replicate1	Unambiguous	7	1	HCD	21702	Unique	Used	1.495	1.32	1.349		14210	21240	18750	19170		35	0.00710329	434		0	26	65	3	726.418	2177.24	0.86	45.99	9724	9724	MS2	MSZ_TMT_M3_080613.raw
aQtPPGPSLSGSk	118572613	N-Term(TMT6plex); T3(Phospho); K13(TMT6plex)	T(3): 100.0; S(8): 0.0; S(10): 0.0; S(12): 0.0	Replicate1	Unambiguous	1	1	HCD	20511	Unique	Used	1.49	1.347	1.472		8325	12400	11220	12250		41	0.0021141	585		0	39	154	2	882.971	1764.93	2.25	39.57	8453	8453	MS2	MSZ_TMT_M3_080613.raw
sPGNTSQPPAFFSk	331284176	N-Term(TMT6plex); S1(Phospho); K14(TMT6plex)	S(1): 98.7; T(5): 0.7; S(6): 0.7; S(13): 0.0	Replicate1	Unambiguous	3	1	HCD	23747	Unique	Used	1.228	1.004	1.256		2737	3362	2748	3438		29	0.0391628	647		0	23	219	3	668.342	2003.01	4.13	62.46	11908	11908	MS2	MSZ_TMT_M3_080613.raw
tPVQYSQQQNsPQk	103472005	N-Term(TMT6plex); S11(Phospho); K14(TMT6plex)	T(1): 0.0; Y(5): 0.0; S(6): 0.0; S(11): 100.0	Replicate1	Unambiguous	1	1	HCD	19739	Unique	Used	1.135	1.053	0.951		11170	12680	11760	10620		53	0.000204973	729		0	14	50	3	724.369	2171.09	0.8	35.77	7630	7630	MS2	MSZ_TMT_M3_080613.raw
rGsLSNAGDPEIVk	156071452	N-Term(TMT6plex); S3(Phospho); K14(TMT6plex)	S(3): 100.0; S(5): 0.0	Replicate1	Unambiguous	2	1	HCD	21029	Unique	Used	1.568	1.407	1.573		25620	40150	36030	40300		28	0.0579695	678		1	41	44	3	661.022	1981.05	-0.63	42.11	9006	9006	MS2	MSZ_TMT_M3_080613.raw
rALPNNTSSsPQPk	187830901	N-Term(TMT6plex); S10(Phospho); K14(TMT6plex)	T(7): 0.0; S(8): 0.0; S(9): 0.0; S(10): 100.0	Replicate1	Unambiguous	12	1	HCD	17854	Unique	Used	0.708	0.645	0.617		21690	15350	13980	13390		30	0.0422732	780		1	31	121	3	679.03	2035.07	0.38	27.47	5619	5619	MS2	MSZ_TMT_M3_080613.raw
sNsLPHSAVSNAGSk	31317278	N-Term(TMT6plex); S3(Phospho); K15(TMT6plex)	S(1): 1.4; S(3): 98.6; S(7): 0.0; S(10): 0.0; S(14): 0.0	Replicate1	Unambiguous	6	1	HCD	19304	Unique	Used	1.255	1.292	1.318		26410	33140	34120	34790		34	0.0114513	644		0	41	47	3	665.343	1994.01	1.35	33.78	7166	7166	MS2	MSZ_TMT_M3_080613.raw
aPsPTAEQPPGGGDSAR	5174607	N-Term(TMT6plex); S3(Phospho)	S(3): 100.0; T(5): 0.0; S(15): 0.0	Replicate1	Unambiguous	1	1	HCD	17869	Unique	Used	1.037	0.892	0.969		4879	5061	4350	4729		43	0.000933676	402		0	9	122	2	952.443	1903.88	1.66	27.54	5635	5635	MS2	MSZ_TMT_M3_080613.raw
nTDQAsmPDNTAAQk	13124875;12667788	N-Term(TMT6plex); S6(Phospho); M7(Oxidation); K15(TMT6plex)	T(2): 50.0; S(6): 50.0; T(11): 0.0	Replicate1	Unambiguous	5	2	HCD	17791	Not Unique	Not Used	0.92	1.03	1.084		1773	1632	1827	1922		46	0.000679579	512		0	11	107	2	1073.5	2145.98	-2.18	27.2	5552	5552	MS2	MSZ_TMT_M3_080613.raw
rAPsVANVGSHcDLSLk	116063573	N-Term(TMT6plex); S4(Phospho); C12(Carbamidomethyl); K17(TMT6plex)	S(4): 100.0; S(10): 0.0; S(15): 0.0	Replicate1	Unambiguous	2	1	HCD	21880	Unique	Used	1.391	1.352	1.37		11950	16620	16150	16370		44	0.00199112	906		1	14	66	4	588.06	2349.22	2.13	47.04	9914	9914	MS2	MSZ_TMT_M3_080613.raw
rSSQPSPtAVPASDSPPTk	78042577	N-Term(TMT6plex); T8(Phospho); K19(TMT6plex)	S(2): 50.0; S(3): 50.0; S(6): 0.0; T(8): 0.0; S(13): 0.0; S(15): 0.0; T(18): 0.0	Replicate1	Unambiguous	1	1	HCD	19413	Unique	Used	1.229	1.177	1.199		9605	11810	11300	11510		40	0.00420317	907		1	31	83	3	816.758	2448.26	1.98	34.27	7282	7282	MS2	MSZ_TMT_M3_080613.raw
sSsPTQYGLTk	82880648	N-Term(TMT6plex); S3(Phospho); K11(TMT6plex)	S(1): 0.0; S(2): 0.0; S(3): 100.0; T(5): 0.0; Y(7): 0.0; T(10): 0.0	Replicate1	Unambiguous	1	1	HCD	21684	Unique	Used	1.184	0.969	1.031		25450	30140	24650	26230		36	0.00746797	646		0	26	120	2	853.943	1706.88	1.05	45.89	9705	9705	MS2	MSZ_TMT_M3_080613.raw
vSNGsPSLER	4757962	N-Term(TMT6plex); S5(Phospho)	S(2): 0.0; S(5): 100.0; S(7): 0.0	Replicate1	Unambiguous	1	1	HCD	18364	Unique	Used	1.3	1.152	1.088		24620	32000	28370	26780		25	0.0521791	309		0	53	115	2	677.832	1354.66	0.7	29.68	6163	6163	MS2	MSZ_TMT_M3_080613.raw
aLQsPALGLR	4506787	N-Term(TMT6plex); S4(Phospho)	S(4): 100.0	Replicate1	Unambiguous	1	1	HCD	22794	Unique	Used	1.356	1.283	1.319		11150	15110	14300	14700		30	0.0192423	392		0	28	172	2	667.875	1334.74	3.13	53.7	10889	10889	MS2	MSZ_TMT_M3_080613.raw
lDNARQsAER	27436948	N-Term(TMT6plex); S7(Phospho)	S(7): 100.0	Replicate1	Unambiguous	4	1	HCD	16276	Unique	Used	1.093	0.972	1.079		15210	16620	14790	16420		25	0.0601795	340		1	16	58	2	734.859	1468.71	-0.33	20.92	3936	3936	MS2	MSZ_TMT_M3_080613.raw
gVNTFsPEGR	23110942	N-Term(TMT6plex); S6(Phospho)	T(4): 0.0; S(6): 100.0	Replicate1	Unambiguous	1	1	HCD	20220	Unique	Used	1.085	1.053	1.016		17990	19530	18950	18270		27	0.0365171	273		0	33	125	2	686.828	1372.65	1.44	38.1	8143	8143	MS2	MSZ_TMT_M3_080613.raw
eQSEVSVsPR	38146107	N-Term(TMT6plex); S8(Phospho)	S(3): 0.0; S(6): 50.0; S(8): 50.0	Replicate1	Unambiguous	1	1	HCD	18000	Unique	Used	1.094	1.29	1.127		25800	28220	33290	29070		49	0.000205351	241		0	24	97	2	713.843	1426.68	0.4	28.1	5775	5775	MS2	MSZ_TMT_M3_080613.raw
aNsRDGEAGR	15011974	N-Term(TMT6plex); S3(Phospho)	S(3): 100.0	Replicate1	Unambiguous	3	1	HCD	14095	Unique	Used	1.178	1.194	1.319		20470	24130	24450	27010		25	0.0542621	148		1	2	29	2	671.31	1341.61	0.53	12.26	1610	1610	MS2	MSZ_TMT_M3_080613.raw
tPTSsPASSPLVAk	57863269	N-Term(TMT6plex); S5(Phospho); K14(TMT6plex)	T(1): 0.0; T(3): 0.0; S(4): 0.0; S(5): 100.0; S(8): 0.0; S(9): 0.0	Replicate1	Unambiguous	1	1	HCD	21951	Unique	Used	1.023	0.924	1		7071	7233	6532	7068		33	0.0169436	604		0	44	467	2	941.014	1881.02	3.35	47.51	9989	9989	MS2	MSZ_TMT_M3_080613.raw
gTPSQsPVVGR	206597509	N-Term(TMT6plex); S6(Phospho)	T(2): 0.0; S(4): 0.0; S(6): 100.0	Replicate1	Unambiguous	4	1	HCD	17245	Unique	Used	1.06	0.787	0.907		57970	61430	45640	52600		42	0.00135636	443		0	10	30	2	697.355	1393.7	-0.23	24.92	4970	4970	MS2	MSZ_TMT_M3_080613.raw
sSGNsPTPVSR	325910869	N-Term(TMT6plex); S5(Phospho)	S(1): 0.0; S(2): 0.0; S(5): 100.0; T(7): 0.0; S(10): 0.0	Replicate1	Unambiguous	2	1	HCD	15802	Unique	Used	0.909	0.96	0.933		24410	22180	23440	22760		29	0.0204407	278		0	25	58	2	699.334	1397.66	-0.51	19	3430	3430	MS2	MSZ_TMT_M3_080613.raw
nSAsVGIIQR	21362092	N-Term(TMT6plex); S4(Phospho)	S(2): 0.0; S(4): 100.0	Replicate1	Unambiguous	1	1	HCD	20394	Unique	Used	1.227	1.635	1.403		47630	58470	77870	66820		29	0.0281207	454		0	24	30	2	677.359	1353.71	1.06	38.98	8329	8329	MS2	MSZ_TMT_M3_080613.raw
rSDsVSASER	253970456;21361437	N-Term(TMT6plex); S4(Phospho)	S(2): 0.0; S(4): 100.0; S(6): 0.0; S(8): 0.0	Replicate1	Unambiguous	1	1	HCD	14917	Unique	Used	1.16	1.315	1.294		12730	14770	16750	16470		22	0.104833	196		1	43	119	2	701.83	1402.65	-0.03	15.56	2486	2486	MS2	MSZ_TMT_M3_080613.raw
rLsQPESAEk	259906020	N-Term(TMT6plex); S3(Phospho); K10(TMT6plex)	S(3): 100.0; S(7): 0.0	Replicate1	Unambiguous	3	1	HCD	18804	Unique	Used	1.177	1.05	1.302		123100	144800	129200	160200		34	0.0122582	636		1	10	7	3	561.635	1682.89	1.3	31.6	6633	6633	MS2	MSZ_TMT_M3_080613.raw
qLsLPLTQSk	94721263	N-Term(TMT6plex); S3(Phospho); K10(TMT6plex)	S(3): 100.0; T(7): 0.0; S(9): 0.0	Replicate1	Unambiguous	1	1	HCD	23986	Unique	Used	1.032	0.891	0.95		3856	3979	3434	3665		37	0.00447885	490		0	15	500	2	826.975	1652.94	2.29	64.78	12165	12165	MS2	MSZ_TMT_M3_080613.raw
rPPsPEPSTk	112382250	N-Term(TMT6plex); S4(Phospho); K10(TMT6plex)	S(4): 100.0; S(8): 0.0; T(9): 0.0	Replicate1	Unambiguous	2	1	HCD	17494	Unique	Used	1.068	0.851	0.95		18420	19670	15670	17500		24	0.08302	450		0	19	91	2	817.44	1633.87	0.2	25.93	5235	5235	MS2	MSZ_TMT_M3_080613.raw
qQGHEPVsPR	18379332	N-Term(TMT6plex); S8(Phospho)	S(8): 100.0	Replicate1	Unambiguous	2	1	HCD	15412	Unique	Used	1.485	1.317	1.33		11620	17250	15300	15450		32	0.0114947	302		0	33	103	2	722.351	1443.7	0.7	17.46	3014	3014	MS2	MSZ_TMT_M3_080613.raw
gPAGEAGAsPPVRR	5803177	N-Term(TMT6plex); S9(Phospho)	S(9): 100.0	Replicate1	Unambiguous	1	1	HCD	17085	Unique	Used	1.095	0.894	0.954		34380	37640	30740	32800		29	0.0276763	452		1	58	49	3	544.28	1630.83	0.21	24.23	4799	4799	MS2	MSZ_TMT_M3_080613.raw
gPAGEAGAsPPVRR	5803177	N-Term(TMT6plex); S9(Phospho)	S(9): 100.0	Replicate1	Unambiguous	1	1	HCD	17200	Unique	Used	1.022	0.838	0.893		46510	47550	38970	41510		31	0.0170258	452		1	11	17	3	544.281	1630.83	0.32	24.74	4922	4922	MS2	MSZ_TMT_M3_080613.raw
qITTSPItVR	4758666	N-Term(TMT6plex); T8(Phospho)	T(3): 0.0; T(4): 0.6; S(5): 49.7; T(8): 49.7	Replicate1	Unambiguous	1	1	HCD	21855	Unique	Used	1.091	0.935	0.967		20960	22870	19600	20260		27	0.038395	403		0	38	139	2	712.891	1424.78	2.8	46.89	9887	9887	MS2	MSZ_TMT_M3_080613.raw
dGDGVPGGGPLsPAR	39777604	N-Term(TMT6plex); S12(Phospho)	S(12): 100.0	Replicate1	Unambiguous	3	1	HCD	20759	Unique	Used	1.146	0.998	0.893		14700	16840	14670	13130		28	0.0442855	505		0	34	110	2	830.9	1660.79	1.5	40.76	8718	8718	MS2	MSZ_TMT_M3_080613.raw
eTPHsPGVEDAPIAk	344313201	N-Term(TMT6plex); S5(Phospho); K15(TMT6plex)	T(2): 0.0; S(5): 100.0	Replicate1	Unambiguous	4	1	HCD	20787	Unique	Used	1.05	1.033	1.172		31590	33180	32630	37040		64	1.4852e-05	760		0	21	36	3	696.027	2086.07	1.79	40.91	8748	8748	MS2	MSZ_TMT_M3_080613.raw
lRLsPSPTSQR	27436948	N-Term(TMT6plex); S4(Phospho)	S(4): 100.0; S(6): 0.0; T(8): 0.0; S(9): 0.0	Replicate1	Unambiguous	4	1	HCD	20558	Unique	Used	1.693	1.197	1.687		29110	49300	34860	49120		40	0.00261792	526		1	3	10	3	517.615	1550.83	2.9	39.79	8504	8504	MS2	MSZ_TMT_M3_080613.raw
gNDPLTSsPGR	33356547	N-Term(TMT6plex); S8(Phospho)	T(6): 0.0; S(7): 0.0; S(8): 100.0	Replicate1	Unambiguous	1	1	HCD	18789	Unique	Used	1.035	0.95	0.959		101800	105400	96720	97650		31	0.0130767	263		0	13	12	2	705.335	1409.66	0.35	31.55	6617	6617	MS2	MSZ_TMT_M3_080613.raw
kPALPVsPAAR	155722990	N-Term(TMT6plex); K1(TMT6plex); S7(Phospho)	S(7): 100.0	Replicate1	Unambiguous	1	1	HCD	21052	Unique	Used	1.009	0.877	0.874		7811	7884	6851	6824		30	0.0237902	427		0	41	222	3	548.993	1644.96	2.03	42.22	9030	9030	MS2	MSZ_TMT_M3_080613.raw
iDGAtQSSPAEPk	212276104	N-Term(TMT6plex); T5(Phospho); K13(TMT6plex)	T(5): 0.0; S(7): 0.8; S(8): 99.2	Replicate1	Unambiguous	3	1	HCD	19927	Unique	Used	1.245	1.143	1.045		7927	9868	9057	8280		26	0.0809501	652		0	6	239	2	919.97	1838.93	1.48	36.69	7830	7830	MS2	MSZ_TMT_M3_080613.raw
sRsPTPPSIAAk	110349721	N-Term(TMT6plex); S3(Phospho); K12(TMT6plex)	S(1): 0.7; S(3): 99.3; T(5): 0.0; S(8): 0.0	Replicate1	Unambiguous	6	1	HCD	19632	Unique	Used	1.225	1.915	0.732		32640	39990	62480	23880		31	0.0245294	632		1	38	33	3	583.994	1749.97	0.14	35.25	7516	7516	MS2	MSZ_TMT_M3_080613.raw
tRHsPtPQQSNR	42542379	N-Term(TMT6plex); S4(Phospho); T6(Phospho)	T(1): 1.2; S(4): 98.8; T(6): 100.0; S(10): 0.0	Replicate1	Unambiguous	1	1	HCD	13862	Unique	Used	1.081	1.443	1.114		6556	7087	9459	7306		30	0.0192057	385		1	7	38	3	599.938	1797.8	-0.43	11.26	1361	1361	MS2	MSZ_TMT_M3_080613.raw
ektPELPEPSVk	42542379	N-Term(TMT6plex); K2(TMT6plex); T3(Phospho); K12(TMT6plex)	T(3): 100.0; S(10): 0.0	Replicate1	Unambiguous	1	1	HCD	22287	Unique	Used	1.143	0.962	1.044		13130	15000	12630	13700		27	0.0664577	648		1	13	183	3	707.734	2121.19	2.69	49.79	10348	10348	MS2	MSZ_TMT_M3_080613.raw
qSHSGSIsPYPk	118572613	N-Term(TMT6plex); S8(Phospho); K12(TMT6plex)	S(2): 0.0; S(4): 0.0; S(6): 0.0; S(8): 100.0; Y(10): 0.0	Replicate1	Unambiguous	1	1	HCD	19191	Unique	Used	1.346	1.495	1.325		29330	39480	43850	38880		40	0.00296569	585		0	26	51	3	609.313	1825.93	0.37	33.27	7045	7045	MS2	MSZ_TMT_M3_080613.raw
rsPPAPGLQPmR	4885245	N-Term(TMT6plex); S2(Phospho); M11(Oxidation)	S(2): 100.0	Replicate1	Unambiguous	1	1	HCD	17923	Unique	Used	1.301	1.269	1.091		23790	30950	30190	25960		25	0.0852973	492		1	40	43	3	544.615	1631.83	1.14	27.77	5693	5693	MS2	MSZ_TMT_M3_080613.raw
qPtPPSEAAASk	118498368	N-Term(TMT6plex); T3(Phospho); K12(TMT6plex)	T(3): 100.0; S(6): 0.0; S(11): 0.0	Replicate1	Unambiguous	3	1	HCD	19087	Unique	Used	1.248	1.27	1.194		9125	11390	11590	10890		30	0.0295493	654		0	0	272	2	861.449	1721.89	1.93	32.83	6934	6934	MS2	MSZ_TMT_M3_080613.raw
aLPNNTSSsPQPk	187830901	N-Term(TMT6plex); S9(Phospho); K13(TMT6plex)	T(6): 0.0; S(7): 0.0; S(8): 0.8; S(9): 99.2	Replicate1	Unambiguous	12	1	HCD	19375	Unique	Used	0.857	0.77	0.765		26980	23140	20770	20630		30	0.0335311	699		0	21	101	2	939.992	1878.98	1.68	34.1	7242	7242	MS2	MSZ_TMT_M3_080613.raw
rGNDPLTSsPGR	33356547	N-Term(TMT6plex); S9(Phospho)	T(7): 0.0; S(8): 50.0; S(9): 50.0	Replicate1	Unambiguous	1	1	HCD	17498	Unique	Used	1.023	1.156	1.086		40630	41550	46960	44110		27	0.0433933	465		1	16	12	3	522.593	1565.76	0.28	25.96	5240	5240	MS2	MSZ_TMT_M3_080613.raw
sPVPSPGSsSPQLQVk	31324577	N-Term(TMT6plex); S9(Phospho); K16(TMT6plex)	S(1): 0.0; S(5): 0.0; S(8): 0.0; S(9): 0.0; S(10): 100.0	Replicate1	Unambiguous	1	1	HCD	22409	Unique	Used	0.926	0.883	0.88		5488	5082	4845	4830		38	0.00600881	741		0	35	181	3	711.718	2133.14	2.17	50.69	10478	10478	MS2	MSZ_TMT_M3_080613.raw
gLAsPTAITPVASPIcGk	150417971	N-Term(TMT6plex); S4(Phospho); C16(Carbamidomethyl); K18(TMT6plex)	S(4): 98.5; T(6): 1.5; T(9): 0.0; S(13): 0.0	Replicate1	Unambiguous	2	1	HCD	24175	Unique	Used	1.157	1.089	1.17		1263	1461	1375	1478		37	0.00821666	837		0	20	449	3	760.083	2278.23	2.06	66.71	12369	12369	MS2	MSZ_TMT_M3_080613.raw
eVQAEQPSSsSPR	118600973	N-Term(TMT6plex); S10(Phospho)	S(8): 0.0; S(9): 0.0; S(10): 99.3; S(11): 0.7	Replicate1	Unambiguous	1	1	HCD	16912	Unique	Used	1.376	1.123	1.102		6031	8301	6773	6645		56	4.06909e-05	303		0	16	107	2	855.899	1710.79	0.46	23.49	4614	4614	MS2	MSZ_TMT_M3_080613.raw
nLALDEAGQRStm	379642611	N-Term(TMT6plex); T12(Phospho); M13(Oxidation)	S(11): 1.0; T(12): 99.0	Replicate1	Unambiguous	2	1	HCD	20907	Unique	Used	0.869	0.66	0.773		11990	10420	7909	9275		37	0.00332565	363		1	0	149	2	865.903	1730.8	0.43	41.52	8876	8876	MS2	MSZ_TMT_M3_080613.raw
vQIsPDSGGLPER	154355000	N-Term(TMT6plex); S4(Phospho)	S(4): 98.9; S(7): 1.1	Replicate1	Unambiguous	1	1	HCD	22062	Unique	Used	1.061	0.926	0.998		11310	11990	10470	11290		40	0.00214659	474		0	44	237	2	832.418	1663.83	2.07	48.22	10108	10108	MS2	MSZ_TMT_M3_080613.raw
sRsDIDVNAAAGAk	333440451	N-Term(TMT6plex); S3(Phospho); K14(TMT6plex)	S(1): 0.6; S(3): 99.4	Replicate1	Unambiguous	2	1	HCD	20049	Unique	Used	1.116	1.061	1.139		49220	54930	52220	56050		40	0.00354986	655		1	34	34	3	638.334	1912.99	-0.4	37.28	7961	7961	MS2	MSZ_TMT_M3_080613.raw
rPAAAAAAGSAsPR	18426904	N-Term(TMT6plex); S12(Phospho)	S(10): 0.0; S(12): 100.0	Replicate1	Unambiguous	2	1	HCD	15745	Unique	Used	1.306	0.929	0.99		52370	68400	48670	51830		67	4.32729e-06	449		0	9	8	3	521.605	1562.8	-0.5	18.79	3370	3370	MS2	MSZ_TMT_M3_080613.raw
rPSASsPNNNTAAk	117190342	N-Term(TMT6plex); S6(Phospho); K14(TMT6plex)	S(3): 100.0; S(5): 0.0; S(6): 0.0; T(11): 0.0	Replicate1	Unambiguous	1	1	HCD	16457	Unique	Used	1.148	1.361	1.436		23810	27340	32390	34190		45	0.000885363	600		0	19	25	3	651.67	1953	0.46	21.65	4129	4129	MS2	MSZ_TMT_M3_080613.raw
[truncated: 2,234 more rows]
