# Supplementary material for: Phosphoproteomic profiling of tumor tissues identifies HSP27 Ser82 phosphorylation as a robust marker of early ischemia
Source: Sci Rep. 2015 Sep 2;5:13660. doi: 10.1038/srep13660 (PMC4557083; doi:10.1038/srep13660)
Supplement: Supplementary Table S2 [file srep13660-s3.xls]

## Sheet: Merged_Phosphopeptides
Supplementary Table S2: A list of phosphorylated peptides identified in the ischemia profiling study
Zahari et al, 2015 Phosphoproteomic profiling of tumor tissues identifies HSP27 Ser82 phosphorylation as a robust marker of early ischemia
Phosphopeptide	Gene Symbol	Accession	GI	Full Name	Peptide phosphosite	Protein phosphosite	Phosphosite window	2/0min_Average	10/0min_Average	30/0min_Average	Replicate1_0min	Replicate1_2min	Replicate1_10min	Replicate1_30min	2/0min_Replicate1	10/0min_Replicate1	30/0min_Replicate1	Replicate2_0min	Replicate2_2min	Replicate2_10min	Replicate2_30min	2/0min_Replicate2	10/0min_Replicate2	30/0min_Replicate2	Replicate3_0min	Replicate3_2min	Replicate3_10min	Replicate3_30min	2/0min_Replicate3	10/0min_Replicate3	30/0min_Replicate3
vSAGEPGSHPsPAPR	FARP1,	NP_001273768.1,	558472848,	FERM, RhoGEF (ARHGEF) and pleckstrin domain protein 1 (chondrocyte-derived)	S11,	S427,	GEPGSHPsPAPRRSP,	2.71127	2.10563	1.15493	14200	38500	29900	16400	2.71127	2.10563	1.15493	0	0	0	0	N/A	N/A	N/A	0	0	0	0	N/A	N/A	N/A
sIPLSIK	UBE2O|| BAP1,	XP_005257624.1|| NP_004647.1,	530412646|| 4757836,	ubiquitin-conjugating enzyme E2O|| BRCA1 associated protein-1 (ubiquitin carboxy-terminal hydrolase)	S1, || S1,	S515, || S460,	SGTSRKKsIPLSIKN, || KESQKDLsIPLSIKT,	2.42632	2.76316	2.55	3800	9220	10500	9690	2.42632	2.76316	2.55	0	0	0	0	N/A	N/A	N/A	0	0	0	0	N/A	N/A	N/A
ssGTNFQGLPSK	ARHGAP17,	NP_001006635.1,	54860079,	Rho GTPase activating protein 17	S1, S2,	S161, S162,	RWNQAHKsSGTNFQG, WNQAHKSsGTNFQGL,	2.34888	2.34888	2.46978	5790	13600	13600	14300	2.34888	2.34888	2.46978	0	0	0	0	N/A	N/A	N/A	0	0	0	0	N/A	N/A	N/A
sEGsPSQR	MAP4K4,	XP_005264101.1,	530368853,	mitogen-activated protein kinase kinase kinase kinase 4	S1, S4,	S790, S793,	RVRSSSKsEGSPSQR, SSSKSEGsPSQRLEN,	2.3198	1.41624	1.07614	19700	45700	27900	21200	2.3198	1.41624	1.07614	0	0	0	0	N/A	N/A	N/A	0	0	0	0	N/A	N/A	N/A
hVDSLSQRsPK	SEPT9,	NP_001106963.1,	164698494,	septin 9	S9,	S85,	VDSLSQRsPKASLRR,	2.26923	2.64615	1.06154	0	0	0	0	N/A	N/A	N/A	13000	29500	34400	13800	2.26923	2.64615	1.06154	0	0	0	0	N/A	N/A	N/A
gSHsHSR	SRSF6,	NP_006266.2,	20127499,	serine/arginine-rich splicing factor 6	S4,	S259,	KSDRGSHsHSRSRSK,	2	1.63077	1.62308	1300	2600	2120	2110	2	1.63077	1.62308	0	0	0	0	N/A	N/A	N/A	0	0	0	0	N/A	N/A	N/A
sKGHYEVTGsDDETGKLQGSGVSLASK	AHNAK,	NP_001611.1,	61743954,	AHNAK nucleoprotein	S1, S10,	S5832, S5841,	FGGLGSKsKGHYEVT, GHYEVTGsDDETGKL,	1.92469	2.26987	1.15063	0	0	0	0	N/A	N/A	N/A	956	1840	2170	1100	1.92469	2.26987	1.15063	0	0	0	0	N/A	N/A	N/A
sKGHYEVtGSDDETGKLQGSGVSLASK	AHNAK,	NP_001611.1,	61743954,	AHNAK nucleoprotein	S1, | T8,	S5832, | T5839,	FGGLGSKsKGHYEVT, SKGHYEVtGSDDETG,	1.92469	2.26987	1.15063	0	0	0	0	N/A	N/A	N/A	956	1840	2170	1100	1.92469	2.26987	1.15063	0	0	0	0	N/A	N/A	N/A
tHsGSSGGSGSR	ABI1,	NP_005461.2,	61743942,	abl-interactor 1	S3, | T1,	S240, | T238,	NQRPRTHsGSSGGSG, SLNQRPRtHSGSSGG,	1.88889	2.21368	1.68803	2340	4420	5180	3950	1.88889	2.21368	1.68803	0	0	0	0	N/A	N/A	N/A	0	0	0	0	N/A	N/A	N/A
aGTLSITEFADMLSGNAGGFRsR	PLEC,	XP_005251033.1,	530389143,	plectin	S22,	S4387,	GNAGGFRsRSSSVGS,	1.86737	1.72535	0.940141	0	0	0	0	N/A	N/A	N/A	852	1591	1470	801	1.86737	1.72535	0.940141	0	0	0	0	N/A	N/A	N/A
vSGRTsPPLLDR	SRRM2,	XP_006720935.1,	578828051,	serine/arginine repetitive matrix 2	S6,	S2398,	ERVSGRTsPPLLDRA,	1.85488	2.12925	1.46032	0	0	0	0	N/A	N/A	N/A	4410	8180	9390	6440	1.85488	2.12925	1.46032	0	0	0	0	N/A	N/A	N/A
eTQsPEQVKSEK	BCLAF1,	NP_055554.1,	7661958,	BCL2-associated transcription factor 1	S4,	S496,	TVKKETQsPEQVKSE,	1.85246	2.15574	1	0	0	0	0	N/A	N/A	N/A	12200	22600	26300	12200	1.85246	2.15574	1	0	0	0	0	N/A	N/A	N/A
MGPSGGEGMEPERRDSQDGSsYR	LASP1,	NP_006139.1,	5453710,	LIM and SH3 protein 1	S21,	S151,	RDSQDGSsYRRPLEQ,	1.82955	2.18182	1.02273	0	0	0	0	N/A	N/A	N/A	1760	3220	3840	1800	1.82955	2.18182	1.02273	0	0	0	0	N/A	N/A	N/A
MGPSGGEGMEPERRDsQDGSSYR	LASP1,	NP_006139.1,	5453710,	LIM and SH3 protein 1	S16,	S146,	MEPERRDsQDGSSYR,	1.77705	2.13115	1.33934	0	0	0	0	N/A	N/A	N/A	6100	10840	13000	8170	1.77705	2.13115	1.33934	0	0	0	0	N/A	N/A	N/A
aGETRFtDTR	EEF2,	NP_001952.1,	4503483,	eukaryotic translation elongation factor 2	T7,	T57,	RAGETRFtDTRKDEQ,	1.7425	1.73369	0.867725	0	0	0	0	N/A	N/A	N/A	5670	9880	9830	4920	1.7425	1.73369	0.867725	0	0	0	0	N/A	N/A	N/A
vDNLTYRtSPDTLR	SRSF2,	NP_003007.2,	47271443,	serine/arginine-rich splicing factor 2	T8,	T25,	VDNLTYRtSPDTLRR,	1.73113	1.74057	0.882075	0	0	0	0	N/A	N/A	N/A	4240	7340	7380	3740	1.73113	1.74057	0.882075	0	0	0	0	N/A	N/A	N/A
aIGNNSATsPR	TAB2,	NP_001278963.1,	635372945,	TGF-beta activated kinase 1/MAP3K7 binding protein 2	S9,	S450,	IGNNSATsPRVVVTQ,	1.72049	2.34617	1.6161	17100	25200	29700	33400	1.47368	1.73684	1.95322	4140	8350	14500	9140	2.01691	3.50242	2.20773	3160	5280	9500	6530	1.67089	1.79924	0.687368
sSFSHYSGLK	SERBP1,	NP_001018077.1,	66346679,	SERPINE1 mRNA binding protein 1	S1,	S202,	RHSGSDRsSFSHYSG,	1.71186	2.20339	0.887712	0	0	0	0	N/A	N/A	N/A	4720	8080	10400	4190	1.71186	2.20339	0.887712	0	0	0	0	N/A	N/A	N/A
ssFSHYSGLK	SERBP1,	NP_001018077.1,	66346679,	SERPINE1 mRNA binding protein 1	S1, S2,	S202, S203,	RHSGSDRsSFSHYSG, HSGSDRSsFSHYSGL,	1.71186	2.20339	0.887712	0	0	0	0	N/A	N/A	N/A	4720	8080	10400	4190	1.71186	2.20339	0.887712	0	0	0	0	N/A	N/A	N/A
tIsAQDTLAYATALLNEK	USP24,	NP_056121.2,	260064009,	ubiquitin specific peptidase 24	S3, | T1,	S2561, | T2559,	KTFQRTIsAQDTLAY, TGKTFQRtISAQDTL,	1.69697	1.84848	1.54545	1320	2240	2440	2040	1.69697	1.84848	1.54545	0	0	0	0	N/A	N/A	N/A	0	0	0	0	N/A	N/A	N/A
hAGNNESHSsR	PTDSS1,	NP_055569.1,	7662647,	phosphatidylserine synthase 1	S10,	S455,	GNNESHSsRRRNRHS,	1.69136	1.30864	2.37449	2430	4110	3180	5770	1.69136	1.30864	2.37449	0	0	0	0	N/A	N/A	N/A	0	0	0	0	N/A	N/A	N/A
hAGNNESHsSR	PTDSS1,	NP_055569.1,	7662647,	phosphatidylserine synthase 1	S9,	S454,	AGNNESHsSRRRNRH,	1.69136	1.30864	2.37449	2430	4110	3180	5770	1.69136	1.30864	2.37449	0	0	0	0	N/A	N/A	N/A	0	0	0	0	N/A	N/A	N/A
QLsSGVSEIR	HSPB1,	NP_001531.1,	4504517,	heat shock 27kDa protein 1	S3,	S82,	RALSRQLsSGVSEIR,	1.69016	2.0559	2.02877	100300	135900	198600	234400	1.35494	1.98006	2.33699	21120	41900	56900	58800	1.9839	2.69413	2.78409	13340	23100	34500	33300	1.73163	1.49351	0.965217
aVtPVPTK	LARP1,	XP_005268461.1,	530380464,	La ribonucleoprotein domain family, member 1	T3,	T526,	PGSPRAVtPVPTKTE,	1.67259	1.29949	1.57107	3940	6590	5120	6190	1.67259	1.29949	1.57107	0	0	0	0	N/A	N/A	N/A	0	0	0	0	N/A	N/A	N/A
sGPKPFSAPKPQTsPSPK	CAP1,	XP_006710357.1,	578798235,	CAP, adenylate cyclase-associated protein 1 (yeast)	S1, S14,	S295, S308,	AQSGPVRsGPKPFSA, SAPKPQTsPSPKRAT,	1.65877	1.73776	0.85466	0	0	0	0	N/A	N/A	N/A	6330	10500	11000	5410	1.65877	1.73776	0.85466	0	0	0	0	N/A	N/A	N/A
isAPNVDFNLEGPK	AHNAK,	NP_001611.1,	61743954,	AHNAK nucleoprotein	S2,	S5448,	NLKGPRIsAPNVDFN,	1.63448	1.52126	1.42342	1200	1940	1720	2180	1.61667	1.43333	1.81667	696	1150	1120	717	1.6523	1.6092	1.03017	0	0	0	0	N/A	N/A	N/A
dVYLsPRDDGYSTK	RBMXL1|| RBMX,	NP_001156008.1|| NP_002130.2,	242117971|| 56699409,	RNA binding motif protein, X-linked-like 1|| RNA binding motif protein, X-linked	S5, || S5,	S208, || S208,	SRRDVYLsPRDDGYS, || SRRDVYLsPRDDGYS,	1.62527	2.0305	1.03922	0	0	0	0	N/A	N/A	N/A	4590	7460	9320	4770	1.62527	2.0305	1.03922	0	0	0	0	N/A	N/A	N/A
RSSTSsEPTPTVK	SPECC1L,	NP_056145.4,	513788261,	sperm antigen with calponin homology and coiled-coil domains 1-like	S6,	S835,	SRRSSTSsEPTPTVK,	1.5903	1.34615	0.948161	59800	95100	80500	56700	1.5903	1.34615	0.948161	0	0	0	0	N/A	N/A	N/A	0	0	0	0	N/A	N/A	N/A
tSAAAGSSsR	HECTD1,	NP_056197.3,	612339310,	HECT domain containing E3 ubiquitin protein ligase 1	S9, | T1,	S1380, | T1372,	SAAAGSSsRKGSSSS, KNNCPDKtSAAAGSS,	1.58736	1.57249	1.66171	26900	42700	42300	44700	1.58736	1.57249	1.66171	0	0	0	0	N/A	N/A	N/A	0	0	0	0	N/A	N/A	N/A
sVsPSPVPLLFQPDQNAPPIR	KIF23,	XP_005254856.1,	530406717,	kinesin family member 23	S1, S3,	S696, S698,	REKVTQRsVSPSPVP, KVTQRSVsPSPVPLL,	1.57658	1.47748	1.81982	111	175	164	202	1.57658	1.47748	1.81982	0	0	0	0	N/A	N/A	N/A	0	0	0	0	N/A	N/A	N/A
RYPSSISSsPQKDLTQAK	UBAP2L,	XP_006711744.1,	578801851,	ubiquitin associated protein 2-like	S9,	S620,	YPSSISSsPQKDLTQ,	1.56658	2.5483	0.989556	0	0	0	0	N/A	N/A	N/A	3830	6000	9760	3790	1.56658	2.5483	0.989556	0	0	0	0	N/A	N/A	N/A
aSsPPDRIDIFGR	ARGLU1,	NP_060481.3,	134152708,	arginine and glutamate rich 1	S3,	S77,	RDRERASsPPDRIDI,	1.55873	1.99365	0.936508	0	0	0	0	N/A	N/A	N/A	3150	4910	6280	2950	1.55873	1.99365	0.936508	0	0	0	0	N/A	N/A	N/A
gPPsPPAPVMHSPSR	SNW1,	XP_005267471.1,	530403266,	SNW domain containing 1	S4,	S224,	KIPRGPPsPPAPVMH,	1.55828	1.25153	1.41104	16300	25400	20400	23000	1.55828	1.25153	1.41104	0	0	0	0	N/A	N/A	N/A	0	0	0	0	N/A	N/A	N/A
KNQKPSQVNGAPGsPTEPAGQK	MYBBP1A,	NP_001099008.1,	157694494,	MYB binding protein (P160) 1a	S14,	S1267,	QVNGAPGsPTEPAGQ,	1.5508	1.73975	0.982175	0	0	0	0	N/A	N/A	N/A	5610	8700	9760	5510	1.5508	1.73975	0.982175	0	0	0	0	N/A	N/A	N/A
gPsWDPFR	HSPB1,	NP_001531.1,	4504517,	heat shock 27kDa protein 1	S3,	S15,	FSLLRGPsWDPFRDW,	1.54281	2.895	4.197	960	2110	3700	4670	2.19792	3.85417	4.86458	1870	1660	3620	6600	0.887701	1.93583	3.52941	0	0	0	0	N/A	N/A	N/A
MFGGPGTASRPSsSR	VIM,	NP_003371.2,	62414289,	vimentin	S13,	S26,	GTASRPSsSRSYVTT,	1.53933	1.79775	0.841573	0	0	0	0	N/A	N/A	N/A	8900	13700	16000	7490	1.53933	1.79775	0.841573	0	0	0	0	N/A	N/A	N/A
RDsELGPGVK	FMNL1,	XP_006722125.1,	578831356,	formin-like 1	S3,	S630,	DALGRRDsELGPGVK,	1.53226	1.58932	1.60127	21600	33000	33300	44400	1.52778	1.54167	2.05556	8980	13800	14700	10300	1.53675	1.63697	1.14699	0	0	0	0	N/A	N/A	N/A
sGPKPFSAPKPQtSPSPK	CAP1,	XP_006710357.1,	578798235,	CAP, adenylate cyclase-associated protein 1 (yeast)	S1, | T13,	S295, | T307,	AQSGPVRsGPKPFSA, FSAPKPQtSPSPKRA,	1.5261	1.64085	0.889845	0	0	0	0	N/A	N/A	N/A	17430	26600	28600	15510	1.5261	1.64085	0.889845	0	0	0	0	N/A	N/A	N/A
RsLTNSHLEK	SLC38A1,	NP_001265319.1,	508083059,	solute carrier family 38, member 1	S2,	S52,	SDRESRRsLTNSHLE,	1.52469	1.47531	0.746914	0	0	0	0	N/A	N/A	N/A	16200	24700	23900	12100	1.52469	1.47531	0.746914	0	0	0	0	N/A	N/A	N/A
RGsLSNAGDPEIVK	NRD1,	NP_002516.2,	156071450,	nardilysin (N-arginine dibasic convertase)	S3,	S94,	EEEGRRGsLSNAGDP,	1.52404	1.37747	1.53986	30360	46270	41820	46750	1.52404	1.37747	1.53986	0	0	0	0	N/A	N/A	N/A	0	0	0	0	N/A	N/A	N/A
asPPGDLQNPK	DFFA,	NP_004392.1,	4758148,	DNA fragmentation factor, 45kDa, alpha polypeptide	S2,	S315,	SISASKAsPPGDLQN,	1.51938	1.3814	1.33798	6450	9800	8910	8630	1.51938	1.3814	1.33798	0	0	0	0	N/A	N/A	N/A	0	0	0	0	N/A	N/A	N/A
ssVPGVR	VIM,	NP_003371.2,	62414289,	vimentin	S1, S2,	S72, S73,	SSAVRLRsSVPGVRL, SAVRLRSsVPGVRLL,	1.51773	1.61702	1.2766	0	0	0	0	N/A	N/A	N/A	14100	21400	22800	18000	1.51773	1.61702	1.2766	0	0	0	0	N/A	N/A	N/A
tYsLGSALRPSTSR	VIM,	NP_003371.2,	62414289,	vimentin	S3, | T1,	S39, | T37,	TTSTRTYsLGSALRP, YVTTSTRtYSLGSAL,	1.5171	1.64507	1.23898	10100	14000	15400	16300	1.38614	1.52475	1.61386	6990	11520	12340	6040	1.64807	1.76538	0.864092	0	0	0	0	N/A	N/A	N/A
lPsTSGSEGVPFR	EPHA2,	NP_004422.2,	32967311,	EPH receptor A2	S3,	S897,	RVSIRLPsTSGSEGV,	1.51351	1.58108	1.55676	3700	5600	5850	5760	1.51351	1.58108	1.55676	0	0	0	0	N/A	N/A	N/A	0	0	0	0	N/A	N/A	N/A
gLSAsLPDLDSENWIEVK	LARP1,	XP_005268461.1,	530380464,	La ribonucleoprotein domain family, member 1	S5,	S548,	LPKGLSAsLPDLDSE,	1.51266	1.82595	1.22152	0	0	0	0	N/A	N/A	N/A	316	478	577	386	1.51266	1.82595	1.22152	0	0	0	0	N/A	N/A	N/A
sTPSHGSVSSLNsTGSLSPK	EPS15L1,	XP_006722886.1,	578833445,	epidermal growth factor receptor pathway substrate 15-like 1	S1, S13,	S238, S250,	PPKDSLRsTPSHGSV, GSVSSLNsTGSLSPK,	1.511	1.4621	1.2934	4090	6180	5980	5290	1.511	1.4621	1.2934	0	0	0	0	N/A	N/A	N/A	0	0	0	0	N/A	N/A	N/A
QIsQDVKLEPDILLR	AMPD2,	NP_001244289.1,	383209658,	adenosine monophosphate deaminase 2	S3,	S168,	QRLERQIsQDVKLEP,	1.5	1.51786	1.0625	0	0	0	0	N/A	N/A	N/A	3360	5040	5100	3570	1.5	1.51786	1.0625	0	0	0	0	N/A	N/A	N/A
sHtSEGTR	NDRG1,	NP_006087.2,	37655183,	N-myc downstream regulated 1	S1, | T3,	S344, | T346,	LDGTRSRsHTSEGTR, GTRSRSHtSEGTRSR,	1.49946	1.76456	1.99191	24800	45100	48000	55900	1.81855	1.93548	2.25403	14470	17080	23060	25030	1.18037	1.59364	1.72979	0	0	0	0	N/A	N/A	N/A
RSsQPSPTAVPASDSPPTK	MAP7D1,	NP_060537.3,	78042577,	MAP7 domain containing 1	S3,	S113,	ARPPRRSsQPSPTAV,	1.49479	1.48155	1.12387	9610	11800	11300	11500	1.22789	1.17586	1.19667	2350	4140	4200	2470	1.7617	1.78723	1.05106	0	0	0	0	N/A	N/A	N/A
sSsKSEGSPSQR	MAP4K4,	XP_005264101.1,	530368853,	mitogen-activated protein kinase kinase kinase kinase 4	S1, S3,	S786, S788,	GERFRVRsSSKSEGS, RFRVRSSsKSEGSPS,	1.49375	1.34375	0.71875	0	0	0	0	N/A	N/A	N/A	16000	23900	21500	11500	1.49375	1.34375	0.71875	0	0	0	0	N/A	N/A	N/A
CGSGPVHISGQHLVAVEEDAEsEDEEEEDVK	NPM1,	NP_002511.1,	10835063,	nucleophosmin (nucleolar phosphoprotein B23, numatrin)	S22,	S125,	AVEEDAEsEDEEEED,	1.4936	1.47937	1.41536	0	0	0	0	N/A	N/A	N/A	703	1050	1040	995	1.4936	1.47937	1.41536	0	0	0	0	N/A	N/A	N/A
vAsFSIPGSSSR	ITPR3,	XP_006715154.1,	578811671,	inositol 1,4,5-trisphosphate receptor, type 3	S3,	S1861,	TTKGRVAsFSIPGSS,	1.4893	1.45099	1.09758	14200	18100	19700	22200	1.27465	1.38732	1.56338	5770	9770	9940	6700	1.69324	1.7227	1.16118	1180	1770	2200	1250	1.5	1.24294	0.568182
sGSSsPDSEITELKFPSINHD	CTPS1,	XP_006710454.1,	578798479,	CTP synthase 1	S1, S5,	S571, S575,	RDTYSDRsGSSSPDS, SDRSGSSsPDSEITE,	1.48624	1.93578	1.01835	0	0	0	0	N/A	N/A	N/A	1090	1620	2110	1110	1.48624	1.93578	1.01835	0	0	0	0	N/A	N/A	N/A
sDsRAQAVSEDAGGNEGR	EIF3B,	NP_001032360.1,	83367072,	eukaryotic translation initiation factor 3, subunit B	S1, S3,	S117, S119,	EQARDERsDSRAQAV, ARDERSDsRAQAVSE,	1.48553	1.88103	1.10772	0	0	0	0	N/A	N/A	N/A	6220	9240	11700	6890	1.48553	1.88103	1.10772	0	0	0	0	N/A	N/A	N/A
tSTsPPPEK	NUCKS1,	NP_073568.2,	56118310,	nuclear casein kinase and cyclin-dependent kinase substrate 1	S4, | T1,	S223, | T220,	PEKKTSTsPPPEKSG, ESPPEKKtSTSPPPE,	1.47679	1.37131	1.36709	23700	35000	32500	32400	1.47679	1.37131	1.36709	0	0	0	0	N/A	N/A	N/A	0	0	0	0	N/A	N/A	N/A
lQQGAGLESPQGQPEPGAAsPQRQQDLHLESPQR	CCDC86,	NP_077003.1,	13129104,	coiled-coil domain containing 86	S20,	S91,	QPEPGAAsPQRQQDL,	1.47156	1.61019	0.888626	0	0	0	0	N/A	N/A	N/A	844	1242	1359	750	1.47156	1.61019	0.888626	0	0	0	0	N/A	N/A	N/A
gHsHQR	ZNF284|| SNIP1|| ATP1A4|| ADGRB2,	NP_001032902.1|| NP_078976.2|| NP_653300.2|| NP_001281264.1,	83716019|| 21314720|| 153946397|| 661567369,	zinc finger protein 284|| Smad nuclear interacting protein 1|| ATPase, Na+/K+ transporting, alpha 4 polypeptide|| adhesion G protein-coupled receptor B2	S3, || S3, || S3, || S3,	S416, || S147, || S72, || S799,	YMNSQGHsHQRAYRE, || RDRHRGHsHQRRTSN, || VDLTKGHsHQRAKEI, || VPPGPGHsHQRLLPA,	1.471	1.4116	1.90948	707	1040	998	1350	1.471	1.4116	1.90948	0	0	0	0	N/A	N/A	N/A	0	0	0	0	N/A	N/A	N/A
gNAEGssDEEGKLVIDEPAK	HDGF,	NP_001119522.1,	186928819,	hepatoma-derived growth factor	S6, S7,	S148, S149,	KKGNAEGsSDEEGKL, KGNAEGSsDEEGKLV,	1.46174	1.58627	1.77042	2840	6430	6170	7340	2.26408	2.17254	2.58451	2290	1510	2290	2190	0.659389	1	0.956332	0	0	0	0	N/A	N/A	N/A
nPsPPPPGR	SAAL1,	NP_612430.2,	116235444,	serum amyloid A-like 1	S3,	S6,	-MDRNPsPPPPGRD,	1.46012	1.52147	1.42331	16300	23800	24800	23200	1.46012	1.52147	1.42331	0	0	0	0	N/A	N/A	N/A	0	0	0	0	N/A	N/A	N/A
RGsQGDSK	PDLIM5,	XP_006714130.1,	578808721,	PDZ and LIM domain 5	S3,	S228,	AEGQRRGsQGDSKQQ,	1.45878	1.45474	1.00462	99200	131000	130000	128000	1.32056	1.31048	1.29032	54900	80400	97000	63500	1.46448	1.76685	1.15665	23000	36600	47100	26700	1.5913	1.28689	0.566879
sSsLGNLK	PPFIBP1,	XP_005253563.1,	530399445,	PTPRF interacting protein, binding protein 1 (liprin beta 1)	S1, S3,	S478, S480,	LTSSLQKsSSLGNLK, SSLQKSSsLGNLKKE,	1.45693	1.38577	1.27341	26700	38900	37000	34000	1.45693	1.38577	1.27341	0	0	0	0	N/A	N/A	N/A	0	0	0	0	N/A	N/A	N/A
gAGDGsDEEVDGKADGAEAKPAE	MYH9,	NP_002464.1,	12667788,	myosin, heavy chain 9, non-muscle	S6,	S1943,	RKGAGDGsDEEVDGK,	1.45588	1.26838	0.873162	0	0	0	0	N/A	N/A	N/A	5440	7920	6900	4750	1.45588	1.26838	0.873162	0	0	0	0	N/A	N/A	N/A
lRSsVPGVR	VIM,	NP_003371.2,	62414289,	vimentin	S4,	S73,	SAVRLRSsVPGVRLL,	1.44915	1.58583	1.17989	51500	61200	57600	74200	1.18835	1.11845	1.44078	5800	10700	13100	8520	1.84483	2.25862	1.46897	1400	1840	2540	1600	1.31429	1.38043	0.629921
RLsESSALK	WRNIP1,	NP_064520.2,	18426902,	Werner helicase interacting protein 1	S3,	S75,	GAKRRRLsESSALKQ,	1.4456	1.47668	1.5285	19300	27900	28500	29500	1.4456	1.47668	1.5285	0	0	0	0	N/A	N/A	N/A	0	0	0	0	N/A	N/A	N/A
sGNTPNsPR	SPDL1,	XP_005265995.1,	530381102,	spindle apparatus coiled-coil protein 1	S1, S7,	S549, S555,	AEALSERsGNTPNSP, RSGNTPNsPRLAAES,	1.44432	1.32232	0.773219	44000	77100	61100	42400	1.75227	1.38864	0.963636	0	0	0	0	N/A	N/A	N/A	11000	12500	15700	9150	1.13636	1.256	0.582803
sAPPNLWAAQR	BAD,	NP_116784.1,	14670388,	BCL2-associated agonist of cell death	S1,	S99,	PFRGRSRsAPPNLWA,	1.44379	1.53846	1.46302	6760	9760	10400	9890	1.44379	1.53846	1.46302	0	0	0	0	N/A	N/A	N/A	0	0	0	0	N/A	N/A	N/A
aStFCGTPDYIAPEILQGLK	PRKCD,	XP_006713320.1,	578806369,	protein kinase C, delta	T3,	T523,	FGESRAStFCGTPDY,	1.44366	1.1338	1.22183	284	410	322	347	1.44366	1.1338	1.22183	0	0	0	0	N/A	N/A	N/A	0	0	0	0	N/A	N/A	N/A
tGVTSTsDsEEEGDDQEGEK	PSIP1,	NP_150091.2,	19923653,	PC4 and SFRS1 interacting protein 1	S7, S9, | T1,	S273, S275, | T267,	KTGVTSTsDSEEEGD, GVTSTSDsEEEGDDQ, KRKNLAKtGVTSTSD,	1.44208	0.746721	1.05598	0	0	0	0	N/A	N/A	N/A	0	0	0	0	N/A	N/A	N/A	846	1220	911	962	1.44208	0.746721	1.05598
tGVTStSDsEEEGDDQEGEK	PSIP1,	NP_150091.2,	19923653,	PC4 and SFRS1 interacting protein 1	S9, | T1, T6,	S275, | T267, T272,	GVTSTSDsEEEGDDQ, KRKNLAKtGVTSTSD, AKTGVTStSDSEEEG,	1.44208	0.746721	1.05598	0	0	0	0	N/A	N/A	N/A	0	0	0	0	N/A	N/A	N/A	846	1220	911	962	1.44208	0.746721	1.05598
vGVEASEETPQTSSSSARPGtPSDHQSQEASQFER	GIGYF2,	NP_056390.2,	42476299,	GRB10 interacting GYF protein 2	T21,	T382,	SSSARPGtPSDHQSQ,	1.44035	1.53684	0.77193	0	0	0	0	N/A	N/A	N/A	570	821	876	440	1.44035	1.53684	0.77193	0	0	0	0	N/A	N/A	N/A
RQSsGSATNVASTPDNR	CLASP1,	NP_056097.1,	31563537,	cytoplasmic linker associated protein 1	S4,	S647,	IRTRRQSsGSATNVA,	1.44	1.3	1.38	10000	14400	13000	13800	1.44	1.3	1.38	0	0	0	0	N/A	N/A	N/A	0	0	0	0	N/A	N/A	N/A
sLGNILQAKPtSSPAK	TCOF1,	XP_005268559.1,	530380665,	Treacher Collins-Franceschetti syndrome 1	S1, | T11,	S571, | T581,	VAPAQEKsLGNILQA, NILQAKPtSSPAKGP,	1.4375	1.26042	1.07292	960	1380	1210	1030	1.4375	1.26042	1.07292	0	0	0	0	N/A	N/A	N/A	0	0	0	0	N/A	N/A	N/A
lGAGEGGEASVsPEKTSTTSK	TCOF1,	XP_005268559.1,	530380665,	Treacher Collins-Franceschetti syndrome 1	S12,	S1416,	EGGEASVsPEKTSTT,	1.43543	2.06954	0.899007	0	0	0	0	N/A	N/A	N/A	6040	8670	12500	5430	1.43543	2.06954	0.899007	0	0	0	0	N/A	N/A	N/A
dFVtLQERLEEsQLR	SNX20,	NP_878274.1,	33504571,	sorting nexin 20	S12, | T4,	S294, | T286,	LQERLEEsQLRRPTP, ALGKDFVtLQERLEE,	1.43537	1.32653	1.26757	4410	6330	5850	5590	1.43537	1.32653	1.26757	0	0	0	0	N/A	N/A	N/A	0	0	0	0	N/A	N/A	N/A
aVTIANsPSKPSEK	SRFBP1,	NP_689759.2,	103471995,	serum response factor binding protein 1	S7,	S203,	KAVTIANsPSKPSEK,	1.43478	1.46739	1.43478	18400	26400	27000	26400	1.43478	1.46739	1.43478	0	0	0	0	N/A	N/A	N/A	0	0	0	0	N/A	N/A	N/A
lDSsPSVSSTLAAK	TCOF1,	XP_005268559.1,	530380665,	Treacher Collins-Franceschetti syndrome 1	S4,	S1266,	ATPKLDSsPSVSSTL,	1.4328	1.30524	1.1549	4390	6290	5730	5070	1.4328	1.30524	1.1549	0	0	0	0	N/A	N/A	N/A	0	0	0	0	N/A	N/A	N/A
tASGSsVTSLDGTR	NDRG1,	NP_006087.2,	37655183,	N-myc downstream regulated 1	S6, | T1,	S333, | T328,	SRTASGSsVTSLDGT, TRLMRSRtASGSSVT,	1.43049	1.34081	1.49327	22300	31900	29900	33300	1.43049	1.34081	1.49327	0	0	0	0	N/A	N/A	N/A	0	0	0	0	N/A	N/A	N/A
sPPREGsQGELTPANSQSR	GPS1,	XP_005256407.1,	530413484,	G protein pathway suppressor 1	S1, S7,	S562, S568,	CSLSPLQsPPREGSQ, QSPPREGsQGELTPA,	1.42529	1.56782	0.942529	0	0	0	0	N/A	N/A	N/A	4350	6200	6820	4100	1.42529	1.56782	0.942529	0	0	0	0	N/A	N/A	N/A
gsPHYFSPFRPY	SRSF9,	NP_003760.1,	4506903,	serine/arginine-rich splicing factor 9	S2,	S211,	SPYQSRGsPHYFSPF,	1.42282	1.67114	1	0	0	0	0	N/A	N/A	N/A	1490	2120	2490	1490	1.42282	1.67114	1	0	0	0	0	N/A	N/A	N/A
QPtPPSEAAASK	KTN1,	XP_006720201.1,	578825783,	kinectin 1 (kinesin receptor)	T3,	T153,	VPVTKQPtPPSEAAA,	1.42127	1.04928	1.06616	9130	11400	11600	10900	1.24863	1.27054	1.19387	0	0	0	0	N/A	N/A	N/A	1970	3140	2600	2440	1.59391	0.828025	0.938462
sEVQQPVHPKPLsPDSR	LIMA1,	NP_001107018.1,	165905589,	LIM domain and actin binding 1	S1, S13,	S351, S363,	PGDSQVKsEVQQPVH, PVHPKPLsPDSRASS,	1.41928	1.39518	0.742169	0	0	0	0	N/A	N/A	N/A	4150	5890	5790	3080	1.41928	1.39518	0.742169	0	0	0	0	N/A	N/A	N/A
dVTNFTVGGFAPMsPR	SUPT5H,	XP_005259240.1,	530417099,	suppressor of Ty 5 homolog (S. cerevisiae)	S14,	S666,	VGGFAPMsPRISSPM,	1.4186	1.43023	1.18605	1720	2440	2460	2040	1.4186	1.43023	1.18605	0	0	0	0	N/A	N/A	N/A	0	0	0	0	N/A	N/A	N/A
nLGsINTELQDVQR	SEC22B,	NP_004883.3,	380837121,	SEC22 vesicle trafficking protein homolog B (S. cerevisiae) (gene/pseudogene)	S4,	S137,	RARRNLGsINTELQD,	1.41698	1.61411	1.26598	4530	6070	6900	7320	1.33996	1.52318	1.61589	4170	6230	7110	3820	1.494	1.70504	0.916067	0	0	0	0	N/A	N/A	N/A
vsPSDTTPLVSR	CHD8,	NP_001164100.1,	282165704,	chromodomain helicase DNA binding protein 8	S2,	S2046,	QDYEMRVsPSDTTPL,	1.41548	1.3442	1.29328	9820	13900	13200	12700	1.41548	1.3442	1.29328	0	0	0	0	N/A	N/A	N/A	0	0	0	0	N/A	N/A	N/A
MLQALsPK	PCYT1B,	NP_004836.2,	21361202,	phosphate cytidylyltransferase 1, choline, beta	S6,	S315,	SRMLQALsPKQSPVS,	1.41444	1.09358	1.21925	3740	5290	4090	4560	1.41444	1.09358	1.21925	0	0	0	0	N/A	N/A	N/A	0	0	0	0	N/A	N/A	N/A
lPsGSGAASPTGSAVDIR	AHNAK,	NP_001611.1,	61743954,	AHNAK nucleoprotein	S3,	S210,	KTVIRLPsGSGAASP,	1.40933	1.46337	1.54684	7820	10570	12140	13790	1.35166	1.55243	1.76343	3000	4380	4970	5390	1.46	1.65667	1.79667	1494	2116	2499	2700	1.41633	1.181	1.08043
KLsGDQITLPTTVDYSSVPK	EBAG9,	NP_001265867.1,	525459422,	estrogen receptor binding site associated, antigen, 9	S3,	S36,	SGRGRKLsGDQITLP,	1.40891	1.05061	1.43725	494	696	519	710	1.40891	1.05061	1.43725	0	0	0	0	N/A	N/A	N/A	0	0	0	0	N/A	N/A	N/A
RSDsVSASER	HTATSF1,	XP_005262461.1,	530422406,	HIV-1 Tat specific factor 1	S4,	S387,	RGLRRSDsVSASERA,	1.40662	1.36987	1.17214	12700	14800	16800	16500	1.16535	1.32283	1.29921	3550	5850	5030	3710	1.64789	1.4169	1.04507	0	0	0	0	N/A	N/A	N/A
aTsNVFAMFDQSQIQEFK	MYL9|| MYL12B|| MYL12A,	NP_006088.2|| NP_001138417.1|| NP_001289978.1,	29568111|| 222144326|| 740087210,	myosin, light chain 9, regulatory|| myosin, light chain 12B, regulatory|| myosin, light chain 12A, regulatory, non-sarcomeric	S3, || S3, || S3,	S20, || S20, || S25,	KRPQRATsNVFAMFD, || KRPQRATsNVFAMFD, || KRPQRATsNVFAMFD,	1.40544	1.47612	1.23505	2017	4151	3224	3572	2.05801	1.59841	1.77095	2699	2032	3654	1887	0.752871	1.35383	0.699148	0	0	0	0	N/A	N/A	N/A
sLsSPTVTLSAPLEGAK	NEDD4L,	XP_005266715.1,	530414115,	neural precursor cell expressed, developmentally down-regulated 4-like, E3 ubiquitin protein ligase	S1, S3,	S725, S727,	PQIRRPRsLSSPTVT, IRRPRSLsSPTVTLS,	1.40523	1.33333	1.1634	1530	2150	2040	1780	1.40523	1.33333	1.1634	0	0	0	0	N/A	N/A	N/A	0	0	0	0	N/A	N/A	N/A
tPSsPSK	TACC2,	XP_005269446.1,	530392777,	transforming, acidic coiled-coil containing protein 2	S4, | T1,	S2410, | T2407,	TSSKTPSsPSKSPAS, PFKTSSKtPSSPSKS,	1.40331	1.37355	1.31736	60500	84900	83100	79700	1.40331	1.37355	1.31736	0	0	0	0	N/A	N/A	N/A	0	0	0	0	N/A	N/A	N/A
aIGGIILTAsHNPGGPNGDFGIK	PGM1,	NP_001166289.1,	290463102,	phosphoglucomutase 1	S10,	S135,	GGIILTAsHNPGGPN,	1.39877	1.80553	1.87881	2233	4860	5990	6310	2.17644	2.68249	2.82579	6160	3826	5720	5740	0.621104	0.928571	0.931818	0	0	0	0	N/A	N/A	N/A
vQDTSNtGLGEDIIHQLSK	WDR75,	NP_115544.1,	29789283,	WD repeat domain 75	T7,	T798,	KVQDTSNtGLGEDII,	1.39568	1.51799	0.928058	0	0	0	0	N/A	N/A	N/A	1390	1940	2110	1290	1.39568	1.51799	0.928058	0	0	0	0	N/A	N/A	N/A
vQDTsNTGLGEDIIHQLSK	WDR75,	NP_115544.1,	29789283,	WD repeat domain 75	S5,	S796,	TEKVQDTsNTGLGED,	1.39568	1.51799	0.928058	0	0	0	0	N/A	N/A	N/A	1390	1940	2110	1290	1.39568	1.51799	0.928058	0	0	0	0	N/A	N/A	N/A
sHsPSASQSGSQLR	LMO7,	XP_006719874.1,	578824862,	LIM domain 7	S1, S3,	S1743, S1745,	TQSPTPRsHSPSASQ, SPTPRSHsPSASQSG,	1.39457	1.45594	1.06286	19230	23460	23160	19630	1.21997	1.20437	1.0208	10770	16900	18390	11900	1.56917	1.70752	1.10492	0	0	0	0	N/A	N/A	N/A
gGHSsPQR	PPP1R9A,	NP_001159632.1,	261244900,	protein phosphatase 1, regulatory subunit 9A	S5,	S95,	RGKGGHSsPQRRMKP,	1.39416	1.19708	1.18978	2740	3820	3280	3260	1.39416	1.19708	1.18978	0	0	0	0	N/A	N/A	N/A	0	0	0	0	N/A	N/A	N/A
hGsQDCGSR	LIMD1,	NP_055055.1,	7657307,	LIM domains containing 1	S3,	S145,	LHGTRHGsQDCGSRE,	1.39199	1.24103	1.17431	11990	16690	14880	14080	1.39199	1.24103	1.17431	0	0	0	0	N/A	N/A	N/A	0	0	0	0	N/A	N/A	N/A
vDSTtCLFPVEEK	GFPT1,	NP_001231639.1,	347659028,	glutamine--fructose-6-phosphate transaminase 1	T5,	T263,	LSRVDSTtCLFPVEE,	1.39151	1.76887	0.915094	0	0	0	0	N/A	N/A	N/A	848	1180	1500	776	1.39151	1.76887	0.915094	0	0	0	0	N/A	N/A	N/A
vDStTCLFPVEEK	GFPT1,	NP_001231639.1,	347659028,	glutamine--fructose-6-phosphate transaminase 1	T4,	T262,	NLSRVDStTCLFPVE,	1.39151	1.76887	0.915094	0	0	0	0	N/A	N/A	N/A	848	1180	1500	776	1.39151	1.76887	0.915094	0	0	0	0	N/A	N/A	N/A
sLGNILQAKPTSsPAK	TCOF1,	XP_005268559.1,	530380665,	Treacher Collins-Franceschetti syndrome 1	S1, S13,	S571, S583,	VAPAQEKsLGNILQA, LQAKPTSsPAKGPPQ,	1.38934	1.94262	0.913934	0	0	0	0	N/A	N/A	N/A	2440	3390	4740	2230	1.38934	1.94262	0.913934	0	0	0	0	N/A	N/A	N/A
KQsVFSAPSLSAGASAAEPLDR	ITPR3,	XP_006715154.1,	578811671,	inositol 1,4,5-trisphosphate receptor, type 3	S3,	S963,	MVLSRKQsVFSAPSL,	1.38919	1.61081	1.54054	1850	2570	2980	2850	1.38919	1.61081	1.54054	0	0	0	0	N/A	N/A	N/A	0	0	0	0	N/A	N/A	N/A
dSHssEEDEASSQTDLSQTISK	TOR1AIP1,	NP_001254507.1,	389886539,	torsin A interacting protein 1	S4, S5,	S156, S157,	RGLRDSHsSEEDEAS, GLRDSHSsEEDEASS,	1.38751	1.61421	1.28046	1570	2490	2720	2390	1.58599	1.73248	1.52229	492	585	736	511	1.18902	1.49593	1.03862	0	0	0	0	N/A	N/A	N/A
RLsAPLPSSCGDPEK	RNF31,	NP_060469.4,	109150431,	ring finger protein 31	S3,	S466,	PGPPRRLsAPLPSSC,	1.38655	1.28571	1.20168	11900	16500	15300	14300	1.38655	1.28571	1.20168	0	0	0	0	N/A	N/A	N/A	0	0	0	0	N/A	N/A	N/A
nNsFTAPSTVGK	PARN,	NP_002573.1,	4505611,	poly(A)-specific ribonuclease	S3,	S557,	NHYYRNNsFTAPSTV,	1.38462	2.41026	3.29487	7800	10800	18800	25700	1.38462	2.41026	3.29487	0	0	0	0	N/A	N/A	N/A	0	0	0	0	N/A	N/A	N/A
eDsGTFSLGK	PRKRA,	NP_003681.1,	4505581,	protein kinase, interferon-inducible double stranded RNA dependent activator	S3,	S18,	PPLEREDsGTFSLGK,	1.38424	1.3399	1.44335	20300	28100	27200	29300	1.38424	1.3399	1.44335	0	0	0	0	N/A	N/A	N/A	0	0	0	0	N/A	N/A	N/A
asPATHR	SRRM2,	XP_006720935.1,	578828051,	serine/arginine repetitive matrix 2	S2,	S1869,	KRSRSRAsPATHRRS,	1.38305	1.2696	1.23537	10300	17600	13400	15300	1.70874	1.30097	1.48544	6800	7190	8420	6700	1.05735	1.23824	0.985294	0	0	0	0	N/A	N/A	N/A
sSsPELVTHLK	ARHGAP1,	NP_004299.1,	4757766,	Rho GTPase activating protein 1	S1, S3,	S49, S51,	PKSDDSKsSSPELVT, SDDSKSSsPELVTHL,	1.38182	1.3	1.25455	11000	15200	14300	13800	1.38182	1.3	1.25455	0	0	0	0	N/A	N/A	N/A	0	0	0	0	N/A	N/A	N/A
ssSPELVTHLK	ARHGAP1,	NP_004299.1,	4757766,	Rho GTPase activating protein 1	S1, S2,	S49, S50,	PKSDDSKsSSPELVT, KSDDSKSsSPELVTH,	1.38182	1.3	1.25455	11000	15200	14300	13800	1.38182	1.3	1.25455	0	0	0	0	N/A	N/A	N/A	0	0	0	0	N/A	N/A	N/A
RQsMAFSILNTPK	NUMA1,	NP_006176.2,	71361682,	nuclear mitotic apparatus protein 1	S3,	S2047,	KQADRRQsMAFSILN,	1.37838	1.30631	1.12613	2220	3060	2900	2500	1.37838	1.30631	1.12613	0	0	0	0	N/A	N/A	N/A	0	0	0	0	N/A	N/A	N/A
RFsEGVLQSPSQDQEK	TNKS1BP1,	XP_005274419.1,	530397526,	tankyrase 1 binding protein 1, 182kDa	S3,	S508,	SLVQRRFsEGVLQSP,	1.37121	1.48674	0.984848	0	0	0	0	N/A	N/A	N/A	5280	7240	7850	5200	1.37121	1.48674	0.984848	0	0	0	0	N/A	N/A	N/A
QSSLAEPVsPSKK	AKAP10,	NP_009133.2,	21493033,	A kinase (PRKA) anchor protein 10	S9,	S187,	SSLAEPVsPSKKHET,	1.37069	1.12931	1.02586	11600	15900	13100	11900	1.37069	1.12931	1.02586	0	0	0	0	N/A	N/A	N/A	0	0	0	0	N/A	N/A	N/A
gsHGHGR	SLC39A7,	NP_001070984.1,	117553619,	solute carrier family 39 (zinc transporter), member 7	S2,	S260,	AHSHTRGsHGHGRQE,	1.36871	1.21763	1.27518	556	761	677	709	1.36871	1.21763	1.27518	0	0	0	0	N/A	N/A	N/A	0	0	0	0	N/A	N/A	N/A
vQTtPSKPGGDR	CDC20,	NP_001246.2,	118402582,	cell division cycle 20	T4,	T70,	SSSKVQTtPSKPGGD,	1.36559	1.5914	0.666667	0	0	0	0	N/A	N/A	N/A	9300	12700	14800	6200	1.36559	1.5914	0.666667	0	0	0	0	N/A	N/A	N/A
hRPsPPAtPPPK	SRRM1,	XP_005245774.1,	530360783,	serine/arginine repetitive matrix 1	S4, | T8,	S402, | T406,	PRRRHRPsPPATPPP, HRPSPPAtPPPKTRH,	1.36471	1.21765	1.18824	17000	23200	20700	20200	1.36471	1.21765	1.18824	0	0	0	0	N/A	N/A	N/A	0	0	0	0	N/A	N/A	N/A
aAsSDQLR	TJP2,	XP_005252368.1,	530391778,	tight junction protein 2	S3,	S1037,	AQMRRAAsSDQLRDN,	1.36444	1.36	1.32444	22500	30700	30600	29800	1.36444	1.36	1.32444	0	0	0	0	N/A	N/A	N/A	0	0	0	0	N/A	N/A	N/A
sTAGDTHLGGEDFDNR	HSPA8|| HSPA2,	XP_006718894.1|| NP_068814.2,	578822169|| 13676857,	heat shock 70kDa protein 8|| heat shock 70kDa protein 2	S1, || S1,	S221, || S224,	DGIFEVKsTAGDTHL, || DGIFEVKsTAGDTHL,	1.36413	1.21514	0.859016	0	0	0	0	N/A	N/A	N/A	0	0	0	0	N/A	N/A	N/A	1840	2510	3050	2620	1.36413	1.21514	0.859016
sTAGDtHLGGEDFDNR	HSPA8|| HSPA2,	XP_006718894.1|| NP_068814.2,	578822169|| 13676857,	heat shock 70kDa protein 8|| heat shock 70kDa protein 2	S1, | T6, || S1, | T6,	S221, | T226, || S224, | T229,	DGIFEVKsTAGDTHL, VKSTAGDtHLGGEDF, || DGIFEVKsTAGDTHL, VKSTAGDtHLGGEDF,	1.36413	1.21514	0.859016	0	0	0	0	N/A	N/A	N/A	0	0	0	0	N/A	N/A	N/A	1840	2510	3050	2620	1.36413	1.21514	0.859016
eNPPVEDssDEDDKRNQGNLYDK	STT3B,	NP_849193.1,	30578410,	STT3B, subunit of the oligosaccharyltransferase complex (catalytic)	S8, S9,	S498, S499,	ENPPVEDsSDEDDKR, NPPVEDSsDEDDKRN,	1.36134	1.35714	1.21008	0	0	0	0	N/A	N/A	N/A	2380	3240	3230	2880	1.36134	1.35714	1.21008	0	0	0	0	N/A	N/A	N/A
KDsLTQAQEQGNLLN	TJAP1,	XP_006715327.1,	578812108,	tight junction associated protein 1 (peripheral)	S3,	S545,	HHLHRKDsLTQAQEQ,	1.36054	1.39456	1.06803	0	0	0	0	N/A	N/A	N/A	1470	2000	2050	1570	1.36054	1.39456	1.06803	0	0	0	0	N/A	N/A	N/A
sMsFQGIR	DSP,	NP_004406.2,	58530840,	desmoplakin	S1, S3,	S2207, S2209,	LLSVQKRsMSFQGIR, SVQKRSMsFQGIRQP,	1.35911	1.36297	1.38586	29600	39800	43200	57200	1.34459	1.45946	1.93243	7280	10000	9220	6110	1.37363	1.26648	0.839286	0	0	0	0	N/A	N/A	N/A
tHTTALAGRsPsPASGR	SRRM2,	XP_006720935.1,	578828051,	serine/arginine repetitive matrix 2	S10, S12, | T1,	S295, S297, | T286,	TTALAGRsPSPASGR, ALAGRSPsPASGRRG, SRSAAAKtHTTALAG,	1.35833	1.49167	1.125	0	0	0	0	N/A	N/A	N/A	12000	16300	17900	13500	1.35833	1.49167	1.125	0	0	0	0	N/A	N/A	N/A
aPsVANVGSHCDLSLK	FLNA,	NP_001104026.1,	160420317,	filamin A, alpha	S3,	S2152,	TRRRRAPsVANVGSH,	1.35749	1.56447	1.26949	10200	17400	17800	16800	1.70588	1.7451	1.64706	9900	9990	13700	8830	1.00909	1.38384	0.891919	0	0	0	0	N/A	N/A	N/A
KQPPVSPGTALVGsQK	HMGA1,	XP_005249118.1,	530381903,	high mobility group AT-hook 1	S14,	S44,	PGTALVGsQKEPSEV,	1.35484	1.21935	1.58065	15500	21000	18900	24500	1.35484	1.21935	1.58065	0	0	0	0	N/A	N/A	N/A	0	0	0	0	N/A	N/A	N/A
atAGPR	PPFIBP2|| PPFIBP1|| CASKIN2|| ARX,	XP_005253231.1|| XP_005253563.1|| NP_065804.2|| NP_620689.1,	530395885|| 530399445|| 217416347|| 24497589,	PTPRF interacting protein, binding protein 2 (liprin beta 2)|| PTPRF interacting protein, binding protein 1 (liprin beta 1)|| CASK interacting protein 2|| aristaless related homeobox	T2, || T2, || T2, || T2,	T594, || T647, || T659, || T118,	RRGGLRAtAGPRLSR, || KRGGTRAtAGPRLGW, || ENGEGPAtAGPRLLT, || AAAAATAtAGPRGEA,	1.35423	1.67712	1.58307	63800	86400	107000	101000	1.35423	1.67712	1.58307	0	0	0	0	N/A	N/A	N/A	0	0	0	0	N/A	N/A	N/A
RSsTSSEPTPTVK	SPECC1L,	NP_056145.4,	513788261,	sperm antigen with calponin homology and coiled-coil domains 1-like	S3,	S832,	MGLSRRSsTSSEPTP,	1.35325	1.28223	0.927425	59800	95100	80500	56700	1.5903	1.34615	0.948161	56800	63400	69200	51500	1.1162	1.21831	0.90669	0	0	0	0	N/A	N/A	N/A
KPsSAAYQK	SDC2,	NP_002989.2,	40548378,	syndecan 2	S3,	S187,	DLGERKPsSAAYQKA,	1.35312	1.34125	1.46142	67400	91200	90400	98500	1.35312	1.34125	1.46142	0	0	0	0	N/A	N/A	N/A	0	0	0	0	N/A	N/A	N/A
REsCGSSVLTDFEGK	ZNF185,	XP_005274787.1,	530422903,	zinc finger protein 185 (LIM domain)	S3,	S498,	EQLVRREsCGSSVLT,	1.35238	1.54286	0.990476	0	0	0	0	N/A	N/A	N/A	10500	14200	16200	10400	1.35238	1.54286	0.990476	0	0	0	0	N/A	N/A	N/A
nSAsVGIIQR	AGPAT9,	XP_005263371.1,	530378353,	1-acylglycerol-3-phosphate O-acyltransferase 9	S4,	S160,	SILKNSAsVGIIQRD,	1.35229	1.55484	1.03513	47600	58500	77900	66800	1.22899	1.63655	1.40336	18700	27300	33200	18600	1.45989	1.7754	0.994652	7120	9740	12200	8630	1.36798	1.25257	0.707377
vsPLTFGR	SDPR,	NP_004648.1,	4759082,	serum deprivation response	S2,	S293,	KSSPFKVsPLTFGRK,	1.35194	1.51741	1.42165	9520	19100	16400	20400	2.0063	1.72269	2.14286	0	0	0	0	N/A	N/A	N/A	2480	1730	2270	1590	0.697581	1.31214	0.700441
aGLESGAEPGDGDsDTTKKK	DKC1,	NP_001354.1,	4503337,	dyskeratosis congenita 1, dyskerin	S14,	S494,	AEPGDGDsDTTKKKK,	1.35131	1.793	1.0656	0	0	0	0	N/A	N/A	N/A	6860	9270	12300	7310	1.35131	1.793	1.0656	0	0	0	0	N/A	N/A	N/A
iPEISIQDMTAQVTsPSGK	FLNA,	NP_001104026.1,	160420317,	filamin A, alpha	S15,	S2180,	DMTAQVTsPSGKTHE,	1.35	1.29194	1.35484	620	837	801	840	1.35	1.29194	1.35484	0	0	0	0	N/A	N/A	N/A	0	0	0	0	N/A	N/A	N/A
QSVDKVTsPTKV	CALD1,	NP_149129.2,	44680105,	caldesmon 1	S8,	S789,	QSVDKVTsPTK-,	1.34951	1.45631	0.772816	0	0	0	0	N/A	N/A	N/A	10300	13900	15000	7960	1.34951	1.45631	0.772816	0	0	0	0	N/A	N/A	N/A
aLSSGGSITsPPLSPALPK	GIGYF2,	NP_001096617.1,	156766045,	GRB10 interacting GYF protein 2	S10,	S26,	SSGGSITsPPLSPAL,	1.34921	1.07143	1	1260	1700	1350	1260	1.34921	1.07143	1	0	0	0	0	N/A	N/A	N/A	0	0	0	0	N/A	N/A	N/A
aLSSGGSItSPPLSPALPK	GIGYF2,	NP_001096617.1,	156766045,	GRB10 interacting GYF protein 2	T9,	T25,	LSSGGSItSPPLSPA,	1.34921	1.07143	1	1260	1700	1350	1260	1.34921	1.07143	1	0	0	0	0	N/A	N/A	N/A	0	0	0	0	N/A	N/A	N/A
RNsSEASSGDFLDLK	HN1,	XP_006721994.1,	578831012,	hematological and neurological expressed 1	S3,	S118,	SGLQRRNsSEASSGD,	1.34759	1.54535	1.21532	4370	7600	7480	7040	1.73913	1.71167	1.61098	28890	27620	39840	23680	0.95604	1.37902	0.819661	0	0	0	0	N/A	N/A	N/A
KTGsYGALAEITASK	PPP1R12A,	XP_005268942.1,	530400275,	protein phosphatase 1, regulatory subunit 12A	S4,	S445,	LGLRKTGsYGALAEI,	1.34722	1.04722	1.01944	3600	4850	3770	3670	1.34722	1.04722	1.01944	0	0	0	0	N/A	N/A	N/A	0	0	0	0	N/A	N/A	N/A
RKDsAQDDQAK	FLII,	XP_005256612.1,	530410136,	flightless I homolog (Drosophila)	S4,	S436,	RLRRRKDsAQDDQAK,	1.34697	1.48043	1.1377	24400	33900	32700	31400	1.38934	1.34016	1.28689	17400	22700	28200	17200	1.3046	1.62069	0.988506	0	0	0	0	N/A	N/A	N/A
KQsSSEISLAVER	PRRC2A,	NP_004629.3,	314122241,	proline-rich coiled-coil 2A	S3,	S456,	WRQRRKQsSSEISLA,	1.34658	1.4128	0.759382	0	0	0	0	N/A	N/A	N/A	9060	12200	12800	6880	1.34658	1.4128	0.759382	0	0	0	0	N/A	N/A	N/A
gGGtPDANSLAPPGK	PYGO2,	NP_612157.1,	23510333,	pygopus family PHD finger 2	T4,	T302,	SSGRGGGtPDANSLA,	1.34455	1.21584	1.13861	5050	6790	6140	5750	1.34455	1.21584	1.13861	0	0	0	0	N/A	N/A	N/A	0	0	0	0	N/A	N/A	N/A
gSSsASIVK	DSG2,	NP_001934.2,	116534898,	desmoglein 2	S4,	S701,	ATMKGSSsASIVKGQ,	1.34426	1.7623	1.2541	0	0	0	0	N/A	N/A	N/A	12200	16400	21500	15300	1.34426	1.7623	1.2541	0	0	0	0	N/A	N/A	N/A
sNsTTQVSQPR	CEP131,	XP_005257231.1,	530411822,	centrosomal protein 131kDa	S1, S3,	S76, S78,	AINNLRRsNSTTQVS, NNLRRSNsTTQVSQP,	1.34259	1.31481	1.37037	10800	14500	14200	14800	1.34259	1.31481	1.37037	0	0	0	0	N/A	N/A	N/A	0	0	0	0	N/A	N/A	N/A
aIsSANLLVR	EML3,	XP_006718552.1,	578821257,	echinoderm microtubule associated protein like 3	S3,	S227,	KLSRKAIsSANLLVR,	1.34068	1.64166	1.47693	9880	16700	19800	20000	1.69028	2.00405	2.02429	0	0	0	0	N/A	N/A	N/A	1120	1110	1420	1320	0.991071	1.27928	0.929577
KPsLVASK	ARPP19,	XP_005254191.1,	530405333,	cAMP-regulated phosphoprotein, 19kDa	S3,	S123,	DLPQRKPsLVASKLA,	1.33765	1.26214	0.494067	0	0	0	0	N/A	N/A	N/A	9270	12400	11700	4580	1.33765	1.26214	0.494067	0	0	0	0	N/A	N/A	N/A
dGGRSsPGGQDEGGFMAQGK	PXN,	XP_005253967.1,	530401367,	paxillin	S6,	S799,	PRDGGRSsPGGQDEG,	1.33742	1.56748	1.02454	0	0	0	0	N/A	N/A	N/A	3260	4360	5110	3340	1.33742	1.56748	1.02454	0	0	0	0	N/A	N/A	N/A
sLPAPVAQRPDsPGGGLQAPGQK	HABP4,	NP_055097.2,	157676331,	hyaluronan binding protein 4	S1, S12,	S97, S108,	ESQKERKsLPAPVAQ, PVAQRPDsPGGGLQA,	1.33502	1.37168	1.27181	7910	10560	10850	10060	1.33502	1.37168	1.27181	0	0	0	0	N/A	N/A	N/A	0	0	0	0	N/A	N/A	N/A
aVGMPSPVsPK	AFF4,	NP_055238.1,	7656879,	AF4/FMR2 family, member 4	S9,	S1058,	VGMPSPVsPKLSPGN,	1.33493	1.28708	1.12919	20900	27900	26900	23600	1.33493	1.28708	1.12919	0	0	0	0	N/A	N/A	N/A	0	0	0	0	N/A	N/A	N/A
aGGSAALsPSKK	H1FX,	NP_006017.1,	5174449,	H1 histone family, member X	S8,	S31,	AGGSAALsPSKKRKN,	1.33409	1.23932	0.610345	0	0	0	0	N/A	N/A	N/A	0	0	0	0	N/A	N/A	N/A	8770	11700	14500	8850	1.33409	1.23932	0.610345
sSTPPGESYFGVSSLQLK	SRRM2,	XP_006720935.1,	578828051,	serine/arginine repetitive matrix 2	S1,	S1041,	SLCAGVKsSTPPGES,	1.33333	1.48837	1.05426	0	0	0	0	N/A	N/A	N/A	1290	1720	1920	1360	1.33333	1.48837	1.05426	0	0	0	0	N/A	N/A	N/A
sAsVNKEPVSLPGIMR	LMO7,	XP_006719874.1,	578824862,	LIM domain 7	S1, S3,	S1643, S1645,	NSWIRQRsASVNKEP, WIRQRSAsVNKEPVS,	1.3317	1.40127	1.14292	9500	11200	11900	12200	1.17895	1.25263	1.28421	6110	9070	9470	6120	1.48445	1.54992	1.00164	0	0	0	0	N/A	N/A	N/A
aQsSPASATFPVSVQEPPTKPR	HDAC4,	XP_006712940.1,	578805267,	histone deacetylase 4	S3,	S656,	RPLSRAQsSPASATF,	1.33149	1.35912	1.49171	1810	2410	2460	2700	1.33149	1.35912	1.49171	0	0	0	0	N/A	N/A	N/A	0	0	0	0	N/A	N/A	N/A
KETQsPEQVK	BCLAF1,	NP_055554.1,	7661958,	BCL2-associated transcription factor 1	S5,	S496,	TVKKETQsPEQVKSE,	1.3307	1.30171	1.16864	75900	101000	98800	88700	1.3307	1.30171	1.16864	0	0	0	0	N/A	N/A	N/A	0	0	0	0	N/A	N/A	N/A
tPAsPHFR	PML,	NP_150243.2,	67089157,	promyelocytic leukemia	S4, | T1,	S583, | T580,	VQPRTPAsPHFRSQG, GPEVQPRtPASPHFR,	1.33043	1.2868	1.51581	9170	12200	11800	13900	1.33043	1.2868	1.51581	0	0	0	0	N/A	N/A	N/A	0	0	0	0	N/A	N/A	N/A
tQtPPVSPAPQPTEER	CTTN,	NP_001171669.1,	296080746,	cortactin	T1, T3,	T362, T364,	EEQARAKtQTPPVSP, QARAKTQtPPVSPAP,	1.32992	1.3766	1.2899	2870	4750	5100	4450	1.65505	1.777	1.55052	0	0	0	0	N/A	N/A	N/A	4180	4200	4100	4220	1.00478	0.97619	1.02927
QSHSSSsPHPK	SRRM2,	XP_006720935.1,	578828051,	serine/arginine repetitive matrix 2	S7,	S839,	RQSHSSSsPHPKVKS,	1.32977	1.40345	1.16325	27800	40600	38300	36200	1.46043	1.3777	1.30216	45200	54200	64600	46300	1.19912	1.4292	1.02434	0	0	0	0	N/A	N/A	N/A
tAsFSESR	ACLY,	NP_001290203.1,	740086846,	ATP citrate lyase	S3, | T1,	S509, | T507,	PAPSRTAsFSESRAD, STPAPSRtASFSESR,	1.32972	1.35913	1.12914	48400	71800	74900	77400	1.48347	1.54752	1.59917	11300	14400	16500	11500	1.27434	1.46018	1.0177	26800	33000	35300	27200	1.23134	1.0697	0.770538
sPGAPGPLTLK	ZYX,	XP_005250109.1,	530387121,	zyxin	S1,	S404,	QNQNQVRsPGAPGPL,	1.32784	0.986352	0.601258	0	0	0	0	N/A	N/A	N/A	0	0	0	0	N/A	N/A	N/A	6070	8060	7950	4780	1.32784	0.986352	0.601258
sLGPSLATDKS	TMX1,	NP_110382.3,	151101292,	thioredoxin-related transmembrane protein 1	S1,	S270,	QNAIRQRsLGPSLAT,	1.32779	1.70398	1.43079	9180	12700	17500	17300	1.38344	1.90632	1.88453	3050	3880	4580	2980	1.27213	1.50164	0.977049	0	0	0	0	N/A	N/A	N/A
eFTGsPPSSATK	TBC1D5,	XP_006713493.1,	578806812,	TBC1 domain family, member 5	S5,	S576,	GGREFTGsPPSSATK,	1.32771	1.22234	1.04847	9490	12600	11600	9950	1.32771	1.22234	1.04847	0	0	0	0	N/A	N/A	N/A	0	0	0	0	N/A	N/A	N/A
sPsPVQGK	ZFP91,	NP_444251.1,	16579828,	ZFP91 zinc finger protein	S1, S3,	S101, S103,	QQPQAAKsPSPVQGK, PQAAKSPsPVQGKKS,	1.32685	1.36965	1.32685	257000	341000	352000	341000	1.32685	1.36965	1.32685	0	0	0	0	N/A	N/A	N/A	0	0	0	0	N/A	N/A	N/A
aRLsYSDK	PRKCD,	XP_006713320.1,	578806369,	protein kinase C, delta	S4,	S661,	LNEKARLsYSDKNLI,	1.32512	1.35813	1.21493	20900	32400	29600	31800	1.55024	1.41627	1.52153	12000	13200	15600	10900	1.1	1.3	0.908333	0	0	0	0	N/A	N/A	N/A
tSPQVLGSILK	NUFIP2,	NP_065823.1,	32698730,	nuclear fragile X mental retardation protein interacting protein 2	T1,	T571,	AYELEKRtSPQVLGS,	1.32389	1.17409	1.00405	2470	3270	2900	2480	1.32389	1.17409	1.00405	0	0	0	0	N/A	N/A	N/A	0	0	0	0	N/A	N/A	N/A
tsPQVLGSILK	NUFIP2,	NP_065823.1,	32698730,	nuclear fragile X mental retardation protein interacting protein 2	S2, | T1,	S572, | T571,	YELEKRTsPQVLGSI, AYELEKRtSPQVLGS,	1.32389	1.17409	1.00405	2470	3270	2900	2480	1.32389	1.17409	1.00405	0	0	0	0	N/A	N/A	N/A	0	0	0	0	N/A	N/A	N/A
sQtPPGVATPPIPK	MED1,	NP_004765.2,	28559039,	mediator complex subunit 1	S1, | T3,	S1049, | T1051,	SPGSAGRsQTPPGVA, GSAGRSQtPPGVATP,	1.32203	1.19855	1.14286	4130	5460	4950	4720	1.32203	1.19855	1.14286	0	0	0	0	N/A	N/A	N/A	0	0	0	0	N/A	N/A	N/A
tQLsPSIK	BOD1L1,	XP_006714021.1,	578808374,	biorientation of chromosomes in cell division 1-like 1	S4, | T1,	S3080, | T3077,	GRSKTQLsPSIKRKR, PPLGRSKtQLSPSIK,	1.32159	1.30837	1.3304	22700	30000	29700	30200	1.32159	1.30837	1.3304	0	0	0	0	N/A	N/A	N/A	0	0	0	0	N/A	N/A	N/A
tYSLGSALRPsTSR	VIM,	NP_003371.2,	62414289,	vimentin	S11, | T1,	S47, | T37,	LGSALRPsTSRSLYA, YVTTSTRtYSLGSAL,	1.32067	1.37767	0.973872	0	0	0	0	N/A	N/A	N/A	4210	5560	5800	4100	1.32067	1.37767	0.973872	0	0	0	0	N/A	N/A	N/A
RQsLATK	MYO1C,	NP_001074248.1,	124494238,	myosin IC	S3,	S736,	ALEVRRQsLATKIQA,	1.31811	1.22349	1.29527	61300	80800	75000	79400	1.31811	1.22349	1.29527	0	0	0	0	N/A	N/A	N/A	0	0	0	0	N/A	N/A	N/A
gEGDAPFSEPGTTSTQRPSsPETATK	SRRM2,	XP_006720935.1,	578828051,	serine/arginine repetitive matrix 2	S20,	S323,	TSTQRPSsPETATKQ,	1.31807	1.2506	1.27952	4150	5470	5190	5310	1.31807	1.2506	1.27952	0	0	0	0	N/A	N/A	N/A	0	0	0	0	N/A	N/A	N/A
aNsRDGEAGR	ARHGEF2,	XP_005245644.1,	530365588,	Rho/Rac guanine nucleotide exchange factor (GEF) 2	S3,	S782,	EKLCRANsRDGEAGR,	1.31627	1.41519	1.17931	20500	24100	24500	27000	1.17561	1.19512	1.31707	19740	28760	32280	20560	1.45694	1.63526	1.04154	0	0	0	0	N/A	N/A	N/A
RGsSPGSLEIPK	RALGAPA1,	XP_006720161.1,	578825674,	Ral GTPase activating protein, alpha subunit 1 (catalytic)	S3,	S1366,	STMTRRGsSPGSLEI,	1.31481	1.35185	1.27778	10800	14200	14600	13800	1.31481	1.35185	1.27778	0	0	0	0	N/A	N/A	N/A	0	0	0	0	N/A	N/A	N/A
sPPWEP	ASH2L,	XP_005273739.1,	530388141,	ash2 (absent, small, or homeotic)-like (Drosophila)	S1,	S629,	TEVDGRRsPPWE-,	1.31405	1.39669	1.33058	1210	1590	1690	1610	1.31405	1.39669	1.33058	0	0	0	0	N/A	N/A	N/A	0	0	0	0	N/A	N/A	N/A
sFSKEVEER	EIF4G1,	NP_001181876.1,	302699247,	eukaryotic translation initiation factor 4 gamma, 1	S1,	S1192,	RTPATKRsFSKEVEE,	1.31405	1.79339	1.1157	0	0	0	0	N/A	N/A	N/A	12100	15900	21700	13500	1.31405	1.79339	1.1157	0	0	0	0	N/A	N/A	N/A
gLLPGGTQVLDGTSGFsPAPK	CCNL2,	NP_112199.2,	88758580,	cyclin L2	S17,	S330,	LDGTSGFsPAPKLVE,	1.31383	0.962766	1.05851	376	494	362	398	1.31383	0.962766	1.05851	0	0	0	0	N/A	N/A	N/A	0	0	0	0	N/A	N/A	N/A
KSsVNGSSATSSG	COMMD3-BMI1|| BMI1,	NP_001190991.1|| NP_005171.4,	323276616|| 27883842,	COMMD3-BMI1 readthrough|| BMI1 proto-oncogene, polycomb ring finger	S3, || S3,	S459, || S316,	ANRPRKSsVNGSSAT, || ANRPRKSsVNGSSAT,	1.31361	1.34911	1.34911	8450	11100	11400	11400	1.31361	1.34911	1.34911	0	0	0	0	N/A	N/A	N/A	0	0	0	0	N/A	N/A	N/A
RSsDSWEVWGSASTNR	ARFGAP1,	NP_783202.1,	28416436,	ADP-ribosylation factor GTPase activating protein 1	S3,	S369,	TSTERRSsDSWEVWG,	1.31356	1.45763	1.24576	0	0	0	0	N/A	N/A	N/A	1180	1550	1720	1470	1.31356	1.45763	1.24576	0	0	0	0	N/A	N/A	N/A
lTTTGQVTsPVK	LIG3,	XP_005258027.1,	530411017,	ligase III, DNA, ATP-dependent	S9,	S219,	TTTGQVTsPVKGASF,	1.31225	1.249	1.19821	20080	26350	25080	24060	1.31225	1.249	1.19821	0	0	0	0	N/A	N/A	N/A	0	0	0	0	N/A	N/A	N/A
sRTsPAPWK	SRRM2,	XP_006720935.1,	578828051,	serine/arginine repetitive matrix 2	S1, S4,	S1854, S1857,	TSRKRSRsRTSPAPW, KRSRSRTsPAPWKRS,	1.31154	1.2179	1.12276	22500	35900	25700	31100	1.59556	1.14222	1.38222	10900	11200	14100	9410	1.02752	1.29358	0.863303	0	0	0	0	N/A	N/A	N/A
RLDSsACLHAVGDK	GFPT2,	NP_005101.1,	4826742,	glutamine-fructose-6-phosphate transaminase 2	S5,	S245,	RMKRLDSsACLHAVG,	1.31148	1.28625	0.819672	0	0	0	0	N/A	N/A	N/A	7930	10400	10200	6500	1.31148	1.28625	0.819672	0	0	0	0	N/A	N/A	N/A
RLDsSACLHAVGDK	GFPT2,	NP_005101.1,	4826742,	glutamine-fructose-6-phosphate transaminase 2	S4,	S244,	TRMKRLDsSACLHAV,	1.31148	1.28625	0.819672	0	0	0	0	N/A	N/A	N/A	7930	10400	10200	6500	1.31148	1.28625	0.819672	0	0	0	0	N/A	N/A	N/A
QRPDLGsAQK	MCM4,	NP_005905.2,	33469919,	minichromosome maintenance complex component 4	S7,	S120,	RQRPDLGsAQKGLQV,	1.31	1.58	0.703	0	0	0	0	N/A	N/A	N/A	10000	13100	15800	7030	1.31	1.58	0.703	0	0	0	0	N/A	N/A	N/A
RAPsVANVGSHCDLSLK	FLNA,	NP_001104026.1,	160420317,	filamin A, alpha	S4,	S2152,	TRRRRAPsVANVGSH,	1.30976	1.5209	1.22745	23900	32400	31700	32300	1.35565	1.32636	1.35146	19820	25050	34000	21870	1.26387	1.71544	1.10343	0	0	0	0	N/A	N/A	N/A
sAsPDDDLGSSNWEAADLGNEER	C11orf58,	NP_055082.1,	7657234,	chromosome 11 open reading frame 58	S1, S3,	S15, S17,	HPHGVKRsASPDDDL, HGVKRSAsPDDDLGS,	1.30836	1.57056	1.29268	0	0	0	0	N/A	N/A	N/A	1148	1502	1803	1484	1.30836	1.57056	1.29268	0	0	0	0	N/A	N/A	N/A
sSsVGsSSSYPISPAVSR	PLEC,	XP_005251033.1,	530389143,	plectin	S1, S3, S6,	S4389, S4391, S4394,	AGGFRSRsSSVGSSS, GFRSRSSsVGSSSSY, SRSSSVGsSSSYPIS,	1.30762	1.29883	1.1422	2860	4210	4140	4220	1.47203	1.44755	1.47552	878	1080	1120	827	1.23007	1.27563	0.941913	761	929	1090	1100	1.22076	1.1733	1.00917
ssTPLPTISSSAENTR	TMPO,	NP_003267.1,	4507555,	thymopoietin	S1, S2,	S158, S159,	EQGTESRsSTPLPTI, QGTESRSsTPLPTIS,	1.30756	1.34635	1.29024	13500	17900	15700	18600	1.32593	1.16296	1.37778	3700	4770	5660	4450	1.28919	1.52973	1.2027	0	0	0	0	N/A	N/A	N/A
sLTNPtPIQQQLR	RASAL2,	NP_733793.2,	226958575,	RAS protein activator like 2	S1, | T6,	S756, | T761,	VLADITKsLTNPTPI, TKSLTNPtPIQQQLR,	1.30612	1.14966	1.09751	4410	5760	5070	4840	1.30612	1.14966	1.09751	0	0	0	0	N/A	N/A	N/A	0	0	0	0	N/A	N/A	N/A
tPSsEEISPTKFPGLYR	RALBP1,	NP_006779.1,	5803145,	ralA binding protein 1	S4, | T1,	S30, | T27,	GLTRTPSsEEISPTK, HGSGLTRtPSSEEIS,	1.30606	1.53636	0.984848	0	0	0	0	N/A	N/A	N/A	3300	4310	5070	3250	1.30606	1.53636	0.984848	0	0	0	0	N/A	N/A	N/A
aAVVTsPPPTTAPHK	ADD1,	XP_005247991.1,	530375995,	adducin 1 (alpha)	S6,	S12,	SRAAVVTsPPPTTAP,	1.30464	1.19868	1.09934	15100	19700	18100	16600	1.30464	1.19868	1.09934	0	0	0	0	N/A	N/A	N/A	0	0	0	0	N/A	N/A	N/A
KGDRsPEPGQTWTR	AHNAK,	NP_001611.1,	61743954,	AHNAK nucleoprotein	S5,	S93,	LHRKGDRsPEPGQTW,	1.30286	1.34857	0.892571	0	0	0	0	N/A	N/A	N/A	8750	11400	11800	7810	1.30286	1.34857	0.892571	0	0	0	0	N/A	N/A	N/A
MFGGPGTASRPsSSR	VIM,	NP_003371.2,	62414289,	vimentin	S12,	S25,	PGTASRPsSSRSYVT,	1.30189	1.50943	0.877358	0	0	0	0	N/A	N/A	N/A	10600	13800	16000	9300	1.30189	1.50943	0.877358	0	0	0	0	N/A	N/A	N/A
RAsPSKPASAPASR	MAP4,	XP_006713203.1,	578806067,	microtubule-associated protein 4	S3,	S1987,	KAPEKRAsPSKPASA,	1.30164	1.08197	1.24262	30500	39700	33000	37900	1.30164	1.08197	1.24262	0	0	0	0	N/A	N/A	N/A	0	0	0	0	N/A	N/A	N/A
vSNGsPSLER	CDKN1B,	NP_004055.1,	4757962,	cyclin-dependent kinase inhibitor 1B (p27, Kip1)	S5,	S10,	NVRVSNGsPSLERMD,	1.30081	1.15447	1.08943	24600	32000	28400	26800	1.30081	1.15447	1.08943	0	0	0	0	N/A	N/A	N/A	0	0	0	0	N/A	N/A	N/A
RPsGTGTGPEDGRPSLGSPYGQPPR	PDLIM4,	XP_006714786.1,	578810636,	PDZ and LIM domain 4	S3,	S120,	PTTSRRPsGTGTGPE,	1.29967	1.55629	1.03808	0	0	0	0	N/A	N/A	N/A	6040	7850	9400	6270	1.29967	1.55629	1.03808	0	0	0	0	N/A	N/A	N/A
sHsPMSNR	TRA2A,	NP_037425.1,	9558733,	transformer 2 alpha homolog (Drosophila)	S1, S3,	S98, S100,	YRRRRSRsHSPMSNR, RRRSRSHsPMSNRRR,	1.29945	1.17708	1.16582	12500	17400	16300	14500	1.392	1.304	1.16	12760	15400	13400	14950	1.2069	1.05016	1.17163	0	0	0	0	N/A	N/A	N/A
nVSSFPDDATsPLQENR	KPNA2,	NP_002257.1,	4504897,	karyopherin alpha 2 (RAG cohort 1, importin alpha 1)	S11,	S62,	SFPDDATsPLQENRN,	1.29907	1.92523	1.01869	0	0	0	0	N/A	N/A	N/A	1070	1390	2060	1090	1.29907	1.92523	1.01869	0	0	0	0	N/A	N/A	N/A
sPAGPAATPAQAQAAsTPR	TCOF1,	XP_005268559.1,	530380665,	Treacher Collins-Franceschetti syndrome 1	S1, S16,	S1004, S1019,	IFVDPNRsPAGPAAT, PAQAQAAsTPRKARA,	1.29857	1.16564	1.04294	9780	12700	11400	10200	1.29857	1.16564	1.04294	0	0	0	0	N/A	N/A	N/A	0	0	0	0	N/A	N/A	N/A
sPVGKsPPSTGSTYGSSQK	THRAP3,	NP_005110.2,	167234419,	thyroid hormone receptor associated protein 3	S1, S6,	S315, S320,	SLSPSKKsPVGKSPP, KKSPVGKsPPSTGST,	1.29661	1.33051	1.45763	11800	15300	15700	17200	1.29661	1.33051	1.45763	0	0	0	0	N/A	N/A	N/A	0	0	0	0	N/A	N/A	N/A
RAsQEANLLTLAQK	ELMSAN1,	XP_005268263.1,	530404915,	ELM2 and Myb/SANT-like domain containing 1	S3,	S461,	TRRRRRAsQEANLLT,	1.29581	1.59041	1.42326	3190	4680	4790	5120	1.46708	1.50157	1.60502	2650	2980	4450	3290	1.12453	1.67925	1.24151	0	0	0	0	N/A	N/A	N/A
aMStTSISSPQPGK	DBNL,	NP_001116428.1,	171906575,	drebrin-like	T4,	T279,	QKERAMStTSISSPQ,	1.29524	1.02857	0.588571	0	0	0	0	N/A	N/A	N/A	10500	13600	10800	6180	1.29524	1.02857	0.588571	0	0	0	0	N/A	N/A	N/A
yGsPPQRDPNWNGER	CASC3,	XP_005257220.1,	530411800,	cancer susceptibility candidate 3	Y1, | S3,	Y263, | S265,	RRIRKPRyGSPPQRD, IRKPRYGsPPQRDPN,	1.29445	1.39545	0.921764	0	0	0	0	N/A	N/A	N/A	7030	9100	9810	6480	1.29445	1.39545	0.921764	0	0	0	0	N/A	N/A	N/A
MFGGPGTAsRPSSSR	VIM,	NP_003371.2,	62414289,	vimentin	S9,	S22,	FGGPGTAsRPSSSRS,	1.29443	1.43236	0.77321	0	0	0	0	N/A	N/A	N/A	7540	9760	10800	5830	1.29443	1.43236	0.77321	0	0	0	0	N/A	N/A	N/A
lPLVPEsPRR	ZC3HC1,	NP_057562.3,	66348045,	zinc finger, C3HC-type containing 1	S7,	S321,	RLPLVPEsPRRMMTR,	1.29431	1.301	1.14716	2990	3870	3890	3430	1.29431	1.301	1.14716	0	0	0	0	N/A	N/A	N/A	0	0	0	0	N/A	N/A	N/A
sRsPESQVIGENTK	ZRANB2,	NP_005446.2,	42741682,	zinc finger, RAN-binding domain containing 2	S1, S3,	S305, S307,	RKKRRTRsRSPESQV, KRRTRSRsPESQVIG,	1.2942	1.35883	1.27101	12100	18400	19700	18700	1.52066	1.6281	1.54545	0	0	0	0	N/A	N/A	N/A	2510	2680	2920	2910	1.06773	1.08955	0.996575
sTPLASPSPsPGRSPQR	AHCTF1,	XP_006711821.1,	578802190,	AT hook containing transcription factor 1	S1, S10,	S1244, S1253,	ILRSTLRsTPLASPS, PLASPSPsPGRSPQR,	1.29379	1.11864	1.10169	17700	22900	19800	19500	1.29379	1.11864	1.10169	0	0	0	0	N/A	N/A	N/A	0	0	0	0	N/A	N/A	N/A
tSAAAGsSSR	HECTD1,	NP_056197.3,	612339310,	HECT domain containing E3 ubiquitin protein ligase 1	S7, | T1,	S1378, | T1372,	KTSAAAGsSSRKGSS, KNNCPDKtSAAAGSS,	1.29363	1.46032	0.641304	0	0	0	0	N/A	N/A	N/A	0	0	0	0	N/A	N/A	N/A	9740	12600	18400	11800	1.29363	1.46032	0.641304
QSHSGSIsPYPK	SRRM2,	XP_006720935.1,	578828051,	serine/arginine repetitive matrix 2	S8,	S994,	QSHSGSIsPYPKVKA,	1.29281	1.52727	1.20445	29300	39500	43900	38900	1.34812	1.49829	1.32765	16000	19800	24900	17300	1.2375	1.55625	1.08125	0	0	0	0	N/A	N/A	N/A
sRSTtELDDYSTNK	LMO7,	XP_006719874.1,	578824862,	LIM domain 7	S1, | T5,	S1573, | T1577,	LPGDRNKsRSTTELD, RNKSRSTtELDDYST,	1.2926	1.65687	1.16216	0	0	0	0	N/A	N/A	N/A	8510	11000	14100	9890	1.2926	1.65687	1.16216	0	0	0	0	N/A	N/A	N/A
sTsLSALVR	DENND4C,	XP_006716867.1,	578816579,	DENN/MADD domain containing 4C	S1, S3,	S1372, S1374,	SRTHKERsTSLSALV, THKERSTsLSALVRS,	1.292	1.252	1.196	5000	6460	6260	5980	1.292	1.252	1.196	0	0	0	0	N/A	N/A	N/A	0	0	0	0	N/A	N/A	N/A
QQsPQEPK	LIMA1,	NP_001107018.1,	165905589,	LIM domain and actin binding 1	S3,	S699,	NSFLKQQsPQEPKSL,	1.29181	1.14657	0.704615	0	0	0	0	N/A	N/A	N/A	25100	32500	34200	19200	1.29482	1.36255	0.76494	35770	46100	42900	27640	1.28879	0.930586	0.644289
gsAGGHGSR	EIF4H,	NP_071496.1,	11559923,	eukaryotic translation initiation factor 4H	S2,	S24,	GGRGSRGsAGGHGSR,	1.29017	1.13491	0.626429	0	0	0	0	N/A	N/A	N/A	11900	14700	15300	8060	1.23529	1.28571	0.677311	6550	8810	8670	4990	1.34504	0.984109	0.575548
tLSDEsIYNSQR	SIPA1L1,	NP_056371.1,	7662126,	signal-induced proliferation-associated 1 like 1	S6, | T1,	S1588, | T1583,	HRTLSDEsIYNSQRE, SRRALHRtLSDESIY,	1.28998	1.05272	1.0703	5690	7340	5990	6090	1.28998	1.05272	1.0703	0	0	0	0	N/A	N/A	N/A	0	0	0	0	N/A	N/A	N/A
tLsDESIYNSQR	SIPA1L1,	NP_056371.1,	7662126,	signal-induced proliferation-associated 1 like 1	S3, | T1,	S1585, | T1583,	RALHRTLsDESIYNS, SRRALHRtLSDESIY,	1.28998	1.05272	1.0703	5690	7340	5990	6090	1.28998	1.05272	1.0703	0	0	0	0	N/A	N/A	N/A	0	0	0	0	N/A	N/A	N/A
tSsVVTLEVAK	MLLT4,	XP_006715546.1,	578812760,	myeloid/lymphoid or mixed-lineage leukemia (trithorax homolog, Drosophila); translocated to, 4	S3, | T1,	S1091, | T1089,	ELMTRTSsVVTLEVA, AAELMTRtSSVVTLE,	1.28827	1.31596	1.38762	6140	7910	8080	8520	1.28827	1.31596	1.38762	0	0	0	0	N/A	N/A	N/A	0	0	0	0	N/A	N/A	N/A
ssQPLASK	HMGA1,	XP_005249118.1,	530381903,	high mobility group AT-hook 1	S1, S2,	S8, S9,	MSESSSKsSQPLASK, SESSSKSsQPLASKQ,	1.28783	1.00554	1.2114	77500	114000	92000	119000	1.47097	1.1871	1.53548	0	0	0	0	N/A	N/A	N/A	46800	51700	42600	37800	1.1047	0.823985	0.887324
KATGAAtPK	HIST1H1E,	NP_005312.1,	4885379,	histone cluster 1, H1e	T7,	T146,	KKATGAAtPKKSAKK,	1.28717	1.2066	0.751184	150700	183900	186700	174800	1.22031	1.23889	1.15992	0	0	0	0	N/A	N/A	N/A	48300	65400	76800	26300	1.35404	1.17431	0.342448
aGAGMITQHSsNASPINR	SLTM,	XP_006720748.1,	578827402,	SAFB-like, transcription modulator	S11,	S1115,	GMITQHSsNASPINR,	1.28652	1.14607	1.22472	17800	22900	20400	21800	1.28652	1.14607	1.22472	0	0	0	0	N/A	N/A	N/A	0	0	0	0	N/A	N/A	N/A
gLAEVQQDGEAEEGATsDGEK	AKAP12,	XP_005267290.1,	530384245,	A kinase (PRKA) anchor protein 12	S17,	S598,	EAEEGATsDGEKKRE,	1.28571	1.28571	0.981366	0	0	0	0	N/A	N/A	N/A	1610	2070	2070	1580	1.28571	1.28571	0.981366	0	0	0	0	N/A	N/A	N/A
vSNLQVsPK	PIK3C2A,	XP_005253036.1,	530395478,	phosphatidylinositol-4-phosphate 3-kinase, catalytic subunit type 2 alpha	S7,	S259,	KVSNLQVsPKSEDIS,	1.28462	1.13077	1.10769	13000	16700	14700	14400	1.28462	1.13077	1.10769	0	0	0	0	N/A	N/A	N/A	0	0	0	0	N/A	N/A	N/A
QEKPSsPSPMPSSTPSPSLNLGNTEEAIR	SDPR,	NP_004648.1,	4759082,	serum deprivation response	S6,	S25,	MRQEKPSsPSPMPSS,	1.28454	1.91546	0.771134	0	0	0	0	N/A	N/A	N/A	485	623	929	374	1.28454	1.91546	0.771134	0	0	0	0	N/A	N/A	N/A
sTPSHGSVSSLNSTGSLsPK	EPS15L1,	XP_006722886.1,	578833445,	epidermal growth factor receptor pathway substrate 15-like 1	S1, S18,	S238, S255,	PPKDSLRsTPSHGSV, LNSTGSLsPKHSLKQ,	1.28437	1.49877	1.00562	4090	6180	5980	5290	1.511	1.4621	1.2934	7620	8060	11700	5470	1.05774	1.53543	0.717848	0	0	0	0	N/A	N/A	N/A
sDKsPDLAPTPAPQSTPR	EIF2A,	NP_114414.2,	54873624,	eukaryotic translation initiation factor 2A, 65kDa	S1, S4,	S503, S506,	AAKQEARsDKSPDLA, QEARSDKsPDLAPTP,	1.28428	1.18388	0.992179	29200	36200	30600	31900	1.23973	1.04795	1.09247	22200	29500	29300	19800	1.32883	1.31982	0.891892	0	0	0	0	N/A	N/A	N/A
iEDVGsDEEDDSGKDK	HSP90AB1,	XP_005249132.1,	530381931,	heat shock protein 90kDa alpha (cytosolic), class B member 1	S6,	S255,	PKIEDVGsDEEDDSG,	1.28358	1.38661	1.22492	15000	24500	24000	24600	1.63333	1.6	1.64	0	0	0	0	N/A	N/A	N/A	8160	7620	8940	7240	0.933824	1.17323	0.809843
eIQNGNLHEsDSESVPR	KTN1,	XP_006720201.1,	578825783,	kinectin 1 (kinesin receptor)	S10,	S75,	QNGNLHEsDSESVPR,	1.28344	1.53025	1.03185	0	0	0	0	N/A	N/A	N/A	6280	8060	9610	6480	1.28344	1.53025	1.03185	0	0	0	0	N/A	N/A	N/A
aAsLNYLNQPSAAPLQVSR	KLC4,	NP_958931.1,	41871960,	kinesin light chain 4	S3,	S608,	SNMKRAAsLNYLNQP,	1.28313	1.37885	1.13503	1680	2140	2020	1900	1.27381	1.20238	1.13095	913	1180	1420	1040	1.29244	1.55531	1.1391	0	0	0	0	N/A	N/A	N/A
aAsLTEDR	EIF4G1,	NP_001181876.1,	302699247,	eukaryotic translation initiation factor 4 gamma, 1	S3,	S1216,	EGLRKAAsLTEDRDR,	1.28173	1.15789	1.20124	32300	41400	37400	38800	1.28173	1.15789	1.20124	0	0	0	0	N/A	N/A	N/A	0	0	0	0	N/A	N/A	N/A
RPsVNGEPGSVPPPR	EHBP1L1,	XP_006718549.1,	578821249,	EH domain binding protein 1-like 1	S3,	S1269,	GVRLRRPsVNGEPGS,	1.28141	1.13065	1.26633	19900	25500	22500	25200	1.28141	1.13065	1.26633	0	0	0	0	N/A	N/A	N/A	0	0	0	0	N/A	N/A	N/A
aNsPEKPPEAGAAHKPR	LRWD1,	NP_690852.1,	23097240,	leucine-rich repeats and WD repeat domain containing 1	S3,	S212,	TQVQKANsPEKPPEA,	1.28056	1.54831	0.867288	0	0	0	0	N/A	N/A	N/A	8590	11000	13300	7450	1.28056	1.54831	0.867288	0	0	0	0	N/A	N/A	N/A
KHsQTDLVSR	TP53I11,	XP_006718450.1,	578820961,	tumor protein p53 inducible protein 11	S3,	S14,	PPLMKKHsQTDLVSR,	1.27969	1.21751	1.06032	51200	57700	54100	57100	1.12695	1.05664	1.11523	18500	26500	25500	18600	1.43243	1.37838	1.00541	0	0	0	0	N/A	N/A	N/A
aLVEFESNPEETREPGsPPSVQR	CCDC86,	NP_077003.1,	13129104,	coiled-coil domain containing 86	S17,	S47,	EETREPGsPPSVQRA,	1.27903	1.35275	0.859196	0	0	0	0	N/A	N/A	N/A	2713	3470	3670	2331	1.27903	1.35275	0.859196	0	0	0	0	N/A	N/A	N/A
RDsVLAASR	ITPR1,	NP_001161744.1,	269954694,	inositol 1,4,5-trisphosphate receptor, type 1	S3,	S1583,	RNAARRDsVLAASRD,	1.27857	1.22857	1.26429	14000	17900	17200	17700	1.27857	1.22857	1.26429	0	0	0	0	N/A	N/A	N/A	0	0	0	0	N/A	N/A	N/A
RHsEVETDSK	LYAR,	NP_060286.1,	8923398,	Ly1 antibody reactive	S3,	S276,	GKRKRRHsEVETDSK,	1.27633	1.35068	1.10657	0	0	0	0	N/A	N/A	N/A	8070	10300	10900	8930	1.27633	1.35068	1.10657	0	0	0	0	N/A	N/A	N/A
RGsVSR	SRSF4|| LOC101927562,	NP_005617.2|| XP_006725596.1,	21361282|| 578840957,	serine/arginine-rich splicing factor 4|| putative uncharacterized protein C11orf81-like__	S3, || S3,	S316, || S18,	VEEEKRGsVSRGRSQ, || CTCRLRGsVSRCCSH,	1.27556	1.28	1.16	22500	28700	28800	26100	1.27556	1.28	1.16	0	0	0	0	N/A	N/A	N/A	0	0	0	0	N/A	N/A	N/A
lDIPTGTtPQR	KIF11,	NP_004514.2,	13699824,	kinesin family member 11	T8,	T926,	LDIPTGTtPQRKSYL,	1.27492	1.33686	1.20091	6620	8440	8850	7950	1.27492	1.33686	1.20091	0	0	0	0	N/A	N/A	N/A	0	0	0	0	N/A	N/A	N/A
tATCHSSSsPPIDAASAEPYGFR	MAP1B,	NP_005900.2,	153945728,	microtubule-associated protein 1B	S9, | T1,	S1819, | T1811,	ATCHSSSsPPIDAAS, TSAVKEKtATCHSSS,	1.27438	1.43311	1.01814	0	0	0	0	N/A	N/A	N/A	4410	5620	6320	4490	1.27438	1.43311	1.01814	0	0	0	0	N/A	N/A	N/A
ePLIPAsPK	FHOD1,	XP_005255966.1,	530423819,	formin homology 2 domain containing 1	S7,	S549,	KEPLIPAsPKAEPIW,	1.27406	1.29679	1.20588	7480	9530	9700	9020	1.27406	1.29679	1.20588	0	0	0	0	N/A	N/A	N/A	0	0	0	0	N/A	N/A	N/A
QNsEGSASK	ERRFI1,	XP_006710760.1,	578799267,	ERBB receptor feedback inhibitor 1	S3,	S369,	KALQRQNsEGSASKV,	1.27386	1.15194	1.05952	85800	119000	109000	118000	1.38695	1.2704	1.37529	0	0	0	0	N/A	N/A	N/A	56600	65700	67900	50500	1.16078	1.03349	0.743741
KGTENGVNGTLTSNVADsPR	TRAM1,	NP_055109.1,	7657655,	translocation associated membrane protein 1	S18,	S365,	LTSNVADsPRNKKEK,	1.27344	1.39062	0.713542	0	0	0	0	N/A	N/A	N/A	3840	4890	5340	2740	1.27344	1.39062	0.713542	0	0	0	0	N/A	N/A	N/A
RAsAAAAAGGGATGHPGGGQGAENPAGLK	SPAG1,	XP_006716682.1,	578816118,	sperm associated antigen 1	S3,	S423,	KRSPRRAsAAAAAGG,	1.27308	1.41847	1.39882	5090	6480	7220	7120	1.27308	1.41847	1.39882	0	0	0	0	N/A	N/A	N/A	0	0	0	0	N/A	N/A	N/A
sLsPSSNSAFSR	KIAA1462,	NP_065899.1,	148806881,	KIAA1462	S1, S3,	S755, S757,	RNLKGHRsLSPSSNS, LKGHRSLsPSSNSAF,	1.27273	1.0979	1.04895	14300	18200	15700	15000	1.27273	1.0979	1.04895	0	0	0	0	N/A	N/A	N/A	0	0	0	0	N/A	N/A	N/A
sPsPPTQHTGQPPGQPSAPSQLSAPR	ARHGAP17,	NP_001006635.1,	54860079,	Rho GTPase activating protein 17	S1, S3,	S674, S676,	SPKPPTRsPSPPTQH, KPPTRSPsPPTQHTG,	1.26985	1.26948	0.998999	2350	3290	3150	2760	1.4	1.34043	1.17447	1360	1550	1630	1120	1.13971	1.19853	0.823529	0	0	0	0	N/A	N/A	N/A
sLTNSHLEK	SLC38A1,	NP_001265319.1,	508083059,	solute carrier family 38, member 1	S1,	S52,	SDRESRRsLTNSHLE,	1.26962	1.17065	1.01706	29300	37200	34300	29800	1.26962	1.17065	1.01706	0	0	0	0	N/A	N/A	N/A	0	0	0	0	N/A	N/A	N/A
lGAPENSGIStLER	FARP1,	NP_001273768.1,	558472848,	FERM, RhoGEF (ARHGEF) and pleckstrin domain protein 1 (chondrocyte-derived)	T11,	T24,	PENSGIStLERGQKP,	1.26918	1.22721	1.19682	6910	8770	8480	8270	1.26918	1.22721	1.19682	0	0	0	0	N/A	N/A	N/A	0	0	0	0	N/A	N/A	N/A
RDsSESQLASTESDKPTTGR	C18orf25,	NP_659492.1,	21450814,	chromosome 18 open reading frame 25	S3,	S66,	LMELRRDsSESQLAS,	1.26879	1.7631	0.904328	0	0	0	0	N/A	N/A	N/A	4390	5570	7740	3970	1.26879	1.7631	0.904328	0	0	0	0	N/A	N/A	N/A
aAVGQEsPGGLEAGNAK	PDS5A,	XP_005262709.1,	530376485,	PDS5 cohesin associated factor A	S7,	S1305,	RAAVGQEsPGGLEAG,	1.26848	1.49925	0.864253	0	0	0	0	N/A	N/A	N/A	6630	8410	9940	5730	1.26848	1.49925	0.864253	0	0	0	0	N/A	N/A	N/A
gGSISVQVNSIKFDsE	NOLC1,	XP_005270330.1,	530394600,	nucleolar and coiled-body phosphoprotein 1	S15,	S709,	VNSIKFDs-,	1.26829	1.47561	0.837398	0	0	0	0	N/A	N/A	N/A	2460	3120	3630	2060	1.26829	1.47561	0.837398	0	0	0	0	N/A	N/A	N/A
sTsPIIGSPPVR	PATL1,	XP_005273890.1,	530396446,	protein associated with topoisomerase II homolog 1 (yeast)	S1, S3,	S177, S179,	ERALPRRsTSPIIGS, ALPRRSTsPIIGSPP,	1.26781	1.17094	1.21937	35100	44500	41100	42800	1.26781	1.17094	1.21937	0	0	0	0	N/A	N/A	N/A	0	0	0	0	N/A	N/A	N/A
yHGHsMSDPGVSYR	PDHA2|| PDHA1,	NP_005381.1|| NP_001166925.1,	4885543|| 291084742,	pyruvate dehydrogenase (lipoamide) alpha 2|| pyruvate dehydrogenase (lipoamide) alpha 1	Y1, | S5, || Y1, | S5,	Y287, | S291, || Y327, | S331,	MELQTYRyHGHSMSD, TYRYHGHsMSDPGVS, || MELQTYRyHGHSMSD, TYRYHGHsMSDPGVS,	1.2677	1.24975	1.20153	19600	26600	25100	27500	1.35714	1.28061	1.40306	19690	23200	24000	19690	1.17826	1.21889	1	0	0	0	0	N/A	N/A	N/A
tLQTDSIDSFETQRtPR	RB1,	NP_000312.2,	108773787,	retinoblastoma 1	T1, T15,	T342, T356,	LFLDHDKtLQTDSID, DSFETQRtPRKSNLD,	1.26684	1.51554	0.768135	0	0	0	0	N/A	N/A	N/A	7720	9780	11700	5930	1.26684	1.51554	0.768135	0	0	0	0	N/A	N/A	N/A
ssPVLQHK	CCDC88A,	XP_005264475.1,	530367810,	coiled-coil domain containing 88A	S1, S2,	S1652, S1653,	YLKRQTRsSPVLQHK, LKRQTRSsPVLQHKI,	1.26561	1.26067	0.917439	36900	42200	36400	37100	1.14363	0.98645	1.00542	12900	17900	19800	10700	1.3876	1.53488	0.829457	0	0	0	0	N/A	N/A	N/A
sAFTPATATGSSPsPVLGQGEK	ITSN1,	NP_003015.2,	47717123,	intersectin 1 (SH3 domain protein)	S1, S14,	S891, S904,	AGQLRQRsAFTPATA, TATGSSPsPVLGQGE,	1.26559	1.26014	1.07432	843	998	850	962	1.18387	1.0083	1.14116	668	900	1010	673	1.34731	1.51198	1.00749	0	0	0	0	N/A	N/A	N/A
RPDHSGGsPSPPTSEPAR	SNIP1,	NP_078976.2,	21314720,	Smad nuclear interacting protein 1	S8,	S52,	RPDHSGGsPSPPTSE,	1.26523	1.23656	0.827957	0	0	0	0	N/A	N/A	N/A	2790	3530	3450	2310	1.26523	1.23656	0.827957	0	0	0	0	N/A	N/A	N/A
RPDHsGGSPSPPTSEPAR	SNIP1,	NP_078976.2,	21314720,	Smad nuclear interacting protein 1	S5,	S49,	AHRRPDHsGGSPSPP,	1.26523	1.23656	0.827957	0	0	0	0	N/A	N/A	N/A	2790	3530	3450	2310	1.26523	1.23656	0.827957	0	0	0	0	N/A	N/A	N/A
RLsTPQR	AHNAK2,	NP_612429.2,	156766050,	AHNAK nucleoprotein 2	S3,	S509,	PERERRLsTPQRGKR,	1.264	1.2	1.376	12500	15800	15000	17200	1.264	1.2	1.376	0	0	0	0	N/A	N/A	N/A	0	0	0	0	N/A	N/A	N/A
gSASYsPPR	POLR1D,	XP_005266471.1,	530402415,	polymerase (RNA) I polypeptide D, 16kDa	S6,	S104,	ARGSASYsPPRKRSS,	1.26396	1.11168	1.08122	19700	24900	21900	21300	1.26396	1.11168	1.08122	0	0	0	0	N/A	N/A	N/A	0	0	0	0	N/A	N/A	N/A
eVQAEQPSSSsPR	RBMX2,	NP_057108.2,	118600973,	RNA binding motif protein, X-linked 2	S11,	S188,	AEQPSSSsPRRKTVK,	1.26393	1.24173	0.983185	6030	8300	6770	6650	1.37645	1.12272	1.10282	5350	6160	7280	4620	1.1514	1.36075	0.863551	0	0	0	0	N/A	N/A	N/A
eVQAEQPSSsSPR	RBMX2,	NP_057108.2,	118600973,	RNA binding motif protein, X-linked 2	S10,	S187,	QAEQPSSsSPRRKTV,	1.26393	1.24173	0.983185	6030	8300	6770	6650	1.37645	1.12272	1.10282	5350	6160	7280	4620	1.1514	1.36075	0.863551	0	0	0	0	N/A	N/A	N/A
RPAAAAAAGSAsPR	WRNIP1,	NP_064520.2,	18426902,	Werner helicase interacting protein 1	S12,	S153,	AAAAGSAsPRSWDEA,	1.26382	0.92575	1.00948	63300	80000	58600	63900	1.26382	0.92575	1.00948	0	0	0	0	N/A	N/A	N/A	0	0	0	0	N/A	N/A	N/A
sSFASSSASDASKPsSPR	AJUBA,	NP_116265.1,	14249622,	ajuba LIM protein	S1, S15,	S122, S136,	APALSPRsSFASSSA, ASDASKPsSPRGSLL,	1.26379	1.62487	0.85657	0	0	0	0	N/A	N/A	N/A	9970	12600	16200	8540	1.26379	1.62487	0.85657	0	0	0	0	N/A	N/A	N/A
vDsTTCLFPVEEK	GFPT1,	NP_001231639.1,	347659028,	glutamine--fructose-6-phosphate transaminase 1	S3,	S261,	CNLSRVDsTTCLFPV,	1.26292	1.34906	1.14813	3170	4070	4190	4450	1.28391	1.32177	1.40379	1860	2310	2560	1660	1.24194	1.37634	0.892473	0	0	0	0	N/A	N/A	N/A
tSAVSsPLLDQQR	ZC3H13,	XP_005266363.1,	530402196,	zinc finger CCCH-type containing 13	S6, | T1,	S242, | T237,	RKTSAVSsPLLDQQR, ASKKDRKtSAVSSPL,	1.26233	1.13807	1.04339	5070	6400	5770	5290	1.26233	1.13807	1.04339	0	0	0	0	N/A	N/A	N/A	0	0	0	0	N/A	N/A	N/A
lDQPVsAPPsPR	CCDC6,	NP_005427.2,	46852390,	coiled-coil domain containing 6	S6, S10,	S240, S244,	EKLDQPVsAPPSPRD, QPVSAPPsPRDISME,	1.26214	1.25631	1.24854	5150	6500	6470	6430	1.26214	1.25631	1.24854	0	0	0	0	N/A	N/A	N/A	0	0	0	0	N/A	N/A	N/A
eRsPSPLR	CARHSP1,	XP_005255285.1,	530407863,	calcium regulated heat stable protein 1, 24kDa	S3,	S51,	TPRSRERsPSPLRGN,	1.26214	1.02265	1.08091	30900	39000	31600	33400	1.26214	1.02265	1.08091	0	0	0	0	N/A	N/A	N/A	0	0	0	0	N/A	N/A	N/A
sSQCHTGSsPR	NKRF,	XP_005262500.1,	530422485,	NFKB repressing factor	S1, S9,	S436, S444,	PTYPSVKsSQCHTGS, SQCHTGSsPRGSGKK,	1.26214	1.35922	0.93568	0	0	0	0	N/A	N/A	N/A	8240	10400	11200	7710	1.26214	1.35922	0.93568	0	0	0	0	N/A	N/A	N/A
RGFsDSGGGPPAK	PNN,	NP_002678.2,	33356174,	pinin, desmosome associated protein	S4,	S66,	LLLRRGFsDSGGGPP,	1.26115	1.48408	1.78981	31400	39600	46600	56200	1.26115	1.48408	1.78981	0	0	0	0	N/A	N/A	N/A	0	0	0	0	N/A	N/A	N/A
ssPNVANQPPsPGGK	MLLT4,	XP_006715546.1,	578812760,	myeloid/lymphoid or mixed-lineage leukemia (trithorax homolog, Drosophila); translocated to, 4	S1, S2, S11,	S1180, S1181, S1190,	KNRADHRsSPNVANQ, NRADHRSsPNVANQP, NVANQPPsPGGKSAY,	1.26068	1.54915	1.05556	0	0	0	0	N/A	N/A	N/A	4680	5900	7250	4940	1.26068	1.54915	1.05556	0	0	0	0	N/A	N/A	N/A
sEsLSNCSIGK	ANKS1A,	XP_006715096.1,	578811525,	ankyrin repeat and sterile alpha motif domain containing 1A	S1, S3,	S666, S668,	DATMGSRsESLSNCS, TMGSRSEsLSNCSIG,	1.26064	1.24062	1.04356	15500	22500	19000	18200	1.45161	1.22581	1.17419	6890	7370	8650	6290	1.06967	1.25544	0.912917	0	0	0	0	N/A	N/A	N/A
KISGtTALQEALK	CLIP2|| CLIP1,	NP_003379.3|| XP_006719614.1,	116008447|| 578824105,	CAP-GLY domain containing linker protein 2|| CAP-GLY domain containing linker protein 1	T5, || T5,	T354, || T350,	YARKISGtTALQEAL, || YARKISGtTALQEAL,	1.25988	1.39708	0.928155	1890	2190	2140	2030	1.15873	1.13228	1.07407	3490	4750	5800	2730	1.36103	1.66189	0.782235	0	0	0	0	N/A	N/A	N/A
KIsGTTALQEALK	CLIP2|| CLIP1,	NP_003379.3|| XP_006719614.1,	116008447|| 578824105,	CAP-GLY domain containing linker protein 2|| CAP-GLY domain containing linker protein 1	S3, || S3,	S352, || S348,	SRYARKIsGTTALQE, || SRYARKIsGTTALQE,	1.25988	1.39708	0.928155	1890	2190	2140	2030	1.15873	1.13228	1.07407	3490	4750	5800	2730	1.36103	1.66189	0.782235	0	0	0	0	N/A	N/A	N/A
lSSQIsAGEEK	MTDH,	NP_848927.2,	223555917,	metadherin	S6,	S298,	VKLSSQIsAGEEKWN,	1.25943	1.65801	1.81393	5620	7670	10100	12100	1.36477	1.79715	2.15302	3180	3670	4830	4690	1.15409	1.51887	1.47484	0	0	0	0	N/A	N/A	N/A
sHsGPAGSFNKPAIR	ERRFI1,	XP_006710760.1,	578799267,	ERBB receptor feedback inhibitor 1	S1, S3,	S249, S251,	THRRLRRsHSGPAGS, RRLRRSHsGPAGSFN,	1.25895	1.26168	1.15247	29500	39300	36500	37200	1.3322	1.23729	1.26102	31880	37800	41000	33280	1.1857	1.28607	1.04391	0	0	0	0	N/A	N/A	N/A
sELNEIKENQRsPVR	PPIG,	XP_005247024.1,	530371191,	peptidylprolyl isomerase G (cyclophilin G)	S1, S12,	S386, S397,	RWIKGDKsELNEIKE, EIKENQRsPVRVKER,	1.25813	1.57267	0.93167	0	0	0	0	N/A	N/A	N/A	9220	11600	14500	8590	1.25813	1.57267	0.93167	0	0	0	0	N/A	N/A	N/A
RRGSsGsVDETLFALPAASEPVIR	RTN4,	NP_065393.1,	24431935,	reticulon 4	S5, S7,	S182, S184,	APKRRGSsGSVDETL, KRRGSSGsVDETLFA,	1.2579	1.20799	0.935108	0	0	0	0	N/A	N/A	N/A	601	756	726	562	1.2579	1.20799	0.935108	0	0	0	0	N/A	N/A	N/A
dGCAGGGsRGGEGGR	ENPP1,	NP_006199.2,	170650661,	ectonucleotide pyrophosphatase/phosphodiesterase 1	S8,	S11,	DGCAGGGsRGGEGGR,	1.25764	1.15559	0.897538	22800	21900	26400	25700	0.960526	1.15789	1.12719	13700	21300	15800	9150	1.55474	1.15328	0.667883	0	0	0	0	N/A	N/A	N/A
sYsSPDITQAIQEEEKR	USP8,	XP_006720824.1,	578827591,	ubiquitin specific peptidase 8	S1, S3,	S716, S718,	EPSKLKRsYSSPDIT, SKLKRSYsSPDITQA,	1.25704	1.48592	0.996479	0	0	0	0	N/A	N/A	N/A	5680	7140	8440	5660	1.25704	1.48592	0.996479	0	0	0	0	N/A	N/A	N/A
KLGDVsPTQIDVSQFGSFK	MAP1B,	NP_005900.2,	153945728,	microtubule-associated protein 1B	S6,	S1501,	ERKLGDVsPTQIDVS,	1.25581	1.36744	1.05581	0	0	0	0	N/A	N/A	N/A	2150	2700	2940	2270	1.25581	1.36744	1.05581	0	0	0	0	N/A	N/A	N/A
KQQQEPTGEPsPK	HMGA2,	NP_001287848.1,	665506022,	high mobility group AT-hook 2	S11,	S44,	QEPTGEPsPKRPRGR,	1.25488	1.25337	1.06936	54000	66800	56000	57400	1.23704	1.03704	1.06296	13200	16800	19400	14200	1.27273	1.4697	1.07576	0	0	0	0	N/A	N/A	N/A
ySQVLANGLDNK	RPS18,	NP_072045.1,	11968182,	ribosomal protein S18	Y1,	Y95,	KDVKDGKySQVLANG,	1.25455	1.32971	0.708447	0	0	0	0	N/A	N/A	N/A	0	0	0	0	N/A	N/A	N/A	220	276	367	260	1.25455	1.32971	0.708447
aSSHssQTQGGGSVTK	LMNA,	NP_733821.1,	27436946,	lamin A/C	S5, S6,	S406, S407,	RGRASSHsSQTQGGG, GRASSHSsQTQGGGS,	1.25301	1.38932	1.36756	27300	32300	37600	35800	1.18315	1.37729	1.31136	8920	11800	12500	12700	1.32287	1.40135	1.42377	0	0	0	0	N/A	N/A	N/A
gRPPAEKLsPNPPNLTK	SMARCA4,	XP_006722909.1,	578833498,	SWI/SNF related, matrix associated, actin dependent regulator of chromatin, subfamily a, member 4	S9,	S1484,	RPPAEKLsPNPPNLT,	1.25259	1.19048	1.19255	4830	6050	5750	5760	1.25259	1.19048	1.19255	0	0	0	0	N/A	N/A	N/A	0	0	0	0	N/A	N/A	N/A
sLSGsPLK	BAZ1B,	NP_115784.1,	14670392,	bromodomain adjacent to zinc finger domain, 1B	S1, S5,	S345, S349,	CHVHLKKsLSGSPLK, LKKSLSGsPLKVKNS,	1.25258	1.44865	0.548133	0	0	0	0	N/A	N/A	N/A	8730	11200	13500	6210	1.28293	1.54639	0.71134	4500	5500	7430	2860	1.22222	1.35091	0.384926
eAARsPDKPGGSPSASR	NOC2L,	NP_056473.2,	157694511,	nucleolar complex associated 2 homolog (S. cerevisiae)	S5,	S49,	EAREAARsPDKPGGS,	1.25198	1.72943	0.994421	0	0	0	0	N/A	N/A	N/A	21510	26930	37200	21390	1.25198	1.72943	0.994421	0	0	0	0	N/A	N/A	N/A
RTSMGGtQQQFVEGVR	CTNNB1,	XP_005264943.1,	530371928,	catenin (cadherin-associated protein), beta 1, 88kDa	T7,	T556,	RRTSMGGtQQQFVEG,	1.2518	1.15827	1.13669	13900	17400	16100	15800	1.2518	1.15827	1.13669	0	0	0	0	N/A	N/A	N/A	0	0	0	0	N/A	N/A	N/A
sStPLPTISSSAENTR	TMPO,	NP_003267.1,	4507555,	thymopoietin	S1, | T3,	S158, | T160,	EQGTESRsSTPLPTI, GTESRSStPLPTISS,	1.25171	1.25257	1.21405	13500	17900	15700	18600	1.32593	1.16296	1.37778	10930	12870	14670	11480	1.17749	1.34218	1.05032	0	0	0	0	N/A	N/A	N/A
RQsSGSATNVASTPDNR	CLASP1,	NP_056097.1,	31563537,	cytoplasmic linker associated protein 1	S3,	S646,	RIRTRRQsSGSATNV,	1.25131	1.23889	1.12232	10000	14400	13000	13800	1.44	1.3	1.38	4950	5260	5830	4280	1.06263	1.17778	0.864646	0	0	0	0	N/A	N/A	N/A
gGsPAPLPAK	GLTSCR1,	XP_005258890.1,	530416371,	glioma tumor suppressor candidate region gene 1	S3,	S1413,	AGRARGGsPAPLPAK,	1.25098	1.23137	1.19216	25500	31900	31400	30400	1.25098	1.23137	1.19216	0	0	0	0	N/A	N/A	N/A	0	0	0	0	N/A	N/A	N/A
sSsMADR	BAG2,	NP_004273.1,	4757834,	BCL2-associated athanogene 2	S1, S3,	S18, S20,	NEGRFCRsSSMADRS, GRFCRSSsMADRSSR,	1.25026	1.26208	1.20043	41400	54800	53600	60000	1.32367	1.29469	1.44928	47500	55900	58400	45200	1.17684	1.22947	0.951579	0	0	0	0	N/A	N/A	N/A
RAsSGAR	DOCK5,	NP_079216.4,	117553586,	dedicator of cytokinesis 5	S3,	S1710,	PLLERRAsSGARVED,	1.25	1.18519	1.25	10800	13500	12800	13500	1.25	1.18519	1.25	0	0	0	0	N/A	N/A	N/A	0	0	0	0	N/A	N/A	N/A
sSSSNNSSHsPK	S1PR3,	NP_005217.2,	38788193,	sphingosine-1-phosphate receptor 3	S1, S10,	S339, S348,	LDPSRSKsSSSNNSS, SSNNSSHsPKVKEDL,	1.25	2.02679	0.919643	0	0	0	0	N/A	N/A	N/A	11200	14000	22700	10300	1.25	2.02679	0.919643	0	0	0	0	N/A	N/A	N/A
RDsLTGSSDLYK	PUM1,	NP_001018494.1,	66932909,	pumilio RNA-binding family member 1	S3,	S709,	GSGSRRDsLTGSSDL,	1.24934	1.37599	1.1703	10800	14900	15000	15700	1.37963	1.38889	1.4537	16800	18800	22900	14900	1.11905	1.3631	0.886905	0	0	0	0	N/A	N/A	N/A
aDLNQGIGEPQsPSRR	EFHD2,	NP_077305.2,	20149675,	EF-hand domain family, member D2	S12,	S74,	QGIGEPQsPSRRVFN,	1.24816	1.20404	0.792279	0	0	0	0	N/A	N/A	N/A	5440	6790	6550	4310	1.24816	1.20404	0.792279	0	0	0	0	N/A	N/A	N/A
sRsGEGEVSGLMR	TRIM28,	NP_005753.1,	5032179,	tripartite motif containing 28	S1, S3,	S471, S473,	HVSGVKRsRSGEGEV, SGVKRSRsGEGEVSG,	1.24797	1.17528	1.04226	20400	28400	20700	20700	1.39216	1.01471	1.01471	5300	5850	7080	5670	1.10377	1.33585	1.06981	0	0	0	0	N/A	N/A	N/A
QASPtEVVER	PUM2,	XP_006712037.1,	578802796,	pumilio RNA-binding family member 2	T5,	T184,	GSRQASPtEVVERLG,	1.24786	1.11396	1.22792	35100	43800	39100	43100	1.24786	1.11396	1.22792	0	0	0	0	N/A	N/A	N/A	0	0	0	0	N/A	N/A	N/A
tLsPGRR	PRPF4B,	NP_003904.3,	89276756,	pre-mRNA processing factor 4B	S3, | T1,	S387, | T385,	KSPSRTLsPGRRAKS, QSKSPSRtLSPGRRA,	1.24776	1.46418	0.973134	0	0	0	0	N/A	N/A	N/A	6700	8360	9810	6520	1.24776	1.46418	0.973134	0	0	0	0	N/A	N/A	N/A
tLSSsSMDLSR	KLC2,	XP_005274240.1,	530397162,	kinesin light chain 2	S5, | T1,	S610, | T606,	DSRTLSSsSMDLSRR, TGLSDSRtLSSSSMD,	1.24755	1.52448	1.07413	0	0	0	0	N/A	N/A	N/A	7150	8920	10900	7680	1.24755	1.52448	1.07413	0	0	0	0	N/A	N/A	N/A
tLSsSSMDLSR	KLC2,	XP_005274240.1,	530397162,	kinesin light chain 2	S4, | T1,	S609, | T606,	SDSRTLSsSSMDLSR, TGLSDSRtLSSSSMD,	1.24755	1.52448	1.07413	0	0	0	0	N/A	N/A	N/A	7150	8920	10900	7680	1.24755	1.52448	1.07413	0	0	0	0	N/A	N/A	N/A
RSsSEGLSK	LUZP1,	NP_001136018.1,	216548091,	leucine zipper protein 1	S3,	S574,	LASSRRSsSEGLSKG,	1.24683	1.37958	1.03565	98100	112000	95800	112000	1.14169	0.976555	1.14169	48300	65300	86100	44900	1.35197	1.78261	0.929607	0	0	0	0	N/A	N/A	N/A
tTKsPSDSGYSYETIGK	MAP1B,	NP_005900.2,	153945728,	microtubule-associated protein 1B	S4, | T1,	S1915, | T1912,	KIERTTKsPSDSGYS, YYEKIERtTKSPSDS,	1.24551	1.53293	0.91976	0	0	0	0	N/A	N/A	N/A	8350	10400	12800	7680	1.24551	1.53293	0.91976	0	0	0	0	N/A	N/A	N/A
aLQsPK	GTF2I,	XP_006716002.1,	578814142,	general transcription factor IIi	S4,	S680,	INTKALQsPKRPRSP,	1.24537	1.51852	0.884259	0	0	0	0	N/A	N/A	N/A	21600	26900	32800	19100	1.24537	1.51852	0.884259	0	0	0	0	N/A	N/A	N/A
iDGATQsSPAEPK	LRRFIP1,	XP_005246169.1,	530371461,	leucine rich repeat (in FLII) interacting protein 1	S7,	S924,	KIDGATQsSPAEPKS,	1.24464	1.1425	1.04414	7930	9870	9060	8280	1.24464	1.1425	1.04414	0	0	0	0	N/A	N/A	N/A	0	0	0	0	N/A	N/A	N/A
iDGAtQSSPAEPK	LRRFIP1,	XP_005246169.1,	530371461,	leucine rich repeat (in FLII) interacting protein 1	T5,	T922,	NAKIDGAtQSSPAEP,	1.24464	1.1425	1.04414	7930	9870	9060	8280	1.24464	1.1425	1.04414	0	0	0	0	N/A	N/A	N/A	0	0	0	0	N/A	N/A	N/A
lQAALDDEEAGGRPAMEPGNGsLDLGGDSAGR	HNRNPU,	NP_114032.2,	74136883,	heterogeneous nuclear ribonucleoprotein U (scaffold attachment factor A)	S22,	S59,	AMEPGNGsLDLGGDS,	1.24464	1.24464	0.856223	0	0	0	0	N/A	N/A	N/A	932	1160	1160	798	1.24464	1.24464	0.856223	0	0	0	0	N/A	N/A	N/A
iELSPsMEAPK	TTN,	NP_001254479.2,	642945631,	titin	S6,	S2074,	DKIELSPsMEAPKIF,	1.24396	1.61836	0.929952	4140	5150	6700	3850	1.24396	1.61836	0.929952	0	0	0	0	N/A	N/A	N/A	0	0	0	0	N/A	N/A	N/A
gILSLPHQAsPVSR	PIAS1,	NP_057250.1,	7706637,	protein inhibitor of activated STAT, 1	S10,	S503,	LSLPHQAsPVSRTPS,	1.2439	1.42073	0.97561	0	0	0	0	N/A	N/A	N/A	1640	2040	2330	1600	1.2439	1.42073	0.97561	0	0	0	0	N/A	N/A	N/A
RTsPQVLGSILK	NUFIP2,	NP_065823.1,	32698730,	nuclear fragile X mental retardation protein interacting protein 2	S3,	S572,	YELEKRTsPQVLGSI,	1.24378	1.86567	0.835821	0	0	0	0	N/A	N/A	N/A	2010	2500	3750	1680	1.24378	1.86567	0.835821	0	0	0	0	N/A	N/A	N/A
yLLGDAPVsPSSQK	TERF2IP,	NP_061848.2,	52627149,	telomeric repeat binding factor 2, interacting protein	Y1, | S9,	Y195, | S203,	LRGQEHKyLLGDAPV, LLGDAPVsPSSQKLK,	1.24324	1.58559	1.1982	0	0	0	0	N/A	N/A	N/A	1110	1380	1760	1330	1.24324	1.58559	1.1982	0	0	0	0	N/A	N/A	N/A
REsCTSR	ZNF185,	XP_005274787.1,	530422903,	zinc finger protein 185 (LIM domain)	S3,	S564,	EQFVRREsCTSRVRS,	1.24229	1.25991	1.1674	22700	28200	28600	26500	1.24229	1.25991	1.1674	0	0	0	0	N/A	N/A	N/A	0	0	0	0	N/A	N/A	N/A
dMEsPTKLDVTLAK	MAP4,	XP_006713203.1,	578806067,	microtubule-associated protein 4	S4,	S335,	ALAKDMEsPTKLDVT,	1.24115	1.51549	0.99115	0	0	0	0	N/A	N/A	N/A	4520	5610	6850	4480	1.24115	1.51549	0.99115	0	0	0	0	N/A	N/A	N/A
tQsLSALPK	CIC,	NP_001291744.1,	756140883,	capicua transcriptional repressor	S3, | T1,	S1082, | T1080,	PGKRRTQsLSALPKE, LPPGKRRtQSLSALP,	1.24022	1.2067	1.28492	17900	22200	21600	23000	1.24022	1.2067	1.28492	0	0	0	0	N/A	N/A	N/A	0	0	0	0	N/A	N/A	N/A
QEKPSSPsPMPSSTPSPSLNLGNTEEAIR	SDPR,	NP_004648.1,	4759082,	serum deprivation response	S8,	S27,	QEKPSSPsPMPSSTP,	1.2395	1.52781	0.77412	0	0	0	0	N/A	N/A	N/A	881	1092	1346	682	1.2395	1.52781	0.77412	0	0	0	0	N/A	N/A	N/A
lyTQNIDGLER	SIRT3,	XP_005252892.1,	530395167,	sirtuin 3	Y2,	Y226,	KGLLLRLyTQNIDGL,	1.23913	0.963768	0.746377	0	0	0	0	N/A	N/A	N/A	13800	17100	13300	10300	1.23913	0.963768	0.746377	0	0	0	0	N/A	N/A	N/A
aTVTPsPVKGK	NUCKS1,	NP_073568.2,	56118310,	nuclear casein kinase and cyclin-dependent kinase substrate 1	S6,	S181,	LKATVTPsPVKGKGK,	1.23873	1.44162	0.568554	265000	207500	159700	155000	0.783019	0.602642	0.584906	14800	22600	30800	11200	1.52703	2.08108	0.756757	32500	45700	75000	27300	1.40615	1.64114	0.364
lGDVSPtQIDVSQFGSFK	MAP1B,	NP_005900.2,	153945728,	microtubule-associated protein 1B	T7,	T1503,	KLGDVSPtQIDVSQF,	1.23694	1.42427	1.23207	2420	3830	3780	3430	1.58264	1.56198	1.41736	855	762	1100	895	0.891228	1.28655	1.04678	0	0	0	0	N/A	N/A	N/A
stAGDTHLGGEDFDNR	HSPA8|| HSPA2,	XP_006718894.1|| NP_068814.2,	578822169|| 13676857,	heat shock 70kDa protein 8|| heat shock 70kDa protein 2	S1, | T2, || S1, | T2,	S221, | T222, || S224, | T225,	DGIFEVKsTAGDTHL, GIFEVKStAGDTHLG, || DGIFEVKsTAGDTHL, GIFEVKStAGDTHLG,	1.2368	1.13458	1.0477	5870	7260	6660	6150	1.2368	1.13458	1.0477	0	0	0	0	N/A	N/A	N/A	0	0	0	0	N/A	N/A	N/A
sPGNTSQPPAFFSK	NCOR2,	NP_006303.4,	331284178,	nuclear receptor corepressor 2	S1,	S2258,	PSRMGSKsPGNTSQP,	1.23574	1.24135	1.14351	11850	16380	15070	15800	1.38228	1.27173	1.33333	5830	6350	7060	5560	1.08919	1.21098	0.953688	0	0	0	0	N/A	N/A	N/A
lYNSEESRPYtNK	CDK12,	NP_057591.2,	157817023,	cyclin-dependent kinase 12	T11,	T893,	SEESRPYtNKVITLW,	1.23529	1.58824	1.02941	0	0	0	0	N/A	N/A	N/A	10200	12600	16200	10500	1.23529	1.58824	1.02941	0	0	0	0	N/A	N/A	N/A
RGsLPAEASCTT	SYNPO,	XP_006714818.1,	578810794,	synaptopodin	S3,	S1138,	SLRLKRGsLPAEASC,	1.23526	1.20655	1.12287	5570	7240	6200	7150	1.29982	1.11311	1.28366	5800	6790	7540	5580	1.17069	1.3	0.962069	0	0	0	0	N/A	N/A	N/A
RLsPSASPPR	SRRM1,	XP_005245774.1,	530360783,	serine/arginine repetitive matrix 1	S3,	S389,	PRKTRRLsPSASPPR,	1.23364	1.06542	1.27103	10700	13200	11400	13600	1.23364	1.06542	1.27103	0	0	0	0	N/A	N/A	N/A	0	0	0	0	N/A	N/A	N/A
MHsQPR	YTHDC1,	XP_005275694.1,	530429780,	YTH domain containing 1	S3,	S515,	RHKRRMHsQPRSRGR,	1.23353	1.06587	1.2994	16700	20600	17800	21700	1.23353	1.06587	1.2994	0	0	0	0	N/A	N/A	N/A	0	0	0	0	N/A	N/A	N/A
aAPEAsSPPASPLQHLLPGK	FAM129B,	NP_073744.2,	51093863,	family with sequence similarity 129, member B	S6,	S691,	PKAAPEAsSPPASPL,	1.23333	1.4	0.973333	0	0	0	0	N/A	N/A	N/A	1500	1850	2100	1460	1.23333	1.4	0.973333	0	0	0	0	N/A	N/A	N/A
nCSASTsQER	ARL6IP4,	NP_057722.3,	507834124,	ADP-ribosylation factor-like 6 interacting protein 4	S7,	S225,	RNCSASTsQERSKQK,	1.23264	1.76042	1.04167	0	0	0	0	N/A	N/A	N/A	2880	3550	5070	3000	1.23264	1.76042	1.04167	0	0	0	0	N/A	N/A	N/A
aLVEFESNPEEtREPGSPPSVQR	CCDC86,	NP_077003.1,	13129104,	coiled-coil domain containing 86	T12,	T42,	FESNPEEtREPGSPP,	1.2318	1.243	0.975364	0	0	0	0	N/A	N/A	N/A	893	1100	1110	871	1.2318	1.243	0.975364	0	0	0	0	N/A	N/A	N/A
gQsLDNLIK	SCEL,	NP_659001.2,	238908499,	sciellin	S3,	S389,	KNITRGQsLDNLIKV,	1.23179	1.4106	0.86755	0	0	0	0	N/A	N/A	N/A	1510	1860	2130	1310	1.23179	1.4106	0.86755	0	0	0	0	N/A	N/A	N/A
lTWHsCPEDEAQ	CBX3,	XP_005249668.1,	530384472,	chromobox homolog 3	S5,	S176,	EERLTWHsCPEDEA-,	1.23164	1.15254	0.932203	0	0	0	0	N/A	N/A	N/A	1770	2180	2040	1650	1.23164	1.15254	0.932203	0	0	0	0	N/A	N/A	N/A
sPAVATSTAAPPPPsSPLPSK	UBAP2L,	XP_006711744.1,	578801851,	ubiquitin associated protein 2-like	S1, S15,	S450, S464,	EVFLQEKsPAVATST, TAAPPPPsSPLPSKS,	1.23131	1.0514	0.943925	4280	5270	4500	4040	1.23131	1.0514	0.943925	0	0	0	0	N/A	N/A	N/A	0	0	0	0	N/A	N/A	N/A
sGSGsVGNGSSR	BCLAF1,	NP_055554.1,	7661958,	BCL2-associated transcription factor 1	S1, S5,	S272, S276,	IQHSPERsGSGSVGN, PERSGSGsVGNGSSR,	1.23122	1.18673	1.1276	11300	17800	13600	15900	1.57522	1.20354	1.40708	6650	5900	7780	5640	0.887218	1.16992	0.84812	0	0	0	0	N/A	N/A	N/A
RGGsPER	MAGI1,	XP_006713470.1,	578806748,	membrane associated guanylate kinase, WW and PDZ domain containing 1	S4,	S1422,	PERRRGGsPERRAKS,	1.2312	1.05263	1.1297	5320	6550	5600	6010	1.2312	1.05263	1.1297	0	0	0	0	N/A	N/A	N/A	0	0	0	0	N/A	N/A	N/A
gVAPADsPEAPR	ANKIB1,	XP_005250514.1,	530386137,	ankyrin repeat and IBR domain containing 1	S7,	S737,	RGVAPADsPEAPRRS,	1.23016	1.22222	1.24603	12600	15500	15400	15700	1.23016	1.22222	1.24603	0	0	0	0	N/A	N/A	N/A	0	0	0	0	N/A	N/A	N/A
vHNNsPDTSRR	BUD13,	NP_116114.1,	14249338,	BUD13 homolog (S. cerevisiae)	S5,	S248,	PRRVHNNsPDTSRRT,	1.22956	1.37016	0.958393	0	0	0	0	N/A	N/A	N/A	6970	8570	9550	6680	1.22956	1.37016	0.958393	0	0	0	0	N/A	N/A	N/A
hGsVSADEAAR	CLN6,	NP_060352.1,	8923532,	ceroid-lipofuscinosis, neuronal 6, late infantile, variant	S3,	S31,	FLQARHGsVSADEAA,	1.22938	1.49899	1.28169	49700	61100	74500	63700	1.22938	1.49899	1.28169	0	0	0	0	N/A	N/A	N/A	0	0	0	0	N/A	N/A	N/A
eARsPQPNK	SRRM1,	XP_005245774.1,	530360783,	serine/arginine repetitive matrix 1	S4,	S689,	RSTREARsPQPNKRH,	1.22934	1.37162	0.68005	0	0	0	0	N/A	N/A	N/A	78200	91500	105300	64900	1.17008	1.34655	0.829923	93900	121000	169000	89600	1.2886	1.39669	0.530178
KGPGQPSsPQR	CD2BP2,	NP_006101.1,	5174409,	CD2 (cytoplasmic tail) binding protein 2	S8,	S195,	KGPGQPSsPQRLDRL,	1.22926	1.20134	0.996815	247000	355000	286000	294000	1.43725	1.15789	1.19028	0	0	0	0	N/A	N/A	N/A	18800	19200	23900	19200	1.02128	1.24479	0.803347
aSAPsPNAQVACDHCLK	TRIM25,	NP_005073.2,	68160937,	tripartite motif containing 25	S5,	S100,	PARASAPsPNAQVAC,	1.22857	1.30714	0.85	0	0	0	0	N/A	N/A	N/A	14000	17200	18300	11900	1.22857	1.30714	0.85	0	0	0	0	N/A	N/A	N/A
QQStSSDR	MYO1E,	NP_004989.2,	55956916,	myosin IE	T4,	T1003,	PLPRQQStSSDRVSQ,	1.22807	1.14912	1.91228	11400	14000	13100	21800	1.22807	1.14912	1.91228	0	0	0	0	N/A	N/A	N/A	0	0	0	0	N/A	N/A	N/A
RSSQPSPtAVPASDSPPTK	MAP7D1,	NP_060537.3,	78042577,	MAP7 domain containing 1	T8,	T118,	RSSQPSPtAVPASDS,	1.22789	1.17586	1.19667	9610	11800	11300	11500	1.22789	1.17586	1.19667	0	0	0	0	N/A	N/A	N/A	0	0	0	0	N/A	N/A	N/A
tDsTSDGRPAWMR	DYNC1H1,	NP_001367.2,	33350932,	dynein, cytoplasmic 1, heavy chain 1	S3, | T1,	S4368, | T4366,	EKKTRTDsTSDGRPA, ETEKKTRtDSTSDGR,	1.22763	1.25481	0.962627	0	0	0	0	N/A	N/A	N/A	8830	10840	11080	8500	1.22763	1.25481	0.962627	0	0	0	0	N/A	N/A	N/A
sRsPTPPSIAAK	TTN,	NP_001254479.2,	642945631,	titin	S1, S3,	S263, S265,	RIPPKPKsRSPTPPS, PPKPKSRsPTPPSIA,	1.22699	1.91718	0.733129	32600	40000	62500	23900	1.22699	1.91718	0.733129	0	0	0	0	N/A	N/A	N/A	0	0	0	0	N/A	N/A	N/A
yQtQPVTLGEVEQVQSGK	SVIL,	XP_005252621.1,	530392389,	supervillin	Y1, | T3,	Y928, | T930,	QRRMNARyQTQPVTL, RMNARYQtQPVTLGE,	1.22685	1.4103	1.14231	1300	1620	1680	1670	1.24615	1.29231	1.28462	1060	1280	1620	1060	1.20755	1.5283	1	0	0	0	0	N/A	N/A	N/A
vPsVESLFR	GOLGA4,	XP_005265126.1,	530372318,	golgin A4	S3,	S126,	KLQLRVPsVESLFRS,	1.22672	1.21598	0.999227	1520	1940	1640	1570	1.27632	1.07895	1.03289	813	957	1100	785	1.17712	1.35301	0.96556	0	0	0	0	N/A	N/A	N/A
aSsHSsQTQGGGSVTK	LMNA,	NP_733821.1,	27436946,	lamin A/C	S3, S6,	S404, S407,	RSRGRASsHSSQTQG, GRASSHSsQTQGGGS,	1.22586	1.38171	1.34139	27300	32300	37600	35800	1.18315	1.37729	1.31136	12250	15540	16980	16800	1.26857	1.38612	1.37143	0	0	0	0	N/A	N/A	N/A
sRPTsEGsDIESTEPQK	LARP7,	NP_001253968.1,	388490152,	La ribonucleoprotein domain family, member 7	S1, S5, S8,	S261, S265, S268,	SISKMKRsRPTSEGS, MKRSRPTsEGSDIES, SRPTSEGsDIESTEP,	1.22566	1.32743	1.11062	0	0	0	0	N/A	N/A	N/A	2260	2770	3000	2510	1.22566	1.32743	1.11062	0	0	0	0	N/A	N/A	N/A
gRPPAEKLsPNPPK	SMARCA2,	NP_001276325.1,	574957243,	SWI/SNF related, matrix associated, actin dependent regulator of chromatin, subfamily a, member 2	S9,	S1377,	RPPAEKLsPNPPKLT,	1.22535	1.07042	1.16197	14200	17400	15200	16500	1.22535	1.07042	1.16197	0	0	0	0	N/A	N/A	N/A	0	0	0	0	N/A	N/A	N/A
gPPDFssDEEREPTPVLGSGAAAAGR	TMPO,	NP_003267.1,	4507555,	thymopoietin	S6, S7,	S66, S67,	SKGPPDFsSDEEREP, KGPPDFSsDEEREPT,	1.22526	1.34189	1.0529	3140	3190	2730	2770	1.01592	0.869427	0.882166	948	1360	1720	1160	1.4346	1.81435	1.22363	0	0	0	0	N/A	N/A	N/A
lQPQEIsPPPTANLDR	PTK2,	XP_005251060.1,	530389200,	protein tyrosine kinase 2	S7,	S998,	RLQPQEIsPPPTANL,	1.22525	1.05505	1.03606	5530	6180	6120	5820	1.11754	1.10669	1.05244	3570	3770	4440	3230	1.05602	1.2437	0.904762	460	691	563	648	1.50217	0.814761	1.15098
RSQsIEQESQEK	PRPF38B,	NP_060531.2,	166235169,	pre-mRNA processing factor 38B	S4,	S529,	HDRRRSQsIEQESQE,	1.22517	1.57616	1.07285	0	0	0	0	N/A	N/A	N/A	4530	5550	7140	4860	1.22517	1.57616	1.07285	0	0	0	0	N/A	N/A	N/A
aPGsPLSSEGAAGEGVR	RCSD1,	NP_443094.3,	217035154,	RCSD domain containing 1	S4,	S216,	SKSKAPGsPLSSEGA,	1.2241	1.13926	0.956015	7820	7830	7770	7700	1.00128	0.993606	0.984655	1790	2590	2300	1660	1.44693	1.28492	0.927374	0	0	0	0	N/A	N/A	N/A
sVsCDNVSK	INTS12,	XP_005263206.1,	530378006,	integrator complex subunit 12	S1, S3,	S376, S378,	GKTGLSRsVSCDNVS, TGLSRSVsCDNVSKV,	1.224	1.464	1.016	0	0	0	0	N/A	N/A	N/A	12500	15300	18300	12700	1.224	1.464	1.016	0	0	0	0	N/A	N/A	N/A
QQGHEPVsPR	WAC,	XP_005252511.1,	530392166,	WW domain containing adaptor with coiled-coil	S8,	S517,	QQGHEPVsPRSLQRS,	1.2227	1.2022	1.08773	11600	17300	15300	15500	1.49138	1.31897	1.33621	30670	29260	33290	25740	0.954027	1.08543	0.839257	0	0	0	0	N/A	N/A	N/A
eGNTTEDDFPSsPGNGNK	WTAP,	NP_001257460.1,	395455090,	Wilms tumor 1 associated protein	S12,	S306,	TEDDFPSsPGNGNKS,	1.22254	1.50289	0.939306	0	0	0	0	N/A	N/A	N/A	3460	4230	5200	3250	1.22254	1.50289	0.939306	0	0	0	0	N/A	N/A	N/A
KGDVEGSQsQDEGEGSGESER	SMC3,	NP_005436.1,	4885399,	structural maintenance of chromosomes 3	S9,	S1067,	GDVEGSQsQDEGEGS,	1.2216	1.4041	0.953445	0	0	0	0	N/A	N/A	N/A	5370	6560	7540	5120	1.2216	1.4041	0.953445	0	0	0	0	N/A	N/A	N/A
aTVTPsPVK	NUCKS1,	NP_073568.2,	56118310,	nuclear casein kinase and cyclin-dependent kinase substrate 1	S6,	S181,	LKATVTPsPVKGKGK,	1.22156	1.33991	0.840478	600000	799200	827400	792700	1.332	1.379	1.32117	51100	58300	73400	36190	1.1409	1.4364	0.708219	65700	78300	94300	46400	1.19178	1.20434	0.492047
sVDQGGGGsPR	USP24,	NP_056121.2,	260064009,	ubiquitin specific peptidase 24	S1, S9,	S1935, S1943,	EVGENGRsVDQGGGG, VDQGGGGsPRKKVAL,	1.2213	1.33418	1.07076	65100	92900	81000	73300	1.42704	1.24424	1.12596	25700	26100	36600	26100	1.01556	1.42412	1.01556	0	0	0	0	N/A	N/A	N/A
QQLPQtPPSCLK	FTSJ3,	NP_060117.3,	194097365,	FtsJ homolog 3 (E. coli)	T6,	T573,	QKQQLPQtPPSCLKT,	1.22101	1.14004	1.08096	0	0	0	0	N/A	N/A	N/A	4570	5580	5210	4940	1.22101	1.14004	1.08096	0	0	0	0	N/A	N/A	N/A
RADLNQGIGEPQsPSRR	EFHD2,	NP_077305.2,	20149675,	EF-hand domain family, member D2	S13,	S74,	QGIGEPQsPSRRVFN,	1.22059	1.35	0.932353	0	0	0	0	N/A	N/A	N/A	3400	4150	4590	3170	1.22059	1.35	0.932353	0	0	0	0	N/A	N/A	N/A
sKPAGsDGERR	HNRNPUL2,	NP_001073027.1,	118601081,	heterogeneous nuclear ribonucleoprotein U-like 2	S1, S6,	S188, S193,	DDQDSEKsKPAGSDG, EKSKPAGsDGERRGV,	1.22026	0.991189	1.06828	45400	55400	45000	48500	1.22026	0.991189	1.06828	0	0	0	0	N/A	N/A	N/A	0	0	0	0	N/A	N/A	N/A
RPsSTSVPLGDK	NDE1,	XP_006725263.1,	578840022,	nudE neurodevelopment protein 1	S3,	S338,	DGGERRPsSTSVPLG,	1.21986	1.14184	1.28369	14100	17200	16100	18100	1.21986	1.14184	1.28369	0	0	0	0	N/A	N/A	N/A	0	0	0	0	N/A	N/A	N/A
hVTLPSsPR	UBR4,	XP_005245859.1,	530360958,	ubiquitin protein ligase E3 component n-recognin 4	S7,	S2759,	RHVTLPSsPRSNTPM,	1.21948	1.31667	1.04689	10000	13500	13700	13500	1.35	1.37	1.35	2810	3060	3550	2090	1.08897	1.26335	0.743772	0	0	0	0	N/A	N/A	N/A
sKsNPDFLK	MPRIP,	XP_005256620.1,	530410154,	myosin phosphatase Rho interacting protein	S1, S3,	S2292, S2294,	SGYDIMKsKSNPDFL, YDIMKSKsNPDFLKK,	1.21931	1.37874	1.27868	20700	30700	29700	31600	1.48309	1.43478	1.52657	8770	8380	11600	9040	0.95553	1.32269	1.03079	0	0	0	0	N/A	N/A	N/A
sRsDIDVNAAAGAK	CLASP2,	XP_006713099.1,	578805812,	cytoplasmic linker associated protein 2	S1, S3,	S602, S604,	LPGSLQRsRSDIDVN, GSLQRSRsDIDVNAA,	1.2193	1.29504	1.02515	49200	54900	52200	56100	1.11585	1.06098	1.14024	18900	25000	28900	17200	1.32275	1.5291	0.910053	0	0	0	0	N/A	N/A	N/A
aAPEASsPPASPLQHLLPGK	FAM129B,	NP_073744.2,	51093863,	family with sequence similarity 129, member B	S7,	S692,	KAAPEASsPPASPLQ,	1.2192	1.30874	1.06889	4180	5450	5050	4670	1.30383	1.20813	1.11722	5350	6070	7540	5460	1.13458	1.40935	1.02056	0	0	0	0	N/A	N/A	N/A
hNsISEAK	PLCB3,	XP_005274109.1,	530396896,	phospholipase C, beta 3 (phosphatidylinositol-specific)	S3,	S1105,	LDRKRHNsISEAKMR,	1.21875	1.35512	1.04784	47700	52200	53700	56100	1.09434	1.12579	1.1761	37300	50100	59100	34300	1.34316	1.58445	0.919571	0	0	0	0	N/A	N/A	N/A
gSRGsAGGHGSR	EIF4H,	NP_071496.1,	11559923,	eukaryotic translation initiation factor 4H	S5,	S24,	GGRGSRGsAGGHGSR,	1.21875	1.34821	0.727679	0	0	0	0	N/A	N/A	N/A	2240	2730	3020	1630	1.21875	1.34821	0.727679	0	0	0	0	N/A	N/A	N/A
aVPMAPAPAsPGSSNDSSAR	MAP1S,	NP_060644.4,	50428935,	microtubule-associated protein 1S	S10,	S759,	PMAPAPAsPGSSNDS,	1.2182	0.90445	0.963119	0	0	0	0	N/A	N/A	N/A	3570	3990	3260	3250	1.11765	0.913165	0.910364	1600	2110	1890	1920	1.31875	0.895735	1.01587
sVSQDLIK	LIMCH1,	XP_005248114.1,	530376571,	LIM and calponin homology domains 1	S1,	S921,	RWKSRRRsVSQDLIK,	1.21818	1.28182	1.51818	11000	13400	14100	16700	1.21818	1.28182	1.51818	0	0	0	0	N/A	N/A	N/A	0	0	0	0	N/A	N/A	N/A
aQGGQTQsPTK	CAP2,	NP_006357.1,	5453593,	CAP, adenylate cyclase-associated protein, 2 (yeast)	S8,	S301,	AQGGQTQsPTKSHTP,	1.21814	1.20531	0.72073	32800	35900	32200	29000	1.09451	0.981707	0.884146	11100	14000	15900	7910	1.26126	1.43243	0.712613	5190	6740	8100	4580	1.29865	1.20178	0.565432
gPVGTVsEAQLAR	MYOF,	XP_005269750.1,	530393410,	myoferlin	S7,	S174,	KGPVGTVsEAQLARR,	1.21809	1.15957	1.24468	18800	22900	21800	23400	1.21809	1.15957	1.24468	0	0	0	0	N/A	N/A	N/A	0	0	0	0	N/A	N/A	N/A
dRPVGGsPGGPR	ZNRF2,	NP_667339.1,	23821044,	zinc and ring finger 2, E3 ubiquitin protein ligase	S7,	S135,	RDRPVGGsPGGPRLV,	1.21786	1.12143	1.16071	28000	34100	31400	32500	1.21786	1.12143	1.16071	0	0	0	0	N/A	N/A	N/A	0	0	0	0	N/A	N/A	N/A
sRtASGSSVTSLDGTR	NDRG1,	NP_006087.2,	37655183,	N-myc downstream regulated 1	S1, | T3,	S326, | T328,	SMTRLMRsRTASGSS, TRLMRSRtASGSSVT,	1.2178	1.31117	1.18981	16100	23500	22300	21100	1.45963	1.38509	1.31056	6660	6500	8240	7120	0.975976	1.23724	1.06907	0	0	0	0	N/A	N/A	N/A
sDSEATISR	CEP170,	XP_006725037.1,	578839369,	centrosomal protein 170kDa	S1,	S1227,	LGSLSARsDSEATIS,	1.21764	1.21553	1.01627	17500	23900	22000	20900	1.36571	1.25714	1.19429	11500	12300	13500	9640	1.06957	1.17391	0.838261	0	0	0	0	N/A	N/A	N/A
hTLGDsDNES	FTH1,	NP_002023.2,	56682959,	ferritin, heavy polypeptide 1	S6,	S179,	DKHTLGDsDNE-,	1.21723	1.20136	1.18279	12400	15500	15500	15400	1.25	1.25	1.24194	13900	15980	16700	17620	1.14964	1.20144	1.26763	6070	7600	8760	9100	1.25206	1.15263	1.03881
aSSHSSQTQGGGsVTK	LMNA,	NP_733821.1,	27436946,	lamin A/C	S13,	S414,	SQTQGGGsVTKKRKL,	1.21699	1.35476	0.82434	0	0	0	0	N/A	N/A	N/A	8710	10600	11800	7180	1.21699	1.35476	0.82434	0	0	0	0	N/A	N/A	N/A
hSLSGSsPGMK	SRRM2,	XP_006720935.1,	578828051,	serine/arginine repetitive matrix 2	S7,	S1463,	RHSLSGSsPGMKDIP,	1.2161	1.29079	1.04784	50400	76700	68300	70200	1.52183	1.35516	1.39286	21200	19300	26000	14900	0.910377	1.22642	0.70283	0	0	0	0	N/A	N/A	N/A
iGELGAPEVWGLsPK	NKAP,	NP_078804.2,	168229156,	NFKB activating protein	S13,	S149,	APEVWGLsPKNPEPD,	1.21591	1.32386	0.653409	0	0	0	0	N/A	N/A	N/A	176	214	233	115	1.21591	1.32386	0.653409	0	0	0	0	N/A	N/A	N/A
iSINQtPGK	LMO7,	XP_006719874.1,	578824862,	LIM domain 7	T6,	T1159,	MRISINQtPGKSLDF,	1.21579	1.12632	1.02456	5700	6930	6420	5840	1.21579	1.12632	1.02456	0	0	0	0	N/A	N/A	N/A	0	0	0	0	N/A	N/A	N/A
tDsSPNQAR	PTBP1,	XP_005259654.1,	530425325,	polypyrimidine tract binding protein 1	S3, | T1,	S142, | T140,	HKELKTDsSPNQARA, SNHKELKtDSSPNQA,	1.21495	1.15421	0.990654	214000	260000	247000	212000	1.21495	1.15421	0.990654	0	0	0	0	N/A	N/A	N/A	0	0	0	0	N/A	N/A	N/A
tTWGDGGENsPCNVVSK	SNAP23,	XP_006720788.1,	578827503,	synaptosomal-associated protein, 23kDa	S10, | T1,	S121, | T112,	WGDGGENsPCNVVSK, ESGKAYKtTWGDGGE,	1.21429	1.35119	1.1369	0	0	0	0	N/A	N/A	N/A	1680	2040	2270	1910	1.21429	1.35119	1.1369	0	0	0	0	N/A	N/A	N/A
eSVPEFPLsPPK	STMN1,	NP_001138926.1,	224451142,	stathmin 1	S9,	S38,	SVPEFPLsPPKKKDL,	1.21373	1.20767	0.955512	5011	6162	5822	5876	1.22969	1.16184	1.17262	0	0	0	0	N/A	N/A	N/A	359	430	539	398	1.19777	1.25349	0.738404
sYsLSELSVLQAK	SH3BP4,	NP_055336.1,	7657562,	SH3-domain binding protein 4	S1, S3,	S244, S246,	PFFRSKRsYSLSELS, FRSKRSYsLSELSVL,	1.21277	1.36076	1.17348	552	495	537	547	0.896739	0.972826	0.990942	191	292	334	259	1.5288	1.74869	1.35602	0	0	0	0	N/A	N/A	N/A
aPsDSSLGTPSDGRPELR	TRIP10,	XP_006723003.1,	578833732,	thyroid hormone receptor interactor 10	S3,	S296,	QPMNRAPsDSSLGTP,	1.21257	1.254	1.05037	15700	19000	18100	17300	1.21019	1.15287	1.10191	8560	10400	11600	8550	1.21495	1.35514	0.998832	0	0	0	0	N/A	N/A	N/A
lDPPPsPHSNR	AGAP3,	NP_114152.3,	110227613,	ArfGAP with GTPase domain, ankyrin repeat and PH domain 3	S6,	S574,	PKLDPPPsPHSNRKK,	1.21242	1.32114	1.04328	39800	45700	43500	44400	1.14824	1.09296	1.11558	5170	6600	8010	5020	1.2766	1.54932	0.970986	0	0	0	0	N/A	N/A	N/A
aEDGATPSPSNEtPKKK	MARCKS,	NP_002347.5,	153070260,	myristoylated alanine-rich protein kinase C substrate	T13,	T150,	TPSPSNEtPKKKKKR,	1.21154	1.55769	0.7875	0	0	0	0	N/A	N/A	N/A	10400	12600	16200	8190	1.21154	1.55769	0.7875	0	0	0	0	N/A	N/A	N/A
aEDGATPSPSNEtPK	MARCKS,	NP_002347.5,	153070260,	myristoylated alanine-rich protein kinase C substrate	T13,	T150,	TPSPSNEtPKKKKKR,	1.21119	1.10461	0.876459	7590	11500	8720	8890	1.51515	1.14888	1.17128	12910	13340	14280	8370	1.03331	1.10612	0.648335	5170	5610	5940	4810	1.08511	1.05882	0.809764
gQSQTsPDHR	SRRM2,	XP_006720935.1,	578828051,	serine/arginine repetitive matrix 2	S6,	S1064,	LKGQSQTsPDHRSDT,	1.21055	1.36281	0.860863	18700	25400	21600	20500	1.35829	1.15508	1.09626	12390	13850	16020	11760	1.11784	1.29298	0.949153	823	951	1560	838	1.15553	1.64038	0.537179
tSPDTLRR	SRSF2,	NP_003007.2,	47271443,	serine/arginine-rich splicing factor 2	T1,	T25,	VDNLTYRtSPDTLRR,	1.21034	1.31302	1.1441	72300	93300	79900	92800	1.29046	1.10512	1.28354	21500	24300	32700	21600	1.13023	1.52093	1.00465	0	0	0	0	N/A	N/A	N/A
eLSNsPLRENSFGSPLEFR	SRRM2,	XP_006720935.1,	578828051,	serine/arginine repetitive matrix 2	S5,	S1320,	EHKELSNsPLRENSF,	1.21008	1.5014	0.896359	0	0	0	0	N/A	N/A	N/A	3570	4320	5360	3200	1.21008	1.5014	0.896359	0	0	0	0	N/A	N/A	N/A
gAEsPFEEK	MAP1B,	NP_005900.2,	153945728,	microtubule-associated protein 1B	S4,	S1427,	ASGRGAEsPFEEKSG,	1.20952	1.42857	0.826667	0	0	0	0	N/A	N/A	N/A	10500	12700	15000	8680	1.20952	1.42857	0.826667	0	0	0	0	N/A	N/A	N/A
QAStDAGTAGALTPQHVR	YAP1,	XP_005271435.1,	530397737,	Yes-associated protein 1	T4,	T110,	SHSRQAStDAGTAGA,	1.20929	1.24501	1.0088	8150	9770	10300	8900	1.19877	1.2638	1.09202	7660	9350	11600	5690	1.22063	1.51436	0.74282	3070	3710	3550	4230	1.20847	0.956873	1.19155
QAsTDAGTAGALTPQHVR	YAP1,	XP_005271435.1,	530397737,	Yes-associated protein 1	S3,	S109,	KSHSRQAsTDAGTAG,	1.20929	1.24501	1.0088	8150	9770	10300	8900	1.19877	1.2638	1.09202	7660	9350	11600	5690	1.22063	1.51436	0.74282	3070	3710	3550	4230	1.20847	0.956873	1.19155
iDISPsTFR	THRAP3,	NP_005110.2,	167234419,	thyroid hormone receptor associated protein 3	S6,	S684,	RRIDISPsTFRKHGL,	1.20786	1.03273	1.13912	61100	73800	63100	69600	1.20786	1.03273	1.13912	0	0	0	0	N/A	N/A	N/A	0	0	0	0	N/A	N/A	N/A
sIsNPPGSNLR	WNK1,	NP_001171914.1,	296939600,	WNK lysine deficient protein kinase 1	S1, S3,	S2630, S2632,	NISNLQKsISNPPGS, SNLQKSIsNPPGSNL,	1.20769	1.13846	1.2	13000	15700	14800	15600	1.20769	1.13846	1.2	0	0	0	0	N/A	N/A	N/A	0	0	0	0	N/A	N/A	N/A
QLtQPETHFGR	DBNL,	NP_001116428.1,	171906575,	drebrin-like	T3,	T300,	PFLQKQLtQPETHFG,	1.20742	1.08938	0.62226	0	0	0	0	N/A	N/A	N/A	5930	7160	6460	3690	1.20742	1.08938	0.62226	0	0	0	0	N/A	N/A	N/A
tNPPTQKPPsPPMSGR	ABI1,	NP_005461.2,	61743942,	abl-interactor 1	S10, | T1,	S183, | T174,	PPTQKPPsPPMSGRG, RTGTLSRtNPPTQKP,	1.20676	1.15486	0.728959	0	0	0	0	N/A	N/A	N/A	0	0	0	0	N/A	N/A	N/A	5030	6070	7010	5110	1.20676	1.15486	0.728959
tSGSsSSDVTK	SPECC1,	NP_001028725.1,	75750472,	sperm antigen with calponin homology and coiled-coil domains 1	S5, | T1,	S315, | T311,	ALRTSGSsSSDVTKA, IHGNALRtSGSSSSD,	1.20667	1.22667	1.44	30000	36200	36800	43200	1.20667	1.22667	1.44	0	0	0	0	N/A	N/A	N/A	0	0	0	0	N/A	N/A	N/A
KGsVVNVNPTNTRPQSDTPEIR	MAP4K4,	XP_005264101.1,	530368853,	mitogen-activated protein kinase kinase kinase kinase 4	S3,	S1045,	QDPTRKGsVVNVNPT,	1.20656	1.08525	0.895082	0	0	0	0	N/A	N/A	N/A	6100	7360	6620	5460	1.20656	1.08525	0.895082	0	0	0	0	N/A	N/A	N/A
RLsAEGGDK	ZSWIM8,	XP_005269705.1,	530393316,	zinc finger, SWIM-type containing 8	S3,	S567,	QRGPRRLsAEGGDKA,	1.20532	1.13688	1.05703	26300	31700	29900	27800	1.20532	1.13688	1.05703	0	0	0	0	N/A	N/A	N/A	0	0	0	0	N/A	N/A	N/A
aGtPVSELTK	N4BP1,	NP_694574.3,	48928019,	NEDD4 binding protein 1	T3,	T242,	EARNKAGtPVSELTK,	1.20513	1.12821	1.01709	11700	14100	13200	11900	1.20513	1.12821	1.01709	0	0	0	0	N/A	N/A	N/A	0	0	0	0	N/A	N/A	N/A
tVIIEQSWGsPK	HSPD1,	XP_005246575.1,	530370277,	heat shock 60kDa protein 1 (chaperonin)	S10, | T1,	S70, | T61,	IIEQSWGsPKVTKDG, TMGPKGRtVIIEQSW,	1.20497	1.27329	1.1677	0	0	0	0	N/A	N/A	N/A	1610	1940	2050	1880	1.20497	1.27329	1.1677	0	0	0	0	N/A	N/A	N/A
tVIIEQsWGSPK	HSPD1,	XP_005246575.1,	530370277,	heat shock 60kDa protein 1 (chaperonin)	S7, | T1,	S67, | T61,	RTVIIEQsWGSPKVT, TMGPKGRtVIIEQSW,	1.20497	1.27329	1.1677	0	0	0	0	N/A	N/A	N/A	1610	1940	2050	1880	1.20497	1.27329	1.1677	0	0	0	0	N/A	N/A	N/A
RAsCTSSTSGSK	GYS1,	NP_002094.2,	31542868,	glycogen synthase 1 (muscle)	S3,	S698,	PEWPRRAsCTSSTSG,	1.20491	1.07391	0.954809	35800	45400	39600	40500	1.26816	1.10615	1.13128	12000	13700	12500	9340	1.14167	1.04167	0.778333	0	0	0	0	N/A	N/A	N/A
aTVtPsPVKGK	NUCKS1,	NP_073568.2,	56118310,	nuclear casein kinase and cyclin-dependent kinase substrate 1	S6, | T4,	S181, | T179,	LKATVTPsPVKGKGK, PRLKATVtPSPVKGK,	1.20442	1.51934	0.662983	0	0	0	0	N/A	N/A	N/A	18100	21800	27500	12000	1.20442	1.51934	0.662983	0	0	0	0	N/A	N/A	N/A
KPsVSEEVQATPNK	GPATCH8,	NP_001002909.1,	50962882,	G patch domain containing 8	S3,	S1107,	RKVERKPsVSEEVQA,	1.20411	1.36057	1.17141	11600	14200	14800	16500	1.22414	1.27586	1.42241	4020	4760	5810	3700	1.18408	1.44527	0.920398	0	0	0	0	N/A	N/A	N/A
fGQAATMEGIGAIGGtPPAFNR	NONO,	NP_031389.3,	34932414,	non-POU domain containing, octamer-binding	T16,	T450,	GIGAIGGtPPAFNRA,	1.20356	1.41819	1.29637	528	657	763	767	1.24432	1.44508	1.45265	2070	2407	2880	2360	1.1628	1.3913	1.1401	0	0	0	0	N/A	N/A	N/A
RNsAPVSVSAVR	ARHGAP31,	NP_065805.2,	186928844,	Rho GTPase activating protein 31	S3,	S1178,	ALTGRRNsAPVSVSA,	1.20305	0.959391	1.0203	19700	23700	18900	20100	1.20305	0.959391	1.0203	0	0	0	0	N/A	N/A	N/A	0	0	0	0	N/A	N/A	N/A
sPsPAHLPDDPK	LARP4B,	XP_005252488.1,	530392116,	La ribonucleoprotein domain family, member 4B	S1, S3,	S622, S624,	VSATYERsPSPAHLP, ATYERSPsPAHLPDD,	1.20275	1.18345	1.0414	23800	28600	24100	25000	1.20168	1.01261	1.05042	5250	6320	7110	5420	1.20381	1.35429	1.03238	0	0	0	0	N/A	N/A	N/A
sFsADNFIGIQR	CCNYL1,	XP_005246400.1,	530369914,	cyclin Y-like 1	S1, S3,	S342, S344,	CRAAMRRsFSADNFI, AAMRRSFsADNFIGI,	1.20256	1.14508	1.10584	2070	2480	2130	2440	1.19807	1.02899	1.17874	4250	5130	5360	4390	1.20706	1.26118	1.03294	0	0	0	0	N/A	N/A	N/A
sStPPGESYFGVSSLQLK	SRRM2,	XP_006720935.1,	578828051,	serine/arginine repetitive matrix 2	S1, | T3,	S1041, | T1043,	SLCAGVKsSTPPGES, CAGVKSStPPGESYF,	1.20215	1.21838	1.00455	1550	1660	1470	1480	1.07097	0.948387	0.954839	1290	1720	1920	1360	1.33333	1.48837	1.05426	0	0	0	0	N/A	N/A	N/A
nsSPPPSPNK	ATP2B1,	XP_005268976.1,	530400348,	ATPase, Ca++ transporting, plasma membrane 1	S2,	S1206,	DAPTKRNsSPPPSPN,	1.20172	1.14592	1.19742	23300	28000	26700	27900	1.20172	1.14592	1.19742	0	0	0	0	N/A	N/A	N/A	0	0	0	0	N/A	N/A	N/A
sPGSTPttPTSSQAPQK	NUP214,	XP_005272273.1,	530427218,	nucleoporin 214kDa	S1, | T7, T8,	S471, | T477, T478,	EGERQPKsPGSTPTT, KSPGSTPtTPTSSQA, SPGSTPTtPTSSQAP,	1.20084	1.42509	0.801956	0	0	0	0	N/A	N/A	N/A	0	0	0	0	N/A	N/A	N/A	2390	2870	4090	3280	1.20084	1.42509	0.801956
sPGstPTTPTSSQAPQK	NUP214,	XP_005272273.1,	530427218,	nucleoporin 214kDa	S1, S4, | T5,	S471, S474, | T475,	EGERQPKsPGSTPTT, RQPKSPGsTPTTPTS, QPKSPGStPTTPTSS,	1.20084	1.42509	0.801956	0	0	0	0	N/A	N/A	N/A	0	0	0	0	N/A	N/A	N/A	2390	2870	4090	3280	1.20084	1.42509	0.801956
aGGtPR	PNRC1|| HIST1H1C,	NP_006804.1|| NP_005310.1,	5802982|| 4885375,	proline-rich nuclear receptor coactivator 1|| histone cluster 1, H1c	T4, || T4,	T89, || T31,	SLAVAGGtPRAAPKK, || AAKKAGGtPRKASGP,	1.20064	1.47771	0.729299	0	0	0	0	N/A	N/A	N/A	62800	75400	92800	45800	1.20064	1.47771	0.729299	0	0	0	0	N/A	N/A	N/A
aSsLGEIDESSELR	PKN2,	NP_006247.1,	5453974,	protein kinase N2	S3,	S583,	PAPPRASsLGEIDES,	1.2	1.49636	0.952727	0	0	0	0	N/A	N/A	N/A	5500	6600	8230	5240	1.2	1.49636	0.952727	0	0	0	0	N/A	N/A	N/A
RTsMGGTQQQFVEGVR	CTNNB1,	XP_005264943.1,	530371928,	catenin (cadherin-associated protein), beta 1, 88kDa	S3,	S552,	QDTQRRTsMGGTQQQ,	1.19984	1.25841	1.06809	15620	19270	18350	17590	1.23367	1.17478	1.12612	9940	11590	13340	10040	1.166	1.34205	1.01006	0	0	0	0	N/A	N/A	N/A
KELsPAGSISK	PARN,	NP_002573.1,	4505611,	poly(A)-specific ribonuclease	S4,	S619,	KRMKKELsPAGSISK,	1.19975	0.946565	0.900763	7860	9430	7440	7080	1.19975	0.946565	0.900763	0	0	0	0	N/A	N/A	N/A	0	0	0	0	N/A	N/A	N/A
eQSTPPKsPQ	LARP4B,	XP_005252488.1,	530392116,	La ribonucleoprotein domain family, member 4B	S8,	S794,	EQSTPPKsP-,	1.19888	1.42857	0.952381	0	0	0	0	N/A	N/A	N/A	7140	8560	10200	6800	1.19888	1.42857	0.952381	0	0	0	0	N/A	N/A	N/A
tALPAQSAAtLPAR	SPTBN1,	XP_006712150.1,	578803120,	spectrin, beta, non-erythrocytic 1	T1, T10,	T2178, T2187,	TSDRKAKtALPAQSA, LPAQSAAtLPARTQE,	1.1984	1.0144	1.0416	6250	7490	6340	6510	1.1984	1.0144	1.0416	0	0	0	0	N/A	N/A	N/A	0	0	0	0	N/A	N/A	N/A
KQsLPATSIPTPASFK	RANBP2,	XP_005264059.1,	530368768,	RAN binding protein 2	S3,	S1509,	CQNPRKQsLPATSIP,	1.1982	1.43844	1.3964	3330	3990	4790	4650	1.1982	1.43844	1.3964	0	0	0	0	N/A	N/A	N/A	0	0	0	0	N/A	N/A	N/A
aSsLDLNK	REPS2,	NP_004717.2,	125625326,	RALBP1 associated Eps domain containing 2	S3,	S493,	KTHSRASsLDLNKVF,	1.19797	0.994924	1.10152	19700	23600	19600	21700	1.19797	0.994924	1.10152	0	0	0	0	N/A	N/A	N/A	0	0	0	0	N/A	N/A	N/A
vNLEESSGVENsPAGARPK	SCFD1,	NP_057190.2,	33469966,	sec1 family domain containing 1	S12,	S303,	ESSGVENsPAGARPK,	1.19776	1.49254	0.741294	0	0	0	0	N/A	N/A	N/A	8040	9630	12000	5960	1.19776	1.49254	0.741294	0	0	0	0	N/A	N/A	N/A
KSLDsDEsEDEEDDYQQK	PDAP1,	NP_055706.1,	7657441,	PDGFA associated protein 1	S5, S8,	S60, S63,	KEKKSLDsDESEDEE, KSLDSDEsEDEEDDY,	1.1976	1.28144	0.868263	0	0	0	0	N/A	N/A	N/A	1670	2000	2140	1450	1.1976	1.28144	0.868263	0	0	0	0	N/A	N/A	N/A
eSDQTLAALLsPK	SON,	XP_006724106.1,	578836653,	SON DNA binding protein	S11,	S1697,	QTLAALLsPKESSGG,	1.19696	1.31099	1.11005	1360	1840	1760	1860	1.35294	1.29412	1.36765	1220	1270	1620	1040	1.04098	1.32787	0.852459	0	0	0	0	N/A	N/A	N/A
sTLNPQWNEsFTFK	PRKCA,	NP_002728.1,	4506067,	protein kinase C, alpha	S1, S10,	S217, S226,	QKTKTIRsTLNPQWN, LNPQWNEsFTFKLKP,	1.19692	1.07586	1.07135	1110	1390	1190	1180	1.25225	1.07207	1.06306	1130	1290	1220	1220	1.14159	1.07965	1.07965	0	0	0	0	N/A	N/A	N/A
vSHsPPPK	SRRM1,	XP_005245774.1,	530360783,	serine/arginine repetitive matrix 1	S4,	S652,	PKRRVSHsPPPKQRS,	1.19686	1.22758	1.01641	72300	105000	88500	93200	1.45228	1.22407	1.28907	9620	10600	12200	9310	1.10187	1.26819	0.967775	8510	8820	10500	8320	1.03643	1.19048	0.792381
aSAPERtPsPAPK	NSUN5,	NP_683759.1,	23199998,	NOP2/Sun domain family, member 5	S9, | T7,	S444, | T442,	SAPERTPsPAPKRKK, KASAPERtPSPAPKR,	1.19595	1.08108	1.12838	14800	17700	16000	16700	1.19595	1.08108	1.12838	0	0	0	0	N/A	N/A	N/A	0	0	0	0	N/A	N/A	N/A
eTPHsPGVEDAPIAK	LIMA1,	NP_001107018.1,	165905589,	LIM domain and actin binding 1	S5,	S491,	NARETPHsPGVEDAP,	1.19488	1.12017	0.910226	31600	33200	32600	37000	1.05063	1.03165	1.17089	11500	15400	13900	7470	1.33913	1.2087	0.649565	0	0	0	0	N/A	N/A	N/A
eLSNsPLRENSFGsPLEFR	SRRM2,	XP_006720935.1,	578828051,	serine/arginine repetitive matrix 2	S5, S14,	S1320, S1329,	EHKELSNsPLRENSF, LRENSFGsPLEFRNS,	1.19488	1.53627	0.870555	0	0	0	0	N/A	N/A	N/A	703	840	1080	612	1.19488	1.53627	0.870555	0	0	0	0	N/A	N/A	N/A
aVsPPHLDGPPSPR	PML,	NP_150241.2,	67089149,	promyelocytic leukemia	S3,	S518,	PSTSKAVsPPHLDGP,	1.19481	1.31169	1.19697	4620	5520	6060	5530	1.19481	1.31169	1.19697	0	0	0	0	N/A	N/A	N/A	0	0	0	0	N/A	N/A	N/A
tGsESSQTGTSTTSSR	EIF4B,	NP_001287750.1,	664805999,	eukaryotic translation initiation factor 4B	S3, | T1,	S422, | T420,	RERSRTGsESSQTGT, QERERSRtGSESSQT,	1.19473	1.29166	0.807353	12100	16700	14200	13200	1.38017	1.17355	1.09091	6110	7260	8340	4530	1.18822	1.36498	0.741408	3160	3210	4290	2530	1.01582	1.33645	0.589744
sRNsPLLER	MARK2,	NP_001034558.2,	254028234,	MAP/microtubule affinity-regulating kinase 2	S1, S4,	S483, S486,	LSTSTNRsRNSPLLE, STNRSRNsPLLERAS,	1.19388	1.13265	1.20918	19600	23400	22200	23700	1.19388	1.13265	1.20918	0	0	0	0	N/A	N/A	N/A	0	0	0	0	N/A	N/A	N/A
KVELsEsEEDKGGK	SRRM1,	XP_005245774.1,	530360783,	serine/arginine repetitive matrix 1	S5, S7,	S463, S465,	KPRKVELsESEEDKG, RKVELSEsEEDKGGK,	1.19359	1.52564	1.04103	0	0	0	0	N/A	N/A	N/A	7800	9310	11900	8120	1.19359	1.52564	1.04103	0	0	0	0	N/A	N/A	N/A
sGsYSYLEER	PPP1R12A,	XP_005268942.1,	530400275,	protein phosphatase 1, regulatory subunit 12A	S1, S3,	S908, S910,	YDSLLGRsGSYSYLE, SLLGRSGsYSYLEER,	1.19337	1.42541	1.18232	0	0	0	0	N/A	N/A	N/A	9050	10800	12900	10700	1.19337	1.42541	1.18232	0	0	0	0	N/A	N/A	N/A
KGsSGNASEVSVACLTER	SPECC1L,	NP_056145.4,	513788261,	sperm antigen with calponin homology and coiled-coil domains 1-like	S3,	S384,	IERSRKGsSGNASEV,	1.19266	1.51147	0.809633	0	0	0	0	N/A	N/A	N/A	4360	5200	6590	3530	1.19266	1.51147	0.809633	0	0	0	0	N/A	N/A	N/A
sETSWEsPK	MTDH,	NP_848927.2,	223555917,	metadherin	S1, S7,	S562, S568,	VPPSQTKsETSWESP, KSETSWEsPKQIKKK,	1.19266	1.20183	0.722018	0	0	0	0	N/A	N/A	N/A	10900	13000	13100	7870	1.19266	1.20183	0.722018	0	0	0	0	N/A	N/A	N/A
hsPVQMNR	FCHO2,	NP_620137.2,	226371723,	FCH domain only 2	S2,	S394,	SPAISRHsPVQMNRN,	1.19252	1.22555	1.1452	21900	30600	27700	30500	1.39726	1.26484	1.39269	6550	6470	7770	5880	0.987786	1.18626	0.89771	0	0	0	0	N/A	N/A	N/A
gYYSPYSVSGSGSTAGsR	PLEC,	XP_005251033.1,	530389143,	plectin	S17,	S4631,	GSGSTAGsRTGSRTG,	1.19177	1.19702	0.972435	3810	4850	4600	4180	1.27297	1.20735	1.09711	12480	13860	14810	10580	1.11058	1.1867	0.847756	0	0	0	0	N/A	N/A	N/A
gYYSPYSVSGSGsTAGSR	PLEC,	XP_005251033.1,	530389143,	plectin	S13,	S4627,	YSVSGSGsTAGSRTG,	1.19177	1.19702	0.972435	3810	4850	4600	4180	1.27297	1.20735	1.09711	12480	13860	14810	10580	1.11058	1.1867	0.847756	0	0	0	0	N/A	N/A	N/A
tLSsPSNRPSGETSVPPPPAVGR	ATXN2L,	XP_005255122.1,	530407509,	ataxin 2-like	S4, | T1,	S424, | T421,	RGAKTLSsPSNRPSG, RPLRGAKtLSSPSNR,	1.19084	1.50382	0.80916	0	0	0	0	N/A	N/A	N/A	2620	3120	3940	2120	1.19084	1.50382	0.80916	0	0	0	0	N/A	N/A	N/A
sPPPETIK	JMJD1C,	NP_116165.1,	118600981,	jumonji domain containing 1C	S1,	S617,	EDKLHKRsPPPETIK,	1.1908	0.986207	1.07126	43500	51800	42900	46600	1.1908	0.986207	1.07126	0	0	0	0	N/A	N/A	N/A	0	0	0	0	N/A	N/A	N/A
aSsHSSQTQGGGSVTK	LMNA,	NP_733821.1,	27436946,	lamin A/C	S3,	S404,	RSRGRASsHSSQTQG,	1.19067	1.33566	1.27779	39500	48500	53700	59700	1.22785	1.35949	1.51139	31010	35770	40680	32380	1.1535	1.31183	1.04418	0	0	0	0	N/A	N/A	N/A
KDsASEEEAR	LYAR,	NP_060286.1,	8923398,	Ly1 antibody reactive	S3,	S258,	KKKQRKDsASEEEAR,	1.19048	1.5034	0.979592	0	0	0	0	N/A	N/A	N/A	14700	17500	22100	14400	1.19048	1.5034	0.979592	0	0	0	0	N/A	N/A	N/A
sKPIPIMPAsPQK	DNM1L,	NP_001265393.1,	510937025,	dynamin 1-like	S1, S10,	S620, S629,	ELLAEEKsKPIPIMP, PIPIMPAsPQKGHAV,	1.19012	1.3549	1.02823	29890	41150	36900	36700	1.37671	1.23453	1.22784	5660	5680	8350	4690	1.00353	1.47527	0.828622	0	0	0	0	N/A	N/A	N/A
lDTGPQSLsGK	GTF2F1,	NP_002087.2,	156104891,	general transcription factor IIF, polypeptide 1, 74kDa	S9,	S433,	DTGPQSLsGKSTPQP,	1.19	1.11	1.29	10000	11900	11100	12900	1.19	1.11	1.29	0	0	0	0	N/A	N/A	N/A	0	0	0	0	N/A	N/A	N/A
RNsFSENEK	CWC22,	NP_065994.1,	55749769,	CWC22 spliceosome-associated protein	S3,	S829,	KRGERRNsFSENEKH,	1.18993	1.26679	0.898432	34300	41900	36400	31900	1.22157	1.06122	0.930029	39800	46100	58600	34500	1.15829	1.47236	0.866834	0	0	0	0	N/A	N/A	N/A
iACEEEFsDsEEEGEGGRK	HDAC1,	NP_004955.2,	13128860,	histone deacetylase 1	S8, S10,	S421, S423,	IACEEEFsDSEEEGE, CEEEFSDsEEEGEGG,	1.18987	1.04114	1.0443	3160	3760	3290	3300	1.18987	1.04114	1.0443	0	0	0	0	N/A	N/A	N/A	0	0	0	0	N/A	N/A	N/A
eTNLDsLPLVDTHSK	VIM,	NP_003371.2,	62414289,	vimentin	S6,	S430,	LRETNLDsLPLVDTH,	1.18891	1.37311	1.64346	1370	1880	1890	1980	1.37226	1.37956	1.44526	3600	3620	4920	6630	1.00556	1.36667	1.84167	0	0	0	0	N/A	N/A	N/A
aPLKPYPVsPSDK	IARS,	NP_002152.2,	94721241,	isoleucyl-tRNA synthetase	S9,	S1047,	PLKPYPVsPSDKVLI,	1.18887	1.10793	1.2226	5930	7050	6570	7250	1.18887	1.10793	1.2226	0	0	0	0	N/A	N/A	N/A	0	0	0	0	N/A	N/A	N/A
sLYASsPGGVYATR	VIM,	NP_003371.2,	62414289,	vimentin	S1, S6,	S51, S56,	LRPSTSRsLYASSPG, SRSLYASsPGGVYAT,	1.18885	1.43212	0.700596	30870	31550	28130	30270	1.02203	0.911241	0.980564	16580	20370	29380	11400	1.22859	1.77201	0.687575	4441	5844	9427	4088	1.31592	1.61311	0.433648
gTDTQTPAVLsPSK	NOP2,	NP_001245238.1,	385198061,	NOP2 nucleolar protein	S11,	S765,	TQTPAVLsPSKTQAT,	1.18868	1.31487	0.986185	11490	14370	13630	13140	1.25065	1.18625	1.1436	11680	13160	16860	9680	1.12671	1.44349	0.828767	0	0	0	0	N/A	N/A	N/A
tVSPGSVsPIHGQGQVVENLK	ITSN2,	NP_006268.2,	194294521,	intersectin 2	S8, | T1,	S889, | T882,	TVSPGSVsPIHGQGQ, KKSAFTRtVSPGSVS,	1.18857	1.58571	1.15714	0	0	0	0	N/A	N/A	N/A	3500	4160	5550	4050	1.18857	1.58571	1.15714	0	0	0	0	N/A	N/A	N/A
nAEAVLQsPGLSGK	FLII,	XP_005256612.1,	530410136,	flightless I homolog (Drosophila)	S8,	S856,	NAEAVLQsPGLSGKV,	1.18837	0.995966	0.811281	17410	18590	14760	16240	1.06778	0.847789	0.932797	0	0	0	0	N/A	N/A	N/A	848	1110	1270	876	1.30896	1.14414	0.689764
sVSSSsYRR	VIM,	NP_003371.2,	62414289,	vimentin	S1, S6,	S5, S10,	-MSTRsVSSSSYR, TRSVSSSsYRRMFGG,	1.18831	1.07143	0.688312	0	0	0	0	N/A	N/A	N/A	15400	18300	16500	10600	1.18831	1.07143	0.688312	0	0	0	0	N/A	N/A	N/A
aAAGVGGsLR	LZTS2,	XP_005270281.1,	530394499,	leucine zipper, putative tumor suppressor 2	S8,	S570,	AAAGVGGsLRAQVER,	1.18792	1.18121	1.16107	14900	17700	17600	17300	1.18792	1.18121	1.16107	0	0	0	0	N/A	N/A	N/A	0	0	0	0	N/A	N/A	N/A
RsQQGPR	EIF4G1,	NP_001181876.1,	302699247,	eukaryotic translation initiation factor 4 gamma, 1	S2,	S711,	AGLGPRRsQQGPRKE,	1.1875	1.26562	1.375	12800	15200	16200	17600	1.1875	1.26562	1.375	0	0	0	0	N/A	N/A	N/A	0	0	0	0	N/A	N/A	N/A
RHsVVAGGGGGEGR	LARP1,	XP_005268461.1,	530380464,	La ribonucleoprotein domain family, member 1	S3,	S1040,	EGNHKRHsVVAGGGG,	1.1875	1.28634	0.742733	0	0	0	0	N/A	N/A	N/A	6880	8170	8850	5110	1.1875	1.28634	0.742733	0	0	0	0	N/A	N/A	N/A
iSLPLPNFsSLNLR	VIM,	NP_003371.2,	62414289,	vimentin	S9,	S419,	SLPLPNFsSLNLRET,	1.18742	1.52747	2.14469	0	0	0	0	N/A	N/A	N/A	1638	1945	2502	3513	1.18742	1.52747	2.14469	0	0	0	0	N/A	N/A	N/A
sMGTGDTPGLEVPSsPLRK	ZC3HC1,	NP_057562.3,	66348045,	zinc finger, C3HC-type containing 1	S1, S15,	S381, S395,	RTRPVTRsMGTGDTP, PGLEVPSsPLRKAKR,	1.18693	0.99637	1.05808	5510	6540	5490	5830	1.18693	0.99637	1.05808	0	0	0	0	N/A	N/A	N/A	0	0	0	0	N/A	N/A	N/A
lSLFPAsPR	PHLDA2,	NP_003302.1,	4507705,	pleckstrin homology-like domain, family A, member 2	S7,	S42,	RLSLFPAsPRARPKE,	1.18687	0.838384	0.828283	1980	2350	1660	1640	1.18687	0.838384	0.828283	0	0	0	0	N/A	N/A	N/A	0	0	0	0	N/A	N/A	N/A
tTsISPALAR	TNIK,	NP_055843.1,	55741807,	TRAF2 and NCK interacting kinase	S3, | T1,	S678, | T676,	KVPQRTTsISPALAR, PPKVPQRtTSISPAL,	1.18675	1.05422	1	16600	19700	17500	16600	1.18675	1.05422	1	0	0	0	0	N/A	N/A	N/A	0	0	0	0	N/A	N/A	N/A
sDATNYASHsPPVNR	STAMBPL1,	XP_006717993.1,	578819661,	STAM binding protein-like 1	S1, S10,	S233, S242,	FADQPNKsDATNYAS, ATNYASHsPPVNRAL,	1.18657	1.41045	0.938806	0	0	0	0	N/A	N/A	N/A	6700	7950	9450	6290	1.18657	1.41045	0.938806	0	0	0	0	N/A	N/A	N/A
sNsLPHSAVSNAGSK	WDR20,	NP_001229346.1,	334848139,	WD repeat domain 20	S1, S3,	S463, S465,	VPPPLPRsNSLPHSA, PPLPRSNsLPHSAVS,	1.18633	1.33115	1.14161	26400	33100	34100	34800	1.25379	1.29167	1.31818	14300	16000	19600	13800	1.11888	1.37063	0.965035	0	0	0	0	N/A	N/A	N/A
KPsEDEVLNK	EHBP1,	XP_005264283.1,	530367405,	EH domain binding protein 1	S3,	S1058,	TETQRKPsEDEVLNK,	1.18609	1.42127	1.09407	0	0	0	0	N/A	N/A	N/A	9780	11600	13900	10700	1.18609	1.42127	1.09407	0	0	0	0	N/A	N/A	N/A
eGRGEsENAGTNQETR	SRSF4,	NP_005617.2,	21361282,	serine/arginine-rich splicing factor 4	S6,	S431,	QREGRGEsENAGTNQ,	1.1858	1.2881	1.13987	0	0	0	0	N/A	N/A	N/A	4790	5680	6170	5460	1.1858	1.2881	1.13987	0	0	0	0	N/A	N/A	N/A
QLsPQSK	ZC3H18,	NP_001281269.1,	661567300,	zinc finger CCCH-type containing 18	S3,	S917,	ADRKRQLsPQSKSSS,	1.1849	1.34206	0.87057	0	0	0	0	N/A	N/A	N/A	6490	7690	8710	5650	1.1849	1.34206	0.87057	0	0	0	0	N/A	N/A	N/A
nSSsPVSPASVPGQR	IRF2BPL,	NP_078772.1,	33457336,	interferon regulatory factor 2 binding protein-like	S4,	S659,	SARRNSSsPVSPASV,	1.18476	1.22075	1.06073	11000	14400	12500	13200	1.30909	1.13636	1.2	3310	3510	4320	3050	1.06042	1.30514	0.92145	0	0	0	0	N/A	N/A	N/A
aSFRDGLGGSGEMGSVNEAGyRK	IGFN1,	NP_001158058.1,	257196151,	immunoglobulin-like and fibronectin type III domain containing 1	Y21,	Y1602,	GSVNEAGyRKDLGVP,	1.1847	0.928052	0.942514	30800	30200	29800	33300	0.980519	0.967532	1.08117	0	0	0	0	N/A	N/A	N/A	2520	3500	3110	2500	1.38889	0.888571	0.803859
sPGASNFSTLPK	USP15,	NP_001239007.1,	355330276,	ubiquitin specific peptidase 15	S1,	S229,	RGPSTPKsPGASNFS,	1.18462	1.27874	1.01063	14100	19200	19300	19200	1.3617	1.36879	1.3617	5380	5820	6890	5490	1.08178	1.28067	1.02045	2990	3320	3940	2560	1.11037	1.18675	0.649746
aGsPAPSNR	SETD2,	NP_054878.5,	197313748,	SET domain containing 2	S3,	S614,	PEREKAGsPAPSNRL,	1.18449	1.43311	0.996423	30600	39000	43500	40900	1.27451	1.42157	1.3366	12600	14800	18600	12400	1.1746	1.47619	0.984127	11500	12700	17800	11900	1.10435	1.40157	0.668539
lSSPAAFLPACNsPSK	C2CD5,	XP_006719227.1,	578823080,	C2 calcium-dependent domain containing 5	S13,	S260,	AFLPACNsPSKEMKE,	1.18447	1.07767	0.962136	1030	1220	1110	991	1.18447	1.07767	0.962136	0	0	0	0	N/A	N/A	N/A	0	0	0	0	N/A	N/A	N/A
gPPAsSPAPAPK	ZYX,	XP_005250109.1,	530387121,	zyxin	S5,	S318,	QPRGPPAsSPAPAPK,	1.18447	1.625	0.97604	0	0	0	0	N/A	N/A	N/A	0	0	0	0	N/A	N/A	N/A	4120	4880	7930	7740	1.18447	1.625	0.97604
QEKPsSPSPMPSSTPSPSLNLGNTEEAIR	SDPR,	NP_004648.1,	4759082,	serum deprivation response	S5,	S24,	DMRQEKPsSPSPMPS,	1.18434	1.05303	0.777778	0	0	0	0	N/A	N/A	N/A	396	469	417	308	1.18434	1.05303	0.777778	0	0	0	0	N/A	N/A	N/A
dSEsPSQK	TCOF1,	XP_005268559.1,	530380665,	Treacher Collins-Franceschetti syndrome 1	S4,	S1509,	ASTKDSEsPSQKKKK,	1.18425	1.81435	0.898734	0	0	0	0	N/A	N/A	N/A	71100	84200	129000	63900	1.18425	1.81435	0.898734	0	0	0	0	N/A	N/A	N/A
KPSVsEEVQATPNK	GPATCH8,	NP_001002909.1,	50962882,	G patch domain containing 8	S5,	S1109,	VERKPSVsEEVQATP,	1.18408	1.44527	0.920398	0	0	0	0	N/A	N/A	N/A	4020	4760	5810	3700	1.18408	1.44527	0.920398	0	0	0	0	N/A	N/A	N/A
gYTSDSEVyTDHGRPGK	GBF1,	XP_006718110.1,	578819967,	golgi brefeldin A resistant guanine nucleotide exchange factor 1	Y9,	Y1357,	YTSDSEVyTDHGRPG,	1.18382	1.44118	0.860294	0	0	0	0	N/A	N/A	N/A	13600	16100	19600	11700	1.18382	1.44118	0.860294	0	0	0	0	N/A	N/A	N/A
tASPPPPPKR	SRRM1,	XP_005245774.1,	530360783,	serine/arginine repetitive matrix 1	T1,	T628,	SPPPKRRtASPPPPP,	1.18293	1.38211	0.971545	0	0	0	0	N/A	N/A	N/A	24600	29100	34000	23900	1.18293	1.38211	0.971545	0	0	0	0	N/A	N/A	N/A
tYSLGSALRPSTsR	VIM,	NP_003371.2,	62414289,	vimentin	S13, | T1,	S49, | T37,	SALRPSTsRSLYASS, YVTTSTRtYSLGSAL,	1.18249	1.46142	1.30267	0	0	0	0	N/A	N/A	N/A	6740	7970	9850	8780	1.18249	1.46142	1.30267	0	0	0	0	N/A	N/A	N/A
RGEGDAPFSEPGTTSTQRPSsPETATK	SRRM2,	XP_006720935.1,	578828051,	serine/arginine repetitive matrix 2	S21,	S323,	TSTQRPSsPETATKQ,	1.18235	1.13235	0.9	0	0	0	0	N/A	N/A	N/A	3400	4020	3850	3060	1.18235	1.13235	0.9	0	0	0	0	N/A	N/A	N/A
gGVTGSPEASISGsKGDLK	AHNAK,	NP_001611.1,	61743954,	AHNAK nucleoprotein	S14,	S5739,	PEASISGsKGDLKSS,	1.18182	1.40496	0.867769	0	0	0	0	N/A	N/A	N/A	12100	14300	17000	10500	1.18182	1.40496	0.867769	0	0	0	0	N/A	N/A	N/A
eAALPPVsPLK	EIF4G1,	NP_001181876.1,	302699247,	eukaryotic translation initiation factor 4 gamma, 1	S8,	S1238,	EAALPPVsPLKAALS,	1.18137	1.24538	0.924321	29950	39930	35940	34430	1.33322	1.2	1.14958	0	0	0	0	N/A	N/A	N/A	4236	4361	5629	3935	1.02951	1.29076	0.699058
sSsVGSSSSYPISPAVSR	PLEC,	XP_005251033.1,	530389143,	plectin	S1, S3,	S4389, S4391,	AGGFRSRsSSVGSSS, GFRSRSSsVGSSSSY,	1.18079	1.18384	0.910622	24330	29050	23060	28390	1.194	0.947801	1.16687	15110	18830	20980	13560	1.24619	1.38848	0.897419	2740	3020	3670	2450	1.10219	1.21523	0.667575
aVsPPHLDGPPsPR	PML,	NP_150241.2,	67089149,	promyelocytic leukemia	S3, S12,	S518, S527,	PSTSKAVsPPHLDGP, PHLDGPPsPRSPVIG,	1.18056	1.11111	1.15079	5040	5950	5600	5800	1.18056	1.11111	1.15079	0	0	0	0	N/A	N/A	N/A	0	0	0	0	N/A	N/A	N/A
sSsPTQYGLTK	ZAK,	NP_057737.2,	82880648,	sterile alpha motif and leucine zipper containing kinase AZK__	S1, S3,	S635, S637,	TPVNQSRsSSPTQYG, VNQSRSSsPTQYGLT,	1.18039	0.968627	1.02745	25500	30100	24700	26200	1.18039	0.968627	1.02745	0	0	0	0	N/A	N/A	N/A	0	0	0	0	N/A	N/A	N/A
lSsPVLHR	DBN1,	XP_005265884.1,	530380877,	drebrin 1	S3,	S142,	NGLARLSsPVLHRLR,	1.18036	1.17185	0.87953	86200	114000	85900	82900	1.32251	0.99652	0.961717	18060	18750	24330	14400	1.03821	1.34718	0.797342	0	0	0	0	N/A	N/A	N/A
KQTsVDSGIVQ	DOCK1,	NP_001277152.1,	589811536,	dedicator of cytokinesis 1	S4,	S1879,	KTTRKQTsVDSGIV-,	1.18033	1.04098	1.04098	12200	14400	12700	12700	1.18033	1.04098	1.04098	0	0	0	0	N/A	N/A	N/A	0	0	0	0	N/A	N/A	N/A
RIDIsPSTLR	BCLAF1,	NP_055554.1,	7661958,	BCL2-associated transcription factor 1	S5,	S658,	IHRRIDIsPSTLRKH,	1.17969	1.17139	1.02394	9980	12270	9880	11350	1.22946	0.98998	1.13727	8390	9480	11350	7640	1.12992	1.3528	0.910608	0	0	0	0	N/A	N/A	N/A
nQsPVLEPVGR	RPS6KA3,	XP_006724568.1,	578837935,	ribosomal protein S6 kinase, 90kDa, polypeptide 3	S3,	S715,	SALNRNQsPVLEPVG,	1.17919	0.884393	0.976879	17300	20400	15300	16900	1.17919	0.884393	0.976879	0	0	0	0	N/A	N/A	N/A	0	0	0	0	N/A	N/A	N/A
RRsQsIEQESQEK	PRPF38B,	NP_060531.2,	166235169,	pre-mRNA processing factor 38B	S3, S5,	S527, S529,	DKHDRRRsQSIEQES, HDRRRSQsIEQESQE,	1.17857	1.59821	1.16964	0	0	0	0	N/A	N/A	N/A	11200	13200	17900	13100	1.17857	1.59821	1.16964	0	0	0	0	N/A	N/A	N/A
aQTPPGPSLSGSKsPCPQEK	SRRM2,	XP_006720935.1,	578828051,	serine/arginine repetitive matrix 2	S14,	S1014,	PSLSGSKsPCPQEKS,	1.1784	1.23305	1.08327	9840	10600	10300	10500	1.07724	1.04675	1.06707	3720	4760	5280	4090	1.27957	1.41935	1.09946	0	0	0	0	N/A	N/A	N/A
ssSVGSSSSYPISPAVSR	PLEC,	XP_005251033.1,	530389143,	plectin	S1, S2,	S4389, S4390,	AGGFRSRsSSVGSSS, GGFRSRSsSVGSSSS,	1.17795	1.05445	1.21381	7530	8870	7940	9140	1.17795	1.05445	1.21381	0	0	0	0	N/A	N/A	N/A	0	0	0	0	N/A	N/A	N/A
sIsNEGLTLNNSHVSK	CAMSAP2,	NP_001284636.1,	663071131,	calmodulin regulated spectrin-associated protein family, member 2	S1, S3,	S462, S464,	PNRGITRsISNEGLT, RGITRSIsNEGLTLN,	1.17793	1.30567	1.12846	7410	8600	9090	9270	1.16059	1.22672	1.25101	8450	10100	11700	8500	1.19527	1.38462	1.00592	0	0	0	0	N/A	N/A	N/A
aGGSAALsPSK	H1FX,	NP_006017.1,	5174449,	H1 histone family, member X	S8,	S31,	AGGSAALsPSKKRKN,	1.17768	1.38887	0.841653	73800	78500	77000	72000	1.06369	1.04336	0.97561	27260	35270	48130	26660	1.29384	1.76559	0.97799	12820	15070	20460	11690	1.17551	1.35766	0.571359
gSGTAsDDEFENLR	HUWE1,	NP_113584.3,	61676188,	HECT, UBA and WWE domain containing 1, E3 ubiquitin protein ligase	S6,	S1907,	PRGSGTAsDDEFENL,	1.17753	1.22686	1.01719	6280	8040	6790	6400	1.28025	1.08121	1.01911	6550	7040	8990	6650	1.07481	1.37252	1.01527	0	0	0	0	N/A	N/A	N/A
aSsLNFLNK	KLC2,	XP_005274240.1,	530397162,	kinesin light chain 2	S3,	S582,	PRMKRASsLNFLNKS,	1.17745	1.22416	0.896234	27200	29900	28500	28300	1.09926	1.04779	1.04044	23220	29320	33390	21740	1.2627	1.43798	0.936262	2700	3160	3750	2670	1.17037	1.18671	0.712
eRsPALK	THRAP3,	NP_005110.2,	167234419,	thyroid hormone receptor associated protein 3	S3,	S248,	ELSPRERsPALKSPL,	1.17737	1.25706	0.958335	39200	54200	48100	47300	1.38265	1.22704	1.20663	0	0	0	0	N/A	N/A	N/A	21500	20900	26900	19100	0.972093	1.28708	0.710037
QKsDAEEDGGTVSQEEEDRKPK	CANX,	NP_001019820.1,	66933005,	calnexin	S3,	S554,	KLEEKQKsDAEEDGG,	1.1773	1.46099	0.929078	0	0	0	0	N/A	N/A	N/A	14100	16600	20600	13100	1.1773	1.46099	0.929078	0	0	0	0	N/A	N/A	N/A
sATSWTSEAQVsAAR	SLC6A16,	XP_005258876.1,	530416341,	solute carrier family 6, member 16	S1, S12,	S123, S134,	DKGSLTRsATSWTSE, WTSEAQVsAARVAEA,	1.17714	1.28571	1.06286	0	0	0	0	N/A	N/A	N/A	3500	4120	4500	3720	1.17714	1.28571	1.06286	0	0	0	0	N/A	N/A	N/A
sPGsPVGEGTGSPPK	ADD1,	XP_005247991.1,	530375995,	adducin 1 (alpha)	S1, S4,	S355, S358,	KYKAKSRsPGSPVGE, AKSRSPGsPVGEGTG,	1.17713	1.3519	1.00467	13200	18800	17300	15600	1.42424	1.31061	1.18182	0	0	0	0	N/A	N/A	N/A	4430	4120	5740	4750	0.930023	1.3932	0.827526
gLLAQGLRPEsPPPAGPLLNGAPAGESPQPK	FAM129B,	NP_073744.2,	51093863,	family with sequence similarity 129, member B	S11,	S665,	AQGLRPEsPPPAGPL,	1.17647	1.30572	1.14964	789	930	859	798	1.17871	1.08872	1.01141	1320	1550	2010	1700	1.17424	1.52273	1.28788	0	0	0	0	N/A	N/A	N/A
gYYSPYSVSGSGStAGSR	PLEC,	XP_005251033.1,	530389143,	plectin	T14,	T4628,	SVSGSGStAGSRTGS,	1.17647	1.01961	1.21569	10200	12000	10400	12400	1.17647	1.01961	1.21569	0	0	0	0	N/A	N/A	N/A	0	0	0	0	N/A	N/A	N/A
lEPTAPALsPR	AJUBA,	NP_116265.1,	14249622,	ajuba LIM protein	S9,	S119,	EPTAPALsPRSSFAS,	1.17647	1.07843	1.08824	10200	12000	11000	11100	1.17647	1.07843	1.08824	0	0	0	0	N/A	N/A	N/A	0	0	0	0	N/A	N/A	N/A
aEsGPDLR	DSP,	NP_004406.2,	58530840,	desmoplakin	S3,	S22,	GRMIRAEsGPDLRYE,	1.17647	1.39496	1.06723	0	0	0	0	N/A	N/A	N/A	11900	14000	16600	12700	1.17647	1.39496	1.06723	0	0	0	0	N/A	N/A	N/A
tVFPGAVPVLPAsPPPK	EPS15L1,	XP_006722886.1,	578833445,	epidermal growth factor receptor pathway substrate 15-like 1	S13, | T1,	S229, | T217,	AVPVLPAsPPPKDSL, PPSKRKKtVFPGAVP,	1.17638	1.24272	1.23625	618	727	768	764	1.17638	1.24272	1.23625	0	0	0	0	N/A	N/A	N/A	0	0	0	0	N/A	N/A	N/A
RGTGQsDDSDIWDDTALIK	SMN2|| SMN1,	NP_059107.1|| NP_000335.1,	10937869|| 4507091,	survival of motor neuron 2, centromeric|| survival of motor neuron 1, telomeric	S6, || S6,	S28, || S28,	FRRGTGQsDDSDIWD, || FRRGTGQsDDSDIWD,	1.17617	1.63731	1.04145	0	0	0	0	N/A	N/A	N/A	1930	2270	3160	2010	1.17617	1.63731	1.04145	0	0	0	0	N/A	N/A	N/A
nLsFEIK	PTPN12,	NP_002826.3,	196114951,	protein tyrosine phosphatase, non-receptor type 12	S3,	S435,	KKLERNLsFEIKKVP,	1.17617	1.07048	0.798354	0	0	0	0	N/A	N/A	N/A	0	0	0	0	N/A	N/A	N/A	1930	2270	2430	1940	1.17617	1.07048	0.798354
sTIGVMVTAsHNPEEDNGVK	PGM3,	XP_006715567.1,	578812808,	phosphoglucomutase 3	S1, S10,	S83, S92,	LRSKQTKsTIGVMVT, IGVMVTAsHNPEEDN,	1.17575	1.50817	0.998638	0	0	0	0	N/A	N/A	N/A	7340	8630	11070	7330	1.17575	1.50817	0.998638	0	0	0	0	N/A	N/A	N/A
sPVDLR	PRPF4B,	NP_003904.3,	89276756,	pre-mRNA processing factor 4B	S1,	S294,	DRGKKSRsPVDLRGK,	1.17568	1.15541	1.17568	14800	17400	17100	17400	1.17568	1.15541	1.17568	0	0	0	0	N/A	N/A	N/A	0	0	0	0	N/A	N/A	N/A
RPsLQR	HECTD1|| FAM110B,	NP_056197.3|| XP_005251383.1,	612339310|| 530388614,	HECT domain containing E3 ubiquitin protein ligase 1|| family with sequence similarity 110, member B	S3, || S3,	S1711, || S255,	VMILRRPsLQRRAGS, || CGVSRRPsLQRSKSD,	1.17568	1.24324	0.763514	0	0	0	0	N/A	N/A	N/A	4440	5220	5520	3390	1.17568	1.24324	0.763514	0	0	0	0	N/A	N/A	N/A
lNQPGtPTR	MAP2K2,	NP_109587.1,	13489054,	mitogen-activated protein kinase kinase 2	T6,	T394,	LRLNQPGtPTRTA-,	1.17538	1.17447	0.858406	97000	94400	100000	92900	0.973196	1.03093	0.957732	14400	18700	19700	13200	1.29861	1.36806	0.916667	17300	21700	24400	17100	1.25434	1.12442	0.70082
sAsPHR	RANBP2|| PPP1R9B|| PPP1R9A|| CEACAM3,	XP_005264059.1|| NP_115984.3|| NP_001159632.1|| NP_001806.2,	530368768|| 140972063|| 261244900|| 121114300,	RAN binding protein 2|| protein phosphatase 1, regulatory subunit 9B|| protein phosphatase 1, regulatory subunit 9A|| carcinoembryonic antigen-related cell adhesion molecule 3	S1, S3, || S1, S3, || S1, S3, || S1, S3,	S835, S837, || S15, S17, || S15, S17, || S5, S7,	LKLNSSNsASPHRWP, LNSSNSAsPHRWPTE, || GPGGPLRsASPHRSA, GGPLRSAsPHRSAYE, || GERTTLRsASPHRNA, RTTLRSAsPHRNAYR, || -MGPPsASPHREC, -MGPPSAsPHRECIP,	1.17502	1.14536	1.08521	23940	28130	27420	25980	1.17502	1.14536	1.08521	0	0	0	0	N/A	N/A	N/A	0	0	0	0	N/A	N/A	N/A
QSHSSsSPHPK	SRRM2,	XP_006720935.1,	578828051,	serine/arginine repetitive matrix 2	S6,	S838,	SRQSHSSsSPHPKVK,	1.1749	1.23954	1.12548	26300	30900	32600	29600	1.1749	1.23954	1.12548	0	0	0	0	N/A	N/A	N/A	0	0	0	0	N/A	N/A	N/A
tLsSSAQEDIIR	SH2D4A,	NP_001167630.1,	292658783,	SH2 domain containing 4A	S3, | T1,	S315, | T313,	QGVVRTLsSSAQEDI, RNQGVVRtLSSSAQE,	1.17464	1.41009	1.47477	7730	9080	10900	11400	1.17464	1.41009	1.47477	0	0	0	0	N/A	N/A	N/A	0	0	0	0	N/A	N/A	N/A
nKPGPNIEsGNEDDDASFK	EIF5B,	NP_056988.3,	84043963,	eukaryotic translation initiation factor 5B	S9,	S214,	KPGPNIEsGNEDDDA,	1.17414	1.37995	0.920844	0	0	0	0	N/A	N/A	N/A	3790	4450	5230	3490	1.17414	1.37995	0.920844	0	0	0	0	N/A	N/A	N/A
gATsPGQK	WDR43,	NP_055946.1,	157743245,	WD repeat domain 43	S4,	S590,	EKTKGATsPGQKAKL,	1.17405	1.4731	0.811709	0	0	0	0	N/A	N/A	N/A	63200	74200	93100	51300	1.17405	1.4731	0.811709	0	0	0	0	N/A	N/A	N/A
gEPNVSyICSR	GSK3B|| GSK3A,	NP_002084.2|| NP_063937.2,	21361340|| 49574532,	glycogen synthase kinase 3 beta|| glycogen synthase kinase 3 alpha	Y7, || Y7,	Y216, || Y279,	RGEPNVSyICSRYYR, || RGEPNVSyICSRYYR,	1.17375	1.27051	1.07663	17100	22100	20000	20000	1.2924	1.16959	1.16959	4900	5170	6720	4820	1.0551	1.37143	0.983673	0	0	0	0	N/A	N/A	N/A
aPsDSSLGtPSDGRPELR	TRIP10,	XP_006723003.1,	578833732,	thyroid hormone receptor interactor 10	S3, | T9,	S296, | T302,	QPMNRAPsDSSLGTP, PSDSSLGtPSDGRPE,	1.17354	1.33855	0.901849	0	0	0	0	N/A	N/A	N/A	7030	8250	9410	6340	1.17354	1.33855	0.901849	0	0	0	0	N/A	N/A	N/A
sGsAHGSGK	TRA2B,	NP_004584.1,	4759098,	transformer 2 beta homolog (Drosophila)	S1, S3,	S20, S22,	ESRSASRsGSAHGSG, RSASRSGsAHGSGKS,	1.17327	1.41238	1.07564	82800	113000	121000	98000	1.36473	1.46135	1.18357	39020	38310	53200	37760	0.981804	1.3634	0.967709	0	0	0	0	N/A	N/A	N/A
aEEKsPISINVK	CCNL1,	NP_064703.1,	9945320,	cyclin L1	S5,	S352,	EVKAEEKsPISINVK,	1.1731	1.30877	1.09161	15800	21000	18400	19100	1.32911	1.16456	1.20886	11700	11900	17000	11400	1.01709	1.45299	0.974359	0	0	0	0	N/A	N/A	N/A
QNsSSSDSGGSIVR	EPS8,	XP_005253396.1,	530399079,	epidermal growth factor receptor pathway substrate 8	S3,	S670,	ANITRQNsSSSDSGG,	1.17292	1.18335	0.889268	9140	10500	9520	10200	1.1488	1.04158	1.11597	4060	4860	5380	2690	1.19704	1.32512	0.662562	0	0	0	0	N/A	N/A	N/A
lGASNsPGQPNSVK	RBM25,	NP_067062.1,	55741709,	RNA binding motif protein 25	S6,	S677,	LKLGASNsPGQPNSV,	1.17266	1.25193	0.884578	114700	141100	124700	120900	1.23017	1.08718	1.05405	39520	47800	52900	36840	1.20951	1.33856	0.932186	28100	30300	40300	26900	1.07829	1.33003	0.667494
RLsDK	WDR81|| TMPRSS7|| MROH2B|| MLLT10|| LRRC29|| HNRNPU|| EIF4ENIF1,	NP_001157281.1|| XP_006713677.1|| NP_775760.3|| XP_005252663.1|| NP_001004055.1|| NP_114032.2|| XP_006724344.1,	255759952|| 578807344|| 154240671|| 530392473|| 51873034|| 74136883|| 578837305,	WD repeat domain 81|| transmembrane protease, serine 7|| maestro heat-like repeat family member 2B|| myeloid/lymphoid or mixed-lineage leukemia (trithorax homolog, Drosophila); translocated to, 10|| leucine rich repeat containing 29|| heterogeneous nuclear ribonucleoprotein U (scaffold attachment factor A)|| eukaryotic translation initiation factor 4E nuclear import factor 1	S3, || S3, || S3, || S3, || S3, || S3, || S3,	S1109, || S341, || S183, || S1073, || S140, || S26, || S214,	AVSLGRLsDKSSTSE, || LQCSSRLsDKPLLAE, || RLDANRLsDKIFMLF, || SQKVARLsDKTGPVA, || LSHCSRLsDKGWAQA, || ELKKRRLsDKGLKAE, || FEKDHRLsDKDLRDL,	1.17248	1.25352	0.640449	0	0	0	0	N/A	N/A	N/A	0	0	0	0	N/A	N/A	N/A	5450	6390	8010	5130	1.17248	1.25352	0.640449
KKEEPSQNDIsPK	DDX21,	NP_004719.2,	50659095,	DEAD (Asp-Glu-Ala-Asp) box helicase 21	S11,	S89,	EPSQNDIsPKTKSLR,	1.1723	1.48649	0.681419	0	0	0	0	N/A	N/A	N/A	29600	34700	44000	20170	1.1723	1.48649	0.681419	0	0	0	0	N/A	N/A	N/A
gSEtPGATPGSK	SF3B1,	NP_036565.2,	54112117,	splicing factor 3b, subunit 1, 155kDa	T4,	T244,	GRAKGSEtPGATPGS,	1.17204	1.17204	1.19355	18600	21800	21800	22200	1.17204	1.17204	1.19355	0	0	0	0	N/A	N/A	N/A	0	0	0	0	N/A	N/A	N/A
sYsPAHNR	THRAP3,	NP_005110.2,	167234419,	thyroid hormone receptor associated protein 3	S1, S3,	S53, S55,	SSRSRSRsYSPAHNR, RSRSRSYsPAHNRER,	1.17197	1.23532	1.06504	24600	30100	25700	27800	1.22358	1.04472	1.13008	10800	12100	15400	10800	1.12037	1.42593	1	0	0	0	0	N/A	N/A	N/A
sLsDSESDDSK	CBX3,	XP_005249668.1,	530384472,	chromobox homolog 3	S1, S3,	S93, S95,	KDGTKRKsLSDSESD, GTKRKSLsDSESDDS,	1.1716	1.22659	1.07735	17700	23900	20700	23200	1.35028	1.16949	1.31073	14100	14000	18100	11900	0.992908	1.28369	0.843972	0	0	0	0	N/A	N/A	N/A
RNsLTGEEGQLAR	SGPP1,	NP_110418.1,	13540569,	sphingosine-1-phosphate phosphatase 1	S3,	S112,	AGALRRNsLTGEEGQ,	1.17151	1.2377	1.00088	25800	28200	29200	27200	1.09302	1.13178	1.05426	8760	10950	11770	8300	1.25	1.34361	0.947489	0	0	0	0	N/A	N/A	N/A
aHtPTPGIYMGRPTHSGGGGGGGGGGGGGGGGR	TRA2A,	NP_037425.1,	9558733,	transformer 2 alpha homolog (Drosophila)	T3,	T202,	SITKRAHtPTPGIYM,	1.17137	1.15493	0.996653	5700	6200	4430	5780	1.08772	0.777193	1.01404	15920	19980	24400	15590	1.25503	1.53266	0.979271	0	0	0	0	N/A	N/A	N/A
gGRtPPQQGGR	CCDC9,	XP_006723198.1,	578834257,	coiled-coil domain containing 9	T4,	T95,	GASKGGRtPPQQGGR,	1.17123	1.0274	1.0137	14600	17100	15000	14800	1.17123	1.0274	1.0137	0	0	0	0	N/A	N/A	N/A	0	0	0	0	N/A	N/A	N/A
QGSFtIEKPSPNIPIELIPHINK	CEP170,	XP_006725037.1,	578839369,	centrosomal protein 170kDa	T5,	T902,	LVRQGSFtIEKPSPN,	1.17117	1.36036	0.963964	0	0	0	0	N/A	N/A	N/A	1110	1300	1510	1070	1.17117	1.36036	0.963964	0	0	0	0	N/A	N/A	N/A
sTFREEsPLR	BCLAF1,	NP_055554.1,	7661958,	BCL2-associated transcription factor 1	S1, S7,	S525, S531,	NLDAREKsTFREESP, KSTFREEsPLRIKMI,	1.17075	1.35076	0.829057	0	0	0	0	N/A	N/A	N/A	10700	12300	14800	9960	1.14953	1.38318	0.930841	2240	2670	3520	2560	1.19196	1.31835	0.727273
CRsPGMLEPLGSSR	SRRM2,	XP_006720935.1,	578828051,	serine/arginine repetitive matrix 2	S3,	S2132,	TPLDRCRsPGMLEPL,	1.1707	1.50318	1.10446	0	0	0	0	N/A	N/A	N/A	7850	9190	11800	8670	1.1707	1.50318	1.10446	0	0	0	0	N/A	N/A	N/A
vFIDQNLsPGK	TFDP1,	NP_009042.1,	6005900,	transcription factor Dp-1	S8,	S23,	VFIDQNLsPGKGVVS,	1.17037	1.20741	1.15556	1350	1580	1630	1560	1.17037	1.20741	1.15556	0	0	0	0	N/A	N/A	N/A	0	0	0	0	N/A	N/A	N/A
tCFsPNR	EIF3F,	NP_003745.1,	4503519,	eukaryotic translation initiation factor 3, subunit F	S4, | T1,	S258, | T255,	LIMKTCFsPNRVIGL, GVDLIMKtCFSPNRV,	1.17037	1.28148	0.977778	0	0	0	0	N/A	N/A	N/A	13500	15800	17300	13200	1.17037	1.28148	0.977778	0	0	0	0	N/A	N/A	N/A
RNsSEER	GLYR1,	XP_005255694.2,	578828307,	glyoxylate reductase 1 homolog (Arabidopsis)	S3,	S135,	DDKNRRNsSEERSRP,	1.17016	1.03329	1.20838	8110	9490	8380	9800	1.17016	1.03329	1.20838	0	0	0	0	N/A	N/A	N/A	0	0	0	0	N/A	N/A	N/A
sPSPAPPPR	SRRM1,	XP_005245774.1,	530360783,	serine/arginine repetitive matrix 1	S1,	S574,	PPTRRRRsPSPAPPP,	1.17014	1.02778	0.993056	28800	33700	29600	28600	1.17014	1.02778	0.993056	0	0	0	0	N/A	N/A	N/A	0	0	0	0	N/A	N/A	N/A
sNTAGSQsQVETEA	FKBP4,	NP_002005.1,	4503729,	FK506 binding protein 4, 59kDa	S1, S8,	S446, S453,	EMKEEQKsNTAGSQS, SNTAGSQsQVETE-,	1.17001	1.72373	0.920897	0	0	0	0	N/A	N/A	N/A	847	991	1460	780	1.17001	1.72373	0.920897	0	0	0	0	N/A	N/A	N/A
sPPREGSQGELTPANSQSR	GPS1,	XP_005256407.1,	530413484,	G protein pathway suppressor 1	S1,	S562,	CSLSPLQsPPREGSQ,	1.16995	1.47537	1.16749	0	0	0	0	N/A	N/A	N/A	4060	4750	5990	4740	1.16995	1.47537	1.16749	0	0	0	0	N/A	N/A	N/A
sAsPDGGPR	GIGYF1,	NP_072096.2,	92087055,	GRB10 interacting GYF protein 1	S1, S3,	S228, S230,	RDGDRWRsASPDGGP, GDRWRSAsPDGGPRS,	1.16924	1.18623	0.951925	69900	87300	70200	67700	1.24893	1.00429	0.968526	20100	21900	27500	18800	1.08955	1.36816	0.935323	0	0	0	0	N/A	N/A	N/A
yGMGTsVER	PDHA1,	NP_001166925.1,	291084742,	pyruvate dehydrogenase (lipoamide) alpha 1	Y1, | S6,	Y265, | S270,	FICENNRyGMGTSVE, NRYGMGTsVERAAAS,	1.16883	0.95671	1	23100	27000	22100	23100	1.16883	0.95671	1	0	0	0	0	N/A	N/A	N/A	0	0	0	0	N/A	N/A	N/A
sLsPGGAALGYR	RBM15,	NP_073605.4,	47933339,	RNA binding motif protein 15	S1, S3,	S292, S294,	GGGGGQRsLSPGGAA, GGGQRSLsPGGAALG,	1.16869	1.68688	1.06284	0	0	0	0	N/A	N/A	N/A	9070	10600	15300	9640	1.16869	1.68688	1.06284	0	0	0	0	N/A	N/A	N/A
QRsPIALPVK	PNISR,	XP_005266969.1,	530383558,	PNN-interacting serine/arginine-rich protein	S3,	S274,	SFRDRQRsPIALPVK,	1.16864	1.26965	1.12006	20660	29100	27500	29300	1.40852	1.33107	1.4182	3650	3390	4410	3000	0.928767	1.20822	0.821918	0	0	0	0	N/A	N/A	N/A
sFSIsPVR	SON,	XP_006724106.1,	578836653,	SON DNA binding protein	S1, S5,	S2009, S2013,	RSVVRRRsFSISPVR, RRRSFSIsPVRLRRS,	1.16853	1.07311	1.02478	8070	9430	8660	8270	1.16853	1.07311	1.02478	0	0	0	0	N/A	N/A	N/A	0	0	0	0	N/A	N/A	N/A
vQEHEDsGDsEVENEAK	UTP18,	NP_057085.2,	118344456,	UTP18 small subunit (SSU) processome component homolog (yeast)	S7, S10,	S121, S124,	RVQEHEDsGDSEVEN, EHEDSGDsEVENEAK,	1.16851	1.3011	0.98895	0	0	0	0	N/A	N/A	N/A	3620	4230	4710	3580	1.16851	1.3011	0.98895	0	0	0	0	N/A	N/A	N/A
tIsQSSSLK	AFF4,	NP_055238.1,	7656879,	AF4/FMR2 family, member 4	S3, | T1,	S836, | T834,	GSRKRTIsQSSSLKS, EHGSRKRtISQSSSL,	1.16744	1.11163	1.20465	21500	25100	23900	25900	1.16744	1.11163	1.20465	0	0	0	0	N/A	N/A	N/A	0	0	0	0	N/A	N/A	N/A
asLGSLEGEAEAEASSPK	AHNAK,	NP_001611.1,	61743954,	AHNAK nucleoprotein	S2,	S5749,	DLKSSKAsLGSLEGE,	1.16738	1.65951	1.07153	0	0	0	0	N/A	N/A	N/A	699	816	1160	749	1.16738	1.65951	1.07153	0	0	0	0	N/A	N/A	N/A
fsPGAPGGSGSQPNQK	ZYX,	XP_005250109.1,	530387121,	zyxin	S2,	S341,	TPVASKFsPGAPGGS,	1.16708	1.12522	0.876629	0	0	0	0	N/A	N/A	N/A	4540	5360	5770	4100	1.18062	1.27093	0.903084	2540	2930	2870	2440	1.15354	0.979522	0.850174
tLTDEVNsPDSDRR	SMARCC2,	XP_005269158.1,	530400731,	SWI/SNF related, matrix associated, actin dependent regulator of chromatin, subfamily c, member 2	S8, | T1,	S283, | T276,	TLTDEVNsPDSDRRD, RKKISAKtLTDEVNS,	1.16667	1.46667	0.819167	0	0	0	0	N/A	N/A	N/A	12000	14000	17600	9830	1.16667	1.46667	0.819167	0	0	0	0	N/A	N/A	N/A
sPAGPAATPAQAQAAStPR	TCOF1,	XP_005268559.1,	530380665,	Treacher Collins-Franceschetti syndrome 1	S1, | T17,	S1004, | T1020,	IFVDPNRsPAGPAAT, AQAQAAStPRKARAS,	1.16636	1.0648	1.01368	9780	12700	11400	10200	1.29857	1.16564	1.04294	0	0	0	0	N/A	N/A	N/A	3220	3330	3210	3160	1.03416	0.963964	0.984424
sPGHMVILDQTK	SLTM,	XP_006720748.1,	578827402,	SAFB-like, transcription modulator	S1,	S669,	KKRISSKsPGHMVIL,	1.1663	1.33711	1.22532	11900	16900	16700	18100	1.42017	1.40336	1.52101	12220	11150	15530	11360	0.912439	1.27087	0.929624	0	0	0	0	N/A	N/A	N/A
yWGPAsPTHK	EPS8L2,	XP_006718338.1,	578820687,	EPS8-like 2	Y1, | S6,	Y565, | S570,	FEQAGQKyWGPASPT, QKYWGPAsPTHKLPP,	1.16621	1.22186	0.977476	12000	14900	12200	12100	1.24167	1.01667	1.00833	5620	6130	8020	5320	1.09075	1.42705	0.946619	0	0	0	0	N/A	N/A	N/A
lSPsPTSQR	LMNA,	NP_733821.1,	27436946,	lamin A/C	S4,	S392,	ERLRLSPsPTSQRSR,	1.16612	1.23888	1.06981	537000	611000	535000	607000	1.1378	0.996276	1.13035	108000	129000	160000	109000	1.19444	1.48148	1.00926	0	0	0	0	N/A	N/A	N/A
lPSsPVYEDAASFK	CTTN,	NP_001171669.1,	296080746,	cortactin	S4,	S381,	TEERLPSsPVYEDAA,	1.16607	1.25167	1.17574	812	1240	1080	1200	1.52709	1.33005	1.47783	2770	2230	3250	2420	0.805054	1.17329	0.873646	0	0	0	0	N/A	N/A	N/A
sFTPDHVVYAR	PTRF,	NP_036364.2,	42734430,	polymerase I and transcript release factor	S1,	S300,	SRDKLRKsFTPDHVV,	1.16606	1.24128	1.24037	10900	12710	13530	13520	1.16606	1.24128	1.24037	0	0	0	0	N/A	N/A	N/A	0	0	0	0	N/A	N/A	N/A
yRsPYSGPK	RBM39,	NP_909122.1,	35493811,	RNA binding motif protein 39	Y1, | S3,	Y95, | S97,	DRRFRGRyRSPYSGP, RFRGRYRsPYSGPKF,	1.16594	1.50655	0.855895	0	0	0	0	N/A	N/A	N/A	22900	26700	34500	19600	1.16594	1.50655	0.855895	0	0	0	0	N/A	N/A	N/A
lGsFGSITR	FLNC,	NP_001449.3,	116805322,	filamin C, gamma	S3,	S2233,	LGRERLGsFGSITRQ,	1.16575	1.41799	0.639572	10700	11900	14600	8420	1.11215	1.36449	0.786916	5790	7060	8520	2850	1.21934	1.4715	0.492228	0	0	0	0	N/A	N/A	N/A
sQsIEQESQEK	PRPF38B,	NP_060531.2,	166235169,	pre-mRNA processing factor 38B	S1, S3,	S527, S529,	DKHDRRRsQSIEQES, HDRRRSQsIEQESQE,	1.16547	1.53058	0.857914	0	0	0	0	N/A	N/A	N/A	5560	6480	8510	4770	1.16547	1.53058	0.857914	0	0	0	0	N/A	N/A	N/A
gPPQsPVFEGVYNNSR	ATXN2L,	XP_005255120.1,	530407505,	ataxin 2-like	S5,	S111,	TGKGPPQsPVFEGVY,	1.16518	1.20381	0.958519	22605	25861	24110	23823	1.14404	1.06658	1.05388	11760	13460	18150	11390	1.14456	1.54337	0.968537	1121	1353	1355	1156	1.20696	1.00148	0.853137
aAsLTEDRDR	EIF4G1,	NP_001181876.1,	302699247,	eukaryotic translation initiation factor 4 gamma, 1	S3,	S1216,	EGLRKAAsLTEDRDR,	1.1648	1.2143	1.11634	13900	17400	15400	16000	1.2518	1.10791	1.15108	5270	5680	6960	5700	1.0778	1.32068	1.08159	0	0	0	0	N/A	N/A	N/A
sRsDIDVNAAASAK	CLASP1,	NP_056097.1,	31563537,	cytoplasmic linker associated protein 1	S1, S3,	S598, S600,	TTGSLQRsRSDIDVN, GSLQRSRsDIDVNAA,	1.16452	1.24938	1.12496	23000	26500	27900	30000	1.15217	1.21304	1.30435	14700	17300	18900	13900	1.17687	1.28571	0.945578	0	0	0	0	N/A	N/A	N/A
aGAGMITQHSSNAsPINR	SLTM,	XP_006720748.1,	578827402,	SAFB-like, transcription modulator	S14,	S1118,	TQHSSNAsPINRIVQ,	1.16359	1.17747	1.17613	17800	22900	20400	21800	1.28652	1.14607	1.22472	5410	5630	6540	6100	1.04067	1.20887	1.12754	0	0	0	0	N/A	N/A	N/A
RGNDPLTSsPGR	MCM2,	NP_004517.2,	33356547,	minichromosome maintenance complex component 2	S9,	S27,	GNDPLTSsPGRSSRR,	1.16334	1.36328	1.02404	40600	41600	47000	44100	1.02463	1.15764	1.08621	6820	8880	10700	6560	1.30205	1.56891	0.961877	0	0	0	0	N/A	N/A	N/A
KAAsLTEDRDR	EIF4G1,	NP_001181876.1,	302699247,	eukaryotic translation initiation factor 4 gamma, 1	S4,	S1216,	EGLRKAAsLTEDRDR,	1.16327	1.45578	1.09524	0	0	0	0	N/A	N/A	N/A	14700	17100	21400	16100	1.16327	1.45578	1.09524	0	0	0	0	N/A	N/A	N/A
hsPQQPSNGSLR	TJP1,	NP_001287954.1,	666335569,	tight junction protein 1	S2,	S396,	PSDHSRHsPQQPSNG,	1.16306	1.3758	1.00637	0	0	0	0	N/A	N/A	N/A	7850	9130	10800	7900	1.16306	1.3758	1.00637	0	0	0	0	N/A	N/A	N/A
sGSsQELDVKPSASPQER	SRRM2,	XP_006720935.1,	578828051,	serine/arginine repetitive matrix 2	S1, S4,	S1539, S1542,	PLGQRSRsGSSQELD, QRSRSGSsQELDVKP,	1.16302	1.3674	1.06326	0	0	0	0	N/A	N/A	N/A	4110	4780	5620	4370	1.16302	1.3674	1.06326	0	0	0	0	N/A	N/A	N/A
sVGGSGGGsFGDNLVTR	LMNA,	NP_733821.1,	27436946,	lamin A/C	S1, S9,	S628, S636,	TVTRSYRsVGGSGGG, VGGSGGGsFGDNLVT,	1.16279	1.00622	1.12136	16020	18600	15780	22310	1.16105	0.985019	1.39263	5470	6370	5620	4650	1.16453	1.02742	0.850091	0	0	0	0	N/A	N/A	N/A
gSAsPHK	CXXC1,	NP_001095124.1,	156142182,	CXXC finger protein 1	S4,	S138,	MLARGSAsPHKSSPQ,	1.16279	1.31177	0.954605	26400	32000	31900	25300	1.21212	1.20833	0.958333	8550	9520	12100	8130	1.11345	1.4152	0.950877	0	0	0	0	N/A	N/A	N/A
RLsQPESAEK	ACIN1,	NP_055792.1,	7662238,	apoptotic chromatin condensation inducer 1	S3,	S710,	SVQARRLsQPESAEK,	1.16275	1.33764	1.26306	134800	156800	140700	176300	1.1632	1.04377	1.30786	23230	27000	37900	28300	1.16229	1.63151	1.21825	0	0	0	0	N/A	N/A	N/A
KVVVsPTK	NCL,	NP_005372.2,	55956788,	nucleolin	S5,	S67,	SAKKVVVsPTKKVAV,	1.16272	1.09812	0.803613	51200	61200	53800	55200	1.19531	1.05078	1.07812	0	0	0	0	N/A	N/A	N/A	14600	16500	18900	10000	1.13014	1.14545	0.529101
vGsLDNVGHLPAGGAVK	MAP4,	XP_006713203.1,	578806067,	microtubule-associated protein 4	S3,	S2273,	KAQAKVGsLDNVGHL,	1.16226	1.10627	0.699803	9340	11900	9520	7900	1.27409	1.01927	0.845824	11900	12500	14200	6590	1.05042	1.19328	0.553782	0	0	0	0	N/A	N/A	N/A
fKAEAPLPsPK	AHNAK,	NP_001611.1,	61743954,	AHNAK nucleoprotein	S9,	S5110,	KAEAPLPsPKLEGEL,	1.16209	1.1145	0.889019	20260	24670	19180	20100	1.21767	0.946693	0.992103	9670	10700	12400	7600	1.10651	1.28232	0.785936	0	0	0	0	N/A	N/A	N/A
KSsSYSSSSTTVK	F2RL1,	NP_005233.3,	34577052,	coagulation factor II (thrombin) receptor-like 1	S3,	S384,	KKHSRKSsSYSSSST,	1.16201	1.0838	1.2905	17900	20800	19400	23100	1.16201	1.0838	1.2905	0	0	0	0	N/A	N/A	N/A	0	0	0	0	N/A	N/A	N/A
tSsGTSLSAMHSSGSSGK	TP53BP1,	NP_001135452.1,	213972636,	tumor protein p53 binding protein 1	S3, | T1,	S1322, | T1320,	SSLHRTSsGTSLSAM, KASSLHRtSSGTSLS,	1.16133	1.52369	1.38284	0	0	0	0	N/A	N/A	N/A	7810	9070	11900	10800	1.16133	1.52369	1.38284	0	0	0	0	N/A	N/A	N/A
gRLsPVPVPR	RALY,	XP_006723807.1,	578835869,	RALY heterogeneous nuclear ribonucleoprotein	S4,	S135,	FDYRGRLsPVPVPRA,	1.16092	1.11622	0.916707	76800	89600	78100	79300	1.16667	1.01693	1.03255	11600	13400	14100	9290	1.15517	1.21552	0.800862	0	0	0	0	N/A	N/A	N/A
RLsTSPDVIQGHQPR	UBE2J1,	NP_057105.2,	37577122,	ubiquitin-conjugating enzyme E2, J1	S3,	S266,	QQSQRRLsTSPDVIQ,	1.16081	1.07561	1.11821	9390	10900	10100	10500	1.16081	1.07561	1.11821	0	0	0	0	N/A	N/A	N/A	0	0	0	0	N/A	N/A	N/A
RIDIsPSTFR	THRAP3,	NP_005110.2,	167234419,	thyroid hormone receptor associated protein 3	S5,	S682,	IHRRIDIsPSTFRKH,	1.16041	1.19748	0.969897	4390	4940	4170	4420	1.12528	0.949886	1.00683	2685	3210	3880	2505	1.19553	1.44507	0.932961	0	0	0	0	N/A	N/A	N/A
sPAVATSTAAPPPPSsPLPSK	UBAP2L,	XP_006711744.1,	578801851,	ubiquitin associated protein 2-like	S1, S16,	S450, S465,	EVFLQEKsPAVATST, AAPPPPSsPLPSKST,	1.16034	1.28527	0.902681	10020	11280	10450	9680	1.12575	1.04291	0.966068	2470	2840	3520	2490	1.1498	1.4251	1.0081	584	704	977	717	1.20548	1.38778	0.733879
gSQAQPDsPSAQLALIAASQSFLQPGGK	TLN1,	XP_006716915.1,	578816687,	talin 1	S8,	S979,	GSQAQPDsPSAQLAL,	1.16017	1.11688	1.22511	231	268	258	283	1.16017	1.11688	1.22511	0	0	0	0	N/A	N/A	N/A	0	0	0	0	N/A	N/A	N/A
lQQGAGLESPQGQPEPGAAsPQR	CCDC86,	NP_077003.1,	13129104,	coiled-coil domain containing 86	S20,	S91,	QPEPGAAsPQRQQDL,	1.16004	1.14005	0.996352	4230	4860	4310	5020	1.14894	1.01891	1.18676	2830	3120	3500	2530	1.10247	1.23675	0.893993	564	693	807	733	1.22872	1.1645	0.908302
eLVSSSSSGSDsDSEVDKK	SUB1,	NP_006704.3,	217330646,	SUB1 homolog (S. cerevisiae)	S12,	S17,	SSSSGSDsDSEVDKK,	1.15976	0.996055	1.13412	0	0	0	0	N/A	N/A	N/A	5070	5880	5050	5750	1.15976	0.996055	1.13412	0	0	0	0	N/A	N/A	N/A
vHNNsPDTSR	BUD13,	NP_116114.1,	14249338,	BUD13 homolog (S. cerevisiae)	S5,	S248,	PRRVHNNsPDTSRRT,	1.15971	1.34388	0.958273	0	0	0	0	N/A	N/A	N/A	6950	8060	9340	6660	1.15971	1.34388	0.958273	0	0	0	0	N/A	N/A	N/A
ssPQLDPLR	LSM14A,	XP_005277005.1,	530431097,	LSM14A, SCD6 homolog A (S. cerevisiae)	S1, S2,	S182, S183,	TQLSQGRsSPQLDPL, QLSQGRSsPQLDPLR,	1.15967	1.26878	1.19132	10100	14100	14400	14400	1.39604	1.42574	1.42574	0	0	0	0	N/A	N/A	N/A	3390	3130	3480	3330	0.923304	1.11182	0.956897
aQEQsPR	GLYR1,	XP_005255694.2,	578828307,	glyoxylate reductase 1 homolog (Arabidopsis)	S5,	S189,	LKRAQEQsPRKRGRP,	1.15921	1.34565	0.701987	36800	42000	39100	32800	1.1413	1.0625	0.891304	15700	18300	25700	11000	1.16561	1.63694	0.700637	20500	24000	32100	16500	1.17073	1.3375	0.514019
gLASPtAITPVASPICGK	SVIL,	XP_005252621.1,	530392389,	supervillin	T6,	T1347,	KKGLASPtAITPVAS,	1.15873	1.09524	1.1746	1260	1460	1380	1480	1.15873	1.09524	1.1746	0	0	0	0	N/A	N/A	N/A	0	0	0	0	N/A	N/A	N/A
gLAsPTAITPVASPICGK	SVIL,	XP_005252621.1,	530392389,	supervillin	S4,	S1345,	MVKKGLAsPTAITPV,	1.15873	1.09524	1.1746	1260	1460	1380	1480	1.15873	1.09524	1.1746	0	0	0	0	N/A	N/A	N/A	0	0	0	0	N/A	N/A	N/A
sMSENAVR	MFF,	NP_001263990.1,	457866833,	mitochondrial fission factor	S1,	S155,	GRLKRERsMSENAVR,	1.15847	1.4153	0.934426	0	0	0	0	N/A	N/A	N/A	18300	21200	25900	17100	1.15847	1.4153	0.934426	0	0	0	0	N/A	N/A	N/A
sTVTGERQsGDGQESTEPVENK	CASC3,	XP_005257220.1,	530411800,	cancer susceptibility candidate 3	S1, S9,	S140, S148,	EEKPDTKsTVTGERQ, TVTGERQsGDGQEST,	1.15843	1.5843	0.93314	0	0	0	0	N/A	N/A	N/A	6880	7970	10900	6420	1.15843	1.5843	0.93314	0	0	0	0	N/A	N/A	N/A
sGYSSPGsPGTPGSR	MAPT,	XP_006725679.1,	578841176,	microtubule-associated protein tau	S1, S8,	S616, S623,	PPKSGDRsGYSSPGS, SGYSSPGsPGTPGSR,	1.15784	1.14067	1.10746	10900	13900	10400	11800	1.27523	0.954128	1.08257	2720	2830	3610	3080	1.04044	1.32721	1.13235	0	0	0	0	N/A	N/A	N/A
gAGQQQsQEMMEVDRR	PPP1R7,	NP_002703.1,	4506013,	protein phosphatase 1, regulatory subunit 7	S7,	S12,	RGAGQQQsQEMMEVD,	1.15736	1.20474	0.888325	0	0	0	0	N/A	N/A	N/A	5910	6840	7120	5250	1.15736	1.20474	0.888325	0	0	0	0	N/A	N/A	N/A
aTsFEESER	ARHGAP29,	NP_004806.3,	134304853,	Rho GTPase activating protein 29	S3,	S949,	KIFERATsFEESERK,	1.15714	1.34762	0.757143	0	0	0	0	N/A	N/A	N/A	21000	24300	28300	15900	1.15714	1.34762	0.757143	0	0	0	0	N/A	N/A	N/A
dYDDMsPR	HNRNPK,	XP_005252017.1,	530391059,	heterogeneous nuclear ribonucleoprotein K	S6,	S284,	RRDYDDMsPRRGPPP,	1.15689	1.50887	0.9809	0	0	0	0	N/A	N/A	N/A	73300	84800	110600	71900	1.15689	1.50887	0.9809	0	0	0	0	N/A	N/A	N/A
hGsGPNIILTGDSSPGFSK	CRTC2,	XP_005245003.1,	530364273,	CREB regulated transcription coactivator 2	S3,	S618,	THCSRHGsGPNIILT,	1.15686	1.30065	1.0719	0	0	0	0	N/A	N/A	N/A	3060	3540	3980	3280	1.15686	1.30065	1.0719	0	0	0	0	N/A	N/A	N/A
eQStPPKsPQ	LARP4B,	XP_005252488.1,	530392116,	La ribonucleoprotein domain family, member 4B	S8, | T4,	S794, | T790,	EQSTPPKsP-, RLSREQStPPKSP-,	1.15666	1.15576	0.824219	0	0	0	0	N/A	N/A	N/A	0	0	0	0	N/A	N/A	N/A	3830	4430	5120	4220	1.15666	1.15576	0.824219
aVtPSSEAK	ATXN2,	NP_002964.3,	171543895,	ataxin 2	T3,	T741,	PASNRAVtPSSEAKD,	1.15596	1.35714	0.584795	0	0	0	0	N/A	N/A	N/A	0	0	0	0	N/A	N/A	N/A	10900	12600	17100	10000	1.15596	1.35714	0.584795
tPASTPVSGTPQAsPMIER	BAIAP2L1,	NP_061330.2,	32171238,	BAI1-associated protein 2-like 1	S14, | T1,	S261, | T248,	VSGTPQAsPMIERSN, NMIEEIKtPASTPVS,	1.15548	0.9947	0.95583	5660	6540	5630	5410	1.15548	0.9947	0.95583	0	0	0	0	N/A	N/A	N/A	0	0	0	0	N/A	N/A	N/A
lGAGGGsPEKSPSAQELK	STUB1,	NP_005852.2,	56181387,	STIP1 homology and U-box containing protein 1, E3 ubiquitin protein ligase	S7,	S19,	RLGAGGGsPEKSPSA,	1.15544	1.16835	0.866044	30000	32700	24800	26300	1.09	0.826667	0.876667	24900	30400	37600	21300	1.22088	1.51004	0.855422	0	0	0	0	N/A	N/A	N/A
RQsPLPPQKK	SET,	NP_001116293.1,	170763500,	SET nuclear proto-oncogene	S3,	S7,	-MAPKRQsPLPPQKK,	1.15538	0.948207	0.968127	25100	29000	23800	24300	1.15538	0.948207	0.968127	0	0	0	0	N/A	N/A	N/A	0	0	0	0	N/A	N/A	N/A
tGDLGIPPNPEDRsPsPEPIYNSEGK	SF1,	NP_001171501.1,	295842330,	splicing factor 1	S14, S16, | T1,	S205, S207, | T192,	PPNPEDRsPSPEPIY, NPEDRSPsPEPIYNS, DLTRKLRtGDLGIPP,	1.15515	1.26335	1.07091	4040	5110	4760	4480	1.26485	1.17822	1.10891	4620	4830	6230	4772	1.04545	1.34848	1.0329	0	0	0	0	N/A	N/A	N/A
QAHDLsPAAESSSTFSFSGR	SVIL,	XP_005252621.1,	530392389,	supervillin	S6,	S299,	TRQAHDLsPAAESSS,	1.15506	1.19034	1.07857	4970	6240	5370	5470	1.25553	1.08048	1.1006	5130	5410	6670	5420	1.05458	1.30019	1.05653	0	0	0	0	N/A	N/A	N/A
sGSAtPPAR	SLC9A3R2,	XP_005255759.1,	530409419,	solute carrier family 9, subfamily A (NHE3, cation proton antiporter 3), member 3 regulator 2	S1, | T5,	S163, | T167,	CAAVMARsGSATPPA, MARSGSAtPPARAPG,	1.15504	1.1938	0.899225	0	0	0	0	N/A	N/A	N/A	12900	14900	15400	11600	1.15504	1.1938	0.899225	0	0	0	0	N/A	N/A	N/A
sQsLPNSLDYTQTSDPGR	RMDN3,	NP_060615.1,	8922532,	regulator of microtubule dynamics 3	S1, S3,	S44, S46,	RTQRHGRsQSLPNSL, QRHGRSQsLPNSLDY,	1.15477	1.3059	1.16859	3420	3890	3970	4290	1.13743	1.16082	1.25439	4590	5380	6660	4970	1.17211	1.45098	1.08279	0	0	0	0	N/A	N/A	N/A
lPSGsGAASPTGSAVDIR	AHNAK,	NP_001611.1,	61743954,	AHNAK nucleoprotein	S5,	S212,	VIRLPSGsGAASPTG,	1.15436	1.18792	1.39597	0	0	0	0	N/A	N/A	N/A	1490	1720	1770	2080	1.15436	1.18792	1.39597	0	0	0	0	N/A	N/A	N/A
gPPDFSSDEEREPtPVLGSGAAAAGR	TMPO,	NP_003267.1,	4507555,	thymopoietin	T14,	T74,	SDEEREPtPVLGSGA,	1.15405	1.2138	0.964927	1140	1250	1110	990	1.09649	0.973684	0.868421	2930	3550	4260	3110	1.2116	1.45392	1.06143	0	0	0	0	N/A	N/A	N/A
QPPVsPGTALVGSQK	HMGA1,	XP_005249118.1,	530381903,	high mobility group AT-hook 1	S5,	S36,	PRKQPPVsPGTALVG,	1.15385	1.01578	1.06509	5070	5850	5150	5400	1.15385	1.01578	1.06509	0	0	0	0	N/A	N/A	N/A	0	0	0	0	N/A	N/A	N/A
sYTSDLQK	LMO7,	XP_006719874.1,	578824862,	LIM domain 7	S1,	S862,	KWKDRRKsYTSDLQK,	1.15361	1.0256	0.624096	33200	31400	26700	23800	0.945783	0.804217	0.716867	16600	22600	20700	8820	1.36145	1.24699	0.531325	0	0	0	0	N/A	N/A	N/A
tSsEDNLYLAVLR	PLEC,	XP_005251037.1,	530389151,	plectin	S3, | T1,	S21, | T19,	LGRKRTSsEDNLYLA, EGLGRKRtSSEDNLY,	1.15358	1.28067	1.29132	3072	3528	2935	3679	1.14844	0.955404	1.19759	7321	8483	11757	10140	1.15872	1.60593	1.38506	0	0	0	0	N/A	N/A	N/A
vQAYEEPSVASsPNGK	POP1,	NP_001139333.1,	225007652,	processing of precursor 1, ribonuclease P/MRP subunit (S. cerevisiae)	S12,	S730,	EEPSVASsPNGKESD,	1.15356	1.31461	1.04494	0	0	0	0	N/A	N/A	N/A	2670	3080	3510	2790	1.15356	1.31461	1.04494	0	0	0	0	N/A	N/A	N/A
hNGSLsPGLEAR	TNKS1BP1,	XP_005274419.1,	530397526,	tankyrase 1 binding protein 1, 182kDa	S6,	S1464,	LRHNGSLsPGLEARD,	1.15341	1.06818	1.06818	17600	20300	18800	18800	1.15341	1.06818	1.06818	0	0	0	0	N/A	N/A	N/A	0	0	0	0	N/A	N/A	N/A
tDSREDEIsPPPPNPVVK	PRKAR1A,	NP_001265362.1,	510025468,	protein kinase, cAMP-dependent, regulatory, type I, alpha	S9, | T1,	S83, | T75,	DSREDEIsPPPPNPV, LQKAGTRtDSREDEI,	1.15315	1.30631	0.918919	0	0	0	0	N/A	N/A	N/A	11100	12800	14500	10200	1.15315	1.30631	0.918919	0	0	0	0	N/A	N/A	N/A
sLYAsSPGGVYATR	VIM,	NP_003371.2,	62414289,	vimentin	S1, S5,	S51, S55,	LRPSTSRsLYASSPG, TSRSLYAsSPGGVYA,	1.1529	1.2631	0.69308	24300	24500	21100	23600	1.00823	0.868313	0.971193	0	0	0	0	N/A	N/A	N/A	4100	5320	8820	3660	1.29756	1.65789	0.414966
tGSYGALAEITASK	PPP1R12A,	XP_005268942.1,	530400275,	protein phosphatase 1, regulatory subunit 12A	T1,	T443,	WRLGLRKtGSYGALA,	1.15244	1.25	0.939024	0	0	0	0	N/A	N/A	N/A	1640	1890	2050	1540	1.15244	1.25	0.939024	0	0	0	0	N/A	N/A	N/A
gsPQQIDHAK	KHSRP,	XP_005259725.1,	530425477,	KH-type splicing regulatory protein	S2,	S480,	KLFIIRGsPQQIDHA,	1.15241	1.24046	1.13648	28300	37600	33600	35800	1.32862	1.18728	1.26502	12600	12300	16300	12700	0.97619	1.29365	1.00794	0	0	0	0	N/A	N/A	N/A
sLsPNHNTLQTLK	MYCBP2,	XP_006719842.1,	578824784,	MYC binding protein 2, E3 ubiquitin protein ligase	S1, S3,	S2906, S2908,	RSDSHSRsLSPNHNT, DSHSRSLsPNHNTLQ,	1.1523	1.67241	0.882184	0	0	0	0	N/A	N/A	N/A	3480	4010	5820	3070	1.1523	1.67241	0.882184	0	0	0	0	N/A	N/A	N/A
tEAQDLCRAsPEPPGPESSSR	TNKS1BP1,	XP_005274419.1,	530397526,	tankyrase 1 binding protein 1, 182kDa	S10, | T1,	S751, | T742,	AQDLCRAsPEPPGPE, AETTQARtEAQDLCR,	1.15229	1.44587	0.92844	0	0	0	0	N/A	N/A	N/A	5450	6280	7880	5060	1.15229	1.44587	0.92844	0	0	0	0	N/A	N/A	N/A
aVAGVMITAsHNR	PGM2L1,	NP_775853.2,	31377548,	phosphoglucomutase 2-like 1	S10,	S175,	AGVMITAsHNRKEDN,	1.15204	1.155	1.20525	22880	28720	27110	30550	1.25524	1.18488	1.33523	9830	10310	11060	10570	1.04883	1.12513	1.07528	0	0	0	0	N/A	N/A	N/A
eKtPELPEPSVK	SRRM1,	XP_005245774.1,	530360783,	serine/arginine repetitive matrix 1	T3,	T220,	APEKKEKtPELPEPS,	1.15177	1.22847	1.01636	13100	15000	12600	13700	1.14504	0.961832	1.0458	6120	7090	9150	6040	1.1585	1.4951	0.986928	0	0	0	0	N/A	N/A	N/A
ePAITSQNsPEAR	TCEA1,	NP_006747.1,	5803191,	transcription elongation factor A (SII), 1	S9,	S100,	PAITSQNsPEAREES,	1.15161	1.30505	1.10672	8430	11900	11300	11600	1.41163	1.34045	1.37604	7380	6580	9370	6180	0.891599	1.26965	0.837398	0	0	0	0	N/A	N/A	N/A
MALPPQEDATAsPPR	SRRM2,	XP_006720935.1,	578828051,	serine/arginine repetitive matrix 2	S12,	S1179,	PQEDATAsPPRQKDK,	1.15107	1.07215	1.09808	8870	10210	9510	9740	1.15107	1.07215	1.09808	0	0	0	0	N/A	N/A	N/A	0	0	0	0	N/A	N/A	N/A
RNsVERPAEPVAGAATPSLVEQQK	DIDO1,	NP_001180298.1,	301129170,	death inducer-obliterator 1	S3,	S1456,	CADVRRNsVERPAEP,	1.15099	1.09901	1.17574	4040	4650	4440	4750	1.15099	1.09901	1.17574	0	0	0	0	N/A	N/A	N/A	0	0	0	0	N/A	N/A	N/A
QSLPAsPR	MAP7D1,	NP_060537.3,	78042577,	MAP7 domain containing 1	S6,	S446,	KRQSLPAsPRARLSA,	1.15014	1.04816	1.07649	35300	40600	37000	38000	1.15014	1.04816	1.07649	0	0	0	0	N/A	N/A	N/A	0	0	0	0	N/A	N/A	N/A
lRLsPsPTSQR	LMNA,	NP_733821.1,	27436946,	lamin A/C	S4, S6,	S390, S392,	EEERLRLsPSPTSQR, ERLRLSPsPTSQRSR,	1.14973	1.20856	0.917112	0	0	0	0	N/A	N/A	N/A	3740	4300	4520	3430	1.14973	1.20856	0.917112	0	0	0	0	N/A	N/A	N/A
tNGHsPSQPR	PALM2-AKAP2|| AKAP2,	NP_009134.1|| NP_001185585.1,	6005709|| 310772255,	PALM2-AKAP2 readthrough|| A kinase (PRKA) anchor protein 2	S5, | T1, || S5, | T1,	S366, | T362, || S224, | T220,	AERTNGHsPSQPRDA, PMAEAERtNGHSPSQ, || AERTNGHsPSQPRDA, PMAEAERtNGHSPSQ,	1.14972	1.20732	0.848882	16500	18800	16000	14800	1.13939	0.969697	0.89697	17620	20440	25460	14110	1.16005	1.44495	0.800795	0	0	0	0	N/A	N/A	N/A
vGGsDEEASGIPSR	PPAN-P2RY11|| PPAN,	NP_001035754.1|| NP_064615.3,	99028871|| 47174861,	PPAN-P2RY11 readthrough|| peter pan homolog (Drosophila)	S4, || S4,	S359, || S359,	KKARVGGsDEEASGI, || KKARVGGsDEEASGI,	1.14959	1.26756	0.946347	11500	12000	11300	11500	1.04348	0.982609	1	8760	11000	13600	7820	1.25571	1.55251	0.892694	0	0	0	0	N/A	N/A	N/A
lTFDSSFsPNTGKK	VDAC1,	XP_005272132.1,	530380137,	voltage-dependent anion channel 1	S8,	S104,	LTFDSSFsPNTGKKN,	1.1495	1.04664	0.993158	17000	17600	16100	17300	1.03529	0.947059	1.01765	3830	4840	4390	3710	1.26371	1.14621	0.968668	0	0	0	0	N/A	N/A	N/A
RsPTLR	PRPF38A|| NRXN2|| MAMDC4|| LOC101930426|| CLPB,	NP_116253.2|| NP_055895.1|| NP_996803.2|| XP_005276106.1|| NP_110440.1,	24762236|| 14211536|| 119220585|| 530359602|| 13540606,	pre-mRNA processing factor 38A|| neurexin 2|| MAM domain containing 4|| double homeobox protein 4-like protein 4-like__|| ClpB caseinolytic peptidase B homolog (E. coli)	S2, || S2, || S2, || S2, || S2,	S226, || S1382, || S130, || S251, || S23,	DLDKPRRsPTLRYRR, || TTTRRGRsPTLRDST, || ASTAALRsPTLREAA, || TAPPEGRsPTLRLLG, || LLLRLLRsPTLRGHG,	1.14928	1.36871	0.93705	0	0	0	0	N/A	N/A	N/A	5560	6390	7610	5210	1.14928	1.36871	0.93705	0	0	0	0	N/A	N/A	N/A
aAPEASsPPAsPLQHLLPGK	FAM129B,	NP_073744.2,	51093863,	family with sequence similarity 129, member B	S7, S11,	S692, S696,	KAAPEASsPPASPLQ, EASSPPAsPLQHLLP,	1.14877	1.20763	1.14178	2041	2587	2234	2336	1.26752	1.09456	1.14454	12660	13040	16720	14420	1.03002	1.3207	1.13902	0	0	0	0	N/A	N/A	N/A
RPsQGPPAR	TNKS1BP1,	XP_005274419.1,	530397526,	tankyrase 1 binding protein 1, 182kDa	S3,	S1624,	AQTSRRPsQGPPARS,	1.14855	1.20214	1.05638	161100	204800	190300	205800	1.27126	1.18125	1.27747	0	0	0	0	N/A	N/A	N/A	27100	27800	34000	28400	1.02583	1.22302	0.835294
sLPAGDALYLSFNPPQPSR	ARHGEF2,	XP_005245644.1,	530365588,	Rho/Rac guanine nucleotide exchange factor (GEF) 2	S1,	S886,	PVDPRRRsLPAGDAL,	1.14816	1.3078	1.06658	881	963	1261	1058	1.09308	1.43133	1.20091	369	444	437	344	1.20325	1.18428	0.932249	0	0	0	0	N/A	N/A	N/A
aGsQGGR	ALYREF,	NP_005773.3,	238776833,	Aly/REF export factor	S3,	S41,	RGRGRAGsQGGRGGG,	1.14816	1.18851	0.693132	32100	35200	30300	29700	1.09657	0.943925	0.925234	0	0	0	0	N/A	N/A	N/A	7910	9490	13600	6270	1.19975	1.43309	0.461029
RSsPAQTR	FAF1|| C6orf136,	NP_008982.1|| NP_001154848.1,	5901948|| 238624195,	Fas (TNFRSF6) associated factor 1|| chromosome 6 open reading frame 136	S3, || S3,	S270, || S146,	LTVGRRSsPAQTREQ, || AAAPSRSsPAQTRPA,	1.14806	1.20277	1.10093	18100	22400	20100	22100	1.23757	1.1105	1.22099	8880	9400	11500	8710	1.05856	1.29505	0.980856	0	0	0	0	N/A	N/A	N/A
RsSPAQTR	FAF1|| C6orf136,	NP_008982.1|| NP_001154848.1,	5901948|| 238624195,	Fas (TNFRSF6) associated factor 1|| chromosome 6 open reading frame 136	S2, || S2,	S269, || S145,	RLTVGRRsSPAQTRE, || PAAAPSRsSPAQTRP,	1.14806	1.20277	1.10093	18100	22400	20100	22100	1.23757	1.1105	1.22099	8880	9400	11500	8710	1.05856	1.29505	0.980856	0	0	0	0	N/A	N/A	N/A
nSsPAPPQPAPGK	CDK12,	NP_057591.2,	157817023,	cyclin-dependent kinase 12	S3,	S1083,	TEPVKNSsPAPPQPA,	1.14761	1.2763	1.26863	7030	10400	9550	10900	1.47937	1.35846	1.5505	0	0	0	0	N/A	N/A	N/A	5430	4430	5290	5220	0.815838	1.19413	0.986767
sAsDTNLQK	UHRF1BP1L,	NP_055869.1,	55749644,	UHRF1 binding protein 1-like	S1, S3,	S951, S953,	KDPLLFKsASDTNLQ, PLLFKSAsDTNLQKG,	1.1475	1.1444	0.957959	71000	80300	74600	76300	1.13099	1.0507	1.07465	18900	22000	23400	15900	1.16402	1.2381	0.84127	0	0	0	0	N/A	N/A	N/A
gEFSAsPMLK	SRRM2,	XP_006720935.1,	578828051,	serine/arginine repetitive matrix 2	S6,	S1124,	DRGEFSAsPMLKSGM,	1.14744	1.40906	0.779869	0	0	0	0	N/A	N/A	N/A	8420	9260	11700	7660	1.09976	1.38955	0.909739	1640	1960	2800	1820	1.19512	1.42857	0.65
RPsASSPNNNTAAK	PHF2,	XP_005252108.1,	530391243,	PHD finger protein 2	S3,	S1057,	FLTQRRPsASSPNNN,	1.14706	1.36134	1.43697	23800	27300	32400	34200	1.14706	1.36134	1.43697	0	0	0	0	N/A	N/A	N/A	0	0	0	0	N/A	N/A	N/A
gNDPLTSsPGR	MCM2,	NP_004517.2,	33356547,	minichromosome maintenance complex component 2	S8,	S27,	GNDPLTSsPGRSSRR,	1.14702	1.24604	0.82232	200400	218000	190500	203700	1.08782	0.950599	1.01647	55800	66900	82100	49550	1.19892	1.47133	0.887993	33700	38900	51200	28800	1.1543	1.3162	0.5625
aQSPtPSLPASWK	SYNPO2,	NP_597734.2,	193083183,	synaptopodin 2	T5,	T904,	AARAQSPtPSLPASW,	1.14692	1.43602	0.796209	2110	2420	3030	1680	1.14692	1.43602	0.796209	0	0	0	0	N/A	N/A	N/A	0	0	0	0	N/A	N/A	N/A
RQsSPSCGPVAETSSIGNGDGISK	MAP4K5,	XP_006720076.1,	578825438,	mitogen-activated protein kinase kinase kinase kinase 5	S3,	S433,	PQILRRQsSPSCGPV,	1.14642	1.12773	0.697819	0	0	0	0	N/A	N/A	N/A	3210	3680	3620	2240	1.14642	1.12773	0.697819	0	0	0	0	N/A	N/A	N/A
aQsPTPSLPASWK	SYNPO2,	NP_597734.2,	193083183,	synaptopodin 2	S3,	S902,	AHAARAQsPTPSLPA,	1.14641	1.37647	0.704575	7650	8770	10530	5390	1.14641	1.37647	0.704575	0	0	0	0	N/A	N/A	N/A	0	0	0	0	N/A	N/A	N/A
KVQVAALQAsPPLDQDDR	TJP2,	XP_005252368.1,	530391778,	tight junction protein 2	S10,	S189,	QVAALQAsPPLDQDD,	1.14628	1.44947	0.864362	0	0	0	0	N/A	N/A	N/A	3760	4310	5450	3250	1.14628	1.44947	0.864362	0	0	0	0	N/A	N/A	N/A
aPsIHGGSGGR	KRT19,	NP_002267.2,	24234699,	keratin 19, type I	S3,	S35,	GVAFRAPsIHGGSGG,	1.14523	1.40028	0.931935	70300	73700	80700	68500	1.04836	1.14794	0.974395	19000	23600	31400	16900	1.24211	1.65263	0.889474	0	0	0	0	N/A	N/A	N/A
hsPTPQQSNR	SRRM1,	XP_005245774.1,	530360783,	serine/arginine repetitive matrix 1	S2,	S414,	PPPKTRHsPTPQQSN,	1.14514	1.05303	1.16097	23690	27550	21300	27100	1.16294	0.899114	1.14394	6910	7790	8340	8140	1.12735	1.20695	1.178	0	0	0	0	N/A	N/A	N/A
tPVQYSQQQNsPQK	MKI67,	NP_002408.3,	103472005,	marker of proliferation Ki-67	S11, | T1,	S357, | T347,	QYSQQQNsPQKHKNK, YEPAKMKtPVQYSQQ,	1.14505	1.34383	0.841376	11200	12700	11800	10600	1.13393	1.05357	0.946429	4400	5190	6570	4330	1.17955	1.49318	0.984091	2630	2950	4380	2600	1.12167	1.48475	0.593607
KNsTGSGHSAQELPTIR	URI1,	NP_003787.2,	19924159,	URI1, prefoldin-like chaperone	S3,	S372,	AKRKRKNsTGSGHSA,	1.14505	1.45047	0.784198	0	0	0	0	N/A	N/A	N/A	8480	9710	12300	6650	1.14505	1.45047	0.784198	0	0	0	0	N/A	N/A	N/A
vQAGPGsPR	CCDC137,	NP_954981.1,	40548332,	coiled-coil domain containing 137	S7,	S19,	RVQAGPGsPRRARGR,	1.14479	1.20043	0.879209	59000	66100	59800	59100	1.12034	1.01356	1.00169	13000	15400	18000	11700	1.18462	1.38462	0.9	17000	19200	23100	17000	1.12941	1.20312	0.735931
RGEsLDNLDSPR	LMO7,	XP_006719874.1,	578824862,	LIM domain 7	S4,	S1662,	GIMRRGEsLDNLDSP,	1.14439	1.2186	0.936533	16100	17900	17100	15100	1.1118	1.06211	0.937888	13730	16160	18880	12840	1.17698	1.37509	0.935178	0	0	0	0	N/A	N/A	N/A
REsPsPAPKPR	SRRM1,	XP_005245774.1,	530360783,	serine/arginine repetitive matrix 1	S3, S5,	S450, S452,	KGTEKREsPSPAPKP, TEKRESPsPAPKPRK,	1.14414	1.2973	0.847748	0	0	0	0	N/A	N/A	N/A	11100	12700	14400	9410	1.14414	1.2973	0.847748	0	0	0	0	N/A	N/A	N/A
aEAPLPsPK	AHNAK,	NP_001611.1,	61743954,	AHNAK nucleoprotein	S7,	S5110,	KAEAPLPsPKLEGEL,	1.14365	1.12664	0.974055	3570	5090	4420	4740	1.42577	1.2381	1.32773	9410	8720	10500	7660	0.926674	1.11583	0.814028	535	577	592	462	1.0785	1.026	0.780405
lDIPTGTtPQRK	KIF11,	NP_004514.2,	13699824,	kinesin family member 11	T8,	T926,	LDIPTGTtPQRKSYL,	1.14352	1.21354	1.34189	8570	9800	10400	11500	1.14352	1.21354	1.34189	0	0	0	0	N/A	N/A	N/A	0	0	0	0	N/A	N/A	N/A
RPAEATSSPTsPERPR	C1orf35,	NP_077295.1,	13236559,	chromosome 1 open reading frame 35	S11,	S220,	EATSSPTsPERPRHH,	1.14286	1.38996	0.976834	0	0	0	0	N/A	N/A	N/A	2590	2960	3600	2530	1.14286	1.38996	0.976834	0	0	0	0	N/A	N/A	N/A
sLQQLAEER	SPTAN1,	XP_006717308.1,	578817797,	spectrin, alpha, non-erythrocytic 1	S1,	S1229,	ELNERWRsLQQLAEE,	1.14261	1.33234	1.1789	7840	10600	11700	11500	1.35204	1.49235	1.46684	8530	7960	10000	7600	0.933177	1.17233	0.890973	0	0	0	0	N/A	N/A	N/A
gDTSHsPTPGK	CTTNBP2NL,	NP_061174.1,	24308179,	CTTNBP2 N-terminal like	S6,	S549,	PRGDTSHsPTPGKVS,	1.14251	1.55689	1.00359	0	0	0	0	N/A	N/A	N/A	8350	9540	13000	8380	1.14251	1.55689	1.00359	0	0	0	0	N/A	N/A	N/A
vTSSVPLPSGSTSsPGR	SNX17,	NP_055563.1,	7661890,	sorting nexin 17	S14,	S336,	LPSGSTSsPGRGRGE,	1.14228	0.965932	1.10822	4990	5700	4820	5530	1.14228	0.965932	1.10822	0	0	0	0	N/A	N/A	N/A	0	0	0	0	N/A	N/A	N/A
vTSSVPLPSGsTSSPGR	SNX17,	NP_055563.1,	7661890,	sorting nexin 17	S11,	S333,	SVPLPSGsTSSPGRG,	1.14228	0.965932	1.10822	4990	5700	4820	5530	1.14228	0.965932	1.10822	0	0	0	0	N/A	N/A	N/A	0	0	0	0	N/A	N/A	N/A
sVsPTFLNPSDENLK	AKAP11,	NP_057332.1,	7706457,	A kinase (PRKA) anchor protein 11	S1, S3,	S1240, S1242,	LNVQSQRsVSPTFLN, VQSQRSVsPTFLNPS,	1.14226	1.02092	1.01674	2390	2730	2440	2430	1.14226	1.02092	1.01674	0	0	0	0	N/A	N/A	N/A	0	0	0	0	N/A	N/A	N/A
eTPHsPPGGVK	RCSD1,	NP_443094.3,	217035154,	RCSD domain containing 1	S5,	S351,	AVKETPHsPPGGVKG,	1.14219	1.18444	0.877394	33400	34300	35800	34800	1.02695	1.07186	1.04192	10100	12700	13100	7200	1.25743	1.29703	0.712871	0	0	0	0	N/A	N/A	N/A
lGSQHsPGR	ABI1,	NP_005461.2,	61743942,	abl-interactor 1	S6,	S225,	ARLGSQHsPGRTASL,	1.14209	1.2908	0.877052	58400	66800	68800	54900	1.14384	1.17808	0.940068	28500	32500	40000	23200	1.14035	1.40351	0.814035	0	0	0	0	N/A	N/A	N/A
ssSPPPR	THRAP3|| DPP9-AS1,	NP_005110.2|| NP_001229830.1,	167234419|| 339276047,	thyroid hormone receptor associated protein 3|| DPP9 antisense RNA 1	S1, S2, || S1, S2,	S533, S534, || S85, S86,	YKAVQEKsSSPPPRK, KAVQEKSsSPPPRKT, || CPSASSSsSSPPPRS, PSASSSSsSPPPRSA,	1.14191	1	1.17517	90200	103000	90200	106000	1.14191	1	1.17517	0	0	0	0	N/A	N/A	N/A	0	0	0	0	N/A	N/A	N/A
sEsPPAELPSLR	TRIP12,	XP_005247012.1,	530371167,	thyroid hormone receptor interactor 12	S1, S3,	S352, S354,	RKSTKKRsESPPAEL, STKKRSEsPPAELPS,	1.14168	1.05896	0.922957	15530	18580	16740	16920	1.19639	1.07791	1.0895	0	0	0	0	N/A	N/A	N/A	1380	1500	1560	1180	1.08696	1.04	0.75641
sHsAR	USP9Y|| USP9X|| UNC13C|| RYR2|| RNF111|| POLR2I|| GLIS3|| COL5A3|| CDC20,	NP_004645.2|| XP_005272732.1|| XP_005254451.1|| XP_006711865.1|| XP_006720638.1|| NP_006224.1|| NP_001035878.1|| NP_056534.2|| NP_001246.2,	74319833|| 530421594|| 530405876|| 578802297|| 578827100|| 5453930|| 109637784|| 110735435|| 118402582,	ubiquitin specific peptidase 9, Y-linked|| ubiquitin specific peptidase 9, X-linked|| unc-13 homolog C (C. elegans)|| ryanodine receptor 2 (cardiac)|| ring finger protein 111|| polymerase (RNA) II (DNA directed) polypeptide I, 14.5kDa|| GLIS family zinc finger 3|| collagen, type V, alpha 3|| cell division cycle 20	S1, S3, || S1, S3, || S1, S3, || S1, S3, || S1, S3, || S1, S3, || S1, S3, || S1, S3, || S1, S3,	S2461, S2463, || S2465, S2467, || S486, S488, || S1400, S1402, || S199, S201, || S99, S101, || S293, S295, || S1666, S1668, || S266, S268,	NGYFLERsHSARMTL, YFLERSHsARMTLAK, || NGYFLERsHSARMTL, YFLERSHsARMTLAK, || TSKPSSKsHSARSKN, KPSSKSHsARSKNKT, || TKPDYSTsHSARLTE, PDYSTSHsARLTEDV, || ILNAKSRsHSARSHK, NAKSRSHsARSHKWP, || KEAVFFQsHSARAED, AVFFQSHsARAEDAM, || PRHSSTRsHSARSKK, HSSTRSHsARSKKRA, || DEATGDYsHSARFLG, ATGDYSHsARFLGTN, || KRLRNMTsHSARVGS, LRNMTSHsARVGSLS,	1.14159	1.21239	0.955752	0	0	0	0	N/A	N/A	N/A	11300	12900	13700	10800	1.14159	1.21239	0.955752	0	0	0	0	N/A	N/A	N/A
MsGFIYQGK	ARHGEF7|| ARHGEF6,	XP_005254142.1|| NP_004831.1,	530423433|| 22027525,	Rho guanine nucleotide exchange factor (GEF) 7|| Rac/Cdc42 guanine nucleotide exchange factor (GEF) 6	S2, || S2,	S497, || S488,	LSASPRMsGFIYQGK, || LSASPRMsGFIYQGK,	1.14151	1.20599	0.981589	57560	71560	67820	71890	1.24322	1.17825	1.24896	27800	30800	32500	26200	1.10791	1.16906	0.942446	3270	3510	4460	3360	1.07339	1.27066	0.753363
MLQAIsPK	PCYT1A,	NP_005008.2,	31543385,	phosphate cytidylyltransferase 1, choline, alpha	S6,	S315,	GRMLQAIsPKQSPSS,	1.1411	1.10877	1.06004	3740	5290	4090	4560	1.41444	1.09358	1.21925	12100	10500	13600	10900	0.867769	1.12397	0.900826	0	0	0	0	N/A	N/A	N/A
RsPPAPGLQPMR	FOSL2,	XP_006712039.1,	578802800,	FOS-like antigen 2	S2,	S217,	ISPEERRsPPAPGLQ,	1.1411	1.2144	0.970338	23800	31000	30200	26000	1.30252	1.26891	1.09244	7380	7230	8560	6260	0.979675	1.15989	0.848238	0	0	0	0	N/A	N/A	N/A
RGsLPDQK	FBXO42,	NP_061867.1,	62955044,	F-box protein 42	S3,	S488,	SLAPRRGsLPDQKDL,	1.14062	0.939732	0.993304	44800	51100	42100	44500	1.14062	0.939732	0.993304	0	0	0	0	N/A	N/A	N/A	0	0	0	0	N/A	N/A	N/A
sTsQGSINSPVYSR	ABLIM1,	XP_006717900.1,	578819430,	actin binding LIM protein 1	S1, S3,	S418, S420,	RDRMIHRsTSQGSIN, RMIHRSTsQGSINSP,	1.1405	1.10744	1.04959	12100	13800	13400	12700	1.1405	1.10744	1.04959	0	0	0	0	N/A	N/A	N/A	0	0	0	0	N/A	N/A	N/A
sKsPVGNPQLIQFSR	KIAA0430,	XP_006725279.1,	578840055,	KIAA0430	S1, S3,	S1092, S1094,	TDPWLLRsKSPVGNP, PWLLRSKsPVGNPQL,	1.14035	1.3114	1.02632	0	0	0	0	N/A	N/A	N/A	2280	2600	2990	2340	1.14035	1.3114	1.02632	0	0	0	0	N/A	N/A	N/A
eTQsPEQVK	BCLAF1,	NP_055554.1,	7661958,	BCL2-associated transcription factor 1	S4,	S496,	TVKKETQsPEQVKSE,	1.14026	1.25777	0.997247	31900	44800	44300	42800	1.40439	1.38871	1.34169	74250	73240	89110	66220	0.986397	1.20013	0.891852	20000	20600	24400	18500	1.03	1.18447	0.758197
gVTIPYRPKPSSsPVIFAGGQDR	PCBP2,	NP_005007.2,	14141168,	poly(rC) binding protein 2	S13,	S189,	YRPKPSSsPVIFAGG,	1.13889	1.41667	0.875	0	0	0	0	N/A	N/A	N/A	2160	2460	3060	1890	1.13889	1.41667	0.875	0	0	0	0	N/A	N/A	N/A
aAGQsPR	TBCB,	NP_001272.2,	50428925,	tubulin folding cofactor B	S5,	S173,	EVRAAGQsPRRGTVM,	1.13885	1.35463	0.768937	84200	90400	80700	74000	1.07363	0.958432	0.87886	76000	93700	127000	64500	1.23289	1.67105	0.848684	30900	34300	49200	28500	1.11003	1.4344	0.579268
dEILPTtPISEQK	RPS3,	NP_001247435.1,	386869503,	ribosomal protein S3	T7,	T237,	KDEILPTtPISEQKG,	1.13865	1.21469	0.962457	12960	18790	17400	16680	1.44985	1.34259	1.28704	9310	9140	10580	7720	0.98174	1.13641	0.829216	3200	3150	3670	2830	0.984375	1.16508	0.771117
gLGPPsPPAPPR	SNTB2,	NP_006741.1,	5803177,	syntrophin, beta 2 (dystrophin-associated protein A1, 59kDa, basic component 2)	S6,	S95,	SRGLGPPsPPAPPRG,	1.13843	0.972187	0.962345	46740	53210	45440	44980	1.13843	0.972187	0.962345	0	0	0	0	N/A	N/A	N/A	0	0	0	0	N/A	N/A	N/A
RDsPPPPAR	PAK4,	NP_001014832.1,	62422557,	p21 protein (Cdc42/Rac)-activated kinase 4	S3,	S104,	SNSLRRDsPPPPARA,	1.13804	1.17178	1.18712	32600	37100	38200	38700	1.13804	1.17178	1.18712	0	0	0	0	N/A	N/A	N/A	0	0	0	0	N/A	N/A	N/A
RGsGDTSSLIDPDTSLSELR	LRRFIP2,	NP_006300.1,	5453726,	leucine rich repeat (in FLII) interacting protein 2	S3,	S328,	GNSSRRGsGDTSSLI,	1.13793	1.42529	1.09195	0	0	0	0	N/A	N/A	N/A	1740	1980	2480	1900	1.13793	1.42529	1.09195	0	0	0	0	N/A	N/A	N/A
iAQVsPGPR	INCENP,	XP_006718596.1,	578821371,	inner centromere protein antigens 135/155kDa	S5,	S263,	KLRIAQVsPGPRDSP,	1.13767	1.25642	0.870463	36900	42200	40100	39900	1.14363	1.08672	1.0813	10900	12900	15200	9520	1.18349	1.3945	0.873394	9080	9860	12700	8340	1.0859	1.28803	0.656693
gSsPGPRPVEGTPASR	CHAF1B,	NP_005432.1,	4885105,	chromatin assembly factor 1, subunit B (p60)	S3,	S410,	SQTHRGSsPGPRPVE,	1.13761	1.47706	0.807339	0	0	0	0	N/A	N/A	N/A	10900	12400	16100	8800	1.13761	1.47706	0.807339	0	0	0	0	N/A	N/A	N/A
dGDGVPGGGPLsPAR	ARHGEF1,	XP_005259446.1,	530417526,	Rho guanine nucleotide exchange factor (GEF) 1	S12,	S938,	VPGGGPLsPARTQEI,	1.13747	1.17292	0.750532	14700	16800	14700	13100	1.14286	1	0.891156	0	0	0	0	N/A	N/A	N/A	2120	2400	3230	1970	1.13208	1.34583	0.609907
lCDFGSASHVADNDITPyLVSR	PRPF4B,	NP_003904.3,	89276756,	pre-mRNA processing factor 4B	Y18,	Y849,	ADNDITPyLVSRFYR,	1.13728	1.32544	1.2426	0	0	0	0	N/A	N/A	N/A	845	961	1120	1050	1.13728	1.32544	1.2426	0	0	0	0	N/A	N/A	N/A
aQTLPTSVVTITSESsPGKR	SPTBN1,	XP_006712150.1,	578803120,	spectrin, beta, non-erythrocytic 1	S16,	S2341,	VTITSESsPGKREKD,	1.13726	1.25049	0.911382	2400	2900	2280	2580	1.20833	0.95	1.075	5590	5960	8670	4180	1.06619	1.55098	0.747764	0	0	0	0	N/A	N/A	N/A
sQSSDtEQQSPTSGGGK	EIF4B,	NP_001287750.1,	664805999,	eukaryotic translation initiation factor 4B	S1, | T6,	S500, | T505,	SSNPPARsQSSDTEQ, ARSQSSDtEQQSPTS,	1.13725	1.28431	0.779412	0	0	0	0	N/A	N/A	N/A	2040	2320	2620	1590	1.13725	1.28431	0.779412	0	0	0	0	N/A	N/A	N/A
tAsNPKVENEDEPVR	PI4KB,	XP_005245321.1,	530364923,	phosphatidylinositol 4-kinase, catalytic, beta	S3, | T1,	S306, | T304,	SNLKRTAsNPKVENE, LSSNLKRtASNPKVE,	1.1371	1.52419	0.879032	0	0	0	0	N/A	N/A	N/A	12400	14100	18900	10900	1.1371	1.52419	0.879032	0	0	0	0	N/A	N/A	N/A
RQsPEPSPVTLGR	BAZ1A,	NP_038476.2,	32967603,	bromodomain adjacent to zinc finger domain, 1A	S3,	S1413,	RRCRKRQsPEPSPVT,	1.1371	1.20968	0.935484	0	0	0	0	N/A	N/A	N/A	12400	14100	15000	11600	1.1371	1.20968	0.935484	0	0	0	0	N/A	N/A	N/A
aTAPQTQHVsPMR	EEF1D,	XP_006725127.1,	578839676,	eukaryotic translation elongation factor 1 delta (guanine nucleotide exchange protein)	S10,	S540,	APQTQHVsPMRQVEP,	1.13676	1.30094	0.736673	104100	92100	89800	98100	0.884726	0.862632	0.942363	69620	84340	110150	54720	1.21143	1.58216	0.785981	15950	20960	30560	14720	1.31411	1.45802	0.481675
nVSEsPNR	PPIG,	XP_005247024.1,	530371191,	peptidylprolyl isomerase G (cyclophilin G)	S5,	S415,	DHRNVSEsPNRKNEK,	1.13643	1.15721	1.02089	0	0	0	0	N/A	N/A	N/A	25800	30300	31600	29000	1.17442	1.22481	1.12403	19300	21200	23100	21200	1.09845	1.08962	0.917749
aQLEPVAsPAK	PLEC,	XP_005251033.1,	530389143,	plectin	S8,	S1440,	AQLEPVAsPAKKPKV,	1.13618	1.23511	0.876586	39720	47650	42060	45600	1.19965	1.05891	1.14804	5840	6100	7670	5150	1.04452	1.31336	0.881849	10160	11830	15770	9460	1.16437	1.33305	0.599873
QDVDNAsLAR	VIM,	NP_003371.2,	62414289,	vimentin	S7,	S214,	RQDVDNAsLARLDLE,	1.13615	1.12699	0.856652	254000	256000	223000	239000	1.00787	0.877953	0.940945	25300	29500	34400	22700	1.16601	1.35968	0.897233	24300	30000	34300	25100	1.23457	1.14333	0.731778
KQPPVsPGTALVGSQK	HMGA1,	XP_005249118.1,	530381903,	high mobility group AT-hook 1	S6,	S36,	PRKQPPVsPGTALVG,	1.13614	1.36131	1.05774	6060	8850	8680	8560	1.4604	1.43234	1.41254	13800	14380	17910	13190	1.04203	1.29783	0.955797	2340	2120	2870	2310	0.905983	1.35377	0.804878
vGsSNFR	KRT8,	NP_001243211.1,	372466572,	keratin 8, type II	S3,	S71,	SSFSRVGsSNFRGGL,	1.13605	1.24107	1.27984	186000	213000	203000	271000	1.14516	1.0914	1.45699	22300	26200	27000	27400	1.17489	1.21076	1.2287	22700	24700	35100	40500	1.08811	1.42105	1.15385
RPsEGNEPSTK	TMEM237,	NP_001037850.1,	113205075,	transmembrane protein 237	S3,	S62,	QTAGRRPsEGNEPST,	1.13564	1.31967	0.854702	45600	42400	42500	43100	0.929825	0.932018	0.945175	24600	33000	42000	18800	1.34146	1.70732	0.764228	0	0	0	0	N/A	N/A	N/A
sNsGVR	PHKA2|| PHKA1|| GREB1L,	XP_006724559.1|| NP_002628.2|| XP_006722610.1,	578837914|| 169881273|| 578832707,	phosphorylase kinase, alpha 2 (liver)|| phosphorylase kinase, alpha 1 (muscle)|| growth regulation by estrogen in breast cancer-like	S1, S3, || S1, S3, || S1, S3,	S5, S7, || S5, S7, || S435, S437,	-MRSRsNSGVRLD, -MRSRSNsGVRLDGY, || -MRSRsNSGVRLD, -MRSRSNsGVRLDGY, || IVPENLLsNSGVRPV, PENLLSNsGVRPVIL,	1.13527	1.2	0.741135	0	0	0	0	N/A	N/A	N/A	0	0	0	0	N/A	N/A	N/A	20700	23500	28200	20900	1.13527	1.2	0.741135
RPsVGSQSNQAGQGK	PHF8,	XP_005262053.1,	530426410,	PHD finger protein 8	S3,	S1021,	FLTQRRPsVGSQSNQ,	1.13514	1.2027	1.22072	22200	25200	26700	27100	1.13514	1.2027	1.22072	0	0	0	0	N/A	N/A	N/A	0	0	0	0	N/A	N/A	N/A
sQSTtFNPDDMSEPEFKR	PPFIBP1,	XP_005253563.1,	530399445,	PTPRF interacting protein, binding protein 1 (liprin beta 1)	S1, | T5,	S624, | T628,	LFGKLRRsQSTTFNP, LRRSQSTtFNPDDMS,	1.13514	1.59846	0.926641	0	0	0	0	N/A	N/A	N/A	2590	2940	4140	2400	1.13514	1.59846	0.926641	0	0	0	0	N/A	N/A	N/A
sQsTTFNPDDMSEPEFKR	PPFIBP1,	XP_005253563.1,	530399445,	PTPRF interacting protein, binding protein 1 (liprin beta 1)	S1, S3,	S624, S626,	LFGKLRRsQSTTFNP, GKLRRSQsTTFNPDD,	1.13514	1.59846	0.926641	0	0	0	0	N/A	N/A	N/A	2590	2940	4140	2400	1.13514	1.59846	0.926641	0	0	0	0	N/A	N/A	N/A
sEsPPPLSDPK	BRD3,	XP_006717354.1,	578817903,	bromodomain containing 3	S1, S3,	S261, S263,	SAITASRsESPPPLS, ITASRSEsPPPLSDP,	1.13506	1.11299	1.07013	7700	8740	8570	8240	1.13506	1.11299	1.07013	0	0	0	0	N/A	N/A	N/A	0	0	0	0	N/A	N/A	N/A
nDsWGSFDLR	NUFIP2,	NP_065823.1,	32698730,	nuclear fragile X mental retardation protein interacting protein 2	S3,	S652,	RGLERNDsWGSFDLR,	1.1345	1.27096	0.939571	0	0	0	0	N/A	N/A	N/A	5130	5820	6520	4820	1.1345	1.27096	0.939571	0	0	0	0	N/A	N/A	N/A
aDsPVNGLPK	CCNL2,	NP_112199.2,	88758580,	cyclin L2	S3,	S369,	AKKAKADsPVNGLPK,	1.13411	1.22468	0.832309	16800	18600	17600	16500	1.10714	1.04762	0.982143	0	0	0	0	N/A	N/A	N/A	2980	3460	4850	3310	1.16107	1.40173	0.682474
sQsVTR	CDC42EP4,	XP_005257239.1,	530411841,	CDC42 effector protein (Rho GTPase binding) 4	S1, S3,	S89, S91,	KFRGSKRsQSVTRGE, RGSKRSQsVTRGERE,	1.13376	1.04034	1.09554	47100	53400	49000	51600	1.13376	1.04034	1.09554	0	0	0	0	N/A	N/A	N/A	0	0	0	0	N/A	N/A	N/A
fGtFGGLGSK	AHNAK,	NP_001611.1,	61743954,	AHNAK nucleoprotein	T3,	T5824,	HGKLKFGtFGGLGSK,	1.13367	1.07409	0.909289	13000	13900	13700	14100	1.06923	1.05385	1.08462	10600	12700	11600	7780	1.19811	1.09434	0.733962	0	0	0	0	N/A	N/A	N/A
QRsPsPAPAPAPAAAAGPPTR	SCAF1,	XP_005259179.1,	530416968,	SR-related CTD-associated factor 1	S3, S5,	S498, S500,	RERYRQRsPSPAPAP, RYRQRSPsPAPAPAP,	1.13351	1.15249	1.0569	6210	7240	6340	7110	1.16586	1.02093	1.14493	2570	2830	3300	2490	1.10117	1.28405	0.968872	0	0	0	0	N/A	N/A	N/A
aNsPSLFGTEGKPK	SH3KBP1,	XP_005274551.1,	530421060,	SH3-domain kinase binding protein 1	S3,	S612,	TAGHRANsPSLFGTE,	1.13333	0.78	0.9	15000	17000	11700	13500	1.13333	0.78	0.9	0	0	0	0	N/A	N/A	N/A	0	0	0	0	N/A	N/A	N/A
aKTQtPPVSPAPQPTEER	CTTN,	NP_001171669.1,	296080746,	cortactin	T5,	T364,	QARAKTQtPPVSPAP,	1.13331	1.30847	0.999757	41100	47000	49700	49300	1.14355	1.20925	1.19951	13000	14600	18300	10400	1.12308	1.40769	0.8	0	0	0	0	N/A	N/A	N/A
sAsLVTR	TAOK3,	XP_006719508.1,	578823852,	TAO kinase 3	S1, S3,	S449, S451,	ERFATIKsASLVTRQ, FATIKSAsLVTRQIH,	1.13269	1.3808	0.770227	0	0	0	0	N/A	N/A	N/A	9270	10500	12800	7140	1.13269	1.3808	0.770227	0	0	0	0	N/A	N/A	N/A
QNHtPR	NONO,	NP_031389.3,	34932414,	non-POU domain containing, octamer-binding	T4,	T15,	NLEKQNHtPRKHHQH,	1.13253	1.18675	0.89759	16600	18800	19700	14900	1.13253	1.18675	0.89759	0	0	0	0	N/A	N/A	N/A	0	0	0	0	N/A	N/A	N/A
RPGsVSSTDQER	IRF2BPL,	NP_078772.1,	33457336,	interferon regulatory factor 2 binding protein-like	S4,	S334,	AGGKRPGsVSSTDQE,	1.13235	1.26471	0.948529	0	0	0	0	N/A	N/A	N/A	13600	15400	17200	12900	1.13235	1.26471	0.948529	0	0	0	0	N/A	N/A	N/A
tAPPAsPEAR	CHAMP1,	XP_005266254.1,	530426885,	chromosome alignment maintaining phosphoprotein 1	S6, | T1,	S542, | T537,	AKTAPPAsPEARKRA, LFPEPAKtAPPASPE,	1.13227	1.24691	0.872908	53400	58700	53100	53200	1.09925	0.994382	0.996255	21050	24900	30200	19240	1.1829	1.43468	0.914014	23460	26150	34300	24300	1.11466	1.31166	0.708455
tPAAAAAMNLAsPR	SRRM2,	XP_006720935.1,	578828051,	serine/arginine repetitive matrix 2	S12, | T1,	S2272, | T2261,	AAAMNLAsPRTAVAP, VNLADSRtPAAAAAM,	1.13223	1.07084	1.07084	8470	9590	9070	9070	1.13223	1.07084	1.07084	0	0	0	0	N/A	N/A	N/A	0	0	0	0	N/A	N/A	N/A
aYsPEYR	TJP2,	XP_005252368.1,	530391778,	tight junction protein 2	S3,	S325,	PDYERAYsPEYRRGA,	1.13208	1.48113	0.9	0	0	0	0	N/A	N/A	N/A	10600	12000	15700	9540	1.13208	1.48113	0.9	0	0	0	0	N/A	N/A	N/A
KLEKEEEEGISQEssEEEQ	HMGA1,	XP_005249118.1,	530381903,	high mobility group AT-hook 1	S14, S15,	S102, S103,	EEGISQEsSEEE-, EGISQESsEEE-,	1.13207	1.10267	0.986333	2750	2990	2080	2600	1.08727	0.756364	0.945455	1470	1730	2130	1510	1.17687	1.44898	1.02721	0	0	0	0	N/A	N/A	N/A
KPIETGsPK	SRSF11,	XP_006711100.1,	578800095,	serine/arginine-rich splicing factor 11	S7,	S456,	KKPIETGsPKTKECS,	1.13129	1.19028	0.885596	537100	612500	497000	535300	1.14038	0.92534	0.996649	63400	70200	85800	57400	1.10726	1.35331	0.905363	21200	24300	31400	23700	1.14623	1.29218	0.754777
RPPsPEPSTK	SPTBN1,	XP_006712150.1,	578803120,	spectrin, beta, non-erythrocytic 1	S4,	S2102,	ERKRRPPsPEPSTKV,	1.13117	1.19918	0.967392	53600	58500	50300	53600	1.09142	0.938433	1	107950	126400	157600	100910	1.17091	1.45994	0.934785	0	0	0	0	N/A	N/A	N/A
sQEMVHLVNK	CD44,	XP_005253288.1,	530396004,	CD44 molecule (Indian blood group)	S1,	S707,	LNGEASKsQEMVHLV,	1.13104	1.30231	1.11864	14700	20200	20800	20900	1.37415	1.41497	1.42177	11600	10300	13800	9460	0.887931	1.18966	0.815517	0	0	0	0	N/A	N/A	N/A
tSAAAGSsSR	HECTD1,	NP_056197.3,	612339310,	HECT domain containing E3 ubiquitin protein ligase 1	S8, | T1,	S1379, | T1372,	TSAAAGSsSRKGSSS, KNNCPDKtSAAAGSS,	1.13084	1.53271	0.899065	0	0	0	0	N/A	N/A	N/A	10700	12100	16400	9620	1.13084	1.53271	0.899065	0	0	0	0	N/A	N/A	N/A
gGGAsPGAR	TPRN,	NP_001121700.2,	308193328,	taperin	S5,	S188,	GPRGGGAsPGARRSD,	1.13084	1.30579	0.708861	0	0	0	0	N/A	N/A	N/A	0	0	0	0	N/A	N/A	N/A	10700	12100	15800	11200	1.13084	1.30579	0.708861
lPSTSGsEGVPFR	EPHA2,	NP_004422.2,	32967311,	EPH receptor A2	S7,	S901,	RLPSTSGsEGVPFRT,	1.13072	1.31989	1.02264	5180	8540	8070	7980	1.64865	1.55792	1.54054	3270	2640	3430	2580	0.807339	1.04893	0.788991	987	924	1250	923	0.93617	1.35281	0.7384
sQTGDVsPK	ASAP1,	XP_006716626.1,	578815980,	ArfGAP with SH3 domain, ankyrin repeat and PH domain 1	S1, S7,	S1005, S1011,	LGDLLAKsQTGDVSP, KSQTGDVsPKAQQPS,	1.13043	1.10628	1.15459	20700	23400	22900	23900	1.13043	1.10628	1.15459	0	0	0	0	N/A	N/A	N/A	0	0	0	0	N/A	N/A	N/A
RYsGDSDSSASSAQSGPLGTR	GAS2L1,	NP_689422.1,	23065526,	growth arrest-specific 2 like 1	S3,	S352,	HPRSRRYsGDSDSSA,	1.1301	1.26276	0.885204	0	0	0	0	N/A	N/A	N/A	3920	4430	4950	3470	1.1301	1.26276	0.885204	0	0	0	0	N/A	N/A	N/A
RySGDSDSSASSAQSGPLGTR	GAS2L1,	NP_689422.1,	23065526,	growth arrest-specific 2 like 1	Y2,	Y351,	PHPRSRRySGDSDSS,	1.1301	1.26276	0.885204	0	0	0	0	N/A	N/A	N/A	3920	4430	4950	3470	1.1301	1.26276	0.885204	0	0	0	0	N/A	N/A	N/A
KVVDYSQFQEsDDADEDYGR	NUCKS1,	NP_073568.2,	56118310,	nuclear casein kinase and cyclin-dependent kinase substrate 1	S11,	S19,	DYSQFQEsDDADEDY,	1.12969	1.27304	0.979522	0	0	0	0	N/A	N/A	N/A	2930	3310	3730	2870	1.12969	1.27304	0.979522	0	0	0	0	N/A	N/A	N/A
tTPPTQKPPsPPMSGK	ABI2,	XP_005246274.1,	530369643,	abl-interactor 2	S10, | T1,	S183, | T174,	PPTQKPPsPPMSGKG, KMGGLPRtTPPTQKP,	1.12925	1.02721	1.07483	14700	16600	15100	15800	1.12925	1.02721	1.07483	0	0	0	0	N/A	N/A	N/A	0	0	0	0	N/A	N/A	N/A
gGNLPPVsPNDSGAK	FAM208A,	XP_005265056.1,	530372165,	family with sequence similarity 208, member A	S8,	S1103,	GGNLPPVsPNDSGAK,	1.12857	1.18571	1.03673	0	0	0	0	N/A	N/A	N/A	4900	5530	5810	5080	1.12857	1.18571	1.03673	0	0	0	0	N/A	N/A	N/A
gPSsVEDIK	NPM1,	NP_002511.1,	10835063,	nucleophosmin (nucleolar phosphoprotein B23, numatrin)	S4,	S243,	KTPKGPSsVEDIKAK,	1.12838	1.06757	1.04054	14800	16700	15800	15400	1.12838	1.06757	1.04054	0	0	0	0	N/A	N/A	N/A	0	0	0	0	N/A	N/A	N/A
ePALPLEPDSGGNTsPGVTANGEAR	ARHGEF2,	XP_005245644.1,	530365588,	Rho/Rac guanine nucleotide exchange factor (GEF) 2	S15,	S696,	PDSGGNTsPGVTANG,	1.12782	1.26316	0.962406	0	0	0	0	N/A	N/A	N/A	1330	1500	1680	1280	1.12782	1.26316	0.962406	0	0	0	0	N/A	N/A	N/A
nLNNSNLFsPVNR	NUP98,	XP_005253007.1,	530395413,	nucleoporin 98kDa	S9,	S612,	LNNSNLFsPVNRDSE,	1.12779	1.21219	1.03408	11880	14760	12920	13440	1.24242	1.08754	1.13131	7600	7700	10160	7120	1.01316	1.33684	0.936842	0	0	0	0	N/A	N/A	N/A
dCDPGsPR	HDLBP,	XP_005247059.2,	578804201,	high density lipoprotein binding protein	S6,	S944,	AKDCDPGsPRRCDII,	1.12766	1.30851	0.808511	0	0	0	0	N/A	N/A	N/A	18800	21200	24600	15200	1.12766	1.30851	0.808511	0	0	0	0	N/A	N/A	N/A
ssPGHR	EEF1D,	XP_006725127.1,	578839676,	eukaryotic translation elongation factor 1 delta (guanine nucleotide exchange protein)	S1, S2,	S525, S526,	RLNVLEKsSPGHRAT, LNVLEKSsPGHRATA,	1.12761	1.22814	0.891459	13200	14700	14200	12700	1.11364	1.07576	0.962121	4520	5160	6240	3710	1.14159	1.38053	0.820796	0	0	0	0	N/A	N/A	N/A
lEEPPELNRQsPNPR	IRF2BP2,	NP_892017.2,	116734704,	interferon regulatory factor 2 binding protein 2	S11,	S175,	PPELNRQsPNPRRGH,	1.12708	1.26114	1.00119	10000	11400	10500	10200	1.14	1.05	1.02	15330	17080	22570	15060	1.11416	1.47228	0.982387	0	0	0	0	N/A	N/A	N/A
sRsPAPPADK	NCOR2,	NP_006303.4,	331284178,	nuclear receptor corepressor 2	S1, S3,	S1023, S1025,	GSSPRGKsRSPAPPA, SPRGKSRsPAPPADK,	1.12661	1.1137	1.14212	38700	43600	43100	44200	1.12661	1.1137	1.14212	0	0	0	0	N/A	N/A	N/A	0	0	0	0	N/A	N/A	N/A
eGQPSPADEKGNDsDGEGESDDPEKK	VPS4B,	NP_004860.2,	17865802,	vacuolar protein sorting 4 homolog B (S. cerevisiae)	S14,	S102,	ADEKGNDsDGEGESD,	1.12598	1.37598	0.937008	0	0	0	0	N/A	N/A	N/A	5080	5720	6990	4760	1.12598	1.37598	0.937008	0	0	0	0	N/A	N/A	N/A
eAPGsPPLSPR	BCL9L,	XP_006718878.1,	578822124,	B-cell CLL/lymphoma 9-like	S5,	S21,	RRREAPGsPPLSPRG,	1.1259	0.968345	1.07194	27800	31300	26920	29800	1.1259	0.968345	1.07194	0	0	0	0	N/A	N/A	N/A	0	0	0	0	N/A	N/A	N/A
sFGsPNR	CDK7,	NP_001790.1,	4502743,	cyclin-dependent kinase 7	S1, S4,	S161, S164,	ADFGLAKsFGSPNRA, GLAKSFGsPNRAYTH,	1.12589	1.16649	1.08872	206700	238900	213400	220700	1.15578	1.03241	1.06773	87500	95900	113800	97100	1.096	1.30057	1.10971	0	0	0	0	N/A	N/A	N/A
gsPVR	WDSUB1|| USP39|| TANC2|| SRCIN1|| SLAIN2|| SDF2L1|| RBBP6|| RAB40B|| PROL1|| PPP1R16A|| NUTM2B|| NUTM2A|| MLXIPL|| MAP4K1|| HUWE1|| GSG2|| FNIP2|| FNIP1|| CTC1|| CDC25B|| C20orf141|| C2|| BTBD11|| ANKRD34B,	NP_001121685.1|| NP_006581.2|| XP_006721869.1|| NP_079524.2|| XP_005248178.1|| NP_071327.2|| XP_005255518.1|| NP_006813.1|| NP_001289736.1|| XP_006716738.1|| XP_005270192.1|| NP_001092808.1|| XP_006716079.1|| NP_009112.1|| NP_113584.3|| NP_114171.2|| XP_005263213.1|| NP_588613.2|| NP_079375.3|| NP_068659.1|| NP_001243467.1|| NP_000054.2|| NP_001017523.1|| XP_006714662.1,	189571685|| 56550051|| 578830685|| 115334682|| 530376700|| 56243533|| 530408642|| 5803163|| 723586609|| 578816221|| 530394313|| 150170710|| 578814323|| 6005810|| 61676188|| 56790919|| 530378020|| 120953291|| 155029539|| 11641413|| 374858045|| 14550407|| 62953116|| 578810319,	WD repeat, sterile alpha motif and U-box domain containing 1|| ubiquitin specific peptidase 39|| tetratricopeptide repeat, ankyrin repeat and coiled-coil containing 2|| SRC kinase signaling inhibitor 1|| SLAIN motif family, member 2|| stromal cell-derived factor 2-like 1|| retinoblastoma binding protein 6|| RAB40B, member RAS oncogene family|| proline rich, lacrimal 1|| protein phosphatase 1, reg…	S2, || S2, || S2, || S2, || S2, || S2, || S2, || S2, || S2, || S2, || S2, || S2, || S2, || S2, || S2, || S2, || S2, || S2, || S2, || S2, || S2, || S2, || S2, || S2,	S98, || S46, || S1644, || S503, || S48, || S96, || S1315, || S6, || S36, || S418, || S740, || S740, || S583, || S737, || S1077, || S74, || S550, || S515, || S519, || S42, || S31, || S126, || S16, || S228,	VMEQPSGsPVRVCQF, || EAASSRGsPVRVKRE, || VYRSQSGsPVRYQQE, || SGPPSRGsPVRQSFR, || AGSLGPGsPVRAGAS, || EGGCPRGsPVRCGQA, || STSSTGGsPVRKSEE, || -MSALGsPVRAYDF, || CRKRTQGsPVRVKDS, || HNGRVGGsPVRHLYS, || ALDLPGGsPVRESHG, || ALDLPGGsPVRESHG, || TLLRSPGsPVRSRAL, || KLVTPEGsPVRGLRT, || LVKLCVGsPVRQRRS, || DDPDFPGsPVRRRRR, || DLYGAIGsPVRLTRT, || DLYGAIGsPVRLART, || DLLAPPGsPVRNAHN, || GSHGLLGsPVRAAAS, || …	1.12543	1.20417	0.975929	97900	147000	120000	126000	1.50153	1.22574	1.28703	72000	68400	88900	63800	0.95	1.23472	0.886111	50500	46700	53800	40600	0.924752	1.15203	0.754647
RTsFSFQK	MAPKAP1,	NP_001006618.1,	56788407,	mitogen-activated protein kinase associated protein 1	S3,	S510,	RKLNRRTsFSFQKEK,	1.12516	1.1635	0.906124	9870	11200	9700	10100	1.13475	0.982776	1.0233	7960	8880	10700	6280	1.11558	1.34422	0.788945	0	0	0	0	N/A	N/A	N/A
sMsENAVR	MFF,	NP_001263990.1,	457866833,	mitochondrial fission factor	S1, S3,	S155, S157,	GRLKRERsMSENAVR, LKRERSMsENAVRQN,	1.125	1.20991	1.21226	84800	95400	102600	102800	1.125	1.20991	1.21226	0	0	0	0	N/A	N/A	N/A	0	0	0	0	N/A	N/A	N/A
dQRPSsPIR	ZC3H13,	XP_005266363.1,	530402196,	zinc finger CCCH-type containing 13	S6,	S671,	IRDQRPSsPIRHQGR,	1.125	1.50735	1.04412	0	0	0	0	N/A	N/A	N/A	13600	15300	20500	14200	1.125	1.50735	1.04412	0	0	0	0	N/A	N/A	N/A
sSPNVANQPPsPGGK	MLLT4,	XP_006715546.1,	578812760,	myeloid/lymphoid or mixed-lineage leukemia (trithorax homolog, Drosophila); translocated to, 4	S1, S11,	S1180, S1190,	KNRADHRsSPNVANQ, NVANQPPsPGGKSAY,	1.12481	1.33459	0.966165	0	0	0	0	N/A	N/A	N/A	13300	14960	17750	12850	1.12481	1.33459	0.966165	0	0	0	0	N/A	N/A	N/A
gYTsDSEVYTDHGRPGK	GBF1,	XP_006718110.1,	578819967,	golgi brefeldin A resistant guanine nucleotide exchange factor 1	S4,	S1352,	SLDRGYTsDSEVYTD,	1.12435	1.47906	0.913613	0	0	0	0	N/A	N/A	N/A	7640	8590	11300	6980	1.12435	1.47906	0.913613	0	0	0	0	N/A	N/A	N/A
sAsASHQADIK	LBR,	NP_919424.1,	37595752,	lamin B receptor	S1, S3,	S97, S99,	PPKSARRsASASHQA, KSARRSAsASHQADI,	1.12426	1.09467	1.14793	16900	19000	18500	19400	1.12426	1.09467	1.14793	0	0	0	0	N/A	N/A	N/A	0	0	0	0	N/A	N/A	N/A
sNsFSDER	AHNAK,	NP_001611.1,	61743954,	AHNAK nucleoprotein	S1, S3,	S5780, S5782,	SKKPRHRsNSFSDER, KPRHRSNsFSDEREF,	1.12425	1.13179	0.985729	41600	58700	50200	53800	1.41106	1.20673	1.29327	40600	39700	43200	32400	0.977833	1.06404	0.79803	31000	30500	34300	29700	0.983871	1.12459	0.865889
fIHQQPQSSsPVYGSSAK	PXN,	XP_006719594.1,	578824057,	paxillin	S10,	S91,	HQQPQSSsPVYGSSA,	1.12423	1.36656	0.929448	0	0	0	0	N/A	N/A	N/A	6520	7330	8910	6060	1.12423	1.36656	0.929448	0	0	0	0	N/A	N/A	N/A
wLDEsDAEMELR	HACD3,	NP_057479.2,	117168248,	3-hydroxyacyl-CoA dehydratase 3	S5,	S114,	FDRWLDEsDAEMELR,	1.12392	1.34582	0.985591	0	0	0	0	N/A	N/A	N/A	3470	3900	4670	3420	1.12392	1.34582	0.985591	0	0	0	0	N/A	N/A	N/A
gQKsPGALETPSAAGSQGNTASQGK	PALM2-AKAP2|| AKAP2,	NP_009134.1|| NP_001185585.1,	6005709|| 310772255,	PALM2-AKAP2 readthrough|| A kinase (PRKA) anchor protein 2	S4, || S4,	S624, || S482,	SAAKGQKsPGALETP, || SAAKGQKsPGALETP,	1.12373	1.30079	0.870093	10800	9600	10200	8750	0.888889	0.944444	0.810185	7000	9510	11600	6510	1.35857	1.65714	0.93	0	0	0	0	N/A	N/A	N/A
sSsFVLPK	RIN2,	XP_006723636.1,	578835427,	Ras and Rab interactor 2	S1, S3,	S533, S535,	IKSKKKRsSSFVLPK, SKKKRSSsFVLPKLV,	1.1236	0.94382	1.01124	17800	20000	16800	18000	1.1236	0.94382	1.01124	0	0	0	0	N/A	N/A	N/A	0	0	0	0	N/A	N/A	N/A
aNAsPQKPLDLK	NCOR2,	NP_006303.4,	331284178,	nuclear receptor corepressor 2	S4,	S956,	GDPRANAsPQKPLDL,	1.12346	0.95679	0.82716	16200	18200	15500	13400	1.12346	0.95679	0.82716	0	0	0	0	N/A	N/A	N/A	0	0	0	0	N/A	N/A	N/A
tSQVGAASAPAKEsPRK	TCOF1,	XP_005268559.1,	530380665,	Treacher Collins-Franceschetti syndrome 1	S14, | T1,	S381, | T368,	ASAPAKEsPRKGAAP, QAKASGKtSQVGAAS,	1.12344	1.22301	0.808559	27200	32700	28600	23400	1.20221	1.05147	0.860294	4030	4210	5620	3050	1.04467	1.39454	0.756824	0	0	0	0	N/A	N/A	N/A
aSsHsSQTQGGGSVTK	LMNA,	NP_733821.1,	27436946,	lamin A/C	S3, S5,	S404, S406,	RSRGRASsHSSQTQG, RGRASSHsSQTQGGG,	1.12312	1.34535	1.23123	0	0	0	0	N/A	N/A	N/A	3330	3740	4480	4100	1.12312	1.34535	1.23123	0	0	0	0	N/A	N/A	N/A
sKsEDMDNVQSK	ATF7IP,	NP_851997.1,	557440804,	activating transcription factor 7 interacting protein	S1, S3,	S565, S567,	EFSRRKRsKSEDMDN, SRRKRSKsEDMDNVQ,	1.12308	1.41538	0.969231	0	0	0	0	N/A	N/A	N/A	13000	14600	18400	12600	1.12308	1.41538	0.969231	0	0	0	0	N/A	N/A	N/A
sAPAsPTHPGLMSPR	FOXK1,	NP_001032242.1,	82546824,	forkhead box K1	S1, S5,	S416, S420,	FGPLSSRsAPASPTH, SSRSAPAsPTHPGLM,	1.123	1.09702	1.01029	23200	27000	22500	23400	1.16379	0.969828	1.00862	6690	7240	8190	6770	1.08221	1.22422	1.01196	0	0	0	0	N/A	N/A	N/A
RTsFSTSDVSK	MYO9B,	XP_006722818.1,	578833269,	myosin IXB	S3,	S1354,	PTEERRTsFSTSDVS,	1.12295	1.0738	0.858639	40200	43400	31200	37300	1.0796	0.776119	0.927861	9260	10800	12700	7310	1.16631	1.37149	0.789417	0	0	0	0	N/A	N/A	N/A
sTPFIVPsSPTEQEGR	TP53BP1,	NP_001135452.1,	213972636,	tumor protein p53 binding protein 1	S1, S8,	S377, S384,	PSPDAFRsTPFIVPS, STPFIVPsSPTEQEG,	1.12245	1.00816	1.10204	2450	2750	2470	2700	1.12245	1.00816	1.10204	0	0	0	0	N/A	N/A	N/A	0	0	0	0	N/A	N/A	N/A
lASDDRPsPPR	RBM10,	NP_001191397.1,	325120986,	RNA binding motif protein 10	S8,	S788,	LASDDRPsPPRGLVA,	1.12233	1.23689	1.05422	72500	84700	85200	85900	1.16828	1.17517	1.18483	14400	15500	18700	13300	1.07639	1.29861	0.923611	0	0	0	0	N/A	N/A	N/A
aYSsPSTTPEAR	SAMD4A,	NP_056404.4,	341865548,	sterile alpha motif domain containing 4A	S4,	S420,	TPIKAYSsPSTTPEA,	1.12177	1.20023	1.03173	20700	23600	23200	23600	1.1401	1.12077	1.1401	5220	5760	6680	4820	1.10345	1.27969	0.923372	0	0	0	0	N/A	N/A	N/A
sNsDESNFSEK	BCL10,	NP_003912.1,	4502379,	B-cell CLL/lymphoma 10	S1, S3,	S136, S138,	ATNNLSRsNSDESNF, NNLSRSNsDESNFSE,	1.12174	1.32174	1.09565	0	0	0	0	N/A	N/A	N/A	11500	12900	15200	12600	1.12174	1.32174	1.09565	0	0	0	0	N/A	N/A	N/A
QGSGREsPSLASR	ATXN2L,	XP_005255120.1,	530407505,	ataxin 2-like	S7,	S339,	RQGSGREsPSLASRE,	1.12104	1.18085	0.854923	13300	15600	13300	12200	1.17293	1	0.917293	18800	20100	25600	14900	1.06915	1.3617	0.792553	0	0	0	0	N/A	N/A	N/A
QNsTGQAQIR	RASAL2,	NP_733793.2,	226958575,	RAS protein activator like 2	S3,	S1005,	LALPRQNsTGQAQIR,	1.12092	1.19165	1.04972	41900	45100	45300	53000	1.07637	1.08115	1.26492	13900	16200	18100	11600	1.16547	1.30216	0.834532	0	0	0	0	N/A	N/A	N/A
dFQEYVEPGEDFPAsPQRR	DYNC1LI1,	NP_057225.2,	166795297,	dynein, cytoplasmic 1, light intermediate chain 1	S15,	S207,	PGEDFPAsPQRRNTA,	1.1208	1.43425	0.848624	0	0	0	0	N/A	N/A	N/A	6540	7330	9380	5550	1.1208	1.43425	0.848624	0	0	0	0	N/A	N/A	N/A
vPStPPPK	SCAF1,	XP_005259179.1,	530416968,	SR-related CTD-associated factor 1	T4,	T976,	RAAKVPStPPPKAAP,	1.12053	1.14749	1.02303	21000	27900	22900	24500	1.32857	1.09048	1.16667	0	0	0	0	N/A	N/A	N/A	7770	7090	8540	7510	0.912484	1.20451	0.879391
sVSPtFLNPSDENLK	AKAP11,	NP_057332.1,	7706457,	A kinase (PRKA) anchor protein 11	S1, | T5,	S1240, | T1244,	LNVQSQRsVSPTFLN, SQRSVSPtFLNPSDE,	1.12044	1.02555	1.03285	2740	3070	2810	2830	1.12044	1.02555	1.03285	0	0	0	0	N/A	N/A	N/A	0	0	0	0	N/A	N/A	N/A
KTsPASLDFPESQK	CHAMP1,	XP_005266254.1,	530426885,	chromosome alignment maintaining phosphoprotein 1	S3,	S459,	SPDQRKTsPASLDFP,	1.12043	1.07037	1.03654	7390	8280	7910	7660	1.12043	1.07037	1.03654	0	0	0	0	N/A	N/A	N/A	0	0	0	0	N/A	N/A	N/A
KtSPASLDFPESQK	CHAMP1,	XP_005266254.1,	530426885,	chromosome alignment maintaining phosphoprotein 1	T2,	T458,	LSPDQRKtSPASLDF,	1.12043	1.07037	1.03654	7390	8280	7910	7660	1.12043	1.07037	1.03654	0	0	0	0	N/A	N/A	N/A	0	0	0	0	N/A	N/A	N/A
tDGsISGDRQPVTVADYISR	FXR2,	NP_004851.2,	259013556,	fragile X mental retardation, autosomal homolog 2	S4, | T1,	S601, | T598,	RGNRTDGsISGDRQP, RRNRGNRtDGSISGD,	1.12037	1.25	1.05556	0	0	0	0	N/A	N/A	N/A	3240	3630	4050	3420	1.12037	1.25	1.05556	0	0	0	0	N/A	N/A	N/A
hNsTTSSTSSGGYR	ABI1,	NP_005461.2,	61743942,	abl-interactor 1	S3,	S323,	RQISRHNsTTSSTSS,	1.12008	1.21201	0.964353	0	0	0	0	N/A	N/A	N/A	5330	5970	6460	5140	1.12008	1.21201	0.964353	0	0	0	0	N/A	N/A	N/A
aAsPsPQSVR	SRRM1,	XP_005245774.1,	530360783,	serine/arginine repetitive matrix 1	S3, S5,	S752, S754,	KKIKKAAsPSPQSVR, IKKAASPsPQSVRRV,	1.11975	1.09258	0.869209	19900	21200	18300	19800	1.06533	0.919598	0.994975	0	0	0	0	N/A	N/A	N/A	8210	9640	12200	9070	1.17418	1.26556	0.743443
sRAsPATHR	SRRM2,	XP_006720935.1,	578828051,	serine/arginine repetitive matrix 2	S1, S4,	S1866, S1869,	APWKRSRsRASPATH, KRSRSRAsPATHRRS,	1.11959	1.0455	0.935179	15700	17000	12800	13600	1.0828	0.815287	0.866242	24300	28100	31000	24400	1.15638	1.27572	1.00412	0	0	0	0	N/A	N/A	N/A
lGVSVsPSR	ZC3H18,	NP_001281269.1,	661567300,	zinc finger CCCH-type containing 18	S6,	S558,	KKLGVSVsPSRARRR,	1.11875	1.28672	0.823217	0	0	0	0	N/A	N/A	N/A	12300	14400	16700	11400	1.17073	1.35772	0.926829	7040	7510	9130	6570	1.06676	1.21571	0.719606
eAASGTtPQK	TCOF1,	XP_005268559.1,	530380665,	Treacher Collins-Franceschetti syndrome 1	T7,	T1308,	KEAASGTtPQKSRKP,	1.11874	1.42438	0.669017	95500	98500	103000	85200	1.03141	1.07853	0.892147	13600	15900	22800	9790	1.16912	1.67647	0.719853	33400	38600	58600	23150	1.15569	1.51813	0.395051
sQSsDTEQQSPTSGGGK	EIF4B,	NP_001287750.1,	664805999,	eukaryotic translation initiation factor 4B	S1, S4,	S500, S503,	SSNPPARsQSSDTEQ, PPARSQSsDTEQQSP,	1.11872	1.31507	0.849315	0	0	0	0	N/A	N/A	N/A	21900	24500	28800	18600	1.11872	1.31507	0.849315	0	0	0	0	N/A	N/A	N/A
sHsAEGGK	CDK11B|| CDK11A,	NP_001778.2|| NP_076916.2,	606215166|| 148763347,	cyclin-dependent kinase 11B|| cyclin-dependent kinase 11A	S1, S3, || S1, S3,	S113, S115, || S113, S115,	KEKRRHRsHSAEGGK, KRRHRSHsAEGGKHA, || KEKCRHHsHSAEGGK, KCRHHSHsAEGGKHA,	1.11833	1.4013	0.896658	81000	96300	88200	89400	1.18889	1.08889	1.1037	84500	92500	132300	81100	1.09467	1.56568	0.959763	35000	37500	58100	36400	1.07143	1.54933	0.626506
KSLsDSESDDSK	CBX3,	XP_005249668.1,	530384472,	chromobox homolog 3	S4,	S95,	GTKRKSLsDSESDDS,	1.11789	1.47967	0.939024	0	0	0	0	N/A	N/A	N/A	24600	27500	36400	23100	1.11789	1.47967	0.939024	0	0	0	0	N/A	N/A	N/A
aSPsPQPSSQPLQIHR	EML4,	XP_005264324.1,	530367488,	echinoderm microtubule associated protein like 4	S4,	S146,	PQIRASPsPQPSSQP,	1.11751	1.16927	0.892576	21500	22800	19800	21300	1.06047	0.92093	0.990698	6130	7200	8690	4870	1.17455	1.41762	0.794454	0	0	0	0	N/A	N/A	N/A
tIGGGDDsFNTFFSETGAGK	TUBA3E|| TUBA3D|| TUBA3C|| TUBA1C|| TUBA1B|| TUBA1A,	NP_997195.1|| NP_525125.2|| NP_005992.1|| NP_001290043.1|| NP_006073.2|| NP_001257328.1,	46409270|| 156564363|| 17921993|| 733605926|| 57013276|| 393715091,	tubulin, alpha 3e|| tubulin, alpha 3d|| tubulin, alpha 3c|| tubulin, alpha 1c|| tubulin, alpha 1b|| tubulin, alpha 1a	S8, | T1, || S8, | T1, || S8, | T1, || S8, | T1, || S8, | T1, || S8, | T1,	S48, | T41, || S48, | T41, || S48, | T41, || S118, | T111, || S48, | T41, || S48, | T41,	TIGGGDDsFNTFFSE, GQMPSDKtIGGGDDS, || TIGGGDDsFNTFFSE, GQMPSDKtIGGGDDS, || TIGGGDDsFNTFFSE, GQMPSDKtIGGGDDS, || TIGGGDDsFNTFFSE, GQMPSDKtIGGGDDS, || TIGGGDDsFNTFFSE, GQMPSDKtIGGGDDS, || TIGGGDDsFNTFFSE, GQMPSDKtIGGGDDS,	1.11748	1.19161	0.802797	0	0	0	0	N/A	N/A	N/A	715	799	852	574	1.11748	1.19161	0.802797	0	0	0	0	N/A	N/A	N/A
lVEQANsPK	SLU7,	XP_005265850.1,	530380807,	SLU7 splicing factor homolog (S. cerevisiae)	S7,	S225,	KLVEQANsPKHQWGE,	1.11732	1.23041	1.14808	9610	11200	11500	13000	1.16545	1.19667	1.35276	15900	17000	20100	15000	1.06918	1.26415	0.943396	0	0	0	0	N/A	N/A	N/A
tVANLLSGKsPR	TCOF1,	XP_005268559.1,	530380665,	Treacher Collins-Franceschetti syndrome 1	S10, | T1,	S156, | T147,	ANLLSGKsPRKSAEP, PHPATGKtVANLLSG,	1.11687	1.2784	0.63983	14800	14300	12200	10700	0.966216	0.824324	0.722973	15700	19900	27200	8740	1.26752	1.73248	0.556688	0	0	0	0	N/A	N/A	N/A
vLDTSSLTQSAPAsPTNK	RPTOR,	NP_065812.1,	22094987,	regulatory associated protein of MTOR, complex 1	S14,	S863,	LTQSAPAsPTNKGVH,	1.11685	1.10687	0.935717	3950	4790	3820	3850	1.21266	0.967089	0.974684	5230	5340	6520	4690	1.02103	1.24665	0.89675	0	0	0	0	N/A	N/A	N/A
sVSSsSYR	VIM,	NP_003371.2,	62414289,	vimentin	S1, S5,	S5, S9,	-MSTRsVSSSSYR, STRSVSSsSYRRMFG,	1.11679	1.30657	0.766423	0	0	0	0	N/A	N/A	N/A	13700	15300	17900	10500	1.11679	1.30657	0.766423	0	0	0	0	N/A	N/A	N/A
sLSGSsPCPK	SRRM2,	XP_006720935.1,	578828051,	serine/arginine repetitive matrix 2	S1, S6,	S778, S783,	SRLSLRRsLSGSSPC, RRSLSGSsPCPKQKS,	1.1165	0.948544	1.07767	103000	115000	97700	111000	1.1165	0.948544	1.07767	0	0	0	0	N/A	N/A	N/A	0	0	0	0	N/A	N/A	N/A
QPLLLsEDEEDTKR	EIF3CL|| EIF3C,	XP_005255592.1|| NP_001032897.1,	530409009|| 83700233,	eukaryotic translation initiation factor 3, subunit C-like|| eukaryotic translation initiation factor 3, subunit C	S6, || S6,	S39, || S39,	GKQPLLLsEDEEDTK, || GKQPLLLsEDEEDTK,	1.11638	1.19565	0.97858	10100	10900	10500	10900	1.07921	1.0396	1.07921	7620	8790	10300	6690	1.15354	1.35171	0.877953	0	0	0	0	N/A	N/A	N/A
vLsPPKLNEVSSDANR	RANBP3,	NP_015561.1,	6466466,	RAN binding protein 3	S3,	S333,	NMSERVLsPPKLNEV,	1.11626	1.21211	0.910664	23520	27400	24580	24740	1.16497	1.04507	1.05187	34050	36350	46960	26200	1.06755	1.37915	0.769457	0	0	0	0	N/A	N/A	N/A
RQQDPsPGSNLGGGDDLK	CBFB,	NP_074036.1,	13124881,	core-binding factor, beta subunit	S6,	S173,	ARRQQDPsPGSNLGG,	1.11613	1.26129	0.790323	0	0	0	0	N/A	N/A	N/A	6200	6920	7820	4900	1.11613	1.26129	0.790323	0	0	0	0	N/A	N/A	N/A
lREQGTEsR	TMPO,	NP_003267.1,	4507555,	thymopoietin	S8,	S156,	LREQGTEsRSSTPLP,	1.11607	1.59821	1.02679	0	0	0	0	N/A	N/A	N/A	11200	12500	17900	11500	1.11607	1.59821	1.02679	0	0	0	0	N/A	N/A	N/A
KVVVSPtK	NCL,	NP_005372.2,	55956788,	nucleolin	T7,	T69,	KKVVVSPtKKVAVAT,	1.11507	1.26082	0.58836	0	0	0	0	N/A	N/A	N/A	21000	23100	28900	13600	1.1	1.37619	0.647619	14600	16500	18900	10000	1.13014	1.14545	0.529101
RTDALTSsPGR	MCM2,	NP_004517.2,	33356547,	minichromosome maintenance complex component 2	S8,	S41,	RTDALTSsPGRDLPP,	1.11483	1.1639	1.08101	64200	85500	80100	92000	1.33178	1.24766	1.43302	23210	20840	25070	16920	0.897889	1.08014	0.728996	0	0	0	0	N/A	N/A	N/A
eQSEVsVSPR	RSRC2,	XP_005253658.1,	530401729,	arginine/serine-rich coiled-coil 2	S6,	S30,	KKEQSEVsVSPRASK,	1.11446	1.46386	0.927711	0	0	0	0	N/A	N/A	N/A	16600	18500	24300	15400	1.11446	1.46386	0.927711	0	0	0	0	N/A	N/A	N/A
sTtPPPAEPVSLPQEPPKPR	G3BP2,	NP_987100.1,	45359846,	GTPase activating protein (SH3 domain) binding protein 2	S1, | T3,	S225, | T227,	LEELEEKsTTPPPAE, ELEEKSTtPPPAEPV,	1.11416	1.21361	1.06119	27750	33850	30860	31350	1.21982	1.11207	1.12973	3910	4370	5460	4280	1.11765	1.39642	1.09463	797	801	907	870	1.00502	1.13233	0.959206
wDQTADQTPGAtPK	SF3B1,	NP_036565.2,	54112117,	splicing factor 3b, subunit 1, 155kDa	T12,	T211,	ADQTPGAtPKKLSSW,	1.11411	1.18672	1.19295	4820	5370	5720	5750	1.11411	1.18672	1.19295	0	0	0	0	N/A	N/A	N/A	0	0	0	0	N/A	N/A	N/A
RVPsPTPAPK	SRRM2,	XP_006720935.1,	578828051,	serine/arginine repetitive matrix 2	S4,	S2581,	VALKRVPsPTPAPKE,	1.11399	1.19146	0.804613	347100	366800	316700	310300	1.05676	0.912417	0.893979	23900	25700	32300	20870	1.07531	1.35146	0.873222	18580	22480	29460	19050	1.2099	1.3105	0.64664
RPEsPSEISPIK	WAPAL,	XP_006717789.1,	578819167,	wings apart-like homolog (Drosophila)	S4,	S292,	QFGKRPEsPSEISPI,	1.11386	1.21033	1.02592	12700	13800	12900	13800	1.08661	1.01575	1.08661	4890	5580	6870	4720	1.1411	1.40491	0.965235	0	0	0	0	N/A	N/A	N/A
sSSPPPR	THRAP3|| DPP9-AS1,	NP_005110.2|| NP_001229830.1,	167234419|| 339276047,	thyroid hormone receptor associated protein 3|| DPP9 antisense RNA 1	S1, || S1,	S533, || S85,	YKAVQEKsSSPPPRK, || CPSASSSsSSPPPRS,	1.11331	1.24929	0.997167	0	0	0	0	N/A	N/A	N/A	35300	39300	44100	35200	1.11331	1.24929	0.997167	0	0	0	0	N/A	N/A	N/A
sSsPGKPQAVSSLNSSHSR	AFF4,	NP_055238.1,	7656879,	AF4/FMR2 family, member 4	S1, S3,	S178, S180,	SEHSKSRsSSPGKPQ, HSKSRSSsPGKPQAV,	1.11307	1.47614	0.905602	0	0	0	0	N/A	N/A	N/A	9640	10730	14230	8730	1.11307	1.47614	0.905602	0	0	0	0	N/A	N/A	N/A
tsPENVQDR	RANBP2,	XP_005264059.1,	530368768,	RAN binding protein 2	S2, | T1,	S1400, | T1399,	TVFTPKTsPENVQDR, ETVFTPKtSPENVQD,	1.11278	1.40602	0.917293	0	0	0	0	N/A	N/A	N/A	13300	14800	18700	12200	1.11278	1.40602	0.917293	0	0	0	0	N/A	N/A	N/A
sQsWEER	GIGYF2,	NP_001096617.1,	156766045,	GRB10 interacting GYF protein 2	S1, S3,	S158, S160,	GGREMHRsQSWEERG, REMHRSQsWEERGDR,	1.11258	1.59603	1	0	0	0	0	N/A	N/A	N/A	15100	16800	24100	15100	1.11258	1.59603	1	0	0	0	0	N/A	N/A	N/A
tAESQTPtPSATSFFSGK	ADAR,	XP_006711172.1,	578800406,	adenosine deaminase, RNA-specific	T1, T8,	T606, T613,	TEKESEKtAESQTPT, TAESQTPtPSATSFF,	1.11255	1.04762	1.03463	2310	2570	2420	2390	1.11255	1.04762	1.03463	0	0	0	0	N/A	N/A	N/A	0	0	0	0	N/A	N/A	N/A
tAESQtPTPSATSFFSGK	ADAR,	XP_006711172.1,	578800406,	adenosine deaminase, RNA-specific	T1, T6,	T606, T611,	TEKESEKtAESQTPT, EKTAESQtPTPSATS,	1.11255	1.04762	1.03463	2310	2570	2420	2390	1.11255	1.04762	1.03463	0	0	0	0	N/A	N/A	N/A	0	0	0	0	N/A	N/A	N/A
sSsMAAGLER	BAIAP2,	XP_005257000.1,	530411347,	BAI1-associated protein 2	S1, S3,	S397, S399,	ENKTLPRsSSMAAGL, KTLPRSSsMAAGLER,	1.11231	1.42174	0.905615	0	0	0	0	N/A	N/A	N/A	8370	9310	11900	7580	1.11231	1.42174	0.905615	0	0	0	0	N/A	N/A	N/A
vDGPRsPSYGR	SRSF1,	NP_008855.1,	5902076,	serine/arginine-rich splicing factor 1	S6,	S199,	VKVDGPRsPSYGRSR,	1.11227	1.35593	0.857416	0	0	0	0	N/A	N/A	N/A	19400	20700	27700	19500	1.06701	1.42784	1.00515	14600	16900	21700	15400	1.15753	1.28402	0.709677
hGsPGR	PPP1R35,	NP_659467.1,	21450761,	protein phosphatase 1, regulatory subunit 35	S3,	S59,	SPQPRHGsPGRRKGR,	1.11226	1.17984	1.05473	35810	39830	42250	37770	1.11226	1.17984	1.05473	0	0	0	0	N/A	N/A	N/A	0	0	0	0	N/A	N/A	N/A
vLsPTAAKPSPFEGK	PPP1R10,	XP_006726165.1,	578842343,	protein phosphatase 1, regulatory subunit 10	S3,	S313,	KKKKKVLsPTAAKPS,	1.11191	1.14768	0.930423	10700	10900	9720	9660	1.01869	0.908411	0.902804	4290	5170	5950	4110	1.20513	1.38695	0.958042	0	0	0	0	N/A	N/A	N/A
sFsEGGER	ZFP36L1,	NP_001231630.1,	347659013,	ZFP36 ring finger protein-like 1	S1, S3,	S159, S161,	DSRFRDRsFSEGGER, RFRDRSFsEGGERLL,	1.11184	1.30921	0.973684	0	0	0	0	N/A	N/A	N/A	15200	16900	19900	14800	1.11184	1.30921	0.973684	0	0	0	0	N/A	N/A	N/A
RPSASsPNNNTAAK	PHF2,	XP_005252108.1,	530391243,	PHD finger protein 2	S6,	S1060,	QRRPSASsPNNNTAA,	1.11129	1.37289	1.21334	23800	27300	32400	34200	1.14706	1.36134	1.43697	8740	9400	12100	8650	1.07551	1.38444	0.989703	0	0	0	0	N/A	N/A	N/A
sAENPPSGsVRK	MORF4L2,	NP_036418.1,	6912448,	mortality factor 4 like 2	S1, S9,	S63, S71,	PGRWGGRsAENPPSG, AENPPSGsVRKTRKN,	1.11111	1.05397	1.38095	31500	35000	33200	43500	1.11111	1.05397	1.38095	0	0	0	0	N/A	N/A	N/A	0	0	0	0	N/A	N/A	N/A
RAPsPGAYK	ATN1,	NP_001007027.1,	55750053,	atrophin 1	S4,	S645,	PYGKRAPsPGAYKTA,	1.11073	0.961938	1.05882	28900	32100	27800	30600	1.11073	0.961938	1.05882	0	0	0	0	N/A	N/A	N/A	0	0	0	0	N/A	N/A	N/A
sDsQQAVK	SNX17,	NP_055563.1,	7661890,	sorting nexin 17	S1, S3,	S407, S409,	VGGTLRRsDSQQAVK, GTLRRSDsQQAVKSP,	1.11062	1.03957	0.796358	29700	35000	33400	31100	1.17845	1.12458	1.04714	16300	16100	16800	10400	0.98773	1.03067	0.638037	8450	9850	9490	6680	1.16568	0.963452	0.703899
RSsLLNAK	RAPGEF6,	NP_001157858.1,	256600196,	Rap guanine nucleotide exchange factor (GEF) 6	S3,	S1102,	KKRARRSsLLNAKKL,	1.11058	1.22329	0.944017	23400	27000	23500	24200	1.15385	1.00427	1.03419	10400	11100	15000	8880	1.06731	1.44231	0.853846	0	0	0	0	N/A	N/A	N/A
tRHsPTPQQSNR	SRRM1,	XP_005245774.1,	530360783,	serine/arginine repetitive matrix 1	S4, | T1,	S414, | T411,	PPPKTRHsPTPQQSN, PATPPPKtRHSPTPQ,	1.11048	1.26635	0.961929	32700	39900	31000	34300	1.22018	0.948012	1.04893	39200	44700	55100	43500	1.14031	1.40561	1.10969	5850	5680	8210	5970	0.97094	1.44542	0.727162
sSsPVGLAK	EIF4ENIF1,	XP_006724344.1,	578837305,	eukaryotic translation initiation factor 4E nuclear import factor 1	S1, S3,	S991, S993,	EHRPSQRsSSPVGLA, RPSQRSSsPVGLAKW,	1.11009	1.33945	0.747706	0	0	0	0	N/A	N/A	N/A	10900	12100	14600	8150	1.11009	1.33945	0.747706	0	0	0	0	N/A	N/A	N/A
lPSGSGAAsPTGSAVDIR	AHNAK,	NP_001611.1,	61743954,	AHNAK nucleoprotein	S9,	S216,	PSGSGAAsPTGSAVD,	1.10979	1.27135	0.929612	19150	21070	19250	21500	1.10026	1.00522	1.12272	10190	11840	14620	10070	1.16192	1.43474	0.988224	5060	5400	7420	5030	1.06719	1.37407	0.677898
gRDsPYQSR	SRSF9,	NP_003760.1,	4506903,	serine/arginine-rich splicing factor 9	S4,	S204,	SGSRGRDsPYQSRGS,	1.1096	1.21621	1.082	25000	30600	29200	29100	1.224	1.168	1.164	20800	20700	26300	20800	0.995192	1.26442	1	0	0	0	0	N/A	N/A	N/A
MSQPGsPSPK	CHD4,	XP_006719021.1,	578822553,	chromodomain helicase DNA binding protein 4	S6,	S1563,	KKMSQPGsPSPKTPT,	1.10899	1.23748	0.868517	43700	52500	45500	46900	1.20137	1.04119	1.07323	16210	17040	23350	13340	1.0512	1.44047	0.822949	9680	10400	12800	9080	1.07438	1.23077	0.709375
vASPSQGQVGSSsPKR	PKP4,	NP_003619.2,	53829374,	plakophilin 4	S13,	S337,	QGQVGSSsPKRSGMT,	1.10891	1.30693	0.949505	0	0	0	0	N/A	N/A	N/A	10100	11200	13200	9590	1.10891	1.30693	0.949505	0	0	0	0	N/A	N/A	N/A
vASPSQGQVGSsSPKR	PKP4,	NP_003619.2,	53829374,	plakophilin 4	S12,	S336,	SQGQVGSsSPKRSGM,	1.10891	1.30693	0.949505	0	0	0	0	N/A	N/A	N/A	10100	11200	13200	9590	1.10891	1.30693	0.949505	0	0	0	0	N/A	N/A	N/A
aAsPPRPLLSNASATPVGR	ANLN,	XP_006715809.1,	578813549,	anillin, actin binding protein	S3,	S182,	PSEEKAAsPPRPLLS,	1.10881	1.00311	0.990674	9650	10700	9680	9560	1.10881	1.00311	0.990674	0	0	0	0	N/A	N/A	N/A	0	0	0	0	N/A	N/A	N/A
sPEIHR	THRAP3|| BCLAF1,	NP_005110.2|| NP_055554.1,	167234419|| 7661958,	thyroid hormone receptor associated protein 3|| BCL2-associated transcription factor 1	S1, || S1,	S672, || S648,	EAAKNKKsPEIHRRI, || EHSTRQKsPEIHRRI,	1.10868	1.18539	1.24608	5600	7720	7620	8610	1.37857	1.36071	1.5375	3970	3330	4010	3790	0.838791	1.01008	0.95466	0	0	0	0	N/A	N/A	N/A
RGsSSDEEGGPK	AKAP12,	XP_005267290.1,	530384245,	A kinase (PRKA) anchor protein 12	S3,	S696,	KKRARRGsSSDEEGG,	1.10865	1.10812	0.68114	55800	54600	50500	44400	0.978495	0.905018	0.795699	85760	106240	112450	48590	1.23881	1.31122	0.566581	0	0	0	0	N/A	N/A	N/A
RPAsPSsPEHLPATPAESPAQR	SUDS3,	NP_071936.2,	75677351,	suppressor of defective silencing 3 homolog (S. cerevisiae)	S4, S7,	S234, S237,	KSPKRPAsPSSPEHL, KRPASPSsPEHLPAT,	1.10811	1.55856	1.09009	0	0	0	0	N/A	N/A	N/A	1110	1230	1730	1210	1.10811	1.55856	1.09009	0	0	0	0	N/A	N/A	N/A
KGsSSQAPASK	CCDC86,	NP_077003.1,	13129104,	coiled-coil domain containing 86	S3,	S217,	GAKKRKGsSSQAPAS,	1.10811	1.24775	0.779279	0	0	0	0	N/A	N/A	N/A	22200	24600	27700	17300	1.10811	1.24775	0.779279	0	0	0	0	N/A	N/A	N/A
iHIDPEIQDGsPTTSR	PDLIM4,	XP_006714786.1,	578810636,	PDZ and LIM domain 4	S11,	S112,	DPEIQDGsPTTSRRP,	1.1079	1.14527	1.08279	7130	7610	7240	7470	1.06732	1.01543	1.04769	2290	2630	2920	2560	1.14847	1.27511	1.1179	0	0	0	0	N/A	N/A	N/A
tsPLNSSGSSQGR	PAPOLA,	NP_116021.2,	32490557,	poly(A) polymerase alpha	S2, | T1,	S545, | T544,	PTSATKTsPLNSSGS, SPTSATKtSPLNSSG,	1.10774	1.177	1.03688	13700	20000	17600	16800	1.45985	1.28467	1.22628	5770	4360	6170	4890	0.755633	1.06932	0.847487	0	0	0	0	N/A	N/A	N/A
aSSHSsQTQGGGSVTK	LMNA,	NP_733821.1,	27436946,	lamin A/C	S6,	S407,	GRASSHSsQTQGGGS,	1.10773	1.28841	0.937491	0	0	0	0	N/A	N/A	N/A	6440	6450	8660	7170	1.00155	1.34472	1.11335	5750	6980	8600	6550	1.21391	1.23209	0.761628
nKsNEDQSMGNWQIK	LMNA,	NP_733821.1,	27436946,	lamin A/C	S3,	S458,	FVRLRNKsNEDQSMG,	1.10766	1.09693	1.1306	0	0	0	0	N/A	N/A	N/A	27030	29940	29650	30560	1.10766	1.09693	1.1306	0	0	0	0	N/A	N/A	N/A
QGSITsPQANEQSVtPQRR	SRRM2,	XP_006720935.1,	578828051,	serine/arginine repetitive matrix 2	S6, | T15,	S857, | T866,	PRQGSITsPQANEQS, QANEQSVtPQRRSCF,	1.10755	1.15364	0.935012	8780	10000	10000	10300	1.13895	1.13895	1.17312	3270	3170	3890	2760	0.969419	1.1896	0.844037	1680	2040	2310	1820	1.21429	1.13235	0.787879
lTFDTTFsPNTGK	VDAC2,	NP_001171712.1,	296317337,	voltage-dependent anion channel 2	S8,	S130,	LTFDTTFsPNTGKKS,	1.10745	1.12499	1.05178	1330	1660	1600	1550	1.24812	1.20301	1.16541	873	844	914	819	0.966781	1.04696	0.938144	0	0	0	0	N/A	N/A	N/A
lQPERGsPK	ACIN1,	NP_055792.1,	7662238,	apoptotic chromatin condensation inducer 1	S7,	S729,	RLQPERGsPKKCEAE,	1.1074	1.30732	0.86781	232900	231900	186800	209200	0.995706	0.802061	0.89824	40700	50700	66500	41500	1.2457	1.63391	1.01966	19800	21400	31800	21800	1.08081	1.48598	0.685535
tAsTNNIAQAR	GNG12,	NP_061329.3,	51036603,	guanine nucleotide binding protein (G protein), gamma 12	S3, | T1,	S7, | T5,	-MSSKTAsTNNIAQA, -MSSKtASTNNIA,	1.10728	1.31736	0.860576	0	0	0	0	N/A	N/A	N/A	8920	9680	11700	8680	1.0852	1.31166	0.973094	6030	6810	9010	6740	1.12935	1.32305	0.748058
nSDGGsDPETQKEK	WBP4,	XP_005266302.1,	530402073,	WW domain binding protein 4	S6,	S293,	NKNSDGGsDPETQKE,	1.10714	1.63571	0.971429	0	0	0	0	N/A	N/A	N/A	14000	15500	22900	13600	1.10714	1.63571	0.971429	0	0	0	0	N/A	N/A	N/A
aASLtEDRDR	EIF4G1,	NP_001181876.1,	302699247,	eukaryotic translation initiation factor 4 gamma, 1	T5,	T1218,	LRKAASLtEDRDRGR,	1.10595	1.42671	1.20464	0	0	0	0	N/A	N/A	N/A	13780	15240	19660	16600	1.10595	1.42671	1.20464	0	0	0	0	N/A	N/A	N/A
tGSGsPFAGNSPAR	ZC3H4,	XP_006723176.1,	578834188,	zinc finger CCCH-type containing 4	S5, | T1,	S1269, | T1265,	TPKTGSGsPFAGNSP, TVKQTPKtGSGSPFA,	1.1055	1.08257	1.02294	21800	24100	23600	22300	1.1055	1.08257	1.02294	0	0	0	0	N/A	N/A	N/A	0	0	0	0	N/A	N/A	N/A
aGMSSNQSISsPVLDAVPR	SRRM2,	XP_006720935.1,	578828051,	serine/arginine repetitive matrix 2	S11,	S1404,	SSNQSISsPVLDAVP,	1.10514	1.14367	1.06327	2140	2590	2370	2380	1.21028	1.10748	1.11215	1390	1390	1640	1410	1	1.17986	1.01439	0	0	0	0	N/A	N/A	N/A
lFRPPsPAPAAPGAR	YRDC,	NP_078916.3,	58761510,	yrdC N(6)-threonylcarbamoyltransferase domain containing	S6,	S37,	GRLFRPPsPAPAAPG,	1.10501	0.974152	0.988691	6190	6840	6030	6120	1.10501	0.974152	0.988691	0	0	0	0	N/A	N/A	N/A	0	0	0	0	N/A	N/A	N/A
KAsPEPEGEAAGK	IRF2BP1,	NP_056464.1,	24308115,	interferon regulatory factor 2 binding protein 1	S3,	S384,	TPRRRKAsPEPEGEA,	1.1047	1.20612	1.07625	22100	26300	21800	24900	1.19005	0.986425	1.1267	15500	15800	22100	15900	1.01935	1.42581	1.02581	0	0	0	0	N/A	N/A	N/A
sTPFIVPSsPTEQEGR	TP53BP1,	NP_001135452.1,	213972636,	tumor protein p53 binding protein 1	S1, S9,	S377, S385,	PSPDAFRsTPFIVPS, TPFIVPSsPTEQEGR,	1.1044	1.17856	1.10994	4400	5240	4800	5210	1.19091	1.09091	1.18409	4470	4550	5660	4630	1.0179	1.26622	1.03579	0	0	0	0	N/A	N/A	N/A
RPEGPGAQAPsSPR	TXLNA,	NP_787048.1,	28460688,	taxilin alpha	S11,	S514,	GPGAQAPsSPRVTEA,	1.10419	1.30035	0.656637	0	0	0	0	N/A	N/A	N/A	0	0	0	0	N/A	N/A	N/A	7870	8690	11300	7420	1.10419	1.30035	0.656637
aGGAsPAASSTAQPPTQHR	IRF2BP1,	NP_056464.1,	24308115,	interferon regulatory factor 2 binding protein 1	S5,	S453,	PVRAGGAsPAASSTA,	1.10378	1.01353	0.981493	7250	9660	7090	9670	1.33241	0.977931	1.33379	3370	2570	3830	2290	0.762611	1.1365	0.679525	2450	2980	2760	2570	1.21633	0.926174	0.931159
aPQTSSsPPPVR	SRRM1,	XP_005245774.1,	530360783,	serine/arginine repetitive matrix 1	S7,	S710,	RAPQTSSsPPPVRRG,	1.10345	1.19556	0.932696	107200	122800	107900	113200	1.14552	1.00653	1.05597	48630	54080	65100	44290	1.11207	1.33868	0.910755	34300	36110	44830	37270	1.05277	1.24148	0.831363
vMTIPYQPMPASsPVICAGGQDR	PCBP1,	NP_006187.2,	222352151,	poly(rC) binding protein 1	S13,	S190,	YQPMPASsPVICAGG,	1.10345	1.09655	1.22759	1450	1600	1590	1780	1.10345	1.09655	1.22759	0	0	0	0	N/A	N/A	N/A	0	0	0	0	N/A	N/A	N/A
tVsEPNLK	HDAC7,	XP_006719517.1,	578823874,	histone deacetylase 7	S3, | T1,	S208, | T206,	FPLRKTVsEPNLKLR, EHFPLRKtVSEPNLK,	1.10345	1.06897	1.26897	14500	16000	15500	18400	1.10345	1.06897	1.26897	0	0	0	0	N/A	N/A	N/A	0	0	0	0	N/A	N/A	N/A
RGsQEK	PCDH7|| BCLAF1,	XP_005248220.1|| NP_055554.1,	530376310|| 7661958,	protocadherin 7|| BCL2-associated transcription factor 1	S3, || S3,	S1205, || S161,	MPVDERGsQEKLANG, || PVSKRRGsQEKQTKK,	1.10345	0.925287	1.01437	348000	384000	322000	353000	1.10345	0.925287	1.01437	0	0	0	0	N/A	N/A	N/A	0	0	0	0	N/A	N/A	N/A
tNRtSPNNAR	CDYL,	XP_006715335.1,	578812124,	chromodomain protein, Y-like	T1, T4,	T76, T79,	KESTLTRtNRTSPNN, TLTRTNRtSPNNARK,	1.10345	1.58621	0.852586	0	0	0	0	N/A	N/A	N/A	11600	12800	18400	9890	1.10345	1.58621	0.852586	0	0	0	0	N/A	N/A	N/A
sGSAHGsGK	TRA2B,	NP_004584.1,	4759098,	transformer 2 beta homolog (Drosophila)	S1, S7,	S20, S26,	ESRSASRsGSAHGSG, RSGSAHGsGKSARHT,	1.10335	1.52566	0.817128	123000	156000	148000	112000	1.26829	1.20325	0.910569	86600	81400	123200	79400	0.939954	1.42263	0.916859	16700	18400	35900	22400	1.1018	1.95109	0.623955
gSGsPTHSLSQK	FAM64A,	NP_001182157.1,	305632783,	family with sequence similarity 64, member A	S4,	S131,	GAQKGSGsPTHSLSQ,	1.10329	1.26432	0.909851	39700	44200	36800	38800	1.11335	0.926952	0.97733	11800	12900	18900	9940	1.09322	1.60169	0.842373	0	0	0	0	N/A	N/A	N/A
KAEDsDsEPEPEDNVR	XRN2,	NP_036387.2,	18860916,	5'-3' exoribonuclease 2	S5, S7,	S499, S501,	IKRKAEDsDSEPEPE, RKAEDSDsEPEPEDN,	1.10303	1.06997	0.839096	24900	24600	23300	22300	0.987952	0.935743	0.895582	0	0	0	0	N/A	N/A	N/A	7840	9550	11500	9000	1.21811	1.20419	0.782609
iSMQDVDLSLGsPK	AHNAK,	NP_001611.1,	61743954,	AHNAK nucleoprotein	S12,	S511,	DVDLSLGsPKLKGDI,	1.10294	1.08229	0.878585	2460	2590	2430	1960	1.05285	0.987805	0.796748	758	874	892	728	1.15303	1.17678	0.960422	0	0	0	0	N/A	N/A	N/A
sRsFDYNYR	SRSF10,	NP_473357.1,	16905517,	serine/arginine-rich splicing factor 10	S1, S3,	S131, S133,	YERRRSRsRSFDYNY, RRRSRSRsFDYNYRR,	1.10268	1.35714	0.986607	0	0	0	0	N/A	N/A	N/A	2240	2470	3040	2210	1.10268	1.35714	0.986607	0	0	0	0	N/A	N/A	N/A
tNSMSSSGLGsPNR	CNOT2,	NP_055330.1,	7657385,	CCR4-NOT transcription complex, subunit 2	S11, | T1,	S165, | T155,	MSSSGLGsPNRSSPS, GIGIPSRtNSMSSSG,	1.10237	1.22552	0.734421	0	0	0	0	N/A	N/A	N/A	6740	7430	8260	4950	1.10237	1.22552	0.734421	0	0	0	0	N/A	N/A	N/A
nFsDNQLQEGK	TAGLN2,	NP_001264153.1,	469608410,	transgelin 2	S3,	S184,	KENPRNFsDNQLQEG,	1.1023	1.12199	1.28097	34900	40600	38000	46300	1.16332	1.08883	1.32665	0	0	0	0	N/A	N/A	N/A	8480	8830	10200	12600	1.04127	1.15515	1.23529
sREDLsAQPVQTK	TJP1,	NP_001287954.1,	666335569,	tight junction protein 1	S1, S6,	S684, S689,	SKRNLRKsREDLSAQ, RKSREDLsAQPVQTK,	1.10204	0.897959	0.967347	24500	27000	22000	23700	1.10204	0.897959	0.967347	0	0	0	0	N/A	N/A	N/A	0	0	0	0	N/A	N/A	N/A
RGsQVGHK	RRP12,	NP_055994.2,	223278379,	ribosomal RNA processing 12 homolog (S. cerevisiae)	S3,	S1284,	VKAARRGsQVGHKNR,	1.10204	1.20048	1.47659	83300	91800	100000	123000	1.10204	1.20048	1.47659	0	0	0	0	N/A	N/A	N/A	0	0	0	0	N/A	N/A	N/A
RSsPSARPPDVPGQQPQAAK	ZFP91,	NP_444251.1,	16579828,	ZFP91 zinc finger protein	S3,	S83,	YPRRRRSsPSARPPD,	1.10193	1.39394	0.975207	0	0	0	0	N/A	N/A	N/A	3630	4000	5060	3540	1.10193	1.39394	0.975207	0	0	0	0	N/A	N/A	N/A
aEEDEILNRsPR	CANX,	NP_001019820.1,	66933005,	calnexin	S10,	S583,	EDEILNRsPRNRKPR,	1.10154	1.18313	0.887194	117200	124100	116400	121000	1.05887	0.993174	1.03242	104900	115100	153300	90200	1.09724	1.46139	0.859867	10100	11600	12700	9770	1.14851	1.09483	0.769291
sSGsPYGGGYGSGGGSGGYGSR	HNRNPA3,	XP_005246437.1,	530369990,	heterogeneous nuclear ribonucleoprotein A3	S1, S4,	S355, S358,	GGSFGGRsSGSPYGG, FGGRSSGsPYGGGYG,	1.10151	1.42112	0.917695	0	0	0	0	N/A	N/A	N/A	7290	8030	10360	6690	1.10151	1.42112	0.917695	0	0	0	0	N/A	N/A	N/A
RsPVPAQIAITVPK	EIF4G3,	NP_001185730.1,	311771714,	eukaryotic translation initiation factor 4 gamma, 3	S2,	S494,	QNLNSRRsPVPAQIA,	1.10108	1.12459	1.05225	6990	8760	7780	7780	1.25322	1.11302	1.11302	2350	2230	2670	2330	0.948936	1.13617	0.991489	0	0	0	0	N/A	N/A	N/A
tGsGQGPSSTGQPGR	AHNAK2,	NP_612429.2,	156766050,	AHNAK nucleoprotein 2	S3, | T1,	S332, | T330,	NLRFRTGsGQGPSST, FLNLRFRtGSGQGPS,	1.10074	0.842752	0.589681	0	0	0	0	N/A	N/A	N/A	4070	4480	3430	2400	1.10074	0.842752	0.589681	0	0	0	0	N/A	N/A	N/A
dVATSPISPtENNTTPPDALTR	PAK1,	XP_006718635.1,	578821465,	p21 protein (Cdc42/Rac)-activated kinase 1	T10,	T287,	ATSPISPtENNTTPP,	1.1005	1.22111	1.07538	1990	2190	2430	2140	1.1005	1.22111	1.07538	0	0	0	0	N/A	N/A	N/A	0	0	0	0	N/A	N/A	N/A
eQSEVSVsPR	RSRC2,	XP_005253658.1,	530401729,	arginine/serine-rich coiled-coil 2	S8,	S32,	EQSEVSVsPRASKHH,	1.10036	1.37239	0.91055	25800	28200	33300	29100	1.09302	1.2907	1.12791	16600	18500	24300	15400	1.11446	1.46386	0.927711	8120	8880	12100	8180	1.0936	1.36261	0.676033
vSGAGFsPSSK	TNKS1BP1,	XP_005274419.1,	530397526,	tankyrase 1 binding protein 1, 182kDa	S7,	S1217,	RVSGAGFsPSSKMEG,	1.10024	1.0682	0.940517	17700	19900	15900	16100	1.12429	0.898305	0.909605	1050	1130	1300	1020	1.07619	1.2381	0.971429	0	0	0	0	N/A	N/A	N/A
aSGQAFELILsPR	STMN1,	NP_001138926.1,	224451142,	stathmin 1	S11,	S25,	QAFELILsPRSKESV,	1.09974	1.32423	0.951789	13582	15141	14141	13125	1.11478	1.04116	0.966353	5021.2	5446.5	8070.6	4706	1.0847	1.60731	0.937226	0	0	0	0	N/A	N/A	N/A
QSHSEsPSLQSK	SRRM2,	XP_006720935.1,	578828051,	serine/arginine repetitive matrix 2	S6,	S1083,	VRQSHSEsPSLQSKS,	1.0996	1.25347	0.926524	134110	136490	132880	131710	1.01775	0.990828	0.982104	13760	17050	19900	14120	1.2391	1.44622	1.02616	8340	8690	11500	8870	1.04197	1.32336	0.771304
gSFsDTGLGDGK	THRAP3,	NP_005110.2,	167234419,	thyroid hormone receptor associated protein 3	S4,	S379,	IKEKGSFsDTGLGDG,	1.0994	1.12922	1.06907	23800	25400	21600	25000	1.06723	0.907563	1.05042	11400	12900	15400	12400	1.13158	1.35088	1.08772	0	0	0	0	N/A	N/A	N/A
RYsPsPPPK	SRRM1,	XP_005245774.1,	530360783,	serine/arginine repetitive matrix 1	S3, S5,	S619, S621,	PPIQRRYsPSPPPKR, IQRRYSPsPPPKRRT,	1.0994	1.1604	0.987509	31200	36400	29000	36000	1.16667	0.929487	1.15385	52900	54600	73600	43440	1.03214	1.3913	0.821172	0	0	0	0	N/A	N/A	N/A
KAAsPSPQSVR	SRRM1,	XP_005245774.1,	530360783,	serine/arginine repetitive matrix 1	S4,	S752,	KKIKKAAsPSPQSVR,	1.09926	1.09832	0.840151	96100	111000	86300	92100	1.15505	0.898023	0.958377	0	0	0	0	N/A	N/A	N/A	13800	14400	18700	13500	1.04348	1.29861	0.721925
sRsESETSTMAAK	C18orf25,	NP_659492.1,	21450814,	chromosome 18 open reading frame 25	S1, S3,	S143, S145,	VGRKSRRsRSESETS, RKSRRSRsESETSTM,	1.0991	1.20721	1	0	0	0	0	N/A	N/A	N/A	11100	12200	13400	11100	1.0991	1.20721	1	0	0	0	0	N/A	N/A	N/A
tNsTGGSSGSSVGGGSGK	ERC1,	NP_829884.1,	38045898,	ELKS/RAB6-interacting/CAST family member 1	S3, | T1,	S37, | T35,	LGHRRTNsTGGSSGS, PRLGHRRtNSTGGSS,	1.09906	1.17944	0.975757	17900	18500	16000	18800	1.03352	0.893855	1.05028	4860	5660	7120	4380	1.16461	1.46502	0.901235	0	0	0	0	N/A	N/A	N/A
lEGVDGGQsPR	LOC101930123|| EEF2K,	XP_005276554.1|| NP_037434.1,	530437751|| 9558749,	eukaryotic elongation factor 2 kinase-like__|| eukaryotic elongation factor 2 kinase	S9, || S9,	S18, || S18,	EGVDGGQsPRAGHDG, || EGVDGGQsPRAGHDG,	1.09903	1.34253	0.996753	0	0	0	0	N/A	N/A	N/A	6160	6770	8270	6140	1.09903	1.34253	0.996753	0	0	0	0	N/A	N/A	N/A
eSLKEEDEsDDDNM	PSMA3,	NP_002779.1,	4506183,	proteasome (prosome, macropain) subunit, alpha type, 3	S9,	S250,	SLKEEDEsDDDN-,	1.09898	1.22109	0.826087	0	0	0	0	N/A	N/A	N/A	10810	11880	13200	8930	1.09898	1.22109	0.826087	0	0	0	0	N/A	N/A	N/A
RALPNNTSSsPQPK	TP53,	NP_001119584.1,	187830777,	tumor protein p53	S10,	S315,	LPNNTSSsPQPKKKP,	1.09836	1.27756	0.742589	21700	15400	14000	13400	0.709677	0.645161	0.617512	7330	10900	14000	6360	1.48704	1.90996	0.867667	0	0	0	0	N/A	N/A	N/A
tGGsPSVR	SPEN,	NP_055816.2,	14790190,	spen family transcriptional repressor	S4, | T1,	S1261, | T1258,	DSERTGGsPSVRHGS, ISEDSERtGGSPSVR,	1.098	1.098	1.00445	44900	49300	49300	45100	1.098	1.098	1.00445	0	0	0	0	N/A	N/A	N/A	0	0	0	0	N/A	N/A	N/A
sRtPPSAPSQSR	SRRM2,	XP_006720935.1,	578828051,	serine/arginine repetitive matrix 2	S1, | T3,	S2407, | T2409,	PLLDRARsRTPPSAP, LDRARSRtPPSAPSQ,	1.0978	1.14867	0.93856	57800	70300	64000	66700	1.21626	1.10727	1.15398	24200	23700	28800	17500	0.979339	1.19008	0.72314	0	0	0	0	N/A	N/A	N/A
aNVSsPHR	PSMF1,	NP_848693.2,	145611430,	proteasome (prosome, macropain) inhibitor subunit 1 (PI31)	S5,	S153,	WEKANVSsPHREFPP,	1.09778	1.26976	1.05103	22500	26900	25800	25600	1.19556	1.14667	1.13778	11200	11200	15600	10800	1	1.39286	0.964286	0	0	0	0	N/A	N/A	N/A
sEsPKEPEQLRK	HNRNPA1,	XP_005268883.1,	530400152,	heterogeneous nuclear ribonucleoprotein A1	S1, S3,	S4, S6,	-MSKsESPKEPE, -MSKSEsPKEPEQL,	1.09772	1.58958	0.899023	0	0	0	0	N/A	N/A	N/A	30700	33700	48800	27600	1.09772	1.58958	0.899023	0	0	0	0	N/A	N/A	N/A
aLPSLNTGSSsPR	TRAFD1,	NP_006691.1,	5729828,	TRAF-type zinc finger domain containing 1	S11,	S327,	SLNTGSSsPRGVEEP,	1.09677	1	1.05914	18600	20400	18600	19700	1.09677	1	1.05914	0	0	0	0	N/A	N/A	N/A	0	0	0	0	N/A	N/A	N/A
sSsPAPADIAQTVQEDLR	G3BP1,	XP_006714813.1,	578810781,	GTPase activating protein (SH3 domain) binding protein 1	S1, S3,	S230, S232,	APEDAQKsSSPAPAD, EDAQKSSsPAPADIA,	1.09671	1.38522	0.779427	5438	5711	5180	5159	1.0502	0.952556	0.948694	16864	19650	26805	14003	1.1652	1.58948	0.830349	696	748	1207	675	1.07471	1.61364	0.559238
sNsAPLIHGLSDTSPVFQAEAPSAR	FAM122A,	NP_612206.3,	49472830,	family with sequence similarity 122A	S1, S3,	S35, S37,	GGGGLRRsNSAPLIH, GGLRRSNsAPLIHGL,	1.09662	1.26812	0.992754	0	0	0	0	N/A	N/A	N/A	828	908	1050	822	1.09662	1.26812	0.992754	0	0	0	0	N/A	N/A	N/A
sRPTSEGsDIESTEPQK	LARP7,	NP_001253968.1,	388490152,	La ribonucleoprotein domain family, member 7	S1, S8,	S261, S268,	SISKMKRsRPTSEGS, SRPTSEGsDIESTEP,	1.09613	1.35725	1.10904	0	0	0	0	N/A	N/A	N/A	6970	7640	9460	7730	1.09613	1.35725	1.10904	0	0	0	0	N/A	N/A	N/A
KRsPSPsPTPEAK	SMARCC2,	XP_005269158.1,	530400731,	SWI/SNF related, matrix associated, actin dependent regulator of chromatin, subfamily c, member 2	S3, S7,	S302, S306,	NYKKRKRsPSPSPTP, RKRSPSPsPTPEAKK,	1.09589	1.39726	0.835616	0	0	0	0	N/A	N/A	N/A	14600	16000	20400	12200	1.09589	1.39726	0.835616	0	0	0	0	N/A	N/A	N/A
vSVsPGR	SRRM1,	XP_005245774.1,	530360783,	serine/arginine repetitive matrix 1	S4,	S431,	RKSRVSVsPGRTSGK,	1.09536	1.15489	0.886713	214300	224100	187400	188300	1.04573	0.874475	0.878675	24100	28800	32400	24800	1.19502	1.3444	1.02905	39700	41500	51700	38900	1.04534	1.24578	0.752418
asAVALEVQR	LOC101930123|| EEF2K,	XP_005276554.1|| NP_037434.1,	530437751|| 9558749,	eukaryotic elongation factor 2 kinase-like__|| eukaryotic elongation factor 2 kinase	S2, || S2,	S500, || S500,	RLHLPRAsAVALEVQ, || RLHLPRAsAVALEVQ,	1.09524	1.15079	0.857143	12600	13800	14500	10800	1.09524	1.15079	0.857143	0	0	0	0	N/A	N/A	N/A	0	0	0	0	N/A	N/A	N/A
tQGAGsPR	DTNA,	XP_006722461.1,	578832345,	dystrobrevin, alpha	S6, | T1,	S597, | T592,	QGTQGAGsPRSSPSH, EEELKQGtQGAGSPR,	1.09497	1.15008	0.909914	126000	165000	118000	135000	1.30952	0.936508	1.07143	30800	30200	36700	26400	0.980519	1.19156	0.857143	39000	38800	51300	41100	0.994872	1.32216	0.80117
sPSGGAAGPLLTPSQSLDGSR	KCTD12,	NP_612453.1,	19923973,	potassium channel tetramerization domain containing 12	S1,	S185,	TLELASRsPSGGAAG,	1.0946	1.16769	0.848535	4550	5610	4870	4960	1.23297	1.07033	1.09011	869	839	1040	698	0.965478	1.19678	0.803222	328	356	440	287	1.08537	1.23596	0.652273
gGsPDLWK	CHAMP1,	XP_005266254.1,	530426885,	chromosome alignment maintaining phosphoprotein 1	S3,	S476,	QKSSRGGsPDLWKSS,	1.09459	0.966216	1	14800	16200	14300	14800	1.09459	0.966216	1	0	0	0	0	N/A	N/A	N/A	0	0	0	0	N/A	N/A	N/A
yESQEPLAGQEsPLPLATR	TNKS1BP1,	XP_005274419.1,	530397526,	tankyrase 1 binding protein 1, 182kDa	Y1, | S12,	Y669, | S680,	LQQAEERyESQEPLA, EPLAGQEsPLPLATR,	1.09416	1.32143	1.11039	0	0	0	0	N/A	N/A	N/A	3080	3370	4070	3420	1.09416	1.32143	1.11039	0	0	0	0	N/A	N/A	N/A
tDGsIsGDRQPVTVADYISR	FXR2,	NP_004851.2,	259013556,	fragile X mental retardation, autosomal homolog 2	S4, S6, | T1,	S601, S603, | T598,	RGNRTDGsISGDRQP, NRTDGSIsGDRQPVT, RRNRGNRtDGSISGD,	1.09406	1.39851	1.05941	0	0	0	0	N/A	N/A	N/A	4040	4420	5650	4280	1.09406	1.39851	1.05941	0	0	0	0	N/A	N/A	N/A
sGAQASSTPLsPTR	LMNA,	NP_733821.1,	27436946,	lamin A/C	S1, S11,	S12, S22,	SQRRATRsGAQASST, QASSTPLsPTRITRL,	1.09356	1.17829	0.907224	32970	35770	32800	33520	1.08493	0.994844	1.01668	9900	10900	12200	9600	1.10101	1.23232	0.969697	9500	10400	13600	10000	1.09474	1.30769	0.735294
lRLsPSPTSQR	LMNA,	NP_733821.1,	27436946,	lamin A/C	S4,	S390,	EEERLRLsPSPTSQR,	1.09349	1.22023	1.00737	151400	193300	157900	181700	1.27675	1.04293	1.20013	44710	50390	57710	45590	1.12704	1.29076	1.01968	3000	2630	3490	2800	0.876667	1.327	0.802292
QMQVsLTSK	F2RL1,	NP_005233.3,	34577052,	coagulation factor II (thrombin) receptor-like 1	S5,	S373,	TVKQMQVsLTSKKHS,	1.09346	0.953271	0.783178	0	0	0	0	N/A	N/A	N/A	10700	11700	10200	8380	1.09346	0.953271	0.783178	0	0	0	0	N/A	N/A	N/A
RDsSGGTK	PRKAB1,	XP_005253966.1,	530401365,	protein kinase, AMP-activated, beta 1 non-catalytic subunit	S3,	S24,	HKTPRRDsSGGTKDG,	1.09328	1.41638	0.696386	0	0	0	0	N/A	N/A	N/A	0	0	0	0	N/A	N/A	N/A	26800	29300	41500	28900	1.09328	1.41638	0.696386
nSQEDsEDsEDKDVK	NUCKS1,	NP_073568.2,	56118310,	nuclear casein kinase and cyclin-dependent kinase substrate 1	S6, S9,	S58, S61,	GKNSQEDsEDSEDKD, SQEDSEDsEDKDVKT,	1.0927	1.16725	0.971464	36100	35800	33300	33600	0.99169	0.922438	0.930748	33660	40180	47530	34070	1.1937	1.41206	1.01218	0	0	0	0	N/A	N/A	N/A
sPsPQGTK	PRR12,	NP_065770.1,	153792074,	proline rich 12	S1, S3,	S915, S917,	DPAGAYRsPSPQGTK, AGAYRSPsPQGTKAP,	1.09202	1.47853	0.944785	0	0	0	0	N/A	N/A	N/A	16300	17800	24100	15400	1.09202	1.47853	0.944785	0	0	0	0	N/A	N/A	N/A
aAsPPASASDLIEQQQK	STRIP1,	XP_006711057.1,	578799988,	striatin interacting protein 1	S3,	S336,	IRNMRAAsPPASASD,	1.09194	1.19483	0.981754	17750	21010	20360	20700	1.18366	1.14704	1.1662	10530	11350	13950	8870	1.07787	1.32479	0.842355	1400	1420	1580	1480	1.01429	1.11268	0.936709
eVsPEVVR	ZC3H13,	XP_005266363.1,	530402196,	zinc finger CCCH-type containing 13	S3,	S198,	IIIKKEVsPEVVRSK,	1.0917	1.30112	0.925651	0	0	0	0	N/A	N/A	N/A	8070	8810	10500	7470	1.0917	1.30112	0.925651	0	0	0	0	N/A	N/A	N/A
yPSSISSsPQKDLTQAK	UBAP2L,	XP_006711744.1,	578801851,	ubiquitin associated protein 2-like	Y1, | S8,	Y613, | S620,	RSTQTRRyPSSISSS, YPSSISSsPQKDLTQ,	1.09129	1.55809	0.89834	0	0	0	0	N/A	N/A	N/A	4820	5260	7510	4330	1.09129	1.55809	0.89834	0	0	0	0	N/A	N/A	N/A
gKGsPRPQAPK	NOLC1,	XP_005270330.1,	530394600,	nucleolar and coiled-body phosphoprotein 1	S4,	S549,	EKLKGKGsPRPQAPK,	1.09129	1.52282	0.834025	0	0	0	0	N/A	N/A	N/A	24100	26300	36700	20100	1.09129	1.52282	0.834025	0	0	0	0	N/A	N/A	N/A
sAsDASISSGTHGQYSILQTAR	SYNJ2,	NP_003889.1,	26190608,	synaptojanin 2	S1, S3,	S1122, S1124,	TGLMVKKsASDASIS, LMVKKSAsDASISSG,	1.09062	1.39375	1.05937	0	0	0	0	N/A	N/A	N/A	3200	3490	4460	3390	1.09062	1.39375	1.05937	0	0	0	0	N/A	N/A	N/A
sQDATFSPGSEQAEKsPGPIVSR	ZC3HC1,	NP_057562.3,	66348045,	zinc finger, C3HC-type containing 1	S1, S16,	S329, S344,	PRRMMTRsQDATFSP, GSEQAEKsPGPIVSR,	1.09059	1.52613	0.909408	0	0	0	0	N/A	N/A	N/A	2870	3130	4380	2610	1.09059	1.52613	0.909408	0	0	0	0	N/A	N/A	N/A
dTsPSSGSAVSSSK	PPHLN1,	NP_057572.5,	48255929,	periphilin 1	S3,	S205,	LKTSRDTsPSSGSAV,	1.09056	1.1911	0.853783	25300	30800	28700	26500	1.21739	1.13439	1.04743	21870	22810	27500	16750	1.04298	1.25743	0.765889	15910	16090	19010	14220	1.01131	1.18148	0.748027
QITTSPItVR	LATS1,	NP_004681.1,	4758666,	large tumor suppressor kinase 1	T8,	T616,	QITTSPItVRKNKKD,	1.09048	0.933333	0.966667	21000	22900	19600	20300	1.09048	0.933333	0.966667	0	0	0	0	N/A	N/A	N/A	0	0	0	0	N/A	N/A	N/A
RGSFDATGSGFSMtFSSSSYSSSGYGR	PLEC,	XP_005251033.1,	530389143,	plectin	T14,	T4658,	TGSGFSMtFSSSSYS,	1.09036	1.09639	0.947791	0	0	0	0	N/A	N/A	N/A	498	543	546	472	1.09036	1.09639	0.947791	0	0	0	0	N/A	N/A	N/A
nsPGSQVASNPR	XRN2,	NP_036387.2,	18860916,	5'-3' exoribonuclease 2	S2,	S448,	HALGSRNsPGSQVAS,	1.09013	1.3128	0.858224	40700	50400	45800	44800	1.23833	1.12531	1.10074	10700	11700	13700	8790	1.09346	1.28037	0.821495	11400	10700	16400	10700	0.938596	1.53271	0.652439
RSsPPGHYYQK	OCIAD1,	NP_001161726.1,	269914128,	OCIA domain containing 1	S3,	S128,	SGQARRSsPPGHYYQ,	1.09	1.27	1.05	0	0	0	0	N/A	N/A	N/A	10000	10900	12700	10500	1.09	1.27	1.05	0	0	0	0	N/A	N/A	N/A
lIPGPLsPVAR	PRRC2A,	NP_004629.3,	314122241,	proline-rich coiled-coil 2A	S7,	S1219,	KLIPGPLsPVARGGS,	1.08993	1.24129	0.847244	4680	5410	4950	4820	1.15598	1.05769	1.02991	2580	2630	3580	2170	1.01938	1.3876	0.841085	879	962	1230	825	1.09443	1.27859	0.670732
aEDGATPSPSNEtPKK	MARCKS,	NP_002347.5,	153070260,	myristoylated alanine-rich protein kinase C substrate	T13,	T150,	TPSPSNEtPKKKKKR,	1.08978	1.12139	0.730501	23500	26300	19900	17300	1.11915	0.846809	0.73617	14900	15800	20800	10800	1.0604	1.39597	0.724832	0	0	0	0	N/A	N/A	N/A
sAsEPSLHR	RAF1|| ARAF,	XP_005265412.1|| XP_006724592.1,	530372922|| 578838017,	Raf-1 proto-oncogene, serine/threonine kinase|| A-Raf proto-oncogene, serine/threonine kinase	S1, S3, || S1, S3,	S619, S621, || S585, S587,	SLPKINRsASEPSLH, PKINRSAsEPSLHRA, || SLPKIERsASEPSLH, PKIERSAsEPSLHRT,	1.08931	1.27044	0.973585	0	0	0	0	N/A	N/A	N/A	7950	8660	10100	7740	1.08931	1.27044	0.973585	0	0	0	0	N/A	N/A	N/A
gALQNIIPAStGAAK	GAPDH,	NP_002037.2,	7669492,	glyceraldehyde-3-phosphate dehydrogenase	T11,	T211,	QNIIPAStGAAKAVG,	1.08911	1.44554	1.10891	0	0	0	0	N/A	N/A	N/A	1010	1100	1460	1120	1.08911	1.44554	1.10891	0	0	0	0	N/A	N/A	N/A
aEQsLHDLQER	STIM1,	NP_001264890.1,	485836756,	stromal interaction molecule 1	S4,	S257,	GLHRAEQsLHDLQER,	1.08875	1.26941	0.930269	0	0	0	0	N/A	N/A	N/A	6310	6870	8010	5870	1.08875	1.26941	0.930269	0	0	0	0	N/A	N/A	N/A
sPGGSGGASR	ERMP1,	NP_079172.2,	55749804,	endoplasmic reticulum metallopeptidase 1	S1,	S53,	GGRTRKRsPGGSGGA,	1.08863	1.251	1.13965	22100	28900	29900	26900	1.30769	1.35294	1.21719	16100	14000	18500	17100	0.869565	1.14907	1.06211	0	0	0	0	N/A	N/A	N/A
gKGGVTGsPEASISGSK	AHNAK,	NP_001611.1,	61743954,	AHNAK nucleoprotein	S8,	S5731,	GKGGVTGsPEASISG,	1.08768	1.20293	0.910867	16100	13400	11000	13700	0.832298	0.68323	0.850932	13700	18400	23600	13300	1.34307	1.72263	0.970803	0	0	0	0	N/A	N/A	N/A
lAAAEETAVsPR	C9orf142,	NP_899064.1,	39930541,	chromosome 9 open reading frame 142	S10,	S148,	AAEETAVsPRKSPRP,	1.08762	1.29275	1.18621	13800	15700	16200	20300	1.13768	1.17391	1.47101	6390	6630	9020	5760	1.03756	1.41158	0.901408	0	0	0	0	N/A	N/A	N/A
sVASSQPAKPTK	TJP1,	NP_001287954.1,	666335569,	tight junction protein 1	S1,	S242,	SPRSDRRsVASSQPA,	1.08741	0.77972	0.881119	28600	31100	22300	25200	1.08741	0.77972	0.881119	0	0	0	0	N/A	N/A	N/A	0	0	0	0	N/A	N/A	N/A
lDIDsPPITAR	PKM,	XP_006720633.1,	578827087,	pyruvate kinase, muscle	S5,	S111,	MCRLDIDsPPITARN,	1.08738	1.17524	0.966533	9340	10600	9340	9800	1.1349	1	1.04925	3160	3470	3450	3290	1.0981	1.09177	1.04114	1030	1060	1520	1230	1.02913	1.43396	0.809211
QSLVPAHPMAPPSPSTTSSNNNSsSSSNSGWDQLSK	RBMS1,	XP_006712734.1,	578804694,	RNA binding motif, single stranded interacting protein 1	S24,	S51,	TSSNNNSsSSSNSGW,	1.08716	1.20413	0.809633	0	0	0	0	N/A	N/A	N/A	436	474	525	353	1.08716	1.20413	0.809633	0	0	0	0	N/A	N/A	N/A
lTFDSSFsPNTGK	VDAC1,	XP_005272132.1,	530380137,	voltage-dependent anion channel 1	S8,	S104,	LTFDSSFsPNTGKKN,	1.08688	1.15658	1.21736	4330	5580	6120	5990	1.28868	1.41339	1.38337	4090	3620	3680	4300	0.885086	0.899756	1.05134	0	0	0	0	N/A	N/A	N/A
aPGsPR	USH2A|| SLC12A9|| NUAK1|| LARP1|| E4F1|| CCDC86|| ANKRD34A,	NP_996816.2|| NP_064631.2|| NP_055655.1|| XP_005268461.1|| XP_005255212.1|| NP_077003.1|| NP_001034977.1,	219842266|| 31881740|| 7662170|| 530380464|| 530407705|| 13129104|| 89941470,	Usher syndrome 2A (autosomal recessive, mild)|| solute carrier family 12, member 9|| NUAK family, SNF1-like kinase, 1|| La ribonucleoprotein domain family, member 1|| E4F transcription factor 1|| coiled-coil domain containing 86|| ankyrin repeat domain 34A	S4, || S4, || S4, || S4, || S4, || S4, || S4,	S2466, || S674, || S22, || S521, || S218, || S188, || S461,	ARNNAPGsPRYQLQM, || PPPRAPGsPRALNPQ, || LGLGAPGsPREAVAG, || ETESAPGsPRAVTPV, || EMAEAPGsPRQQGLG, || LTPRAPGsPRGQHEP, || PYAGAPGsPRTKRKL,	1.08671	1.11179	0.887476	836000	868000	794000	851000	1.03828	0.949761	1.01794	0	0	0	0	N/A	N/A	N/A	148000	168000	214000	162000	1.13514	1.27381	0.757009
sAsPSPR	SRRM1|| SLC46A2,	XP_005245774.1|| NP_149040.3,	530360783|| 223029454,	serine/arginine repetitive matrix 1|| solute carrier family 46, member 2	S1, S3, || S1, S3,	S528, S530, || S57, S59,	RRHSPSRsASPSPRK, HSPSRSAsPSPRKRQ, || TGGSSNHsASPSPRG, GSSNHSAsPSPRGAL,	1.08639	1.17761	0.98356	50400	53200	50100	46700	1.05556	0.994048	0.926587	12500	13900	16700	14400	1.112	1.336	1.152	13100	14300	17200	15000	1.0916	1.2028	0.872093
QsLGELIGTLNAAK	TPI1,	NP_001152759.1,	226529917,	triosephosphate isomerase 1	S2,	S58,	KMNGRKQsLGELIGT,	1.08639	1.0795	1.13763	869	1170	971	1040	1.34638	1.11738	1.19678	841	695	876	907	0.826397	1.04162	1.07848	0	0	0	0	N/A	N/A	N/A
gPAGEAGAsPPVRR	SNTB2,	NP_006741.1,	5803177,	syntrophin, beta 2 (dystrophin-associated protein A1, 59kDa, basic component 2)	S9,	S110,	PAGEAGAsPPVRRVR,	1.08584	1.03562	0.907771	93300	96700	79690	85700	1.03644	0.854126	0.918542	26990	30640	32850	24210	1.13524	1.21712	0.896999	0	0	0	0	N/A	N/A	N/A
sLGGQQGsPK	IQSEC1,	NP_001127854.1,	197304786,	IQ motif and Sec7 domain 1	S1, S8,	S396, S403,	RQSAYERsLGGQQGS, SLGGQQGsPKHGPHS,	1.08576	1.12888	0.934855	40600	46700	39600	41200	1.15025	0.975369	1.01478	5170	5280	6630	4420	1.02128	1.2824	0.854932	0	0	0	0	N/A	N/A	N/A
tVsDNsLSNSR	FNBP1,	XP_005251872.1,	530390757,	formin binding protein 1	S3, S6, | T1,	S296, S299, | T294,	QPMKRTVsDNSLSNS, KRTVSDNsLSNSRGE, YTQPMKRtVSDNSLS,	1.08562	1.1416	1.01537	9110	9890	10400	9250	1.08562	1.1416	1.01537	0	0	0	0	N/A	N/A	N/A	0	0	0	0	N/A	N/A	N/A
RYsPPIQR	SRRM1,	XP_005245774.1,	530360783,	serine/arginine repetitive matrix 1	S3,	S611,	SPSPRRYsPPIQRRY,	1.08546	1.2293	0.824841	0	0	0	0	N/A	N/A	N/A	18840	20450	23160	15540	1.08546	1.2293	0.824841	0	0	0	0	N/A	N/A	N/A
nEEPsEEEIDAPKPK	DDX21,	NP_004719.2,	50659095,	DEAD (Asp-Glu-Ala-Asp) box helicase 21	S5,	S121,	VTKNEEPsEEEIDAP,	1.08486	1.37615	0.928899	0	0	0	0	N/A	N/A	N/A	8720	9460	12000	8100	1.08486	1.37615	0.928899	0	0	0	0	N/A	N/A	N/A
tAsPPPPPKR	SRRM1,	XP_005245774.1,	530360783,	serine/arginine repetitive matrix 1	S3, | T1,	S630, | T628,	PPKRRTAsPPPPPKR, SPPPKRRtASPPPPP,	1.08464	1.20873	0.906373	255600	266600	215400	255600	1.04304	0.842723	1	24600	29100	34000	23900	1.18293	1.38211	0.971545	14300	14700	20600	15400	1.02797	1.40136	0.747573
QLsLPLTQSK	MTMR12,	XP_005248370.1,	530378833,	myotubularin related protein 12	S3,	S584,	VMHQRQLsLPLTQSK,	1.08417	0.92986	0.963928	4990	5410	4640	4810	1.08417	0.92986	0.963928	0	0	0	0	N/A	N/A	N/A	0	0	0	0	N/A	N/A	N/A
sLsTSGESLYHVLGLDK	DNAJC5,	NP_079495.1,	45504382,	DnaJ (Hsp40) homolog, subfamily C, member 5	S1, S3,	S8, S10,	MADQRQRsLSTSGES, DQRQRSLsTSGESLY,	1.08411	1.06542	1.06916	0	0	0	0	N/A	N/A	N/A	2675	2900	2850	2860	1.08411	1.06542	1.06916	0	0	0	0	N/A	N/A	N/A
nGILASPQsAPGNLDNSK	SLC4A7,	NP_001245308.1,	385648268,	solute carrier family 4, sodium bicarbonate cotransporter, member 7	S9,	S263,	GILASPQsAPGNLDN,	1.08395	1.37037	1.04691	0	0	0	0	N/A	N/A	N/A	4050	4390	5550	4240	1.08395	1.37037	1.04691	0	0	0	0	N/A	N/A	N/A
tGsYGALAEITASK	PPP1R12A,	XP_005268942.1,	530400275,	protein phosphatase 1, regulatory subunit 12A	S3, | T1,	S445, | T443,	LGLRKTGsYGALAEI, WRLGLRKtGSYGALA,	1.08354	1.05545	0.940962	6830	6930	5880	6440	1.01464	0.860908	0.942899	1640	1890	2050	1540	1.15244	1.25	0.939024	0	0	0	0	N/A	N/A	N/A
RHsPSR	SRRM1|| SCARF1,	XP_005245774.1|| NP_663325.1,	530360783|| 33598931,	serine/arginine repetitive matrix 1|| scavenger receptor class F, member 1	S3, || S3,	S524, || S562,	VGRRRRHsPSRSASP, || LRTPPRHsPSRAPP-,	1.08323	1.24842	1.12863	0	0	0	0	N/A	N/A	N/A	7930	8590	9900	8950	1.08323	1.24842	1.12863	0	0	0	0	N/A	N/A	N/A
sPVVSGDTsPR	MAPT,	XP_006725679.1,	578841176,	microtubule-associated protein tau	S1, S9,	S817, S825,	GAEIVYKsPVVSGDT, PVVSGDTsPRHLSNV,	1.08318	1.12895	1.01042	42200	48800	41600	43500	1.1564	0.985782	1.03081	9040	9130	11500	8950	1.00996	1.27212	0.990044	0	0	0	0	N/A	N/A	N/A
sAVRPAsLNLNR	DOCK7,	XP_005271349.1,	530363512,	dedicator of cytokinesis 7	S1, S7,	S882, S888,	HYATMARsAVRPASL, RSAVRPAsLNLNRSR,	1.08274	0.995914	1.20531	9790	10600	9750	11800	1.08274	0.995914	1.20531	0	0	0	0	N/A	N/A	N/A	0	0	0	0	N/A	N/A	N/A
RSDsPEIPFQAAAGPSDGLDASSPGNSFVGLR	TP53BP1,	NP_001135452.1,	213972636,	tumor protein p53 binding protein 1	S4,	S1467,	GALRRSDsPEIPFQA,	1.0824	1.35581	0.902622	0	0	0	0	N/A	N/A	N/A	267	289	362	241	1.0824	1.35581	0.902622	0	0	0	0	N/A	N/A	N/A
sGsDAGEARPPTPASPR	SIPA1,	XP_005274246.1,	530397175,	signal-induced proliferation-associated 1	S1, S3,	S53, S55,	VRGPLLRsGSDAGEA, GPLLRSGsDAGEARP,	1.08232	1.24085	0.85061	0	0	0	0	N/A	N/A	N/A	3280	3550	4070	2790	1.08232	1.24085	0.85061	0	0	0	0	N/A	N/A	N/A
REsPSPAPKPR	SRRM1,	XP_005245774.1,	530360783,	serine/arginine repetitive matrix 1	S3,	S450,	KGTEKREsPSPAPKP,	1.08214	1.11366	0.886039	315100	339700	249100	279500	1.07807	0.790543	0.88702	17400	18900	25000	15400	1.08621	1.43678	0.885057	0	0	0	0	N/A	N/A	N/A
vSEEQTQPPsPAGAGMSTAMGR	IFI16,	XP_005245184.1,	530364640,	interferon, gamma-inducible protein 16	S10,	S157,	EEQTQPPsPAGAGMS,	1.08213	1.3551	1.05722	3530	4810	4820	4600	1.36261	1.36544	1.30312	14353	15960	20030	13710	1.11196	1.39553	0.955201	1490	1150	1500	1370	0.771812	1.30435	0.913333
sDEGQLsPATR	PLEC,	XP_005251033.1,	530389143,	plectin	S1, S7,	S719, S725,	AKIERARsDEGQLSP, RSDEGQLsPATRGAY,	1.08202	1.1378	1.11729	36800	46900	44400	48600	1.27446	1.20652	1.32065	17600	17100	18500	17900	0.971591	1.05114	1.01705	12200	12200	14100	14300	1	1.15574	1.01418
iTAHSsPPLTK	JMJD1C,	NP_116165.1,	118600981,	jumonji domain containing 1C	S6,	S943,	LKITAHSsPPLTKTL,	1.08197	1.08197	1.09016	12200	13200	13200	13300	1.08197	1.08197	1.09016	0	0	0	0	N/A	N/A	N/A	0	0	0	0	N/A	N/A	N/A
aRsPTDDKVK	PRPF4B,	NP_003904.3,	89276756,	pre-mRNA processing factor 4B	S3,	S257,	EKIGKARsPTDDKVK,	1.08187	1.45614	0.953216	0	0	0	0	N/A	N/A	N/A	17100	18500	24900	16300	1.08187	1.45614	0.953216	0	0	0	0	N/A	N/A	N/A
tAVIPINGsPR	RB1,	NP_000312.2,	108773787,	retinoblastoma 1	S9, | T1,	S249, | T241,	AVIPINGsPRTPRRG, LLKEPYKtAVIPING,	1.08163	1.42049	0.563567	0	0	0	0	N/A	N/A	N/A	0	0	0	0	N/A	N/A	N/A	3430	3710	5270	2970	1.08163	1.42049	0.563567
nLALDEAGQRStM	CYBRD1,	NP_079119.3,	188536036,	cytochrome b reductase 1	T12,	T285,	DEAGQRSt-,	1.08116	0.936105	0.923623	12000	10400	7910	9280	0.866667	0.659167	0.773333	2300	2980	2790	2470	1.29565	1.21304	1.07391	0	0	0	0	N/A	N/A	N/A
lGGLRPEsPESLTSVSR	CCDC86,	NP_077003.1,	13129104,	coiled-coil domain containing 86	S8,	S18,	LGGLRPEsPESLTSV,	1.08108	1.59459	1.01802	0	0	0	0	N/A	N/A	N/A	11100	12000	17700	11300	1.08108	1.59459	1.01802	0	0	0	0	N/A	N/A	N/A
sREsLNVDVVK	KLC1,	NP_001123579.1,	194306559,	kinesin light chain 1	S1, S4,	S521, S524,	ENMEKRRsRESLNVD, EKRRSREsLNVDVVK,	1.08101	1.33924	0.979747	0	0	0	0	N/A	N/A	N/A	3950	4270	5290	3870	1.08101	1.33924	0.979747	0	0	0	0	N/A	N/A	N/A
tRHsPtPQQSNR	SRRM1,	XP_005245774.1,	530360783,	serine/arginine repetitive matrix 1	S4, | T1, T6,	S414, | T411, T416,	PPPKTRHsPTPQQSN, PATPPPKtRHSPTPQ, PKTRHSPtPQQSNRT,	1.08079	1.44207	1.11433	6560	7090	9460	7310	1.08079	1.44207	1.11433	0	0	0	0	N/A	N/A	N/A	0	0	0	0	N/A	N/A	N/A
RGsFDATGSGFSMTFSSSSYSSSGYGR	PLEC,	XP_005251033.1,	530389143,	plectin	S3,	S4647,	RAGSRRGsFDATGSG,	1.08043	1.19839	0.921582	0	0	0	0	N/A	N/A	N/A	1492	1612	1788	1375	1.08043	1.19839	0.921582	0	0	0	0	N/A	N/A	N/A
vKPAsPVAQPK	RBM33,	XP_005249588.1,	530387240,	RNA binding motif protein 33	S5,	S815,	EVKVKPAsPVAQPKE,	1.08016	0.965932	1.00401	49900	53900	48200	50100	1.08016	0.965932	1.00401	0	0	0	0	N/A	N/A	N/A	0	0	0	0	N/A	N/A	N/A
tQPDGTSVPGEPAsPISQR	NUMA1,	NP_006176.2,	71361682,	nuclear mitotic apparatus protein 1	S14, | T1,	S1757, | T1744,	SVPGEPAsPISQRLP, ITSKLPRtQPDGTSV,	1.07982	1.22716	0.933007	6540	7250	6330	6720	1.10856	0.96789	1.02752	8210	8730	12250	7440	1.06334	1.49208	0.906212	2960	3160	3860	3340	1.06757	1.22152	0.865285
RIsQSQPVR	UBR5,	XP_005251013.1,	530389102,	ubiquitin protein ligase E3 component n-recognin 5	S3,	S1549,	NPQQRRIsQSQPVRG,	1.07953	1.21923	0.990844	25500	26000	27300	29300	1.01961	1.07059	1.14902	7530	8580	10300	6270	1.13944	1.36786	0.832669	0	0	0	0	N/A	N/A	N/A
tAQVPsPPR	ACIN1,	NP_055792.1,	7662238,	apoptotic chromatin condensation inducer 1	S6, | T1,	S1004, | T999,	VRTAQVPsPPRGKIS, TIDDPVRtAQVPSPP,	1.0793	1.20332	1.03766	582870	708450	641150	683320	1.21545	1.09999	1.17234	51200	52900	66500	53900	1.0332	1.29883	1.05273	178811	176887	214236	190221	0.98924	1.21115	0.887904
sQSTtFNPDDMSEPEFK	PPFIBP1,	XP_005253563.1,	530399445,	PTPRF interacting protein, binding protein 1 (liprin beta 1)	S1, | T5,	S624, | T628,	LFGKLRRsQSTTFNP, LRRSQSTtFNPDDMS,	1.07882	1.31034	0.94335	0	0	0	0	N/A	N/A	N/A	4060	4380	5320	3830	1.07882	1.31034	0.94335	0	0	0	0	N/A	N/A	N/A
sQsTTFNPDDMSEPEFK	PPFIBP1,	XP_005253563.1,	530399445,	PTPRF interacting protein, binding protein 1 (liprin beta 1)	S1, S3,	S624, S626,	LFGKLRRsQSTTFNP, GKLRRSQsTTFNPDD,	1.07882	1.31034	0.94335	0	0	0	0	N/A	N/A	N/A	4060	4380	5320	3830	1.07882	1.31034	0.94335	0	0	0	0	N/A	N/A	N/A
gTGNAsPDAR	UNC13B,	XP_006716779.1,	578816361,	unc-13 homolog B (C. elegans)	S6,	S2059,	VRGTGNAsPDARASA,	1.07851	0.975207	0.913223	24200	26100	23600	22100	1.07851	0.975207	0.913223	0	0	0	0	N/A	N/A	N/A	0	0	0	0	N/A	N/A	N/A
MSQPGSPsPK	CHD4,	XP_006719021.1,	578822553,	chromodomain helicase DNA binding protein 4	S8,	S1565,	MSQPGSPsPKTPTPS,	1.07843	1.36601	0.784314	0	0	0	0	N/A	N/A	N/A	15300	16500	20900	12000	1.07843	1.36601	0.784314	0	0	0	0	N/A	N/A	N/A
aQtPPGPSLSGSK	SRRM2,	XP_006720935.1,	578828051,	serine/arginine repetitive matrix 2	T3,	T1003,	YPKVKAQtPPGPSLS,	1.07839	1.26415	1.04288	17970	24700	24200	25700	1.37451	1.34669	1.43016	20930	19960	25150	18020	0.953655	1.20162	0.860965	11290	10240	12740	10670	0.906997	1.24414	0.83752
sWSPPPEVSR	ACSS2,	XP_005260512.1,	530418196,	acyl-CoA synthetase short-chain family member 2	S1,	S28,	GAGGRARsWSPPPEV,	1.07822	0.977801	0.957717	9460	10200	9250	9060	1.07822	0.977801	0.957717	0	0	0	0	N/A	N/A	N/A	0	0	0	0	N/A	N/A	N/A
sWsPPPEVSR	ACSS2,	XP_005260512.1,	530418196,	acyl-CoA synthetase short-chain family member 2	S1, S3,	S28, S30,	GAGGRARsWSPPPEV, GGRARSWsPPPEVSR,	1.07822	0.977801	0.957717	9460	10200	9250	9060	1.07822	0.977801	0.957717	0	0	0	0	N/A	N/A	N/A	0	0	0	0	N/A	N/A	N/A
sGsPGR	GLRX2|| CLASP2,	NP_057150.2|| XP_006713099.1,	21361507|| 578805812,	glutaredoxin 2|| cytoplasmic linker associated protein 2	S1, S3, || S1, S3,	S29, S31, || S704, S706,	ALAGIQRsGSPGRTR, AGIQRSGsPGRTRSA, || KNEAGSRsGSPGRVL, EAGSRSGsPGRVLTT,	1.0779	1.27232	0.753162	79300	90600	84700	73000	1.1425	1.0681	0.920555	0	0	0	0	N/A	N/A	N/A	52600	53300	78700	46100	1.01331	1.47655	0.585769
vSSPLSPLSPGIKsPTIPR	CTTNBP2NL,	NP_061174.1,	24308179,	CTTNBP2 N-terminal like	S14,	S568,	PLSPGIKsPTIPRAE,	1.07778	0.905556	0.948148	5400	5820	4890	5120	1.07778	0.905556	0.948148	0	0	0	0	N/A	N/A	N/A	0	0	0	0	N/A	N/A	N/A
asPAAR	TCF20|| SALL2|| PKDREJ|| PHOSPHO1|| LOC101060400|| KIFC3|| IFRD2|| HES7|| CHTF18|| CCDC93|| C14orf169|| APLP1,	XP_006725844.1|| NP_005398.2|| NP_006062.1|| XP_006721795.1|| XP_005275882.1|| XP_006721251.1|| NP_006755.4|| NP_001159439.1|| XP_005255528.1|| XP_006712660.1|| NP_078920.2|| NP_001019978.1,	578841567|| 612339347|| 5174633|| 578830510|| 530356582|| 578828970|| 197333755|| 260166650|| 530408662|| 578804501|| 106879206|| 67782338,	transcription factor 20 (AR1)|| spalt-like transcription factor 2|| polycystin (PKD) family receptor for egg jelly|| phosphatase, orphan 1|| ankyrin repeat domain-containing protein 34A-like__|| kinesin family member C3|| interferon-related developmental regulator 2|| hes family bHLH transcription factor 7|| CTF18, chromosome transmission fidelity factor 18 homolog (S. cerevisiae)|| coiled-coil d…	S2, || S2, || S2, || S2, || S2, || S2, || S2, || S2, || S2, || S2, || S2, || S2,	S574, || S684, || S157, || S33, || S179, || S90, || S240, || S116, || S188, || S614, || S109, || S5,	EPPRLNAsPAAREEA, || HFVGHKAsPAARAQN, || PGAARPAsPAARVSP, || TSPSPTAsPAARLLR, || PGDHRAAsPAARRQK, || RPAPAPAsPAARPFP, || VLSDSTAsPAARLHC, || AAFAHDAsPAARAQL, || DVGLTRAsPAARNPV, || NFSQAMAsPAARDQF, || PAELLEAsPAARSLQ, || -MGPAsPAARGLS,	1.07765	1.28076	0.731451	42400	47600	40400	41400	1.12264	0.95283	0.976415	0	0	0	0	N/A	N/A	N/A	24500	25300	40700	19800	1.03265	1.6087	0.486486
sSGSPyGGGYGSGGGSGGYGSR	HNRNPA3,	XP_005246437.1,	530369990,	heterogeneous nuclear ribonucleoprotein A3	Y6, | S1,	Y360, | S355,	GRSSGSPyGGGYGSG, GGSFGGRsSGSPYGG,	1.07759	1.54741	0.881466	0	0	0	0	N/A	N/A	N/A	4640	5000	7180	4090	1.07759	1.54741	0.881466	0	0	0	0	N/A	N/A	N/A
gAPSsPATGVLPSPQGK	NUP188,	NP_056169.1,	62955803,	nucleoporin 188kDa	S5,	S1709,	FRRGAPSsPATGVLP,	1.07753	1.10019	0.941842	5900	6300	6030	5960	1.0678	1.02203	1.01017	0	0	0	0	N/A	N/A	N/A	722	785	925	808	1.08726	1.17834	0.873514
RPEGPGAQAPSsPR	TXLNA,	NP_787048.1,	28460688,	taxilin alpha	S12,	S515,	PGAQAPSsPRVTEAP,	1.07706	1.11584	0.865648	47700	47900	42000	48200	1.00419	0.880503	1.01048	1140	1280	1330	1060	1.12281	1.16667	0.929825	7870	8690	11300	7420	1.10419	1.30035	0.656637
vSDQNsPVLPK	USP24,	NP_056121.2,	260064009,	ubiquitin specific peptidase 24	S6,	S2047,	QRVSDQNsPVLPKKS,	1.0769	1.16817	0.985053	34540	39130	34030	36890	1.13289	0.985235	1.06804	13230	13870	16810	13900	1.04837	1.2706	1.05064	7280	7640	9540	7980	1.04945	1.24869	0.836478
lSQSSQDSsPVR	KAT7,	NP_008998.1,	5901962,	K(lysine) acetyltransferase 7	S9,	S57,	SQSSQDSsPVRNLQS,	1.07642	1.17703	0.812223	18300	20200	18500	15500	1.10383	1.01093	0.846995	10200	10700	13700	7930	1.04902	1.34314	0.777451	0	0	0	0	N/A	N/A	N/A
sGMsPEQSR	SRRM2,	XP_006720935.1,	578828051,	serine/arginine repetitive matrix 2	S1, S4,	S1129, S1132,	SASPMLKsGMSPEQS, PMLKSGMsPEQSRFQ,	1.07615	1.1391	0.984615	32500	33700	30500	34000	1.03692	0.938462	1.04615	15600	17400	20900	14400	1.11538	1.33974	0.923077	0	0	0	0	N/A	N/A	N/A
tSPGsPR	GRIN1|| CCDC86,	XP_005266130.1|| NP_077003.1,	530426722|| 13129104,	glutamate receptor, ionotropic, N-methyl D-aspartate 1|| coiled-coil domain containing 86	S5, | T1, || S5, | T1,	S467, | T463, || S69, | T65,	PNDTSPGsPRHTVPQ, ICTGPNDtSPGSPRH, || PPKTSPGsPRLQQGA, SPERPPKtSPGSPRL,	1.07566	1.42894	0.732372	0	0	0	0	N/A	N/A	N/A	31300	31900	43500	27400	1.01917	1.38978	0.875399	73400	83100	122000	71900	1.13215	1.46811	0.589344
RPSAsSPNNNTAAK	PHF2,	XP_005252108.1,	530391243,	PHD finger protein 2	S5,	S1059,	TQRRPSAsSPNNNTA,	1.07551	1.38444	0.989703	0	0	0	0	N/A	N/A	N/A	8740	9400	12100	8650	1.07551	1.38444	0.989703	0	0	0	0	N/A	N/A	N/A
sPSGsPR	SRSF7,	NP_001026854.1,	72534660,	serine/arginine-rich splicing factor 7	S1, S5,	S223, S227,	PSPKRSRsPSGSPRR, RSRSPSGsPRRSASP,	1.07551	0.896972	1.20515	243000	257000	245000	235000	1.05761	1.00823	0.967078	54600	59700	42900	78800	1.09341	0.785714	1.44322	0	0	0	0	N/A	N/A	N/A
QEEQRGsPPLRAEGK	GDAP1,	NP_061845.2,	108773797,	ganglioside induced differentiation associated protein 1	S7,	S11,	RQEEQRGsPPLRAEG,	1.07527	1.1828	1.15054	0	0	0	0	N/A	N/A	N/A	18600	20000	22000	21400	1.07527	1.1828	1.15054	0	0	0	0	N/A	N/A	N/A
sHTPSPTsPK	CAP2,	NP_006357.1,	5453593,	CAP, adenylate cyclase-associated protein, 2 (yeast)	S1, S8,	S305, S312,	QTQSPTKsHTPSPTS, SHTPSPTsPKSYPSQ,	1.07507	1.24177	0.85144	76700	88300	81700	76700	1.15124	1.06519	1	9920	10300	13900	8400	1.03831	1.40121	0.846774	8130	8420	10600	7500	1.03567	1.25891	0.707547
vGNEsPVQELK	WDR44,	NP_061918.3,	45238858,	WD repeat domain 44	S5,	S50,	AYKVGNEsPVQELKQ,	1.075	1.01667	0.941667	12000	12900	12200	11300	1.075	1.01667	0.941667	0	0	0	0	N/A	N/A	N/A	0	0	0	0	N/A	N/A	N/A
iDIsPSTLR	BCLAF1,	NP_055554.1,	7661958,	BCL2-associated transcription factor 1	S4,	S658,	IHRRIDIsPSTLRKH,	1.07487	1.28908	0.987786	94920	114970	110320	121820	1.21123	1.16224	1.2834	26160	27190	34900	24570	1.03937	1.3341	0.93922	11930	11620	15930	11800	0.974015	1.37091	0.740741
sQsLPTTLLSPVR	SSFA2,	NP_001123917.1,	194363771,	sperm specific antigen 2	S1, S3,	S737, S739,	AGYPLRRsQSLPTTL, YPLRRSQsLPTTLLS,	1.0746	1.13603	1.10327	6480	7060	6760	8850	1.08951	1.04321	1.36574	2010	2130	2470	1690	1.0597	1.22886	0.840796	0	0	0	0	N/A	N/A	N/A
RHsVTLPSSK	ZFP36L1,	NP_001231630.1,	347659013,	ZFP36 ring finger protein-like 1	S3,	S123,	GGFPRRHsVTLPSSK,	1.07407	1.32593	0.807407	0	0	0	0	N/A	N/A	N/A	13500	14500	17900	10900	1.07407	1.32593	0.807407	0	0	0	0	N/A	N/A	N/A
sCFESsPDPELK	SRRM2,	XP_006720935.1,	578828051,	serine/arginine repetitive matrix 2	S1, S6,	S871, S876,	SVTPQRRsCFESSPD, RRSCFESsPDPELKS,	1.07361	1.20668	0.967652	8260	9250	8380	8420	1.11985	1.01453	1.01937	10230	10510	14310	9370	1.02737	1.39883	0.915934	0	0	0	0	N/A	N/A	N/A
aEsPESSAIESTQSTPQK	PDS5B,	XP_005266355.1,	530402180,	PDS5 cohesin associated factor B	S3,	S1359,	AQQSRAEsPESSAIE,	1.07339	1.31881	1.01376	0	0	0	0	N/A	N/A	N/A	8720	9360	11500	8840	1.07339	1.31881	1.01376	0	0	0	0	N/A	N/A	N/A
sRsHTSEGTR	NDRG1,	NP_006087.2,	37655183,	N-myc downstream regulated 1	S1, S3,	S342, S344,	TSLDGTRsRSHTSEG, LDGTRSRsHTSEGTR,	1.07325	1.19427	1.14331	0	0	0	0	N/A	N/A	N/A	3140	3370	3750	3590	1.07325	1.19427	1.14331	0	0	0	0	N/A	N/A	N/A
nSYNNSQAPsPGLGSK	AFF4,	NP_055238.1,	7656879,	AF4/FMR2 family, member 4	S10,	S1043,	YNNSQAPsPGLGSKA,	1.0729	1.3962	1.02694	0	0	0	0	N/A	N/A	N/A	6310	6770	8810	6480	1.0729	1.3962	1.02694	0	0	0	0	N/A	N/A	N/A
aPsPSSR	SRRM2,	XP_006720935.1,	578828051,	serine/arginine repetitive matrix 2	S3,	S2426,	MTSERAPsPSSRMGQ,	1.07285	1.2053	0.774834	0	0	0	0	N/A	N/A	N/A	151000	162000	182000	117000	1.07285	1.2053	0.774834	0	0	0	0	N/A	N/A	N/A
tQtPPLGQTPQLGLK	EIF4G2,	NP_001166176.1,	289577116,	eukaryotic translation initiation factor 4 gamma, 2	T1, T3,	T506, T508,	PSAQPPRtQTPPLGQ, AQPPRTQtPPLGQTP,	1.07265	1.29746	0.866706	10890	12250	9920	10810	1.12489	0.910927	0.992654	2100	2330	3010	1970	1.10952	1.43333	0.938095	729	717	1110	743	0.983539	1.54812	0.669369
tFsATVR	CARHSP1,	XP_005255285.1,	530407863,	calcium regulated heat stable protein 1, 24kDa	S3, | T1,	S73, | T71,	TRRTRTFsATVRASQ, LPTRRTRtFSATVRA,	1.07255	1.1969	0.758993	38200	44700	35900	37400	1.17016	0.939791	0.979058	17000	17200	21500	12000	1.01176	1.26471	0.705882	28000	29000	40200	23800	1.03571	1.38621	0.59204
sVsGsPEPAAK	SRRM1,	XP_005245774.1,	530360783,	serine/arginine repetitive matrix 1	S1, S3, S5,	S766, S768, S770,	RRVSSSRsVSGSPEP, VSSSRSVsGSPEPAA, SSRSVSGsPEPAAKK,	1.07249	1.08993	0.826896	19200	22400	16600	19600	1.16667	0.864583	1.02083	0	0	0	0	N/A	N/A	N/A	4150	4060	5340	3380	0.978313	1.31527	0.632959
aAsSAAQGAFQGN	SCAMP2,	XP_006720432.1,	578826542,	secretory carrier membrane protein 2	S3,	S362,	RTFHRAAsSAAQGAF,	1.07203	1.02966	1.10169	23600	25300	24300	26000	1.07203	1.02966	1.10169	0	0	0	0	N/A	N/A	N/A	0	0	0	0	N/A	N/A	N/A
KKEPAITSQNsPEAR	TCEA1,	NP_006747.1,	5803191,	transcription elongation factor A (SII), 1	S11,	S100,	PAITSQNsPEAREES,	1.07145	1.30383	0.931967	24000	23200	21600	22800	0.966667	0.9	0.95	7320	8610	12500	6690	1.17623	1.70765	0.913934	0	0	0	0	N/A	N/A	N/A
MSDTGsPGMQR	KIF1B,	NP_055889.2,	41393563,	kinesin family member 1B	S6,	S1408,	CKMSDTGsPGMQRRR,	1.07133	0.840228	0.887304	7010	7510	5890	6220	1.07133	0.840228	0.887304	0	0	0	0	N/A	N/A	N/A	0	0	0	0	N/A	N/A	N/A
ssTPPGESYFGVSSLQLK	SRRM2,	XP_006720935.1,	578828051,	serine/arginine repetitive matrix 2	S1, S2,	S1041, S1042,	SLCAGVKsSTPPGES, LCAGVKSsTPPGESY,	1.07097	0.948387	0.954839	1550	1660	1470	1480	1.07097	0.948387	0.954839	0	0	0	0	N/A	N/A	N/A	0	0	0	0	N/A	N/A	N/A
gGLsPANDTGAK	NMT1,	XP_005257478.1,	530412338,	N-myristoyltransferase 1	S4,	S72,	SYNRGGLsPANDTGA,	1.07077	1.23345	0.770965	88600	92800	81300	81800	1.0474	0.917607	0.923251	30760	34050	41840	25070	1.10696	1.36021	0.81502	18120	19170	27270	15670	1.05795	1.42254	0.574624
hTGPNsPDTANDGFVR	HNRNPH2|| HNRNPH1,	NP_062543.1|| XP_005265953.1,	9624998|| 530381017,	heterogeneous nuclear ribonucleoprotein H2 (H')|| heterogeneous nuclear ribonucleoprotein H1 (H)	S6, || S6,	S104, || S104,	LKHTGPNsPDTANDG, || LKHTGPNsPDTANDG,	1.07057	1.17554	0.943482	48700	60200	53900	51900	1.23614	1.10678	1.06571	28560	28730	38850	27460	1.00595	1.36029	0.961485	6580	6380	6760	5430	0.969605	1.05956	0.803254
sGAGSsPETK	SRRM2,	XP_006720935.1,	578828051,	serine/arginine repetitive matrix 2	S1, S6,	S1214, S1219,	RTPPRERsGAGSSPE, ERSGAGSsPETKEQN,	1.07052	1.32127	0.783613	0	0	0	0	N/A	N/A	N/A	17000	18900	21800	14500	1.11176	1.28235	0.852941	20500	21100	28700	20500	1.02927	1.36019	0.714286
sNtPTPR	TLE4|| TLE3,	XP_006717327.1|| XP_005254679.1,	578817836|| 530406356,	transducin-like enhancer of split 4|| transducin-like enhancer of split 3	S1, | T3, || S1, | T3,	S397, | T399, || S327, | T329,	STTPVSKsNTPTPRT, TPVSKSNtPTPRTDA, || SSTPGLKsNTPTPRN, TPGLKSNtPTPRNDA,	1.07031	1.15091	0.750869	49600	56100	46000	43700	1.13105	0.927419	0.881048	0	0	0	0	N/A	N/A	N/A	20900	21100	29000	18000	1.00957	1.37441	0.62069
lTRPAAsPAVGEK	CLASRP,	NP_008987.2,	133922600,	CLK4-associating serine/arginine rich protein	S7,	S547,	KLTRPAAsPAVGEKL,	1.07027	0.927027	0.908108	37000	39600	34300	33600	1.07027	0.927027	0.908108	0	0	0	0	N/A	N/A	N/A	0	0	0	0	N/A	N/A	N/A
sGAQASSTPLSPtR	LMNA,	NP_733821.1,	27436946,	lamin A/C	S1, | T13,	S12, | T24,	SQRRATRsGAQASST, SSTPLSPtRITRLQE,	1.07027	1.09245	0.986825	25300	26300	24100	25400	1.03953	0.952569	1.00395	9900	10900	12200	9600	1.10101	1.23232	0.969697	0	0	0	0	N/A	N/A	N/A
tADsQETK	MCM3,	NP_002379.3,	394582093,	minichromosome maintenance complex component 3	S4, | T1,	S773, | T770,	HTPKTADsQETKESQ, PQVHTPKtADSQETK,	1.07018	1.10754	0.830472	61000	61000	54500	55300	1	0.893443	0.906557	17100	19500	22600	12900	1.14035	1.32164	0.754386	0	0	0	0	N/A	N/A	N/A
tVsDNSLSNSR	FNBP1,	XP_005251872.1,	530390757,	formin binding protein 1	S3, | T1,	S296, | T294,	QPMKRTVsDNSLSNS, YTQPMKRtVSDNSLS,	1.07011	1.43542	1.02952	0	0	0	0	N/A	N/A	N/A	27100	29000	38900	27900	1.07011	1.43542	1.02952	0	0	0	0	N/A	N/A	N/A
nQKPSQVNGAPGsPTEPAGQK	MYBBP1A,	NP_001099008.1,	157694494,	MYB binding protein (P160) 1a	S13,	S1267,	QVNGAPGsPTEPAGQ,	1.06969	1.09874	0.888465	49700	50700	43100	46000	1.02012	0.867203	0.925553	10900	12200	14500	9280	1.11927	1.33028	0.851376	0	0	0	0	N/A	N/A	N/A
ysPSQNsPIHHIPSR	BCLAF1,	NP_055554.1,	7661958,	BCL2-associated transcription factor 1	Y1, | S2, S7,	Y284, | S285, S290,	VGNGSSRySPSQNSP, GNGSSRYsPSQNSPI, RYSPSQNsPIHHIPS,	1.06944	1.26389	1.09028	0	0	0	0	N/A	N/A	N/A	14400	15400	18200	15700	1.06944	1.26389	1.09028	0	0	0	0	N/A	N/A	N/A
sSVQGAsSREGsPAR	BAG3,	NP_004272.2,	14043024,	BCL2-associated athanogene 3	S1, S7, S12,	S268, S274, S279,	RAASPFRsSVQGASS, RSSVQGAsSREGSPA, GASSREGsPARSSTP,	1.06941	1.17224	0.838046	0	0	0	0	N/A	N/A	N/A	7780	8320	9120	6520	1.06941	1.17224	0.838046	0	0	0	0	N/A	N/A	N/A
QNSSSGsPR	MED1,	NP_004765.2,	28559039,	mediator complex subunit 1	S7,	S675,	RQNSSSGsPRMEICS,	1.06938	0.770335	0.830144	4180	4470	3220	3470	1.06938	0.770335	0.830144	0	0	0	0	N/A	N/A	N/A	0	0	0	0	N/A	N/A	N/A
asGVAVSDGVIK	CFL1,	NP_005498.1,	5031635,	cofilin 1 (non-muscle)	S2,	S3,	-MAsGVAVSDG,	1.0687	0.946565	0.908397	13100	14000	12400	11900	1.0687	0.946565	0.908397	0	0	0	0	N/A	N/A	N/A	0	0	0	0	N/A	N/A	N/A
lDNARQsAER	LMNA,	NP_733821.1,	27436946,	lamin A/C	S7,	S277,	KLDNARQsAERNSNL,	1.06867	1.03961	1.07967	15200	16600	14800	16400	1.09211	0.973684	1.07895	19900	20800	22000	21500	1.04523	1.10553	1.0804	0	0	0	0	N/A	N/A	N/A
ssPSARPPDVPGQQPQAAK	ZFP91,	NP_444251.1,	16579828,	ZFP91 zinc finger protein	S1, S2,	S82, S83,	EYPRRRRsSPSARPP, YPRRRRSsPSARPPD,	1.06857	0.897143	1.01143	17500	18700	15700	17700	1.06857	0.897143	1.01143	0	0	0	0	N/A	N/A	N/A	0	0	0	0	N/A	N/A	N/A
sQsPIR	ZNF646,	XP_005255768.1,	530409437,	zinc finger protein 646	S1, S3,	S1440, S1442,	VPRPGERsQSPIRAA, RPGERSQsPIRAASS,	1.06829	1.33659	0.785366	0	0	0	0	N/A	N/A	N/A	20500	21900	27400	16100	1.06829	1.33659	0.785366	0	0	0	0	N/A	N/A	N/A
lNsHGGR	TJP2,	XP_005252368.1,	530391778,	tight junction protein 2	S3,	S222,	SERSRLNsHGGRSRS,	1.06818	1.19697	0.954545	13200	14100	15800	12600	1.06818	1.19697	0.954545	0	0	0	0	N/A	N/A	N/A	0	0	0	0	N/A	N/A	N/A
KGNsPNSEPPTPK	PRRC2A,	NP_004629.3,	314122241,	proline-rich coiled-coil 2A	S4,	S380,	ADGKKGNsPNSEPPT,	1.06799	1.15686	0.910897	28400	30200	25900	27000	1.06338	0.911972	0.950704	7990	8570	11200	6960	1.07259	1.40175	0.871089	0	0	0	0	N/A	N/A	N/A
gAPSSPAtGVLPSPQGK	NUP188,	NP_056169.1,	62955803,	nucleoporin 188kDa	T8,	T1712,	GAPSSPAtGVLPSPQ,	1.0678	1.02203	1.01017	5900	6300	6030	5960	1.0678	1.02203	1.01017	0	0	0	0	N/A	N/A	N/A	0	0	0	0	N/A	N/A	N/A
gHPHSASsPSER	NCAPH,	NP_056156.2,	25121987,	non-SMC condensin I complex, subunit H	S8,	S28,	GHPHSASsPSERVFP,	1.06773	1.12931	0.810345	8120	8670	9170	6580	1.06773	1.12931	0.810345	0	0	0	0	N/A	N/A	N/A	0	0	0	0	N/A	N/A	N/A
hYQGEEKsD	GTF2F2,	NP_004119.1,	4758488,	general transcription factor IIF, polypeptide 2, 30kDa	S8,	S248,	HYQGEEKs-,	1.06757	1.40541	0.966216	0	0	0	0	N/A	N/A	N/A	14800	15800	20800	14300	1.06757	1.40541	0.966216	0	0	0	0	N/A	N/A	N/A
eMPQDLRsPAR	SGTA,	NP_003012.1,	4506921,	small glutamine-rich tetratricopeptide repeat (TPR)-containing, alpha	S8,	S77,	EMPQDLRsPARTPPS,	1.06713	1.44907	1.8912	0	0	0	0	N/A	N/A	N/A	4320	4610	6260	8170	1.06713	1.44907	1.8912	0	0	0	0	N/A	N/A	N/A
vPLAPITDPQQLQLsPLK	RRM2,	NP_001159403.1,	260064013,	ribonucleotide reductase M2	S15,	S80,	DPQQLQLsPLKGLSL,	1.067	1.26924	0.959258	526	446	407	628	0.847909	0.773764	1.19392	374	481	660	271	1.2861	1.76471	0.724599	0	0	0	0	N/A	N/A	N/A
RRDsDGVDGFEAEGK	ZFR,	NP_057191.2,	34101286,	zinc finger RNA binding protein	S4,	S1054,	NRKRRRDsDGVDGFE,	1.06695	1.25523	0.916318	0	0	0	0	N/A	N/A	N/A	9560	10200	12000	8760	1.06695	1.25523	0.916318	0	0	0	0	N/A	N/A	N/A
eVELVsE	DKC1,	NP_001354.1,	4503337,	dyskeratosis congenita 1, dyskerin	S6,	S513,	AKEVELVs-,	1.06618	1.16912	1.14706	0	0	0	0	N/A	N/A	N/A	1360	1450	1590	1560	1.06618	1.16912	1.14706	0	0	0	0	N/A	N/A	N/A
sPSLSPSPPsPLEK	MAP1B,	NP_005900.2,	153945728,	microtubule-associated protein 1B	S1, S10,	S1256, S1265,	EKVSPSKsPSLSPSP, SLSPSPPsPLEKTPL,	1.06593	1.17143	1.11429	4550	4850	5330	5070	1.06593	1.17143	1.11429	0	0	0	0	N/A	N/A	N/A	0	0	0	0	N/A	N/A	N/A
ftDTRKDEQER	EEF2,	NP_001952.1,	4503483,	eukaryotic translation elongation factor 2	T2,	T57,	RAGETRFtDTRKDEQ,	1.06573	0.974178	1.00704	42600	45400	41500	42900	1.06573	0.974178	1.00704	0	0	0	0	N/A	N/A	N/A	0	0	0	0	N/A	N/A	N/A
lSPSPtSQR	LMNA,	NP_733821.1,	27436946,	lamin A/C	T6,	T394,	LRLSPSPtSQRSRGR,	1.06553	1.34492	0.73161	0	0	0	0	N/A	N/A	N/A	0	0	0	0	N/A	N/A	N/A	35100	37400	50300	36800	1.06553	1.34492	0.73161
sGLTVPTsPK	PDCD4,	NP_055271.2,	21735596,	programmed cell death 4 (neoplastic transformation inhibitor)	S1, S8,	S87, S94,	SGSDALRsGLTVPTS, SGLTVPTsPKGRLLD,	1.06517	1.32741	0.734562	241710	340920	266380	231040	1.41045	1.10206	0.955856	3380	2860	4000	2190	0.846154	1.18343	0.647929	25040	23510	39890	23930	0.938898	1.69672	0.5999
sEsPKEPEQLR	HNRNPA1,	XP_005268883.1,	530400152,	heterogeneous nuclear ribonucleoprotein A1	S1, S3,	S4, S6,	-MSKsESPKEPE, -MSKSEsPKEPEQL,	1.06495	1.16017	0.916805	23500	27500	25400	26600	1.17021	1.08085	1.13191	0	0	0	0	N/A	N/A	N/A	24800	23800	29500	20700	0.959677	1.2395	0.701695
RTNSTGGSsGSSVGGGSGK	ERC1,	NP_829884.1,	38045898,	ELKS/RAB6-interacting/CAST family member 1	S9,	S42,	TNSTGGSsGSSVGGG,	1.06443	1.51546	0.935567	0	0	0	0	N/A	N/A	N/A	3880	4130	5880	3630	1.06443	1.51546	0.935567	0	0	0	0	N/A	N/A	N/A
RTNSTGGsSGSSVGGGSGK	ERC1,	NP_829884.1,	38045898,	ELKS/RAB6-interacting/CAST family member 1	S8,	S41,	RTNSTGGsSGSSVGG,	1.06443	1.51546	0.935567	0	0	0	0	N/A	N/A	N/A	3880	4130	5880	3630	1.06443	1.51546	0.935567	0	0	0	0	N/A	N/A	N/A
QSsPSGSEQLVR	ZNF185,	XP_005274787.1,	530422903,	zinc finger protein 185 (LIM domain)	S3,	S486,	STPERQSsPSGSEQL,	1.06414	1.1844	1.02718	22500	23500	22700	23700	1.04444	1.00889	1.05333	9780	10600	13300	9790	1.08384	1.35992	1.00102	0	0	0	0	N/A	N/A	N/A
KsAPATGGVK	HIST3H3|| HIST2H3D|| HIST2H3C|| HIST2H3A|| HIST1H3J|| HIST1H3I|| HIST1H3H|| HIST1H3G|| HIST1H3F|| HIST1H3E|| HIST1H3D|| HIST1H3C|| HIST1H3B|| HIST1H3A,	NP_003484.1|| NP_001116847.1|| NP_066403.2|| NP_001005464.1|| NP_003526.1|| NP_003524.1|| NP_003527.1|| NP_003525.1|| NP_066298.1|| NP_003523.1|| NP_003521.2|| NP_003522.1|| NP_003528.1|| NP_003520.1,	4504299|| 183076548|| 31742503|| 53793688|| 4504293|| 4504289|| 4504295|| 4504291|| 10440560|| 4504287|| 21071021|| 4504285|| 4504297|| 4504281,	histone cluster 3, H3|| histone cluster 2, H3d|| histone cluster 2, H3c|| histone cluster 2, H3a|| histone cluster 1, H3j|| histone cluster 1, H3i|| histone cluster 1, H3h|| histone cluster 1, H3g|| histone cluster 1, H3f|| histone cluster 1, H3e|| histone cluster 1, H3d|| histone cluster 1, H3c|| histone cluster 1, H3b|| histone cluster 1, H3a	S2, || S2, || S2, || S2, || S2, || S2, || S2, || S2, || S2, || S2, || S2, || S2, || S2, || S2,	S29, || S29, || S29, || S29, || S29, || S29, || S29, || S29, || S29, || S29, || S29, || S29, || S29, || S29,	ATKVARKsAPATGGV, || ATKAARKsAPATGGV, || ATKAARKsAPATGGV, || ATKAARKsAPATGGV, || ATKAARKsAPATGGV, || ATKAARKsAPATGGV, || ATKAARKsAPATGGV, || ATKAARKsAPATGGV, || ATKAARKsAPATGGV, || ATKAARKsAPATGGV, || ATKAARKsAPATGGV, || ATKAARKsAPATGGV, || ATKAARKsAPATGGV, || ATKAARKsAPATGGV,	1.06373	1.09559	1.12745	40800	43400	44700	46000	1.06373	1.09559	1.12745	0	0	0	0	N/A	N/A	N/A	0	0	0	0	N/A	N/A	N/A
RSsPESDR	ZC3H13,	XP_005266363.1,	530402196,	zinc finger CCCH-type containing 13	S3,	S1307,	SHSSRRSsPESDRQV,	1.06349	0.97619	0.97619	12600	13400	12300	12300	1.06349	0.97619	0.97619	0	0	0	0	N/A	N/A	N/A	0	0	0	0	N/A	N/A	N/A
nSATFKsFEDR	TPD52L2,	NP_955392.1,	40805864,	tumor protein D52-like 2	S7,	S189,	RNSATFKsFEDRVGT,	1.0625	1.20673	0.588782	0	0	0	0	N/A	N/A	N/A	62400	66300	75300	36740	1.0625	1.20673	0.588782	0	0	0	0	N/A	N/A	N/A
RNSSEAsSGDFLDLK	HN1,	XP_006721994.1,	578831012,	hematological and neurological expressed 1	S7,	S122,	RRNSSEAsSGDFLDL,	1.06231	1.49132	0.934627	0	0	0	0	N/A	N/A	N/A	9790	10400	14600	9150	1.06231	1.49132	0.934627	0	0	0	0	N/A	N/A	N/A
gDVTAEEAAGAsPAK	MARCKSL1,	NP_075385.1,	13491174,	MARCKS-like 1	S12,	S22,	AEEAAGAsPAKANGQ,	1.0622	0.954545	0.964115	41800	44400	39900	40300	1.0622	0.954545	0.964115	0	0	0	0	N/A	N/A	N/A	0	0	0	0	N/A	N/A	N/A
sRsPSSPELNNK	SRRM2,	XP_006720935.1,	578828051,	serine/arginine repetitive matrix 2	S1, S3,	S1497, S1499,	PQTPRPRsRSPSSPE, TPRPRSRsPSSPELN,	1.06202	1.27312	0.946681	0	0	0	0	N/A	N/A	N/A	9190	9760	11700	8700	1.06202	1.27312	0.946681	0	0	0	0	N/A	N/A	N/A
ssPEQPIGQGR	INTS1,	NP_001073922.2,	160948599,	integrator complex subunit 1	S1, S2,	S1326, S1327,	TEAPKPKsSPEQPIG, EAPKPKSsPEQPIGQ,	1.0618	1.07165	0.956107	21400	23700	20900	22200	1.10748	0.976636	1.03738	0	0	0	0	N/A	N/A	N/A	6200	6300	7350	6430	1.01613	1.16667	0.87483
RQsPLPPQK	SET,	NP_001116293.1,	170763500,	SET nuclear proto-oncogene	S3,	S7,	-MAPKRQsPLPPQKK,	1.06176	1.31654	0.948011	268300	296600	275400	292100	1.10548	1.02646	1.08871	58500	64000	87400	59000	1.09402	1.49402	1.00855	12670	12490	17850	13330	0.985793	1.42914	0.746779
aPPQTHLPSGASSGTGSASATHGGGsPPGTR	BAG6,	XP_006726179.1,	578842373,	BCL2-associated athanogene 6	S26,	S113,	SATHGGGsPPGTRGP,	1.06174	1.3998	1.03644	0	0	0	0	N/A	N/A	N/A	9880	10490	13830	10240	1.06174	1.3998	1.03644	0	0	0	0	N/A	N/A	N/A
KLsLGQYDNDAGGQLPFSK	TNS3,	NP_073585.8,	65288071,	tensin 3	S3,	S776,	GGRLRKLsLGQYDND,	1.06143	1.01509	0.823711	3110	2610	2340	2550	0.839228	0.752412	0.819936	3420	4390	4370	2830	1.28363	1.27778	0.827485	0	0	0	0	N/A	N/A	N/A
gsPTGGAQLLK	RRP1B,	NP_055871.1,	57863269,	ribosomal RNA processing 1B	S2,	S513,	HPQGPRGsPTGGAQL,	1.06072	1.27107	0.769719	22800	25000	24200	22200	1.09649	1.0614	0.973684	0	0	0	0	N/A	N/A	N/A	4810	4930	7300	4130	1.02495	1.48073	0.565753
dGSGtPSR	SRRM2,	XP_006720935.1,	578828051,	serine/arginine repetitive matrix 2	T5,	T1453,	GLRDGSGtPSRHSLS,	1.06065	1.31765	0.910037	44900	56600	52400	52500	1.26058	1.16704	1.16927	18900	18800	24100	16900	0.994709	1.27513	0.89418	15000	13900	21000	14000	0.926667	1.51079	0.666667
iTPPAAKPGsPQAK	NUP214,	XP_005272273.1,	530427218,	nucleoporin 214kDa	S10,	S720,	PPAAKPGsPQAKSLQ,	1.06014	1.48828	0.896024	0	0	0	0	N/A	N/A	N/A	9810	10400	14600	8790	1.06014	1.48828	0.896024	0	0	0	0	N/A	N/A	N/A
gVNTFsPEGR	PSMA5,	NP_002781.2,	23110942,	proteasome (prosome, macropain) subunit, alpha type, 5	S6,	S16,	DRGVNTFsPEGRLFQ,	1.06013	1.22842	0.924866	18000	19500	19000	18300	1.08333	1.05556	1.01667	6230	6460	8730	5190	1.03692	1.40128	0.833066	0	0	0	0	N/A	N/A	N/A
ySHSGSSsPDTK	SRRM2,	XP_006720935.1,	578828051,	serine/arginine repetitive matrix 2	Y1, | S8,	Y967, | S974,	ESRLLPRySHSGSSS, YSHSGSSsPDTKVKP,	1.05991	1.32719	0.940092	0	0	0	0	N/A	N/A	N/A	21700	23000	28800	20400	1.05991	1.32719	0.940092	0	0	0	0	N/A	N/A	N/A
vQIsPDSGGLPER	KHSRP,	XP_005259725.1,	530425477,	KH-type splicing regulatory protein	S4,	S181,	SGCKVQIsPDSGGLP,	1.05982	1.11845	0.921154	11300	12000	10500	11300	1.06195	0.929204	1	10400	11000	13600	8760	1.05769	1.30769	0.842308	0	0	0	0	N/A	N/A	N/A
sATsPEGK	EEF2,	NP_001952.1,	4503483,	eukaryotic translation elongation factor 2	S1, S4,	S276, S279,	ANGKFSKsATSPEGK, KFSKSATsPEGKKLP,	1.0598	1.11753	0.884631	33500	32800	30300	30200	0.979104	0.904478	0.901493	12100	13800	16100	10500	1.1405	1.33058	0.867769	0	0	0	0	N/A	N/A	N/A
ePEAASSRGsPVR	USP39,	NP_006581.2,	56550051,	ubiquitin specific peptidase 39	S10,	S46,	EAASSRGsPVRVKRE,	1.05954	1.14632	0.979282	19100	18100	17000	19400	0.947644	0.890052	1.01571	7700	9020	10800	7260	1.17143	1.4026	0.942857	0	0	0	0	N/A	N/A	N/A
lLDHMAPPPVADQAsPR	SPRY4,	NP_112226.2,	23308574,	sprouty homolog 4 (Drosophila)	S15,	S148,	PPVADQAsPRAVRIQ,	1.05886	1.08795	0.915543	7230	8010	7430	7270	1.10788	1.02766	1.00553	12210	12330	14020	10080	1.00983	1.14824	0.825553	0	0	0	0	N/A	N/A	N/A
nTGsPDR	BAZ1B,	NP_115784.1,	14670392,	bromodomain adjacent to zinc finger domain, 1B	S4,	S312,	TKRKNTGsPDRKPSK,	1.05843	1.239	0.706491	0	0	0	0	N/A	N/A	N/A	7880	7910	10600	6390	1.00381	1.34518	0.810914	11500	12800	14500	8730	1.11304	1.13281	0.602069
lGFSSsPTKK	AHNAK2,	NP_612429.2,	156766050,	AHNAK nucleoprotein 2	S6,	S5707,	PKLGFSSsPTKKSKS,	1.05797	0.753623	0.777778	20700	21900	15600	16100	1.05797	0.753623	0.777778	0	0	0	0	N/A	N/A	N/A	0	0	0	0	N/A	N/A	N/A
tAsPPPPPK	SRRM1,	XP_005245774.1,	530360783,	serine/arginine repetitive matrix 1	S3, | T1,	S630, | T628,	PPKRRTAsPPPPPKR, SPPPKRRtASPPPPP,	1.05794	1.16187	0.977232	166000	181400	167700	173800	1.09277	1.01024	1.04699	9390	9740	11800	9600	1.03727	1.25666	1.02236	39290	41010	49980	43100	1.04378	1.21873	0.862345
fVAFSGEGQsLR	UFD1L,	NP_005650.2,	29501813,	ubiquitin fusion degradation 1 like (yeast)	S10,	S299,	AFSGEGQsLRKKGRK,	1.05747	1.08046	1.13793	1740	1840	1880	1980	1.05747	1.08046	1.13793	0	0	0	0	N/A	N/A	N/A	0	0	0	0	N/A	N/A	N/A
RsPTK	WAPAL|| SYNDIG1|| SLX4|| RBM14|| RASSF9|| KIAA2026|| EPB41L2|| ARHGAP29,	XP_006717789.1|| XP_006723690.1|| NP_115820.2|| NP_006319.1|| NP_005438.2|| NP_001017969.2|| XP_006715419.1|| NP_004806.3,	578819167|| 578835553|| 63252863|| 5454064|| 114155158|| 148612838|| 578812447|| 134304853,	wings apart-like homolog (Drosophila)|| synapse differentiation inducing 1|| SLX4 structure-specific endonuclease subunit|| RNA binding motif protein 14|| Ras association (RalGDS/AF-6) domain family (N-terminal) member 9|| KIAA2026|| erythrocyte membrane protein band 4.1-like 2|| Rho GTPase activating protein 29	S2, || S2, || S2, || S2, || S2, || S2, || S2, || S2,	S620, || S120, || S1681, || S627, || S17, || S1962, || S598, || S620,	IFSGPKRsPTKAVYN, || TTFIEDRsPTKDSLE, || SITPPSRsPTKEAPP, || SQLSFRRsPTKSSLD, || KTRHKNRsPTKDMDS, || PLQHPLRsPTKFINS, || DGRREVRsPTKAPHL, || HKFRKLRsPTKCRDC,	1.05709	1.19945	0.788904	568000	600000	542000	476000	1.05634	0.954225	0.838028	38400	39200	49600	30500	1.02083	1.29167	0.794271	54200	59300	80200	58900	1.0941	1.35245	0.734414
aDRDQsPFSK	PPIG,	XP_005247024.1,	530371191,	peptidylprolyl isomerase G (cyclophilin G)	S6,	S687,	KKADRDQsPFSKIKQ,	1.05664	0.861947	0.869027	56500	59700	48700	49100	1.05664	0.861947	0.869027	0	0	0	0	N/A	N/A	N/A	0	0	0	0	N/A	N/A	N/A
RGsDGGAR	SH3BP5L,	NP_085148.1,	24308303,	SH3-binding domain protein 5-like	S3,	S378,	RSGGRRGsDGGARGG,	1.0566	0.882075	0.995283	21200	22400	18700	21100	1.0566	0.882075	0.995283	0	0	0	0	N/A	N/A	N/A	0	0	0	0	N/A	N/A	N/A
sPVSTRPLPSASQK	LSM14A,	XP_005277005.1,	530431097,	LSM14A, SCD6 homolog A (S. cerevisiae)	S1,	S216,	PAAVGRRsPVSTRPL,	1.05609	1.46955	0.857372	0	0	0	0	N/A	N/A	N/A	62400	65900	91700	53500	1.05609	1.46955	0.857372	0	0	0	0	N/A	N/A	N/A
dKsPVREPIDNLTPEER	RBM39,	NP_909122.1,	35493811,	RNA binding motif protein 39	S3,	S136,	SPFRKDKsPVREPID,	1.0558	1.37128	0.911458	0	0	0	0	N/A	N/A	N/A	13440	14190	18430	12250	1.0558	1.37128	0.911458	0	0	0	0	N/A	N/A	N/A
sQsFSHQQPSR	C7orf43,	NP_060745.3,	27363480,	chromosome 7 open reading frame 43	S1, S3,	S515, S517,	HQASLGRsQSFSHQQ, ASLGRSQsFSHQQPS,	1.05521	1.32492	0.897476	0	0	0	0	N/A	N/A	N/A	6340	6690	8400	5690	1.05521	1.32492	0.897476	0	0	0	0	N/A	N/A	N/A
KHsPsPPPPTPTESR	SMARCC1,	NP_003065.3,	188536047,	SWI/SNF related, matrix associated, actin dependent regulator of chromatin, subfamily c, member 1	S3, S5,	S328, S330,	NARKRKHsPSPPPPT, RKRKHSPsPPPPTPT,	1.05497	1.34884	1.00634	0	0	0	0	N/A	N/A	N/A	4730	4990	6380	4760	1.05497	1.34884	1.00634	0	0	0	0	N/A	N/A	N/A
gIsPIVFDR	YTHDC1,	XP_005275694.1,	530429780,	YTH domain containing 1	S3,	S308,	RKRARGIsPIVFDRS,	1.05415	1.15256	1.03236	6120	7800	6770	7550	1.27451	1.10621	1.23366	3670	3060	4400	3050	0.833787	1.19891	0.831063	0	0	0	0	N/A	N/A	N/A
gPKPEPPGSGsPAPPR	GPATCH8,	NP_001002909.1,	50962882,	G patch domain containing 8	S11,	S740,	PEPPGSGsPAPPRRR,	1.05405	1.06634	1.086	40700	42900	43400	44200	1.05405	1.06634	1.086	0	0	0	0	N/A	N/A	N/A	0	0	0	0	N/A	N/A	N/A
vGGsSVDLHR	CTNND1,	NP_001078927.1,	146231940,	catenin (cadherin-associated protein), delta 1	S4,	S268,	PQVRVGGsSVDLHRF,	1.05403	1.23009	1.1008	10000	11700	12500	13100	1.17	1.25	1.31	4520	4240	5470	4030	0.938053	1.21018	0.891593	0	0	0	0	N/A	N/A	N/A
aIIsPR	SRRM2,	XP_006720935.1,	578828051,	serine/arginine repetitive matrix 2	S4,	S924,	PKVKAIIsPRQRSHS,	1.05383	1.25116	0.822946	126000	126000	103000	117000	1	0.81746	0.928571	33400	39100	49200	30200	1.17066	1.47305	0.904192	21800	21600	31600	20100	0.990826	1.46296	0.636076
sFLSEPSsPGR	KIAA1429,	NP_056311.2,	33946282,	KIAA1429	S1, S8,	S1572, S1579,	LHSELERsFLSEPSS, SFLSEPSsPGRTKTT,	1.05363	1.06081	0.953553	27600	28700	24400	26500	1.03986	0.884058	0.960145	9050	9660	11200	8570	1.0674	1.23757	0.946961	0	0	0	0	N/A	N/A	N/A
hLNSSQPSGFGPANsLEDVVR	ARHGAP29,	NP_004806.3,	134304853,	Rho GTPase activating protein 29	S15,	S499,	SGFGPANsLEDVVRL,	1.05348	1.15508	0.828877	0	0	0	0	N/A	N/A	N/A	1870	1970	2160	1550	1.05348	1.15508	0.828877	0	0	0	0	N/A	N/A	N/A
sLIGsPGR	NCOR2,	NP_006303.4,	331284178,	nuclear receptor corepressor 2	S1, S5,	S1475, S1479,	SKKHDVRsLIGSPGR, DVRSLIGsPGRTFPP,	1.05244	1.11064	0.70594	31500	34100	29600	24900	1.08254	0.939683	0.790476	6960	6990	8250	4990	1.00431	1.18534	0.716954	5960	6380	7700	4700	1.07047	1.2069	0.61039
ysPSQNSPIHHIPSR	BCLAF1,	NP_055554.1,	7661958,	BCL2-associated transcription factor 1	Y1, | S2,	Y284, | S285,	VGNGSSRySPSQNSP, GNGSSRYsPSQNSPI,	1.05192	1.2009	1.08352	0	0	0	0	N/A	N/A	N/A	4430	4660	5320	4800	1.05192	1.2009	1.08352	0	0	0	0	N/A	N/A	N/A
gGVTGsPEASISGSK	AHNAK,	NP_001611.1,	61743954,	AHNAK nucleoprotein	S6,	S5731,	GKGGVTGsPEASISG,	1.05188	1.23426	0.849596	72100	80700	70200	75400	1.11928	0.973648	1.04577	21970	22030	29110	18570	1.00273	1.32499	0.845244	19630	20290	28490	18740	1.03362	1.40414	0.657775
QERLsPEVAPPAHR	SNIP1,	NP_078976.2,	21314720,	Smad nuclear interacting protein 1	S5,	S35,	VVKQERLsPEVAPPA,	1.05116	1.40264	0.836634	0	0	0	0	N/A	N/A	N/A	6060	6370	8500	5070	1.05116	1.40264	0.836634	0	0	0	0	N/A	N/A	N/A
aQVsPQS	SRRM1,	XP_005245774.1,	530360783,	serine/arginine repetitive matrix 1	S4,	S915,	SMRKAQVsPQ-,	1.05105	1.00952	0.990566	0	0	0	0	N/A	N/A	N/A	0	0	0	0	N/A	N/A	N/A	9990	10500	10600	10500	1.05105	1.00952	0.990566
vASEAPLEHKPQVEASsPR	NEK9,	XP_005268265.1,	530404919,	NIMA-related kinase 9	S17,	S881,	KPQVEASsPRLNPAV,	1.05053	1.25665	0.87367	0	0	0	0	N/A	N/A	N/A	7520	7900	9450	6570	1.05053	1.25665	0.87367	0	0	0	0	N/A	N/A	N/A
dNTFFREsPVGR	PPHLN1,	NP_057572.5,	48255929,	periphilin 1	S8,	S133,	DNTFFREsPVGRKDS,	1.05005	1.24696	0.938797	11200	12000	10800	10600	1.07143	0.964286	0.946429	5230	5380	8000	4870	1.02868	1.52964	0.931166	0	0	0	0	N/A	N/A	N/A
hSLsLDDIR	FRMD6,	XP_006720092.1,	578825480,	FERM domain containing 6	S4,	S544,	STDRHSLsLDDIRLY,	1.0499	1.2578	0.95842	0	0	0	0	N/A	N/A	N/A	9620	10100	12100	9220	1.0499	1.2578	0.95842	0	0	0	0	N/A	N/A	N/A
sQtPPRR	SRRM2,	XP_006720935.1,	578828051,	serine/arginine repetitive matrix 2	S1, | T3,	S790, | T792,	SPCPKQKsQTPPRRS, CPKQKSQtPPRRSRS,	1.04981	1.19157	1.11111	0	0	0	0	N/A	N/A	N/A	26100	27400	31100	29000	1.04981	1.19157	1.11111	0	0	0	0	N/A	N/A	N/A
RAQsTDSLGTSGSLQSK	RABEP1,	NP_004694.2,	31377798,	rabaptin, RAB GTPase binding effector protein 1	S4,	S407,	DGLRRAQsTDSLGTS,	1.04934	1.30592	0.993421	0	0	0	0	N/A	N/A	N/A	3040	3190	3970	3020	1.04934	1.30592	0.993421	0	0	0	0	N/A	N/A	N/A
aASPsPQSVR	SRRM1,	XP_005245774.1,	530360783,	serine/arginine repetitive matrix 1	S5,	S754,	IKKAASPsPQSVRRV,	1.04911	1.1758	1.03573	103400	119900	98900	113100	1.15957	0.95648	1.09381	12800	12600	16800	14000	0.984375	1.3125	1.09375	8870	8900	11200	10300	1.00338	1.25843	0.919643
iHRAsDPGLPAEEPK	CAD,	NP_004332.2,	18105007,	carbamoyl-phosphate synthetase 2, aspartate transcarbamylase, and dihydroorotase	S5,	S1859,	PPRIHRAsDPGLPAE,	1.04902	1.32353	0.745098	0	0	0	0	N/A	N/A	N/A	8160	8560	10800	6080	1.04902	1.32353	0.745098	0	0	0	0	N/A	N/A	N/A
sQSSDTEQQsPTSGGGK	EIF4B,	NP_001287750.1,	664805999,	eukaryotic translation initiation factor 4B	S1, S10,	S500, S509,	SSNPPARsQSSDTEQ, SSDTEQQsPTSGGGK,	1.04891	1.74185	0.80163	0	0	0	0	N/A	N/A	N/A	3680	3860	6410	2950	1.04891	1.74185	0.80163	0	0	0	0	N/A	N/A	N/A
sRsPDRR	RBM8A,	NP_005096.1,	4826972,	RNA binding motif protein 8A	S1, S3,	S166, S168,	RRGGRRRsRSPDRRR, GGRRRSRsPDRRR-,	1.04884	1.09482	0.91304	16400	17400	16200	14300	1.06098	0.987805	0.871951	10900	11300	13100	10400	1.0367	1.20183	0.954128	0	0	0	0	N/A	N/A	N/A
gGsSKDLLDNQSQEEQR	EIF4G3,	NP_001185730.1,	311771714,	eukaryotic translation initiation factor 4 gamma, 3	S3,	S1192,	NTFMRGGsSKDLLDN,	1.04878	1.1122	0.908537	0	0	0	0	N/A	N/A	N/A	8200	8600	9120	7450	1.04878	1.1122	0.908537	0	0	0	0	N/A	N/A	N/A
gPPsPPAPVMHsPSR	SNW1,	XP_005267471.1,	530403266,	SNW domain containing 1	S4, S12,	S224, S232,	KIPRGPPsPPAPVMH, PPAPVMHsPSRKMTV,	1.04784	1.35308	0.949886	0	0	0	0	N/A	N/A	N/A	4390	4600	5940	4170	1.04784	1.35308	0.949886	0	0	0	0	N/A	N/A	N/A
aSSVSTKEsPAR	TCOF1,	XP_005268559.1,	530380665,	Treacher Collins-Franceschetti syndrome 1	S9,	S233,	SSVSTKEsPARKAAP,	1.04706	1.55686	0.768627	0	0	0	0	N/A	N/A	N/A	25500	26700	39700	19600	1.04706	1.55686	0.768627	0	0	0	0	N/A	N/A	N/A
tQtPPVsPAPQPTEER	CTTN,	NP_001171669.1,	296080746,	cortactin	S7, | T1, T3,	S368, | T362, T364,	KTQTPPVsPAPQPTE, EEQARAKtQTPPVSP, QARAKTQtPPVSPAP,	1.04657	1.17152	1.10483	15100	17700	16100	17200	1.17219	1.06623	1.13907	0	0	0	0	N/A	N/A	N/A	5060	4660	5950	6370	0.920949	1.27682	1.07059
tTPATGEQsPGAR	WWP2,	XP_005255835.1,	530423544,	WW domain containing E3 ubiquitin protein ligase 2	S9, | T1,	S211, | T203,	TPATGEQsPGARSRH, HSGASARtTPATGEQ,	1.04636	0.970577	0.919309	25400	27100	21400	24500	1.06693	0.84252	0.964567	6590	6760	7240	5760	1.0258	1.09863	0.874052	0	0	0	0	N/A	N/A	N/A
vNDAEPGsPEAPQGK	DDX51,	NP_778236.2,	154759257,	DEAD (Asp-Glu-Ala-Asp) box polypeptide 51	S8,	S83,	VNDAEPGsPEAPQGK,	1.04613	1.15815	0.794069	0	0	0	0	N/A	N/A	N/A	6070	6350	7030	4820	1.04613	1.15815	0.794069	0	0	0	0	N/A	N/A	N/A
sTSAPQMSPGSSDNQSsSPQPAQQK	UBAP2L,	XP_006711744.1,	578801851,	ubiquitin associated protein 2-like	S1, S17,	S471, S487,	SSPLPSKsTSAPQMS, GSSDNQSsSPQPAQQ,	1.04608	1.04405	0.852321	0	0	0	0	N/A	N/A	N/A	0	0	0	0	N/A	N/A	N/A	2170	2270	2370	2020	1.04608	1.04405	0.852321
sGAHSSAsPPR	NELFE,	NP_002895.3,	14670268,	negative elongation factor complex member E	S1, S8,	S174, S181,	DWGYEERsGAHSSAS, SGAHSSAsPPRSRSR,	1.04538	1.21395	0.957287	69000	73800	73900	65300	1.06957	1.07101	0.946377	28300	28900	38400	27400	1.0212	1.35689	0.968198	0	0	0	0	N/A	N/A	N/A
gPSPAPASsPKR	SCAF1,	XP_005259179.1,	530416968,	SR-related CTD-associated factor 1	S9,	S725,	PSPAPASsPKREVLY,	1.04501	1.15159	0.906046	64400	78100	56900	68500	1.21273	0.88354	1.06366	0	0	0	0	N/A	N/A	N/A	7660	6720	9540	7140	0.877285	1.41964	0.748428
nSsPPPSPNK	ATP2B1,	XP_005268976.1,	530400348,	ATPase, Ca++ transporting, plasma membrane 1	S3,	S1207,	APTKRNSsPPPSPNK,	1.04452	1.25513	0.845059	0	0	0	0	N/A	N/A	N/A	10400	10700	13000	9390	1.02885	1.25	0.902885	5980	6340	7990	6290	1.0602	1.26025	0.787234
KGsFSALVGR	CUL4A,	NP_001008895.1,	57165424,	cullin 4A	S3,	S10,	DEAPRKGsFSALVGR,	1.04452	1.02397	1.03539	8760	9150	8970	9070	1.04452	1.02397	1.03539	0	0	0	0	N/A	N/A	N/A	0	0	0	0	N/A	N/A	N/A
tGSsPTQGIVNK	MAPK8IP3,	XP_005255244.1,	530407775,	mitogen-activated protein kinase 8 interacting protein 3	S4, | T1,	S366, | T363,	RLDRTGSsPTQGIVN, PETRLDRtGSSPTQG,	1.0442	0.801105	0.994475	18100	18900	14500	18000	1.0442	0.801105	0.994475	0	0	0	0	N/A	N/A	N/A	0	0	0	0	N/A	N/A	N/A
gPVsPSVSFQPLAR	MAVS,	NP_065797.2,	83776598,	mitochondrial antiviral signaling protein	S4,	S222,	TPSRGPVsPSVSFQP,	1.04383	1.56362	1.17763	6320	6390	6700	8360	1.01108	1.06013	1.32278	0	0	0	0	N/A	N/A	N/A	692	745	1540	1590	1.07659	2.06711	1.03247
nSAsAER	RBM15,	NP_073605.4,	47933339,	RNA binding motif protein 15	S4,	S724,	RDRKNSAsAERDRKH,	1.04322	1.2347	0.938874	35200	39500	35100	39900	1.12216	0.997159	1.13352	10800	10500	13600	10200	0.972222	1.25926	0.944444	7940	8220	11900	8790	1.03526	1.44769	0.738655
eALGLGPPAAQLtPPPAPVGLR	RAVER1,	NP_597709.2,	123173757,	ribonucleoprotein, PTB-binding 1	T13,	T480,	GPPAAQLtPPPAPVG,	1.04319	0.985772	1.02388	1968	2053	1940	2015	1.04319	0.985772	1.02388	0	0	0	0	N/A	N/A	N/A	0	0	0	0	N/A	N/A	N/A
gNVVPsPLPTR	CARHSP1,	XP_005255285.1,	530407863,	calcium regulated heat stable protein 1, 24kDa	S6,	S62,	LRGNVVPsPLPTRRT,	1.04313	1.06759	0.912707	92700	133800	104100	116900	1.44337	1.12298	1.26106	22700	18030	22900	15570	0.794273	1.00881	0.685903	14690	13100	14030	11100	0.891763	1.07099	0.791162
nNSRVsPVPLSGAAAGTEQK	ZNF462,	XP_006717277.1,	578817721,	zinc finger protein 462	S6,	S2233,	ARNNSRVsPVPLSGA,	1.04202	1.42185	0.946218	0	0	0	0	N/A	N/A	N/A	5950	6200	8460	5630	1.04202	1.42185	0.946218	0	0	0	0	N/A	N/A	N/A
iDIsPSTFR	THRAP3,	NP_005110.2,	167234419,	thyroid hormone receptor associated protein 3	S4,	S682,	IHRRIDIsPSTFRKH,	1.04199	1.19078	0.930647	72500	88200	75700	83100	1.21655	1.04414	1.14621	33960	32440	41850	30010	0.955241	1.23233	0.883687	10910	10410	13490	10280	0.95417	1.29587	0.762046
asPGLLPVANGNSLNK	MEF2D,	XP_006711394.1,	578800957,	myocyte enhancer factor 2D	S2,	S231,	GYVSARAsPGLLPVA,	1.04196	0.93007	0.888112	2860	2980	2660	2540	1.04196	0.93007	0.888112	0	0	0	0	N/A	N/A	N/A	0	0	0	0	N/A	N/A	N/A
gDEASEEGQNGSsPK	ADD1,	XP_005247991.1,	530375995,	adducin 1 (alpha)	S13,	S465,	EEGQNGSsPKSKTKV,	1.04145	1.37824	0.865285	0	0	0	0	N/A	N/A	N/A	19300	20100	26600	16700	1.04145	1.37824	0.865285	0	0	0	0	N/A	N/A	N/A
aKTQtPPVsPAPQPTEER	CTTN,	NP_001171669.1,	296080746,	cortactin	S9, | T5,	S368, | T364,	KTQTPPVsPAPQPTE, QARAKTQtPPVSPAP,	1.04144	1.0546	0.823122	16000	16200	12100	13900	1.0125	0.75625	0.86875	0	0	0	0	N/A	N/A	N/A	2700	2890	3910	3040	1.07037	1.35294	0.777494
aPVPGtPDSLSSGSSR	STOML2,	NP_038470.1,	7305503,	stomatin (EPB72)-like 2	T6,	T327,	TKAPVPGtPDSLSSG,	1.04113	1.05664	0.998894	7740	7820	7530	8200	1.01034	0.972868	1.05943	2920	3130	3330	2740	1.07192	1.14041	0.938356	0	0	0	0	N/A	N/A	N/A
fQSQADQDQQASGLQsPPSR	CTTNBP2NL,	NP_061174.1,	24308179,	CTTNBP2 N-terminal like	S16,	S481,	QQASGLQsPPSRDLS,	1.04088	1.20755	0.855346	0	0	0	0	N/A	N/A	N/A	3180	3310	3840	2720	1.04088	1.20755	0.855346	0	0	0	0	N/A	N/A	N/A
yFDsGDYNMAK	ENSA|| ARPP19,	NP_996925.1|| XP_005254191.1,	46389550|| 530405333,	endosulfine alpha|| cAMP-regulated phosphoprotein, 19kDa	Y1, | S4, || Y1, | S4,	Y80, | S83, || Y78, | S81,	CADEMQKyFDSGDYN, EMQKYFDsGDYNMAK, || RLQKGQKyFDSGDYN, KGQKYFDsGDYNMAK,	1.04061	1.3401	0.84264	0	0	0	0	N/A	N/A	N/A	1970	2050	2640	1660	1.04061	1.3401	0.84264	0	0	0	0	N/A	N/A	N/A
eAsPSR	PIK3R6|| MAST4|| CLASP2|| CHAF1A|| CACNG4,	NP_001010855.1|| XP_006714665.1|| XP_006713099.1|| NP_005474.2|| NP_055220.1,	58082081|| 578810328|| 578805812|| 50513245|| 7656948,	phosphoinositide-3-kinase, regulatory subunit 6|| microtubule associated serine/threonine kinase family member 4|| cytoplasmic linker associated protein 2|| chromatin assembly factor 1, subunit A (p150)|| calcium channel, voltage-dependent, gamma subunit 4	S3, || S3, || S3, || S3, || S3,	S241, || S1990, || S750, || S141, || S253,	EQMASEAsPSREGHV, || CPLPPEAsPSREKPG, || QGCSREAsPSRLSVA, || NKLNSEAsPSREAIN, || SSRSTEAsPSRDVSP,	1.04054	1.45495	0.887387	0	0	0	0	N/A	N/A	N/A	22200	23100	32300	19700	1.04054	1.45495	0.887387	0	0	0	0	N/A	N/A	N/A
KRsPsPSPTPEAK	SMARCC2,	XP_005269158.1,	530400731,	SWI/SNF related, matrix associated, actin dependent regulator of chromatin, subfamily c, member 2	S3, S5,	S302, S304,	NYKKRKRsPSPSPTP, KKRKRSPsPSPTPEA,	1.04012	1.14849	0.883021	18000	18300	16700	16400	1.01667	0.927778	0.911111	24540	26100	33600	20980	1.06357	1.36919	0.854931	0	0	0	0	N/A	N/A	N/A
hSCSGSsPPR	SRRM2,	XP_006720935.1,	578828051,	serine/arginine repetitive matrix 2	S7,	S895,	RHSCSGSsPPRVKSS,	1.04011	1.30946	0.997135	0	0	0	0	N/A	N/A	N/A	34900	36300	45700	34800	1.04011	1.30946	0.997135	0	0	0	0	N/A	N/A	N/A
hSCSGsSPPR	SRRM2,	XP_006720935.1,	578828051,	serine/arginine repetitive matrix 2	S6,	S894,	SRHSCSGsSPPRVKS,	1.04011	1.30946	0.997135	0	0	0	0	N/A	N/A	N/A	34900	36300	45700	34800	1.04011	1.30946	0.997135	0	0	0	0	N/A	N/A	N/A
aMsTTSISSPQPGK	DBNL,	NP_001116428.1,	171906575,	drebrin-like	S3,	S278,	KQKERAMsTTSISSP,	1.0394	0.938859	0.998641	7360	7650	6910	7350	1.0394	0.938859	0.998641	0	0	0	0	N/A	N/A	N/A	0	0	0	0	N/A	N/A	N/A
sREDLSAQPVQTK	TJP1,	NP_001287954.1,	666335569,	tight junction protein 1	S1,	S684,	SKRNLRKsREDLSAQ,	1.03927	1.11613	0.908946	24500	27000	22000	23700	1.10204	0.897959	0.967347	12100	11400	14900	10200	0.942149	1.2314	0.842975	4210	4520	5510	5050	1.07363	1.21903	0.916515
aTSTsPNSQSSK	PRRC2C,	XP_005245072.1,	530364414,	proline-rich coiled-coil 2C	S5,	S2701,	PFRATSTsPNSQSSK,	1.0392	1.28785	0.683208	90000	98500	79000	77500	1.09444	0.877778	0.861111	16000	17500	23300	9990	1.09375	1.45625	0.624375	10200	9480	14500	8180	0.929412	1.52954	0.564138
aKPAMPQDSVPsPR	ACLY,	NP_001290203.1,	740086846,	ATP citrate lyase	S12,	S535,	MPQDSVPsPRSLQGK,	1.03889	1.27917	0.954624	0	0	0	0	N/A	N/A	N/A	23140	24040	29600	22090	1.03889	1.27917	0.954624	0	0	0	0	N/A	N/A	N/A
KLsGDQPAAR	TCOF1,	XP_005268559.1,	530380665,	Treacher Collins-Franceschetti syndrome 1	S3,	S1388,	ESRKRKLsGDQPAAR,	1.03843	1.25917	0.974213	109000	117000	111000	103000	1.07339	1.01835	0.944954	28800	28900	43200	28900	1.00347	1.5	1.00347	0	0	0	0	N/A	N/A	N/A
aITSLLGGGsPK	NIPBL,	NP_597677.2,	47578105,	Nipped-B homolog (Drosophila)	S10,	S2658,	TSLLGGGsPKNNTAA,	1.03842	1.08788	0.941152	2100	2380	2040	2080	1.13333	0.971429	0.990476	8320	7850	10020	7420	0.94351	1.20433	0.891827	0	0	0	0	N/A	N/A	N/A
eAEEEsDHN	EIF4G1,	NP_001181876.1,	302699247,	eukaryotic translation initiation factor 4 gamma, 1	S6,	S1603,	LREAEEEsDH-,	1.038	1.31121	0.797557	0	0	0	0	N/A	N/A	N/A	0	0	0	0	N/A	N/A	N/A	4210	4370	5730	4570	1.038	1.31121	0.797557
aPsPTAEQPPGGGDSAR	NAB2,	NP_005958.1,	5174607,	NGFI-A binding protein 2 (EGR1 binding protein 2)	S3,	S6,	-MHRAPsPTAEQPP,	1.03689	0.891393	0.969262	4880	5060	4350	4730	1.03689	0.891393	0.969262	0	0	0	0	N/A	N/A	N/A	0	0	0	0	N/A	N/A	N/A
vEAEAGGSGARtPPLSR	TSC22D4,	NP_001289972.1,	733215333,	TSC22 domain family, member 4	T12,	T229,	AGGSGARtPPLSRRK,	1.0367	1.10865	0.852562	12200	13000	11300	11600	1.06557	0.92623	0.95082	6390	6440	8250	4820	1.00782	1.29108	0.754304	0	0	0	0	N/A	N/A	N/A
aGGsPASYHGSTSPR	EPN2,	NP_683723.2,	156671217,	epsin 2	S4,	S192,	EYGKAGGsPASYHGS,	1.03659	1.41463	0.695122	0	0	0	0	N/A	N/A	N/A	16400	17000	23200	11400	1.03659	1.41463	0.695122	0	0	0	0	N/A	N/A	N/A
RPNTsPDR	ZC3H18,	NP_001281269.1,	661567300,	zinc finger CCCH-type containing 18	S5,	S876,	PAKRPNTsPDRGSRD,	1.03653	1.15869	1.01683	30500	29600	30600	32700	0.970492	1.00328	1.07213	15600	17200	20500	15000	1.10256	1.3141	0.961538	0	0	0	0	N/A	N/A	N/A
dALGDSLQVPVsPSSTTSSR	PALM2-AKAP2|| AKAP2,	NP_009134.1|| NP_001185585.1,	6005709|| 310772255,	PALM2-AKAP2 readthrough|| A kinase (PRKA) anchor protein 2	S12, || S12,	S383, || S241,	DSLQVPVsPSSTTSS, || DSLQVPVsPSSTTSS,	1.03621	0.940421	1.08785	0	0	0	0	N/A	N/A	N/A	8560	8870	8050	9312	1.03621	0.940421	1.08785	0	0	0	0	N/A	N/A	N/A
dGLNQTTIPVsPPSTTKPSR	LARP4,	NP_443111.4,	283046701,	La ribonucleoprotein domain family, member 4	S11,	S583,	NQTTIPVsPPSTTKP,	1.03571	1.47449	1.12245	0	0	0	0	N/A	N/A	N/A	1960	2030	2890	2200	1.03571	1.47449	1.12245	0	0	0	0	N/A	N/A	N/A
lFQLGPPsPVK	PTTG2|| PTTG1,	NP_006598.2|| NP_001269312.1,	154354976|| 538260594,	pituitary tumor-transforming 2|| pituitary tumor-transforming 1	S8, || S8,	S165, || S165,	LFQLGPPsPVKMPSP, || LFQLGPPsPVKMPSP,	1.03516	0.908579	1.05485	711	736	646	750	1.03516	0.908579	1.05485	0	0	0	0	N/A	N/A	N/A	0	0	0	0	N/A	N/A	N/A
eGsPIPHDPEFGSK	FOXK1,	NP_001032242.1,	82546824,	forkhead box K1	S3,	S445,	ECLSREGsPIPHDPE,	1.03488	1.4031	1.04845	0	0	0	0	N/A	N/A	N/A	5160	5340	7240	5410	1.03488	1.4031	1.04845	0	0	0	0	N/A	N/A	N/A
tSADAQEPASPVVsPQQsPPTSPHTWR	REPS1,	NP_001273540.1,	557636683,	RALBP1 associated Eps domain containing 1	S14, S18, | T1,	S166, S170, | T153,	EPASPVVsPQQSPPT, PVVSPQQsPPTSPHT, HDTVQPRtSADAQEP,	1.03481	1.84177	1.05696	0	0	0	0	N/A	N/A	N/A	316	327	582	334	1.03481	1.84177	1.05696	0	0	0	0	N/A	N/A	N/A
MSGSAsSENR	TGOLN2,	NP_001193769.1,	332205947,	trans-golgi network protein 2	S6,	S351,	EKMSGSAsSENREGT,	1.03438	1.15746	1.48219	35200	47200	42000	49500	1.34091	1.19318	1.40625	0	0	0	0	N/A	N/A	N/A	15800	11500	12900	20100	0.727848	1.12174	1.55814
eLsPQHK	LUZP1,	NP_001136018.1,	216548091,	leucine zipper protein 1	S3,	S394,	KHTARELsPQHKRER,	1.03426	1.2854	0.801871	0	0	0	0	N/A	N/A	N/A	16500	17600	22600	14600	1.06667	1.3697	0.884848	5410	5420	6510	4680	1.00185	1.20111	0.718894
sSFASSSASDASKPSsPR	AJUBA,	NP_116265.1,	14249622,	ajuba LIM protein	S1, S16,	S122, S137,	APALSPRsSFASSSA, SDASKPSsPRGSLLL,	1.03367	1.0101	1.01347	29700	30700	30000	30100	1.03367	1.0101	1.01347	0	0	0	0	N/A	N/A	N/A	0	0	0	0	N/A	N/A	N/A
iDISPsTLR	BCLAF1,	NP_055554.1,	7661958,	BCL2-associated transcription factor 1	S6,	S660,	RRIDISPsTLRKHTR,	1.03331	1.27351	0.936932	0	0	0	0	N/A	N/A	N/A	21200	22200	28300	19900	1.04717	1.33491	0.938679	874	891	1080	1010	1.01945	1.21212	0.935185
sGEQITSSPVSPK	PPIP5K2,	NP_001268400.1,	527317388,	diphosphoinositol pentakisphosphate kinase 2	S1,	S1021,	TGRRRRRsGEQITSS,	1.03279	1.33811	0.977459	0	0	0	0	N/A	N/A	N/A	4880	5040	6530	4770	1.03279	1.33811	0.977459	0	0	0	0	N/A	N/A	N/A
gAsSsPQR	SRRM1,	XP_005245774.1,	530360783,	serine/arginine repetitive matrix 1	S3, S5,	S719, S721,	PPVRRGAsSSPQRRQ, VRRGASSsPQRRQSP,	1.03205	1.31056	0.691943	0	0	0	0	N/A	N/A	N/A	0	0	0	0	N/A	N/A	N/A	15600	16100	21100	14600	1.03205	1.31056	0.691943
eEHGGLIRsPR	U2AF2,	NP_009210.1,	6005926,	U2 small nuclear RNA auxiliary factor 2	S9,	S79,	EHGGLIRsPRHEKKK,	1.03106	1.52174	0.881988	0	0	0	0	N/A	N/A	N/A	16100	16600	24500	14200	1.03106	1.52174	0.881988	0	0	0	0	N/A	N/A	N/A
eVDATsPAPSTSSTVK	IFI16,	XP_005245184.1,	530364640,	interferon, gamma-inducible protein 16	S6,	S110,	KKEVDATsPAPSTSS,	1.03101	1.13178	1.04651	12900	13300	14600	13500	1.03101	1.13178	1.04651	0	0	0	0	N/A	N/A	N/A	0	0	0	0	N/A	N/A	N/A
aASAPAKEsPR	TCOF1,	XP_005268559.1,	530380665,	Treacher Collins-Franceschetti syndrome 1	S9,	S381,	ASAPAKEsPRKGAAP,	1.03101	0.98062	0.94186	25800	26600	25300	24300	1.03101	0.98062	0.94186	0	0	0	0	N/A	N/A	N/A	0	0	0	0	N/A	N/A	N/A
sSsPPPR	THRAP3|| DPP9-AS1,	NP_005110.2|| NP_001229830.1,	167234419|| 339276047,	thyroid hormone receptor associated protein 3|| DPP9 antisense RNA 1	S1, S3, || S1, S3,	S533, S535, || S85, S87,	YKAVQEKsSSPPPRK, AVQEKSSsPPPRKTS, || CPSASSSsSSPPPRS, SASSSSSsPPPRSAL,	1.03098	1.17356	1.00884	339200	447000	363200	378000	1.31781	1.07075	1.11439	75000	66000	80000	85000	0.88	1.06667	1.13333	63310	56670	78390	61050	0.895119	1.38327	0.778798
sAsADNLTLPR	CCNY,	NP_659449.3,	32171247,	cyclin Y	S1, S3,	S324, S326,	RRSARKRsASADNLT, SARKRSAsADNLTLP,	1.03087	1.13428	1.01515	52400	57900	51400	58400	1.10496	0.980916	1.1145	0	0	0	0	N/A	N/A	N/A	6940	6640	8550	7830	0.956772	1.28765	0.915789
RSDsQQAVK	SNX17,	NP_055563.1,	7661890,	sorting nexin 17	S4,	S409,	GTLRRSDsQQAVKSP,	1.03016	1.19954	0.733179	0	0	0	0	N/A	N/A	N/A	43100	44400	51700	31600	1.03016	1.19954	0.733179	0	0	0	0	N/A	N/A	N/A
gTYVPSsPTR	WIPI2,	NP_056425.1,	7661580,	WD repeat domain, phosphoinositide interacting 2	S7,	S413,	KGTYVPSsPTRLAYT,	1.02994	1.46108	0.904192	0	0	0	0	N/A	N/A	N/A	16700	17200	24400	15100	1.02994	1.46108	0.904192	0	0	0	0	N/A	N/A	N/A
sAsPDYNR	TRIP12,	XP_005247012.1,	530371167,	thyroid hormone receptor interactor 12	S1, S3,	S117, S119,	NSRGVKRsASPDYNR, RGVKRSAsPDYNRTN,	1.02931	1.28455	0.882892	50600	54600	51000	47800	1.07905	1.00791	0.944664	55300	61500	78200	56300	1.11212	1.4141	1.01808	31000	27800	39800	27300	0.896774	1.43165	0.68593
sGAGSSPEtK	SRRM2,	XP_006720935.1,	578828051,	serine/arginine repetitive matrix 2	S1, | T9,	S1214, | T1222,	RTPPRERsGAGSSPE, GAGSSPEtKEQNSAL,	1.02927	1.36019	0.714286	0	0	0	0	N/A	N/A	N/A	0	0	0	0	N/A	N/A	N/A	20500	21100	28700	20500	1.02927	1.36019	0.714286
iPGTPGAGGRLsPENNQVLTK	TAF12,	XP_005246035.1,	530361326,	TAF12 RNA polymerase II, TATA box binding protein (TBP)-associated factor, 20kDa	S12,	S103,	PGAGGRLsPENNQVL,	1.02857	0.819048	0.957143	6300	6480	5160	6030	1.02857	0.819048	0.957143	0	0	0	0	N/A	N/A	N/A	0	0	0	0	N/A	N/A	N/A
sNsPLPVPPSK	SRSF6,	NP_006266.2,	20127499,	serine/arginine-rich splicing factor 6	S1, S3,	S301, S303,	RSRSQSRsNSPLPVP, RSQSRSNsPLPVPPS,	1.02833	1.16383	0.835402	36400	36700	32800	33400	1.00824	0.901099	0.917582	10700	10700	13800	8900	1	1.28972	0.831776	4170	4490	5840	4420	1.07674	1.30067	0.756849
aAPQsPSVPK	NUP155,	NP_705618.1,	24430149,	nucleoporin 155kDa	S5,	S992,	QSKAAPQsPSVPKKP,	1.02819	1.2473	0.87036	32000	33300	31600	31400	1.04062	0.9875	0.98125	7790	8050	10200	7170	1.03338	1.30937	0.920411	9450	9550	13800	9790	1.01058	1.44503	0.70942
aAsPGR	RBM26|| CTBP2,	XP_005266548.1|| NP_073713.2,	530402576|| 145580575,	RNA binding motif protein 26|| C-terminal binding protein 2	S3, || S3,	S810, || S185,	KDEVKAAsPGRCLPK, || QTQSRAAsPGRYGRE,	1.02817	1.17171	0.760006	88900	84400	70900	80400	0.949381	0.797525	0.904387	0	0	0	0	N/A	N/A	N/A	18700	20700	32000	19700	1.10695	1.54589	0.615625
sGTSSPQsPVFR	AFAP1,	XP_006713971.1,	578808218,	actin filament associated protein 1	S1, S8,	S766, S773,	GLAIEPKsGTSSPQS, SGTSSPQsPVFRHRT,	1.02791	1.08552	1.04375	33500	39800	34800	39200	1.18806	1.03881	1.17015	12100	10500	13700	11100	0.867769	1.13223	0.917355	0	0	0	0	N/A	N/A	N/A
aGGPATPLsPTR	LMNB2,	NP_116126.3,	388240801,	lamin B2	S9,	S37,	GGPATPLsPTRLSRL,	1.02765	1.12128	0.884673	33500	34500	33900	34500	1.02985	1.01194	1.02985	0	0	0	0	N/A	N/A	N/A	9430	9670	11900	8800	1.02545	1.23061	0.739496
gTPSQsPVVGR	AGFG1,	XP_006712541.1,	578804211,	ArfGAP with FG repeats 1	S6,	S181,	NKGTPSQsPVVGRSQ,	1.02718	1.04943	0.80445	58000	61400	45600	52600	1.05862	0.786207	0.906897	6730	7270	8030	4770	1.08024	1.19316	0.708767	15700	14800	17300	13800	0.942675	1.16892	0.797688
gDQPAASGDsDDDEPPPLPR	PGRMC1,	NP_006658.1,	5729875,	progesterone receptor membrane component 1	S10,	S57,	QPAASGDsDDDEPPP,	1.02679	1.17262	1.13839	0	0	0	0	N/A	N/A	N/A	6720	6900	7880	7650	1.02679	1.17262	1.13839	0	0	0	0	N/A	N/A	N/A
tNsMQQLEQWIK	PLEKHA5,	NP_001243399.1,	374349211,	pleckstrin homology domain containing, family A member 5	S3, | T1,	S416, | T414,	RVIQRTNsMQQLEQW, ADRVIQRtNSMQQLE,	1.02663	1.23245	0.924939	0	0	0	0	N/A	N/A	N/A	413	424	509	382	1.02663	1.23245	0.924939	0	0	0	0	N/A	N/A	N/A
sQDVAVsPQQQQCSK	EDC3,	NP_001135916.1,	215598561,	enhancer of mRNA decapping 3	S1, S7,	S125, S131,	PKRTDVKsQDVAVSP, KSQDVAVsPQQQQCS,	1.02645	0.995198	0.843282	12200	11300	11000	10100	0.92623	0.901639	0.827869	0	0	0	0	N/A	N/A	N/A	1500	1690	1840	1580	1.12667	1.08876	0.858696
KAQVsPQS	SRRM1,	XP_005245774.1,	530360783,	serine/arginine repetitive matrix 1	S5,	S915,	SMRKAQVsPQ-,	1.02632	1.32967	0.812672	0	0	0	0	N/A	N/A	N/A	0	0	0	0	N/A	N/A	N/A	2660	2730	3630	2950	1.02632	1.32967	0.812672
sPSFGDPQLsPEARPR	SVIL,	XP_006717557.1,	578818553,	supervillin	S1, S10,	S339, S348,	LQQAASRsPSFGDPQ, SFGDPQLsPEARPRC,	1.0263	1.09694	0.949024	12300	12800	10500	11300	1.04065	0.853659	0.918699	9200	9310	12330	9010	1.01196	1.34022	0.979348	0	0	0	0	N/A	N/A	N/A
vQTtPPPAVQGQK	AAK1,	NP_055726.3,	148277037,	AP2 associated kinase 1	T4,	T606,	QQPKVQTtPPPAVQG,	1.02582	0.894366	0.870892	42600	43700	38100	37100	1.02582	0.894366	0.870892	0	0	0	0	N/A	N/A	N/A	0	0	0	0	N/A	N/A	N/A
tRPGSFQsLSDALSDTPAK	VIPAS39,	NP_001180246.1,	300934881,	VPS33B interacting protein, apical-basolateral polarity regulator, spe-39 homolog	S8, | T1,	S124, | T117,	TRPGSFQsLSDALSD, SSFFRGRtRPGSFQS,	1.02528	0.91573	0.918539	3560	3650	3260	3270	1.02528	0.91573	0.918539	0	0	0	0	N/A	N/A	N/A	0	0	0	0	N/A	N/A	N/A
tRPGsFQSLSDALSDTPAK	VIPAS39,	NP_001180246.1,	300934881,	VPS33B interacting protein, apical-basolateral polarity regulator, spe-39 homolog	S5, | T1,	S121, | T117,	RGRTRPGsFQSLSDA, SSFFRGRtRPGSFQS,	1.02528	0.91573	0.918539	3560	3650	3260	3270	1.02528	0.91573	0.918539	0	0	0	0	N/A	N/A	N/A	0	0	0	0	N/A	N/A	N/A
sTSAPQMSPGsSDNQSSSPQPAQQK	UBAP2L,	XP_006711744.1,	578801851,	ubiquitin associated protein 2-like	S1, S11,	S471, S481,	SSPLPSKsTSAPQMS, APQMSPGsSDNQSSS,	1.02521	1.11345	1.02101	4760	4880	5300	4860	1.02521	1.11345	1.02101	0	0	0	0	N/A	N/A	N/A	0	0	0	0	N/A	N/A	N/A
sTSAPQMsPGSSDNQSSSPQPAQQK	UBAP2L,	XP_006711744.1,	578801851,	ubiquitin associated protein 2-like	S1, S8,	S471, S478,	SSPLPSKsTSAPQMS, STSAPQMsPGSSDNQ,	1.02492	1.06017	0.955169	11170	11640	11500	12040	1.04208	1.02954	1.07789	0	869	1050	447	N/A	N/A	N/A	2579	2599	2835	2360	1.00775	1.0908	0.832451
KGDSsAEELK	RPL13,	NP_000968.2,	15431297,	ribosomal protein L13	S5,	S140,	APKKGDSsAEELKLA,	1.02454	1.26994	0.865031	0	0	0	0	N/A	N/A	N/A	16300	16700	20700	14100	1.02454	1.26994	0.865031	0	0	0	0	N/A	N/A	N/A
tEFLHSQNSLsPR	SIPA1,	XP_005274246.1,	530397175,	signal-induced proliferation-associated 1	S11, | T1,	S839, | T829,	LHSQNSLsPRSSLSD, GDLAEERtEFLHSQN,	1.02449	1.19592	0.965306	0	0	0	0	N/A	N/A	N/A	4900	5020	5860	4730	1.02449	1.19592	0.965306	0	0	0	0	N/A	N/A	N/A
tEFLHSQNsLSPR	SIPA1,	XP_005274246.1,	530397175,	signal-induced proliferation-associated 1	S9, | T1,	S837, | T829,	EFLHSQNsLSPRSSL, GDLAEERtEFLHSQN,	1.02449	1.19592	0.965306	0	0	0	0	N/A	N/A	N/A	4900	5020	5860	4730	1.02449	1.19592	0.965306	0	0	0	0	N/A	N/A	N/A
RsPPPR	SRSF3|| RIN2|| QSOX2|| PRICKLE3|| POM121|| LRFN4|| LOC101929301|| LOC101060328|| INCA1|| HES5|| C2orf54,	NP_003008.1|| XP_006723636.1|| NP_859052.3|| NP_006141.2|| XP_005250783.1|| XP_005274296.1|| XP_005276345.1|| XP_006726912.1|| XP_006721580.1|| XP_006725008.1|| NP_001078906.2,	4506901|| 578835427|| 145580631|| 7710129|| 530386695|| 530397277|| 530435781|| 578847110|| 578829876|| 578839289|| 544710593,	serine/arginine-rich splicing factor 3|| Ras and Rab interactor 2|| quiescin Q6 sulfhydryl oxidase 2|| prickle homolog 3 (Drosophila)|| POM121 transmembrane nucleoporin|| leucine rich repeat and fibronectin type III domain containing 4|| formin-like protein 20-like__|| uncharacterized LOC101060328__|| inhibitor of CDK, cyclin A1 interacting protein 1|| hes family bHLH transcription factor 5|| chr…	S2, || S2, || S2, || S2, || S2, || S2, || S2, || S2, || S2, || S2, || S2,	S108, || S355, || S25, || S502, || S174, || S575, || S65, || S60, || S23, || S98, || S383,	RDDYRRRsPPPRRRS, || NGTERTRsPPPRPPP, || PALRARRsPPPRAAR, || AQRRRPRsPPPRAPS, || PARPAPRsPPPRSPP, || PKAHPPRsPPPRPQR, || GAAGQRRsPPPRRGG, || VAARQRRsPPPRRGS, || CSRVVSRsPPPRLPS, || PPRPAARsPPPRLPA, || HATHLGRsPPPRIGS,	1.02439	1.2439	0.97561	0	0	0	0	N/A	N/A	N/A	12300	12600	15300	12000	1.02439	1.2439	0.97561	0	0	0	0	N/A	N/A	N/A
QVAEQGGDLsPAANR	STK10,	NP_005981.3,	126362971,	serine/threonine kinase 10	S10,	S438,	AEQGGDLsPAANRSQ,	1.02385	1.119	0.928923	56800	53900	44300	57000	0.948944	0.77993	1.00352	10940	12400	15710	9260	1.13346	1.43601	0.846435	6450	6380	7280	6820	0.989147	1.14107	0.936813
sSPSGASsPR	MYCBP2,	XP_006719842.1,	578824784,	MYC binding protein 2, E3 ubiquitin protein ligase	S1, S8,	S2951, S2958,	KTLPANRsSPSGASS, SSPSGASsPRSSSPH,	1.02362	1.29134	0.777165	0	0	0	0	N/A	N/A	N/A	12700	13000	16400	9870	1.02362	1.29134	0.777165	0	0	0	0	N/A	N/A	N/A
RsSLLNAK	RAPGEF6,	NP_001157858.1,	256600196,	Rap guanine nucleotide exchange factor (GEF) 6	S2,	S1101,	HKKRARRsSLLNAKK,	1.02347	0.92723	0.884977	42600	43600	39500	37700	1.02347	0.92723	0.884977	0	0	0	0	N/A	N/A	N/A	0	0	0	0	N/A	N/A	N/A
QPtPPFFGR	RBM14,	NP_006319.1,	5454064,	RNA binding motif protein 14	T3,	T206,	DGQARQPtPPFFGRD,	1.02346	1.21979	0.860902	19200	20700	19000	19300	1.07812	0.989583	1.00521	9990	9670	12700	8690	0.967968	1.27127	0.86987	6590	6750	9440	6680	1.02428	1.39852	0.707627
MNSTGGQtPR	IWS1,	XP_005263764.1,	530369278,	IWS1 homolog (S. cerevisiae)	T8,	T730,	MNSTGGQtPRRDLEK,	1.02326	0.937984	0.685271	12900	13200	12100	8840	1.02326	0.937984	0.685271	0	0	0	0	N/A	N/A	N/A	0	0	0	0	N/A	N/A	N/A
CSGPGLsPGMVR	FLNA,	NP_001104026.1,	160420317,	filamin A, alpha	S7,	S1459,	KCSGPGLsPGMVRAN,	1.02294	1.16775	0.899089	18000	19400	17200	18000	1.07778	0.955556	1	10700	10700	13300	9930	1	1.24299	0.928037	11160	11060	14430	11100	0.991039	1.3047	0.769231
lPsGSGAAsPTGSAVDIR	AHNAK,	NP_001611.1,	61743954,	AHNAK nucleoprotein	S3, S9,	S210, S216,	KTVIRLPsGSGAASP, PSGSGAAsPTGSAVD,	1.02273	1.25	1.02273	0	0	0	0	N/A	N/A	N/A	3960	4050	4950	4050	1.02273	1.25	1.02273	0	0	0	0	N/A	N/A	N/A
tPTSsPASSPLVAK	RRP1B,	NP_055871.1,	57863269,	ribosomal RNA processing 1B	S5, | T1,	S732, | T728,	VLKTPTSsPASSPLV, PLHGVLKtPTSSPAS,	1.02263	0.923621	1	7070	7230	6530	7070	1.02263	0.923621	1	0	0	0	0	N/A	N/A	N/A	0	0	0	0	N/A	N/A	N/A
RAGDLLEDsPKRPK	HDGF,	NP_001119522.1,	186928819,	hepatoma-derived growth factor	S9,	S181,	AGDLLEDsPKRPKEA,	1.02258	1.34253	1.03262	0	0	0	0	N/A	N/A	N/A	7970	8150	10700	8230	1.02258	1.34253	1.03262	0	0	0	0	N/A	N/A	N/A
aLQsPALGLR	IQGAP1,	NP_003861.1,	4506787,	IQ motif containing GTPase activating protein 1	S4,	S330,	ALFRALQsPALGLRG,	1.02207	1.12777	1.25491	11200	15100	14300	14700	1.34821	1.27679	1.3125	3010	2610	3160	3270	0.86711	1.04983	1.08638	2280	1940	2050	2800	0.850877	1.0567	1.36585
dKAPVQPQQsPAAAPGGTDEKPSGK	PSMD2,	NP_002799.3,	25777602,	proteasome (prosome, macropain) 26S subunit, non-ATPase, 2	S10,	S16,	APVQPQQsPAAAPGG,	1.02204	1.43526	0.873278	0	0	0	0	N/A	N/A	N/A	3630	3710	5210	3170	1.02204	1.43526	0.873278	0	0	0	0	N/A	N/A	N/A
QsPGHQsPLASPK	ZNF687,	XP_005245425.2,	578801323,	zinc finger protein 687	S2, S7,	S328, S333,	GVPFFKQsPGHQSPL, KQSPGHQsPLASPKV,	1.02172	1.20521	1.02714	0	0	0	0	N/A	N/A	N/A	9210	9410	11100	9460	1.02172	1.20521	1.02714	0	0	0	0	N/A	N/A	N/A
aEVPGATGGDsPHLQPAEPPGEPR	MYEF2,	NP_057216.2,	33620747,	myelin expression factor 2	S11,	S17,	PGATGGDsPHLQPAE,	1.02134	1.18725	0.958293	7020	8640	8830	8390	1.23077	1.25783	1.19516	4200	3410	4690	3030	0.811905	1.11667	0.721429	0	0	0	0	N/A	N/A	N/A
KLEKEEEEGISQESsEEEQ	HMGA1,	XP_005249118.1,	530381903,	high mobility group AT-hook 1	S15,	S103,	EGISQESsEEE-,	1.02089	1.33943	0.767624	0	0	0	0	N/A	N/A	N/A	3830	3910	5130	2940	1.02089	1.33943	0.767624	0	0	0	0	N/A	N/A	N/A
gVGSGPHPPDTQQPsPSK	TNS3,	NP_073585.8,	65288071,	tensin 3	S15,	S660,	PPDTQQPsPSKAFKP,	1.02055	1.09418	0.828767	0	0	0	0	N/A	N/A	N/A	5840	5960	6390	4840	1.02055	1.09418	0.828767	0	0	0	0	N/A	N/A	N/A
sSsPANQR	YEATS2,	XP_006713751.1,	578807557,	YEATS domain containing 2	S1, S3,	S122, S124,	FLESPSRsSSPANQR, ESPSRSSsPANQRAE,	1.01961	1.31373	0.935294	0	0	0	0	N/A	N/A	N/A	10200	10400	13400	9540	1.01961	1.31373	0.935294	0	0	0	0	N/A	N/A	N/A
aGLESGAEPGDGDsDTTKK	DKC1,	NP_001354.1,	4503337,	dyskeratosis congenita 1, dyskerin	S14,	S494,	AEPGDGDsDTTKKKK,	1.01942	1.33495	0.906553	0	0	0	0	N/A	N/A	N/A	8240	8400	11000	7470	1.01942	1.33495	0.906553	0	0	0	0	N/A	N/A	N/A
iLSQsTDSLNMR	ARHGEF2,	XP_005245644.1,	530365588,	Rho/Rac guanine nucleotide exchange factor (GEF) 2	S5,	S174,	LRRILSQsTDSLNMR,	1.0189	1.17584	0.732128	0	0	0	0	N/A	N/A	N/A	12170	12400	14310	8910	1.0189	1.17584	0.732128	0	0	0	0	N/A	N/A	N/A
hGLQLGAQsPGR	ZNF687,	XP_005245425.2,	578801323,	zinc finger protein 687	S9,	S1119,	GLQLGAQsPGRGTTL,	1.01827	1.04233	0.908026	26100	27300	22400	24900	1.04598	0.858238	0.954023	8480	8400	10400	7310	0.990566	1.22642	0.862028	0	0	0	0	N/A	N/A	N/A
sLPTTVPEsPNYR	LARP1,	XP_005268461.1,	530380464,	La ribonucleoprotein domain family, member 1	S1, S9,	S766, S774,	EPSTIARsLPTTVPE, LPTTVPEsPNYRNTR,	1.018	1.18461	0.799784	13100	14300	11900	12000	1.0916	0.908397	0.916031	7470	7780	10000	5890	1.0415	1.33869	0.788487	1770	1630	2130	1480	0.920904	1.30675	0.694836
RGEGDAPFSEPGTTSTQRPsSPETATK	SRRM2,	XP_006720935.1,	578828051,	serine/arginine repetitive matrix 2	S20,	S322,	TTSTQRPsSPETATK,	1.01749	0.936407	0.984102	6290	6400	5890	6190	1.01749	0.936407	0.984102	0	0	0	0	N/A	N/A	N/A	0	0	0	0	N/A	N/A	N/A
sPGALETPSAAGSQGNTASQGK	PALM2-AKAP2|| AKAP2,	NP_009134.1|| NP_001185585.1,	6005709|| 310772255,	PALM2-AKAP2 readthrough|| A kinase (PRKA) anchor protein 2	S1, || S1,	S624, || S482,	SAAKGQKsPGALETP, || SAAKGQKsPGALETP,	1.0173	1.27925	0.896919	17600	17500	17200	16000	0.994318	0.977273	0.909091	2410	2770	3330	2560	1.14938	1.38174	1.06224	2070	1880	2780	2000	0.908213	1.47872	0.719424
sRAsPVSR	SRRM2,	XP_006720935.1,	578828051,	serine/arginine repetitive matrix 2	S1, S4,	S1913, S1916,	VTRRRSRsRASPVSR, RRSRSRAsPVSRRRS,	1.01724	0.986683	0.890371	26200	28100	21800	24300	1.07252	0.832061	0.927481	18400	17700	21000	15700	0.961957	1.1413	0.853261	0	0	0	0	N/A	N/A	N/A
gNsRPGtPSAEGGSTSSTLR	GTF2F1,	NP_002087.2,	156104891,	general transcription factor IIF, polypeptide 1, 74kDa	S3, | T7,	S385, | T389,	GGSSRGNsRPGTPSA, RGNSRPGtPSAEGGS,	1.01718	1.04124	0.938144	0	0	0	0	N/A	N/A	N/A	2910	2960	3030	2730	1.01718	1.04124	0.938144	0	0	0	0	N/A	N/A	N/A
vTQGAAsPGHGIQEK	SP110,	XP_005246582.1,	530370291,	SP110 nuclear body protein	S7,	S386,	RVTQGAAsPGHGIQE,	1.01703	1.43552	1.07786	0	0	0	0	N/A	N/A	N/A	8220	8360	11800	8860	1.01703	1.43552	1.07786	0	0	0	0	N/A	N/A	N/A
aLGsPTK	NANS,	NP_061819.2,	12056473,	N-acetylneuraminic acid synthase	S4,	S275,	LVERALGsPTKQLLP,	1.01667	1.03333	1.03333	120000	122000	124000	124000	1.01667	1.03333	1.03333	0	0	0	0	N/A	N/A	N/A	0	0	0	0	N/A	N/A	N/A
aQtPPGPSLSGSKsPCPQEK	SRRM2,	XP_006720935.1,	578828051,	serine/arginine repetitive matrix 2	S14, | T3,	S1014, | T1003,	PSLSGSKsPCPQEKS, YPKVKAQtPPGPSLS,	1.01665	1.21895	0.959027	0	0	0	0	N/A	N/A	N/A	7810	7940	9520	7490	1.01665	1.21895	0.959027	0	0	0	0	N/A	N/A	N/A
aQtPPGPSLSGsKSPCPQEK	SRRM2,	XP_006720935.1,	578828051,	serine/arginine repetitive matrix 2	S12, | T3,	S1012, | T1003,	PGPSLSGsKSPCPQE, YPKVKAQtPPGPSLS,	1.01665	1.21895	0.959027	0	0	0	0	N/A	N/A	N/A	7810	7940	9520	7490	1.01665	1.21895	0.959027	0	0	0	0	N/A	N/A	N/A
QEPsPKPNNK	CPSF7,	XP_006718754.1,	578821740,	cleavage and polyadenylation specific factor 7, 59kDa	S4,	S103,	PPVRQEPsPKPNNKT,	1.01657	1.42541	0.834254	0	0	0	0	N/A	N/A	N/A	18100	18400	25800	15100	1.01657	1.42541	0.834254	0	0	0	0	N/A	N/A	N/A
eLLVSALQELESSTSNsPSNK	COG1,	NP_061184.1,	21237783,	component of oligomeric golgi complex 1	S17,	S459,	LESSTSNsPSNKHIH,	1.01626	1.03252	0.939024	0	0	0	0	N/A	N/A	N/A	246	250	254	231	1.01626	1.03252	0.939024	0	0	0	0	N/A	N/A	N/A
eLLVSALQELESSTsNSPSNK	COG1,	NP_061184.1,	21237783,	component of oligomeric golgi complex 1	S15,	S457,	QELESSTsNSPSNKH,	1.01626	1.03252	0.939024	0	0	0	0	N/A	N/A	N/A	246	250	254	231	1.01626	1.03252	0.939024	0	0	0	0	N/A	N/A	N/A
sSPEQPIGQGR	INTS1,	NP_001073922.2,	160948599,	integrator complex subunit 1	S1,	S1326,	TEAPKPKsSPEQPIG,	1.01613	1.16667	0.87483	0	0	0	0	N/A	N/A	N/A	0	0	0	0	N/A	N/A	N/A	6200	6300	7350	6430	1.01613	1.16667	0.87483
aGsQER	YLPM1|| KIAA1958,	NP_062535.2|| NP_001273965.1,	146134388|| 559098471,	YLP motif containing 1|| KIAA1958	S3, || S3,	S1119, || S68,	GPPRRAGsQERGPLR, || TATCRAGsQERVCFQ,	1.01575	1.41732	0.858268	0	0	0	0	N/A	N/A	N/A	12700	12900	18000	10900	1.01575	1.41732	0.858268	0	0	0	0	N/A	N/A	N/A
gDsETDLEALFNAVMNPK	YAP1,	XP_005271435.1,	530397737,	Yes-associated protein 1	S3,	S61,	IVHVRGDsETDLEAL,	1.01567	1.33548	1.00553	0	0	0	0	N/A	N/A	N/A	2170	2204	2898	2182	1.01567	1.33548	1.00553	0	0	0	0	N/A	N/A	N/A
KNGSTAVAESVAsPQK	TP53BP1,	NP_001135452.1,	213972636,	tumor protein p53 binding protein 1	S13,	S1033,	AVAESVAsPQKTMSV,	1.01544	1.36604	0.874311	0	0	0	0	N/A	N/A	N/A	9070	9210	12390	7930	1.01544	1.36604	0.874311	0	0	0	0	N/A	N/A	N/A
QKsPAQSDSTTQR	AFF4,	NP_055238.1,	7656879,	AF4/FMR2 family, member 4	S3,	S549,	SGRGRQKsPAQSDST,	1.01532	1.16912	0.85189	60900	62500	56500	52700	1.02627	0.92775	0.865353	22900	23000	32300	19200	1.00437	1.41048	0.838428	0	0	0	0	N/A	N/A	N/A
KDSAsEEEAR	LYAR,	NP_060286.1,	8923398,	Ly1 antibody reactive	S5,	S260,	KQRKDSAsEEEARVG,	1.01523	1.34518	0.837563	0	0	0	0	N/A	N/A	N/A	7880	8000	10600	6600	1.01523	1.34518	0.837563	0	0	0	0	N/A	N/A	N/A
tGSSPtQGIVNK	MAPK8IP3,	XP_005255244.1,	530407775,	mitogen-activated protein kinase 8 interacting protein 3	T1, T6,	T363, T368,	PETRLDRtGSSPTQG, DRTGSSPtQGIVNKA,	1.01505	0.970968	1.08602	9300	9440	9030	10100	1.01505	0.970968	1.08602	0	0	0	0	N/A	N/A	N/A	0	0	0	0	N/A	N/A	N/A
sAsSPSPR	TRIP12,	XP_005247012.1,	530371167,	thyroid hormone receptor interactor 12	S1, S3,	S278, S280,	NKARRSRsASSPSPR, ARRSRSAsSPSPRRS,	1.01399	1.33566	0.888112	0	0	0	0	N/A	N/A	N/A	14300	14500	19100	12700	1.01399	1.33566	0.888112	0	0	0	0	N/A	N/A	N/A
sRsPATAK	SRRM2,	XP_006720935.1,	578828051,	serine/arginine repetitive matrix 2	S1, S3,	S484, S486,	PSRRMGRsRSPATAK, RRMGRSRsPATAKRG,	1.01351	1.35556	0.636066	0	0	0	0	N/A	N/A	N/A	0	0	0	0	N/A	N/A	N/A	22200	22500	30500	19400	1.01351	1.35556	0.636066
RRsPPADAIPK	RCC1,	NP_001041659.1,	114796644,	regulator of chromosome condensation 1	S3,	S11,	KRIAKRRsPPADAIP,	1.01316	1.27632	0.980263	0	0	0	0	N/A	N/A	N/A	15200	15400	19400	14900	1.01316	1.27632	0.980263	0	0	0	0	N/A	N/A	N/A
RGSSGsVDETLFALPAASEPVIR	RTN4,	NP_065393.1,	24431935,	reticulon 4	S6,	S184,	KRRGSSGsVDETLFA,	1.01243	1.0787	1.0613	642	688	624	773	1.07165	0.971963	1.20405	577	550	684	530	0.953206	1.18544	0.918544	0	0	0	0	N/A	N/A	N/A
RGsSGSVDETLFALPAASEPVIR	RTN4,	NP_065393.1,	24431935,	reticulon 4	S3,	S181,	AAPKRRGsSGSVDET,	1.01243	1.0787	1.0613	642	688	624	773	1.07165	0.971963	1.20405	577	550	684	530	0.953206	1.18544	0.918544	0	0	0	0	N/A	N/A	N/A
RTNsTGGSSGSSVGGGSGK	ERC1,	NP_829884.1,	38045898,	ELKS/RAB6-interacting/CAST family member 1	S4,	S37,	LGHRRTNsTGGSSGS,	1.0123	0.897541	0.901639	24400	24700	21900	22000	1.0123	0.897541	0.901639	0	0	0	0	N/A	N/A	N/A	0	0	0	0	N/A	N/A	N/A
dAEQSGsPR	NFIC,	XP_005259620.1,	530425253,	nuclear factor I/C (CCAAT-binding transcription factor)	S7,	S194,	RDAEQSGsPRTGMGS,	1.01201	1.25241	0.899498	34700	34900	32800	33100	1.00576	0.945245	0.95389	6120	6510	8100	6170	1.06373	1.32353	1.00817	26900	26000	38700	28500	0.966543	1.48846	0.736434
hQsPK	THRA|| SNX1|| SACS|| MUC7|| FRMPD3,	NP_001177848.1|| NP_001229862.1|| XP_005266395.1|| NP_001138479.1|| NP_115804.1,	300116309|| 339409190|| 530402261|| 222418649|| 565324143,	thyroid hormone receptor, alpha|| sorting nexin 1|| sacsin molecular chaperone|| mucin 7, secreted|| FERM and PDZ domain containing 3	S3, || S3, || S3, || S3, || S3,	S435, || S58, || S4303, || S38, || S133,	GPVLQHQsPKSPQQR, || AVVSKHQsPKITTSL, || KTSSKHQsPKKLKVN, || HRRHHHQsPKSHFEL, || TVLHTHQsPKSAFIS,	1.01137	1.17457	0.798041	257000	283000	236000	243000	1.10117	0.918288	0.945525	0	0	0	0	N/A	N/A	N/A	20400	18800	26900	17500	0.921569	1.43085	0.650558
QGSITSPQANEQSVtPQRR	SRRM2,	XP_006720935.1,	578828051,	serine/arginine repetitive matrix 2	T15,	T866,	QANEQSVtPQRRSCF,	1.0113	1.12557	1.00893	23200	22800	20800	24400	0.982759	0.896552	1.05172	5020	5220	6800	4850	1.03984	1.35458	0.966135	0	0	0	0	N/A	N/A	N/A
dSSFTEVPRsPK	SVIL,	XP_005252621.1,	530392389,	supervillin	S10,	S323,	SFTEVPRsPKHAHSS,	1.01058	1.3545	0.825397	0	0	0	0	N/A	N/A	N/A	18900	19100	25600	15600	1.01058	1.3545	0.825397	0	0	0	0	N/A	N/A	N/A
lIDSSGSASVLTHSSsGNSLK	OSBPL9,	NP_683707.3,	308153260,	oxysterol binding protein-like 9	S16,	S336,	SVLTHSSsGNSLKRP,	1.01031	1.56701	1.11856	0	0	0	0	N/A	N/A	N/A	1940	1960	3040	2170	1.01031	1.56701	1.11856	0	0	0	0	N/A	N/A	N/A
lIDSSGSASVLTHSsSGNSLK	OSBPL9,	NP_683707.3,	308153260,	oxysterol binding protein-like 9	S15,	S335,	ASVLTHSsSGNSLKR,	1.01031	1.56701	1.11856	0	0	0	0	N/A	N/A	N/A	1940	1960	3040	2170	1.01031	1.56701	1.11856	0	0	0	0	N/A	N/A	N/A
gsPTRPNPPVR	DPYSL3,	NP_001184223.1,	308818200,	dihydropyrimidinase-like 3	S2,	S636,	PAGSARGsPTRPNPP,	1.0101	1.07054	0.837926	269000	275000	217000	262000	1.0223	0.806691	0.973978	96500	95600	113400	76800	0.990674	1.17513	0.795855	23100	23500	28900	21500	1.01732	1.22979	0.743945
QQFsPSMTER	DTX3L,	NP_612144.1,	19923717,	deltex 3 like, E3 ubiquitin ligase	S4,	S202,	SEQKQQFsPSMTERK,	1.0099	1.47525	1.0099	0	0	0	0	N/A	N/A	N/A	10100	10200	14900	10200	1.0099	1.47525	1.0099	0	0	0	0	N/A	N/A	N/A
sGsMDPSGAHPSVR	KHDRBS1,	NP_006550.1,	5730027,	KH domain containing, RNA binding, signal transduction associated 1	S1, S3,	S18, S20,	MSRSSGRsGSMDPSG, RSSGRSGsMDPSGAH,	1.00957	0.990431	0.916268	0	0	0	0	N/A	N/A	N/A	4180	4220	4140	3830	1.00957	0.990431	0.916268	0	0	0	0	N/A	N/A	N/A
KPALPVsPAAR	SLC4A1AP,	NP_060628.2,	155722990,	solute carrier family 4 (anion exchanger), member 1, adaptor protein	S7,	S82,	KKPALPVsPAARSKA,	1.00896	0.877081	0.873239	7810	7880	6850	6820	1.00896	0.877081	0.873239	0	0	0	0	N/A	N/A	N/A	0	0	0	0	N/A	N/A	N/A
QVLQSTQsPR	PALM2-AKAP2|| AKAP2,	NP_009134.1|| NP_001185585.1,	6005709|| 310772255,	PALM2-AKAP2 readthrough|| A kinase (PRKA) anchor protein 2	S8, || S8,	S979, || S837,	QVLQSTQsPRTKNAP, || QVLQSTQsPRTKNAP,	1.00879	1.19021	1.45318	50600	49500	59900	52400	0.978261	1.18379	1.03557	17800	18500	21300	33300	1.03933	1.19663	1.87079	0	0	0	0	N/A	N/A	N/A
aSTAsPCNNNINAATAVALQEPR	LARP4,	NP_443111.4,	283046701,	La ribonucleoprotein domain family, member 4	S5,	S597,	PSRASTAsPCNNNIN,	1.00848	1.12886	0.825734	1110	1220	1200	991	1.0991	1.08108	0.892793	1140	1210	1030	804	1.0614	0.903509	0.705263	348	301	422	371	0.864943	1.40199	0.879147
tAsGSSVTSLDGTR	NDRG1,	NP_006087.2,	37655183,	N-myc downstream regulated 1	S3, | T1,	S330, | T328,	LMRSRTAsGSSVTSL, TRLMRSRtASGSSVT,	1.00844	1.21692	1.14714	16600	20700	16700	17600	1.24699	1.00602	1.06024	23730	22620	30600	28280	0.953224	1.28951	1.19174	8120	6700	9080	10800	0.825123	1.35522	1.18943
tNRTsPNNAR	CDYL,	XP_006715335.1,	578812124,	chromodomain protein, Y-like	S5, | T1,	S80, | T76,	LTRTNRTsPNNARKQ, KESTLTRtNRTSPNN,	1.00802	1.17947	0.824895	28600	26100	22100	22800	0.912587	0.772727	0.797203	11600	12800	18400	9890	1.10345	1.58621	0.852586	0	0	0	0	N/A	N/A	N/A
eGASGRPGsPK	TNIP1,	NP_001245383.1,	386642879,	TNFAIP3 interacting protein 1	S9,	S266,	GASGRPGsPKMEGTG,	1.00775	1.39231	0.696133	0	0	0	0	N/A	N/A	N/A	0	0	0	0	N/A	N/A	N/A	12900	13000	18100	12600	1.00775	1.39231	0.696133
vPsPTPAPK	SRRM2,	XP_006720935.1,	578828051,	serine/arginine repetitive matrix 2	S3,	S2581,	VALKRVPsPTPAPKE,	1.00755	1.16479	0.919614	0	0	0	0	N/A	N/A	N/A	0	0	0	0	N/A	N/A	N/A	2650	2670	3110	2860	1.00755	1.16479	0.919614
lPSGsGAAsPTGSAVDIR	AHNAK,	NP_001611.1,	61743954,	AHNAK nucleoprotein	S5, S9,	S212, S216,	VIRLPSGsGAASPTG, PSGSGAAsPTGSAVD,	1.00738	1.1845	0.97048	0	0	0	0	N/A	N/A	N/A	2710	2730	3210	2630	1.00738	1.1845	0.97048	0	0	0	0	N/A	N/A	N/A
gTAGKsPDLSSQK	PIKFYVE,	NP_055855.2,	121583483,	phosphoinositide kinase, FYVE finger containing	S6,	S1754,	FRGTAGKsPDLSSQK,	1.0073	1.22628	0.781022	0	0	0	0	N/A	N/A	N/A	13700	13800	16800	10700	1.0073	1.22628	0.781022	0	0	0	0	N/A	N/A	N/A
dLVQPDKPAsPK	ZC3H14,	NP_079100.2,	40804742,	zinc finger CCCH-type containing 14	S10,	S515,	VQPDKPAsPKFIVTL,	1.00694	1.35417	0.881944	0	0	0	0	N/A	N/A	N/A	14400	14500	19500	12700	1.00694	1.35417	0.881944	0	0	0	0	N/A	N/A	N/A
lLsPLSSAR	RAVER1,	NP_597709.2,	123173757,	ribonucleoprotein, PTB-binding 1	S3,	S584,	QLKSRLLsPLSSARL,	1.00687	0.865979	0.823024	5820	5860	5040	4790	1.00687	0.865979	0.823024	0	0	0	0	N/A	N/A	N/A	0	0	0	0	N/A	N/A	N/A
tVFSPtLPAAR	ZC3HAV1,	XP_005250558.1,	530386233,	zinc finger CCCH-type, antiviral 1	T1, T6,	T375, T380,	DQGARRKtVFSPTLP, RKTVFSPtLPAARSS,	1.00678	0.937288	0.910169	5900	5940	5530	5370	1.00678	0.937288	0.910169	0	0	0	0	N/A	N/A	N/A	0	0	0	0	N/A	N/A	N/A
gAsPNR	FAM219B|| DST,	XP_005254622.1|| XP_005249367.1,	530406236|| 530382418,	family with sequence similarity 219, member B|| dystonin	S3, || S3,	S91, || S7627,	RKGMLGAsPNRPDSS, || RPSSRGAsPNRSTSV,	1.00645	0.929032	0.896774	155000	156000	144000	139000	1.00645	0.929032	0.896774	0	0	0	0	N/A	N/A	N/A	0	0	0	0	N/A	N/A	N/A
aAsPFR	BAG3,	NP_004272.2,	14043024,	BCL2-associated athanogene 3	S3,	S264,	PRPLRAAsPFRSSVQ,	1.00625	0.93125	0.916667	96000	96600	89400	88000	1.00625	0.93125	0.916667	0	0	0	0	N/A	N/A	N/A	0	0	0	0	N/A	N/A	N/A
aGGGGGLGAGsPALSGGQGR	RAB12,	NP_001020471.2,	106507164,	RAB12, member RAS oncogene family	S11,	S21,	GGGLGAGsPALSGGQ,	1.006	1.00172	0.904257	13800	14000	10800	11100	1.01449	0.782609	0.804348	12000	11970	14650	12050	0.9975	1.22083	1.00417	0	0	0	0	N/A	N/A	N/A
iCTEQSNsPPPIR	PTPN14,	NP_005392.2,	34328899,	protein tyrosine phosphatase, non-receptor type 14	S8,	S314,	ICTEQSNsPPPIRRQ,	1.0057	1.24905	0.935361	0	0	0	0	N/A	N/A	N/A	5260	5290	6570	4920	1.0057	1.24905	0.935361	0	0	0	0	N/A	N/A	N/A
lQQQHSEQPPLQPsPVMTR	TOR1AIP1,	NP_001254507.1,	389886539,	torsin A interacting protein 1	S14,	S143,	EQPPLQPsPVMTRRG,	1.00489	1.06866	0.954481	7050	7300	6370	7580	1.03546	0.903546	1.07518	7400	7210	9130	6170	0.974324	1.23378	0.833784	0	0	0	0	N/A	N/A	N/A
gHYEVTGSDDEtGKLQGSGVSLASK	AHNAK,	NP_001611.1,	61743954,	AHNAK nucleoprotein	T12,	T5845,	VTGSDDEtGKLQGSG,	1.00429	1.37768	0.914163	0	0	0	0	N/A	N/A	N/A	2330	2340	3210	2130	1.00429	1.37768	0.914163	0	0	0	0	N/A	N/A	N/A
gHYEVTGsDDETGKLQGSGVSLASK	AHNAK,	NP_001611.1,	61743954,	AHNAK nucleoprotein	S8,	S5841,	GHYEVTGsDDETGKL,	1.00429	1.37768	0.914163	0	0	0	0	N/A	N/A	N/A	2330	2340	3210	2130	1.00429	1.37768	0.914163	0	0	0	0	N/A	N/A	N/A
tAsPNR	HIF1A,	NP_001230013.1,	340545531,	hypoxia inducible factor 1, alpha subunit (basic helix-loop-helix transcription factor)	S3, | T1,	S692, | T690,	DTQSRTAsPNRAGKG, YRDTQSRtASPNRAG,	1.00408	0.946939	0.828571	24500	24600	23200	20300	1.00408	0.946939	0.828571	0	0	0	0	N/A	N/A	N/A	0	0	0	0	N/A	N/A	N/A
aQSLVISPPAPsPR	MKI67,	NP_002408.3,	103472005,	marker of proliferation Ki-67	S12,	S584,	VISPPAPsPRKTPVA,	1.00403	0.947641	0.935558	17380	17450	16470	16260	1.00403	0.947641	0.935558	0	0	0	0	N/A	N/A	N/A	0	0	0	0	N/A	N/A	N/A
aAsPTR	MACF1,	XP_005270751.1,	530362268,	microtubule-actin crosslinking factor 1	S3,	S7528,	KPSSRAAsPTRSSSS,	1.0037	1.26636	0.729336	0	0	0	0	N/A	N/A	N/A	85800	82800	105000	66000	0.965035	1.22378	0.769231	118000	123000	161000	111000	1.04237	1.30894	0.689441
aVsPAPQSSSR	USP36,	XP_005257601.1,	530412598,	ubiquitin specific peptidase 36	S3,	S742,	VHRARAVsPAPQSSS,	1.003	0.903904	0.966967	33300	33400	30100	32200	1.003	0.903904	0.966967	0	0	0	0	N/A	N/A	N/A	0	0	0	0	N/A	N/A	N/A
RPQHNSSGAsPR	BUD13,	NP_116114.1,	14249338,	BUD13 homolog (S. cerevisiae)	S10,	S214,	QHNSSGAsPRRVRHD,	1.00247	1.24845	0.871446	0	0	0	0	N/A	N/A	N/A	8090	8110	10100	7050	1.00247	1.24845	0.871446	0	0	0	0	N/A	N/A	N/A
gGQGDPAVPAQQPADPStPER	ZNF185,	XP_005274787.1,	530422903,	zinc finger protein 185 (LIM domain)	T18,	T480,	QQPADPStPERQSSP,	1.00246	1.47044	0.938424	0	0	0	0	N/A	N/A	N/A	4060	4070	5970	3810	1.00246	1.47044	0.938424	0	0	0	0	N/A	N/A	N/A
lTFDTTFsPNTGKK	VDAC2,	NP_001171712.1,	296317337,	voltage-dependent anion channel 2	S8,	S130,	LTFDTTFsPNTGKKS,	1.00115	1.08706	1.07013	6680	6350	6180	6490	0.950599	0.92515	0.971557	7350	7730	9180	8590	1.0517	1.24898	1.16871	0	0	0	0	N/A	N/A	N/A
sGSEAGsPR	CTR9,	NP_055448.1,	7661950,	CTR9, Paf1/RNA polymerase II complex component	S1, S7,	S1066, S1072,	SDENQNKsGSEAGSP, KSGSEAGsPRRPRRQ,	1.0003	1.24584	0.800744	0	0	0	0	N/A	N/A	N/A	3980	3910	4750	3560	0.982412	1.19347	0.894472	5500	5600	7270	5140	1.01818	1.29821	0.707015
aTtPPNQGRPDsPVYANLQELK	ARHGAP12,	XP_006717603.1,	578818657,	Rho GTPase activating protein 12	S12, | T3,	S240, | T231,	PNQGRPDsPVYANLQ, TEQIRATtPPNQGRP,	1	1.288	0.976	0	0	0	0	N/A	N/A	N/A	1250	1250	1610	1220	1	1.288	0.976	0	0	0	0	N/A	N/A	N/A
lKsEDGVEGDLGETQSR	AHNAK,	NP_001611.1,	61743954,	AHNAK nucleoprotein	S3,	S135,	KIKPRLKsEDGVEGD,	1	1.46721	1.21311	0	0	0	0	N/A	N/A	N/A	1220	1220	1790	1480	1	1.46721	1.21311	0	0	0	0	N/A	N/A	N/A
iSTASQVSQGTGsPVPK	YEATS2,	XP_006713751.1,	578807557,	YEATS domain containing 2	S13,	S537,	QVSQGTGsPVPKIHG,	1	1.32195	1.03171	0	0	0	0	N/A	N/A	N/A	4100	4100	5420	4230	1	1.32195	1.03171	0	0	0	0	N/A	N/A	N/A
eNIKPNETsPSFSK	ATXN2,	NP_002964.3,	171543895,	ataxin 2	S9,	S772,	NIKPNETsPSFSKAE,	1	1.29839	0.862903	0	0	0	0	N/A	N/A	N/A	12400	12400	16100	10700	1	1.29839	0.862903	0	0	0	0	N/A	N/A	N/A
KAsPEPPDSAEGALK	IRF2BPL,	NP_078772.1,	33457336,	interferon regulatory factor 2 binding protein-like	S3,	S547,	SLRKRKAsPEPPDSA,	1	1.28972	1.00935	0	0	0	0	N/A	N/A	N/A	10700	10700	13800	10800	1	1.28972	1.00935	0	0	0	0	N/A	N/A	N/A
ssPGGQDEGGFMAQGK	PXN,	XP_005253967.1,	530401367,	paxillin	S1, S2,	S798, S799,	WPRDGGRsSPGGQDE, PRDGGRSsPGGQDEG,	0.998739	1.20429	0.896595	0	0	0	0	N/A	N/A	N/A	7930	7920	9550	7110	0.998739	1.20429	0.896595	0	0	0	0	N/A	N/A	N/A
tSPENVQDR	RANBP2,	XP_005264059.1,	530368768,	RAN binding protein 2	T1,	T1399,	ETVFTPKtSPENVQD,	0.998615	1.33981	0.769151	0	0	0	0	N/A	N/A	N/A	0	0	0	0	N/A	N/A	N/A	7220	7210	9660	7430	0.998615	1.33981	0.769151
sPPPR	WDR88|| THRAP3|| TENM4|| TENM1|| TBC1D10B|| TAF9B|| TAF9|| STARD9|| SRSF3|| SRRM1|| SORBS2|| SMPD4|| SLC2A11|| SLC25A45|| SETD1A|| RUSC1|| RIN2|| RADIL|| QSOX2|| PRICKLE3|| POM121|| PLEKHA7|| NFIA|| NFATC4|| MSX2|| MNX1|| MMS22L|| MCM10|| LYSMD2|| LRFN4|| LOC102724724|| LOC102724164|| LOC101929903|| LOC101929301|| LOC101927509|| LOC101060328|| LOC100996842|| KLHDC4|| KCNC2|| INCA1|| HES5|| GLIS1|…	NP_775750.3|| NP_005110.2|| XP_006718561.1|| NP_001156750.1|| NP_056342.3|| XP_005262199.1|| NP_001015892.1|| XP_006720684.1|| NP_003008.1|| XP_005245774.1|| XP_006714409.1|| NP_060421.2|| NP_001269793.1|| NP_872362.3|| XP_006721170.1|| XP_006711318.1|| XP_006723636.1|| NP_060529.4|| NP_859052.3|| NP_006141.2|| XP_005250783.1|| XP_006718212.1|| NP_001138984.1|| NP_001129494.1|| XP_006714931.1|| N…	102470001|| 167234419|| 578821286|| 253970444|| 167614488|| 530422072|| 62865614|| 578827245|| 4506901|| 530360783|| 578809475|| 102467481|| 544583512|| 665505969|| 578828708|| 578800774|| 578835427|| 148612825|| 145580631|| 7710129|| 530386695|| 578820338|| 224465184|| 209862845|| 578811122|| 89257348|| 578812617|| 33383237|| 23503313|| 530397277|| 578845031|| 578830175|| 578844429|| 530435781||…	WD repeat domain 88|| thyroid hormone receptor associated protein 3|| teneurin transmembrane protein 4|| teneurin transmembrane protein 1|| TBC1 domain family, member 10B|| TAF9B RNA polymerase II, TATA box binding protein (TBP)-associated factor, 31kDa|| TAF9 RNA polymerase II, TATA box binding protein (TBP)-associated factor, 32kDa|| StAR-related lipid transfer (START) domain containing 9|| ser…	S1, || S1, || S1, || S1, || S1, || S1, || S1, || S1, || S1, || S1, || S1, || S1, || S1, || S1, || S1, || S1, || S1, || S1, || S1, || S1, || S1, || S1, || S1, || S1, || S1, || S1, || S1, || S1, || S1, || S1, || S1, || S1, || S1, || S1, || S1, || S1, || S1, || S1, || S1, || S1, || S1, || S1, || S1, || S1, || S1, || S1, || S1, || S1, || S1, || S1, || S1,	S463, || S535, || S337, || S289, || S22, || S124, || S85, || S1786, || S108, || S597, || S732, || S255, || S353, || S139, || S1078, || S584, || S355, || S206, || S25, || S502, || S174, || S485, || S31, || S136, || S123, || S389, || S1084, || S644, || S24, || S575, || S41, || S54, || S100, || S65, || S237, || S60, || S54, || S114, || S62, || S23, || S98, || S125, || S159, || S253, || S83, || S87, …	SSSERENsPPPRGSK, || AVQEKSSsPPPRKTS, || LTSSTVYsPPPRPLP, || LTSNTVYsPPPRPLP, || HGAPAAPsPPPRGSR, || RADQSFTsPPPRDFL, || RADQSFTsPPPRDFL, || CREVRVPsPPPREAW, || RDDYRRRsPPPRRRS, || PPRRRTPsPPPRRRS, || GEVTGSPsPPPRSGA, || SPGGTSPsPPPRTPA, || QAGLTSTsPPPRPRQ, || EPRAQPGsPPPRYQG, || PAALPSAsPPPREVP, || PRWTRSPsPPPRLLR, || NGTERTRsPPPRPPP, || ALGDARSsPPPRLRR, || PALRARRsPPPRAAR, || AQRRRPRsPPPRAPS, ||…	0.998384	1.19225	1.07593	0	0	0	0	N/A	N/A	N/A	61900	61800	73800	66600	0.998384	1.19225	1.07593	0	0	0	0	N/A	N/A	N/A
hYEDGYPGGSDNYGsLSR	CTNND1,	NP_001078927.1,	146231940,	catenin (cadherin-associated protein), delta 1	S15,	S230,	GGSDNYGsLSRVTRI,	0.997942	1.11317	0.876543	0	0	0	0	N/A	N/A	N/A	4860	4850	5410	4260	0.997942	1.11317	0.876543	0	0	0	0	N/A	N/A	N/A
dLVLPTQALPAsPALK	TERF2,	XP_005256178.1,	530424260,	telomeric repeat binding factor 2	S12,	S368,	PTQALPAsPALKNKR,	0.99726	1.16712	0.941096	730	728	852	687	0.99726	1.16712	0.941096	0	0	0	0	N/A	N/A	N/A	0	0	0	0	N/A	N/A	N/A
tSFSVGsDDELGPIR	ARHGAP35,	NP_004482.4,	150417981,	Rho GTPase activating protein 35	S7, | T1,	S1179, | T1173,	RTSFSVGsDDELGPI, GRFASYRtSFSVGSD,	0.997245	1.12397	0.775482	0	0	0	0	N/A	N/A	N/A	726	724	816	563	0.997245	1.12397	0.775482	0	0	0	0	N/A	N/A	N/A
sSGRNsPSAASTSSNDSK	RERE,	XP_006710716.1,	578799156,	arginine-glutamic acid dipeptide (RE) repeats	S1, S6,	S608, S613,	PINEDIRsSGRNSPS, IRSSGRNsPSAASTS,	0.996928	1.34562	0.800307	0	0	0	0	N/A	N/A	N/A	6510	6490	8760	5210	0.996928	1.34562	0.800307	0	0	0	0	N/A	N/A	N/A
aTNEsEDEIPQLVPIGK	RSL1D1,	NP_056474.2,	118498359,	ribosomal L1 domain containing 1	S5,	S361,	QVKATNEsEDEIPQL,	0.996063	1.18504	0.814961	0	0	0	0	N/A	N/A	N/A	2540	2530	3010	2070	0.996063	1.18504	0.814961	0	0	0	0	N/A	N/A	N/A
KGAAPtPPGK	TCOF1,	XP_005268559.1,	530380665,	Treacher Collins-Franceschetti syndrome 1	T6,	T914,	PRKGAAPtPPGKTGP,	0.995495	0.914414	0.835586	44400	44200	40600	37100	0.995495	0.914414	0.835586	0	0	0	0	N/A	N/A	N/A	0	0	0	0	N/A	N/A	N/A
QKsPEIHR	BCLAF1,	NP_055554.1,	7661958,	BCL2-associated transcription factor 1	S3,	S648,	EHSTRQKsPEIHRRI,	0.995475	0.986425	0.963801	22100	22000	21800	21300	0.995475	0.986425	0.963801	0	0	0	0	N/A	N/A	N/A	0	0	0	0	N/A	N/A	N/A
tSTTGVATTQSPtPR	LMO7,	XP_006719874.1,	578824862,	LIM domain 7	T1, T13,	T1728, T1740,	PSAGSVKtSTTGVAT, VATTQSPtPRSHSPS,	0.99481	0.892734	0.778547	5780	5750	5160	4500	0.99481	0.892734	0.778547	0	0	0	0	N/A	N/A	N/A	0	0	0	0	N/A	N/A	N/A
tSTTGVATTQsPTPR	LMO7,	XP_006719874.1,	578824862,	LIM domain 7	S11, | T1,	S1738, | T1728,	TGVATTQsPTPRSHS, PSAGSVKtSTTGVAT,	0.99481	0.892734	0.778547	5780	5750	5160	4500	0.99481	0.892734	0.778547	0	0	0	0	N/A	N/A	N/A	0	0	0	0	N/A	N/A	N/A
iHMsGPK	AHNAK,	NP_001611.1,	61743954,	AHNAK nucleoprotein	S4,	S5031,	KMPKIHMsGPKIKAK,	0.994371	0.716698	0.825516	53300	53000	38200	44000	0.994371	0.716698	0.825516	0	0	0	0	N/A	N/A	N/A	0	0	0	0	N/A	N/A	N/A
sATTTPSGsPR	AAK1,	NP_055726.3,	148277037,	AP2 associated kinase 1	S1, S9,	S670, S678,	ASLNKSKsATTTPSG, ATTTPSGsPRTSQQN,	0.994156	1.02872	0.639293	54600	60200	41400	38900	1.10256	0.758242	0.712454	12200	11900	13700	7600	0.97541	1.12295	0.622951	17800	16100	19400	11300	0.904494	1.20497	0.582474
tYsDEANQMR	RAB11FIP5,	XP_005264309.1,	530367457,	RAB11 family interacting protein 5 (class I)	S3, | T1,	S307, | T305,	FTHKRTYsDEANQMR, KLFTHKRtYSDEANQ,	0.99375	1.18125	0.775	0	0	0	0	N/A	N/A	N/A	16000	15900	18900	12400	0.99375	1.18125	0.775	0	0	0	0	N/A	N/A	N/A
aGGPTTPLsPTR	LMNB1,	NP_005564.1,	5031877,	lamin B1	S9,	S23,	GGPTTPLsPTRLSRL,	0.993721	1.28057	0.943743	30700	33300	33700	36200	1.08469	1.09772	1.17915	0	0	0	0	N/A	N/A	N/A	10900	9840	14400	10200	0.902752	1.46341	0.708333
RGsSDPTVQR	CLEC16A,	NP_056041.1,	54792782,	C-type lectin domain family 16, member A	S3,	S863,	YDQGRRGsSDPTVQR,	0.99359	0.891026	0.942308	15600	15500	13900	14700	0.99359	0.891026	0.942308	0	0	0	0	N/A	N/A	N/A	0	0	0	0	N/A	N/A	N/A
iDASKNEEDEGHSNsSPR	HNRNPD,	NP_112738.1,	14110420,	heterogeneous nuclear ribonucleoprotein D (AU-rich element RNA binding protein 1, 37kDa)	S15,	S82,	EDEGHSNsSPRHSEA,	0.993521	0.730022	0.842333	46300	46000	33800	39000	0.993521	0.730022	0.842333	0	0	0	0	N/A	N/A	N/A	0	0	0	0	N/A	N/A	N/A
sGLTVPtSPK	PDCD4,	NP_055271.2,	21735596,	programmed cell death 4 (neoplastic transformation inhibitor)	S1, | T7,	S87, | T93,	SGSDALRsGLTVPTS, RSGLTVPtSPKGRLL,	0.993151	1.60959	0.849315	0	0	0	0	N/A	N/A	N/A	14600	14500	23500	12400	0.993151	1.60959	0.849315	0	0	0	0	N/A	N/A	N/A
sSSSVGsPTR	TANC2,	XP_006721869.1,	578830685,	tetratricopeptide repeat, ankyrin repeat and coiled-coil containing 2	S1, S7,	S1554, S1560,	HQVFDFRsSSSVGSP, RSSSSVGsPTRQTYQ,	0.992727	1.24848	0.793939	0	0	0	0	N/A	N/A	N/A	8250	8190	10300	6550	0.992727	1.24848	0.793939	0	0	0	0	N/A	N/A	N/A
aQISsPNLR	SH3PXD2A,	XP_006718142.1,	578820034,	SH3 and PX domains 2A	S5,	S452,	PQRAQISsPNLRTRP,	0.992126	1.28413	0.74042	0	0	0	0	N/A	N/A	N/A	0	0	0	0	N/A	N/A	N/A	6350	6300	8090	5990	0.992126	1.28413	0.74042
sTAsPASTK	ZMYND8,	XP_005260413.1,	530417991,	zinc finger, MYND-type containing 8	S1, S4,	S499, S502,	SMDFLDKsTASPAST, FLDKSTAsPASTKTG,	0.991973	1.24032	0.884691	30800	33900	30600	30800	1.10065	0.993506	1	10700	10600	13300	9640	0.990654	1.24299	0.900935	36400	32200	47800	36000	0.884615	1.48447	0.753138
gFGsEEGSR	RBM8A,	NP_005096.1,	4826972,	RNA binding motif protein 8A	S4,	S42,	RKGRGFGsEEGSRAR,	0.99177	1.28807	0.934156	0	0	0	0	N/A	N/A	N/A	24300	24100	31300	22700	0.99177	1.28807	0.934156	0	0	0	0	N/A	N/A	N/A
RStSPIIGSPPVR	PATL1,	XP_005273890.1,	530396446,	protein associated with topoisomerase II homolog 1 (yeast)	T3,	T178,	RALPRRStSPIIGSP,	0.991453	0.841026	0.940171	11700	11600	9840	11000	0.991453	0.841026	0.940171	0	0	0	0	N/A	N/A	N/A	0	0	0	0	N/A	N/A	N/A
aSAVSELsPR	THRAP3,	NP_005110.2,	167234419,	thyroid hormone receptor associated protein 3	S8,	S243,	ASAVSELsPRERSPA,	0.990971	1.27918	0.845796	368100	350500	306200	351900	0.952187	0.831839	0.95599	31500	33000	47000	28800	1.04762	1.49206	0.914286	30490	29670	44910	29960	0.973106	1.51365	0.667112
nLGSGsPKPR	DPYSL2,	NP_001184222.1,	308818195,	dihydropyrimidinase-like 2	S6,	S27,	FKNLGSGsPKPRQKF,	0.990408	1.03777	0.835134	63600	67500	50900	50900	1.06132	0.800314	0.800314	43600	40090	55600	37930	0.919495	1.27523	0.869954	0	0	0	0	N/A	N/A	N/A
sSsPVTELASR	SRRM2,	XP_006720935.1,	578828051,	serine/arginine repetitive matrix 2	S1, S3,	S1101, S1103,	PKGGRSRsSSPVTEL, GGRSRSSsPVTELAS,	0.990385	1.10577	0.873077	0	0	0	0	N/A	N/A	N/A	10400	10300	11500	9080	0.990385	1.10577	0.873077	0	0	0	0	N/A	N/A	N/A
gGSGSHNWGTVKDELTEsPK	SERBP1,	NP_001018077.1,	66346679,	SERPINE1 mRNA binding protein 1	S18,	S234,	VKDELTEsPKYIQKQ,	0.99026	1.33442	0.818182	0	0	0	0	N/A	N/A	N/A	3080	3050	4110	2520	0.99026	1.33442	0.818182	0	0	0	0	N/A	N/A	N/A
QEKPAEKPAETPVATsPTATDSTSGDSSR	RAD23B,	NP_002865.1,	4506387,	RAD23 homolog B (S. cerevisiae)	S16,	S160,	AETPVATsPTATDST,	0.989461	0.940281	0.854801	8540	8450	8030	7300	0.989461	0.940281	0.854801	0	0	0	0	N/A	N/A	N/A	0	0	0	0	N/A	N/A	N/A
QEKPAEKPAETPVAtSPTATDSTSGDSSR	RAD23B,	NP_002865.1,	4506387,	RAD23 homolog B (S. cerevisiae)	T15,	T159,	PAETPVAtSPTATDS,	0.989461	0.940281	0.854801	8540	8450	8030	7300	0.989461	0.940281	0.854801	0	0	0	0	N/A	N/A	N/A	0	0	0	0	N/A	N/A	N/A
sLSGSSPCPK	SRRM2,	XP_006720935.1,	578828051,	serine/arginine repetitive matrix 2	S1,	S778,	SRLSLRRsLSGSSPC,	0.98882	1.26208	0.789805	35000	40000	32200	33400	1.14286	0.92	0.954286	0	0	0	0	N/A	N/A	N/A	11500	9600	15400	9630	0.834783	1.60417	0.625325
gEPAAAAAPEAGAsPVEK	MARCKS,	NP_002347.5,	153070260,	myristoylated alanine-rich protein kinase C substrate	S14,	S101,	AAPEAGAsPVEKEAP,	0.987864	1.3301	0.881068	0	0	0	0	N/A	N/A	N/A	4120	4070	5480	3630	0.987864	1.3301	0.881068	0	0	0	0	N/A	N/A	N/A
dQQSSsSER	SRRM2,	XP_006720935.1,	578828051,	serine/arginine repetitive matrix 2	S6,	S2714,	PRDQQSSsSERGSRR,	0.987448	1.35146	0.857741	0	0	0	0	N/A	N/A	N/A	2390	2360	3230	2050	0.987448	1.35146	0.857741	0	0	0	0	N/A	N/A	N/A
sSGNsPTPVSR	BAG4,	NP_004865.1,	6631075,	BCL2-associated athanogene 4	S1, S5,	S175, S179,	EVPSTYRsSGNSPTP, TYRSSGNsPTPVSRW,	0.98673	1.12266	0.996259	24400	22200	23400	22800	0.909836	0.959016	0.934426	7230	7690	9300	7650	1.06362	1.28631	1.05809	0	0	0	0	N/A	N/A	N/A
eGsYDR	NCOA5,	NP_066018.1,	15147335,	nuclear receptor coactivator 5	S3,	S126,	PMYRREGsYDRYLRM,	0.986254	1.30584	0.890034	0	0	0	0	N/A	N/A	N/A	29100	28700	38000	25900	0.986254	1.30584	0.890034	0	0	0	0	N/A	N/A	N/A
aTQAsQEY	H2AFX,	NP_002096.1,	4504253,	H2A histone family, member X	S5,	S140,	GKKATQAsQE-,	0.985957	1.24255	0.946809	0	0	0	0	N/A	N/A	N/A	23500	23170	29200	22250	0.985957	1.24255	0.946809	0	0	0	0	N/A	N/A	N/A
dEILPtTPISEQK	RPS3,	NP_001247435.1,	386869503,	ribosomal protein S3	T6,	T236,	PKDEILPtTPISEQK,	0.985915	1.1619	0.745902	0	0	0	0	N/A	N/A	N/A	0	0	0	0	N/A	N/A	N/A	2130	2100	2440	1820	0.985915	1.1619	0.745902
aSsPPDR	ARGLU1,	NP_060481.3,	134152708,	arginine and glutamate rich 1	S3,	S77,	RDRERASsPPDRIDI,	0.985567	1.26392	0.915464	0	0	0	0	N/A	N/A	N/A	48500	47800	61300	44400	0.985567	1.26392	0.915464	0	0	0	0	N/A	N/A	N/A
dSENLAsPSEYPENGER	NUP98,	XP_005253007.1,	530395413,	nucleoporin 98kDa	S7,	S623,	RDSENLAsPSEYPEN,	0.985549	1.11272	0.869942	0	0	0	0	N/A	N/A	N/A	3460	3410	3850	3010	0.985549	1.11272	0.869942	0	0	0	0	N/A	N/A	N/A
aSGSSAGsMK	FRMD6,	XP_006720092.1,	578825480,	FERM domain containing 6	S8,	S375,	ASGSSAGsMKHKRLS,	0.98425	0.983254	0.960028	41800	40800	38500	51600	0.976077	0.921053	1.23445	13200	13100	13800	9050	0.992424	1.04545	0.685606	0	0	0	0	N/A	N/A	N/A
lVsPGSANETSSILVESVTR	FLNB,	NP_001157789.1,	256222411,	filamin B, beta	S3,	S2509,	VTGQRLVsPGSANET,	0.984171	1.07976	1.01962	473	470	526	520	0.993658	1.11205	1.09937	316	308	331	297	0.974684	1.04747	0.939873	0	0	0	0	N/A	N/A	N/A
eIPSATQsPISK	MYBBP1A,	NP_001099008.1,	157694494,	MYB binding protein (P160) 1a	S8,	S1163,	EIPSATQsPISKKRK,	0.983871	0.956989	0.946237	37200	36600	35600	35200	0.983871	0.956989	0.946237	0	0	0	0	N/A	N/A	N/A	0	0	0	0	N/A	N/A	N/A
KEETPGtPK	SEC62,	NP_003253.1,	4507525,	SEC62 homolog (S. cerevisiae)	T7,	T158,	KKEETPGtPKKKETK,	0.983193	0.836975	0.87395	119000	117000	99600	104000	0.983193	0.836975	0.87395	0	0	0	0	N/A	N/A	N/A	0	0	0	0	N/A	N/A	N/A
KGSSSsVCSVASSSDISLGSTK	HECTD1,	NP_056197.3,	612339310,	HECT domain containing E3 ubiquitin protein ligase 1	S6,	S1387,	SRKGSSSsVCSVASS,	0.983051	1.28814	0.881356	0	0	0	0	N/A	N/A	N/A	1180	1160	1520	1040	0.983051	1.28814	0.881356	0	0	0	0	N/A	N/A	N/A
KGsSSSVCSVASSSDISLGSTK	HECTD1,	NP_056197.3,	612339310,	HECT domain containing E3 ubiquitin protein ligase 1	S3,	S1384,	GSSSRKGsSSSVCSV,	0.983051	1.28814	0.881356	0	0	0	0	N/A	N/A	N/A	1180	1160	1520	1040	0.983051	1.28814	0.881356	0	0	0	0	N/A	N/A	N/A
tSsDPVLLK	SH2D3A,	XP_005259524.1,	530425057,	SH2 domain containing 3A	S3, | T1,	S180, | T178,	SALPRTSsDPVLLKA, PISALPRtSSDPVLL,	0.982301	0.831858	0.884956	11300	11100	9400	10000	0.982301	0.831858	0.884956	0	0	0	0	N/A	N/A	N/A	0	0	0	0	N/A	N/A	N/A
hFSQSEEtGNEVFGALNEEQPLPR	RALGAPA1,	XP_006720161.1,	578825674,	Ral GTPase activating protein, alpha subunit 1 (catalytic)	T8,	T825,	HFSQSEEtGNEVFGA,	0.982063	1.59193	0.820628	0	0	0	0	N/A	N/A	N/A	223	219	355	183	0.982063	1.59193	0.820628	0	0	0	0	N/A	N/A	N/A
aVAGVMItASHNR	PGM2L1,	NP_775853.2,	31377548,	phosphoglucomutase 2-like 1	T8,	T173,	AVAGVMItASHNRKE,	0.981439	1.08817	0.935035	0	0	0	0	N/A	N/A	N/A	4310	4230	4690	4030	0.981439	1.08817	0.935035	0	0	0	0	N/A	N/A	N/A
tEsPATAAETASEELDNR	SMC4,	NP_005487.3,	50658065,	structural maintenance of chromosomes 4	S3, | T1,	S41, | T39,	PPSGRTEsPATAAET, PEPPSGRtESPATAA,	0.981395	1.20465	0.986047	0	0	0	0	N/A	N/A	N/A	2150	2110	2590	2120	0.981395	1.20465	0.986047	0	0	0	0	N/A	N/A	N/A
lLLAsPPNER	ARHGAP29,	NP_004806.3,	134304853,	Rho GTPase activating protein 29	S5,	S1029,	VDRLLLAsPPNERNG,	0.980263	0.953947	0.940789	4560	4470	4350	4290	0.980263	0.953947	0.940789	0	0	0	0	N/A	N/A	N/A	0	0	0	0	N/A	N/A	N/A
aSGDPGASGMsPR	RBM15B,	NP_037418.3,	54607124,	RNA binding motif protein 15B	S11,	S109,	DPGASGMsPRASPLP,	0.978571	1.15119	0.94881	0	0	0	0	N/A	N/A	N/A	8400	8220	9670	7970	0.978571	1.15119	0.94881	0	0	0	0	N/A	N/A	N/A
RPsQEQSASASSGQPQAPLNR	FKBP15,	NP_056073.1,	150010552,	FK506 binding protein 15, 133kDa	S3,	S956,	EERPRRPsQEQSASA,	0.978469	1.06998	1.00736	7700	7520	7550	7980	0.976623	0.980519	1.03636	5080	4980	5890	4970	0.980315	1.15945	0.978346	0	0	0	0	N/A	N/A	N/A
gTDDsPKDSQEDLQER	TCEAL6|| TCEAL5|| TCEAL3,	NP_001006939.2|| NP_001012997.1|| NP_001006934.1,	118600971|| 61175239|| 55749431,	transcription elongation factor A (SII)-like 6|| transcription elongation factor A (SII)-like 5|| transcription elongation factor A (SII)-like 3	S5, || S5, || S5,	S121, || S127, || S121,	TDRGTDDsPKDSQED, || TDRGTDDsPKDSQED, || TDRGTDDsPKDSQED,	0.978349	1.29635	0.978349	0	0	0	0	N/A	N/A	N/A	7390	7230	9580	7230	0.978349	1.29635	0.978349	0	0	0	0	N/A	N/A	N/A
tSQVGAASAPAKEsPR	TCOF1,	XP_005268559.1,	530380665,	Treacher Collins-Franceschetti syndrome 1	S14, | T1,	S381, | T368,	ASAPAKEsPRKGAAP, QAKASGKtSQVGAAS,	0.97809	1.23105	0.795088	60200	58600	57400	53900	0.973422	0.953488	0.895349	11600	11400	17500	8060	0.982759	1.50862	0.694828	0	0	0	0	N/A	N/A	N/A
sTSAPQMSPGSsDNQSSSPQPAQQK	UBAP2L,	XP_006711744.1,	578801851,	ubiquitin associated protein 2-like	S1, S12,	S471, S482,	SSPLPSKsTSAPQMS, PQMSPGSsDNQSSSP,	0.977698	1.04193	1.04371	11210	10960	11680	11700	0.977698	1.04193	1.04371	0	0	0	0	N/A	N/A	N/A	0	0	0	0	N/A	N/A	N/A
aTSsTQSLAR	NUMA1,	NP_006176.2,	71361682,	nuclear mitotic apparatus protein 1	S4,	S1853,	ASLRATSsTQSLARL,	0.97696	1.19474	1.24083	48700	47000	50800	54200	0.965092	1.04312	1.11294	17900	17700	24100	24500	0.988827	1.34637	1.36872	0	0	0	0	N/A	N/A	N/A
sGsSPGLR	SRRM2,	XP_006720935.1,	578828051,	serine/arginine repetitive matrix 2	S1, S3,	S1441, S1443,	TPSRRSRsGSSPGLR, SRRSRSGsSPGLRDG,	0.976562	1.32812	0.757812	0	0	0	0	N/A	N/A	N/A	25600	25000	34000	19400	0.976562	1.32812	0.757812	0	0	0	0	N/A	N/A	N/A
aQTAPTKTsPR	TRIP12,	XP_005247012.1,	530371167,	thyroid hormone receptor interactor 12	S9,	S1503,	QTAPTKTsPRNAKKH,	0.975758	0.763636	0.739394	16500	16100	12600	12200	0.975758	0.763636	0.739394	0	0	0	0	N/A	N/A	N/A	0	0	0	0	N/A	N/A	N/A
gSLsPAR	ZNF609|| NFATC3|| FBXO42,	NP_055857.1|| NP_775188.1|| NP_061867.1,	71725360|| 27886561|| 62955044,	zinc finger protein 609|| nuclear factor of activated T-cells, cytoplasmic, calcineurin-dependent 3|| F-box protein 42	S4, || S4, || S4,	S560, || S366, || S429,	VSQKGSLsPARSATP, || SDDQGSLsPARETSI, || GSREGSLsPARGDGS,	0.975317	1.25153	0.803759	78900	80800	70000	78600	1.02408	0.887199	0.996198	0	0	0	0	N/A	N/A	N/A	17700	16400	26500	16200	0.926554	1.61585	0.611321
tGsPGSEVVTLQQFLEESNK	CCDC88A,	XP_005264475.1,	530367810,	coiled-coil domain containing 88A	S3, | T1,	S1675, | T1673,	HHKIKTGsPGSEVVT, SRHHKIKtGSPGSEV,	0.975177	1.6383	0.808511	0	0	0	0	N/A	N/A	N/A	282	275	462	228	0.975177	1.6383	0.808511	0	0	0	0	N/A	N/A	N/A
KLSGDQItLPTTVDYSSVPK	EBAG9,	NP_001265867.1,	525459422,	estrogen receptor binding site associated, antigen, 9	T8,	T41,	KLSGDQItLPTTVDY,	0.973214	1.24617	0.98852	0	0	0	0	N/A	N/A	N/A	784	763	977	775	0.973214	1.24617	0.98852	0	0	0	0	N/A	N/A	N/A
dTLRtPPRER	SRRM2,	XP_006720935.1,	578828051,	serine/arginine repetitive matrix 2	T5,	T1208,	VFKDTLRtPPRERSG,	0.973057	1.19171	0.931606	0	0	0	0	N/A	N/A	N/A	9650	9390	11500	8990	0.973057	1.19171	0.931606	0	0	0	0	N/A	N/A	N/A
sAsPERMD	SRSF7,	NP_001026854.1,	72534660,	serine/arginine-rich splicing factor 7	S1, S3,	S231, S233,	PSGSPRRsASPERM-, GSPRRSAsPERM-,	0.972789	1.18367	0.911565	0	0	0	0	N/A	N/A	N/A	14700	14300	17400	13400	0.972789	1.18367	0.911565	0	0	0	0	N/A	N/A	N/A
nTDQAsMPDNTAAQK	MYH9|| MYH11,	NP_002464.1|| NP_001035203.1,	12667788|| 92091586,	myosin, heavy chain 9, non-muscle|| myosin, heavy chain 11, smooth muscle	S6, || S6,	S364, || S378,	ERNTDQAsMPDNTAA, || ERNTDQAsMPDNTAA,	0.972263	0.93618	1.10965	1770	1630	1830	1920	0.920904	1.0339	1.08475	0	0	0	0	N/A	N/A	N/A	3810	3900	3270	3710	1.02362	0.838462	1.13456
sGsESSVDQK	SRRM2,	XP_006720935.1,	578828051,	serine/arginine repetitive matrix 2	S1, S3,	S1517, S1519,	LTPQRERsGSESSVD, PQRERSGsESSVDQK,	0.971942	1.39169	0.805836	0	0	0	0	N/A	N/A	N/A	8910	8660	12400	7180	0.971942	1.39169	0.805836	0	0	0	0	N/A	N/A	N/A
eTESAPGsPR	LARP1,	XP_005268461.1,	530380464,	La ribonucleoprotein domain family, member 1	S8,	S521,	ETESAPGsPRAVTPV,	0.971478	1.21643	0.784525	110000	116000	78500	93600	1.05455	0.713636	0.850909	21800	21100	29000	17900	0.96789	1.33028	0.821101	25000	22300	35800	24400	0.892	1.60538	0.681564
sGSsSER	SRRM2|| CD44,	XP_006720935.1|| XP_005253288.1,	578828051|| 530396004,	serine/arginine repetitive matrix 2|| CD44 molecule (Indian blood group)	S1, S4, || S1, S4,	S724, S727, || S180, S183,	TPQRRGRsGSSSERK, RRGRSGSsSERKNKS, || PTDDDVSsGSSSERS, DDVSSGSsSERSSTS,	0.971223	1	0.892086	13900	13500	13900	12400	0.971223	1	0.892086	0	0	0	0	N/A	N/A	N/A	0	0	0	0	N/A	N/A	N/A
sSSPVtELASRsPIR	SRRM2,	XP_006720935.1,	578828051,	serine/arginine repetitive matrix 2	S1, S12, | T6,	S1101, S1112, | T1106,	PKGGRSRsSSPVTEL, VTELASRsPIRQDRG, SRSSSPVtELASRSP,	0.970149	1.21194	1.01194	0	0	0	0	N/A	N/A	N/A	3350	3250	4060	3390	0.970149	1.21194	1.01194	0	0	0	0	N/A	N/A	N/A
QGSItSPQANEQSVtPQRR	SRRM2,	XP_006720935.1,	578828051,	serine/arginine repetitive matrix 2	T5, T15,	T856, T866,	PPRQGSItSPQANEQ, QANEQSVtPQRRSCF,	0.969419	1.1896	0.844037	0	0	0	0	N/A	N/A	N/A	3270	3170	3890	2760	0.969419	1.1896	0.844037	0	0	0	0	N/A	N/A	N/A
eYIPGQPPLSQSSDSsPTR	EPRS,	NP_004437.2,	62241042,	glutamyl-prolyl-tRNA synthetase	S16,	S886,	LSQSSDSsPTRNSEP,	0.969167	1.07498	0.968385	3400	3620	3670	3460	1.06471	1.07941	1.01765	3810	3629	4140	3330	0.952493	1.08661	0.874016	629	560	593	601	0.890302	1.05893	1.01349
QEEQRGsPPLR	GDAP1,	NP_061845.2,	108773797,	ganglioside induced differentiation associated protein 1	S7,	S11,	RQEEQRGsPPLRAEG,	0.967391	1.1413	1.07065	0	0	0	0	N/A	N/A	N/A	18400	17800	21000	19700	0.967391	1.1413	1.07065	0	0	0	0	N/A	N/A	N/A
KAsGPPVSELITK	HIST1H1E|| HIST1H1D|| HIST1H1C,	NP_005312.1|| NP_005311.1|| NP_005310.1,	4885379|| 4885377|| 4885375,	histone cluster 1, H1e|| histone cluster 1, H1d|| histone cluster 1, H1c	S3, || S3, || S3,	S36, || S37, || S36,	GAAKRKAsGPPVSEL, || TAGKRKAsGPPVSEL, || GGTPRKAsGPPVSEL,	0.964789	1.60563	1.28169	14200	13700	22800	18200	0.964789	1.60563	1.28169	0	0	0	0	N/A	N/A	N/A	0	0	0	0	N/A	N/A	N/A
sVSGsPEPAAK	SRRM1,	XP_005245774.1,	530360783,	serine/arginine repetitive matrix 1	S1, S5,	S766, S770,	RRVSSSRsVSGSPEP, SSRSVSGsPEPAAKK,	0.964677	1.2719	0.791241	59000	62500	42300	45800	1.05932	0.716949	0.776271	11600	11700	15900	11700	1.00862	1.37069	1.00862	13800	11400	19700	11600	0.826087	1.72807	0.588832
nASGVVNSsPR	TMEM57,	NP_060672.2,	31542661,	transmembrane protein 57	S9,	S332,	ASGVVNSsPRSHSAT,	0.963816	0.819079	0.875	30400	29300	24900	26600	0.963816	0.819079	0.875	0	0	0	0	N/A	N/A	N/A	0	0	0	0	N/A	N/A	N/A
fGTFGGLGsK	AHNAK,	NP_001611.1,	61743954,	AHNAK nucleoprotein	S9,	S5830,	GTFGGLGsKSKGHYE,	0.963569	0.658411	0.671392	11958	11850	11504	12406	0.990968	0.962034	1.03746	18800	17600	6670	5740	0.93617	0.354787	0.305319	0	0	0	0	N/A	N/A	N/A
KQsLGELIGTLNAAK	TPI1,	NP_001152759.1,	226529917,	triosephosphate isomerase 1	S3,	S58,	KMNGRKQsLGELIGT,	0.961966	0.961999	0.935887	9320	9220	7520	8370	0.98927	0.806867	0.898069	12550	11730	14020	12220	0.934661	1.11713	0.973705	0	0	0	0	N/A	N/A	N/A
aSTFCGTPDyIAPEILQGLK	PRKCD,	XP_006713320.1,	578806369,	protein kinase C, delta	Y10,	Y530,	TFCGTPDyIAPEILQ,	0.961938	1.43253	0.982699	0	0	0	0	N/A	N/A	N/A	289	278	414	284	0.961938	1.43253	0.982699	0	0	0	0	N/A	N/A	N/A
vEPSSQSPGRsPR	ERC1,	NP_829884.1,	38045898,	ELKS/RAB6-interacting/CAST family member 1	S11,	S21,	SSQSPGRsPRLPRSP,	0.961	1.06391	0.882826	50000	46100	39000	43500	0.922	0.78	0.87	11500	11500	15500	10300	1	1.34783	0.895652	0	0	0	0	N/A	N/A	N/A
tQLsPSIKR	BOD1L1,	XP_006714021.1,	578808374,	biorientation of chromosomes in cell division 1-like 1	S4, | T1,	S3080, | T3077,	GRSKTQLsPSIKRKR, PPLGRSKtQLSPSIK,	0.960854	0.758007	0.857651	28100	27000	21300	24100	0.960854	0.758007	0.857651	0	0	0	0	N/A	N/A	N/A	0	0	0	0	N/A	N/A	N/A
sPVPSPGSSsPQLQVK	MICALL1,	XP_005261848.1,	530420479,	MICAL-like 1	S1, S10,	S612, S621,	LLLVGDRsPVPSPGS, VPSPGSSsPQLQVKS,	0.960794	0.975294	0.89698	5490	5080	4850	4830	0.925319	0.883424	0.879781	2680	2670	2860	2450	0.996269	1.06716	0.914179	0	0	0	0	N/A	N/A	N/A
sPVPSPGSsSPQLQVK	MICALL1,	XP_005261848.1,	530420479,	MICAL-like 1	S1, S9,	S612, S620,	LLLVGDRsPVPSPGS, PVPSPGSsSPQLQVK,	0.960794	0.975294	0.89698	5490	5080	4850	4830	0.925319	0.883424	0.879781	2680	2670	2860	2450	0.996269	1.06716	0.914179	0	0	0	0	N/A	N/A	N/A
iYQyIQSR	DYRK1B|| DYRK1A,	XP_005259452.1|| XP_006724041.1,	530417538|| 578836475,	dual-specificity tyrosine-(Y)-phosphorylation regulated kinase 1B|| dual-specificity tyrosine-(Y)-phosphorylation regulated kinase 1A	Y4, || Y4,	Y333, || Y321,	LGQRIYQyIQSRFYR, || LGQRIYQyIQSRFYR,	0.960258	1.2782	1.03115	0	0	0	0	N/A	N/A	N/A	9310	8940	11900	9600	0.960258	1.2782	1.03115	0	0	0	0	N/A	N/A	N/A
QNGSNDSDRYsDNEEGK	TMPO,	NP_003267.1,	4507555,	thymopoietin	S11,	S184,	SNDSDRYsDNEEGKK,	0.959538	1.27168	0.821965	0	0	0	0	N/A	N/A	N/A	8650	8300	11000	7110	0.959538	1.27168	0.821965	0	0	0	0	N/A	N/A	N/A
QNGSNDSDRySDNEEGK	TMPO,	NP_003267.1,	4507555,	thymopoietin	Y10,	Y183,	GSNDSDRySDNEEGK,	0.959538	1.27168	0.821965	0	0	0	0	N/A	N/A	N/A	8650	8300	11000	7110	0.959538	1.27168	0.821965	0	0	0	0	N/A	N/A	N/A
nRsDTEQEGK	THOC5,	XP_006724410.1,	578837463,	THO complex 5	S3,	S28,	AEGKRNRsDTEQEGK,	0.958991	1.15773	0.971609	0	0	0	0	N/A	N/A	N/A	31700	30400	36700	30800	0.958991	1.15773	0.971609	0	0	0	0	N/A	N/A	N/A
iQQNQsIR	ROCK2,	XP_005246247.1,	530366978,	Rho-associated, coiled-coil containing protein kinase 2	S6,	S1374,	MKIQQNQsIRRPSRQ,	0.958225	1.15679	0.854338	76100	77700	73300	78200	1.02102	0.963206	1.0276	0	0	0	0	N/A	N/A	N/A	15300	13700	18500	12600	0.895425	1.35036	0.681081
gPSGsPR	DYNC1LI2,	NP_006132.1,	5453634,	dynein, cytoplasmic 1, light intermediate chain 2	S5,	S391,	PARGPSGsPRTQGRG,	0.957734	1.12746	0.77638	44500	46800	39000	37000	1.05169	0.876404	0.831461	11600	11200	14000	9420	0.965517	1.2069	0.812069	12500	10700	13900	9530	0.856	1.29907	0.685612
asPSKPASAPASR	MAP4,	XP_006713203.1,	578806067,	microtubule-associated protein 4	S2,	S1987,	KAPEKRAsPSKPASA,	0.955882	0.948529	0.845588	136000	130000	129000	115000	0.955882	0.948529	0.845588	0	0	0	0	N/A	N/A	N/A	0	0	0	0	N/A	N/A	N/A
lSLsPLR	MAP1S,	NP_060644.4,	50428935,	microtubule-associated protein 1S	S4,	S657,	GSERLSLsPLRGGEA,	0.955769	1.43077	0.930769	0	0	0	0	N/A	N/A	N/A	5200	4970	7440	4840	0.955769	1.43077	0.930769	0	0	0	0	N/A	N/A	N/A
gEAAAERPGEAAVASsPSK	MARCKS,	NP_002347.5,	153070260,	myristoylated alanine-rich protein kinase C substrate	S16,	S27,	GEAAVASsPSKANGQ,	0.955224	1.26119	0.761194	0	0	0	0	N/A	N/A	N/A	13400	12800	16900	10200	0.955224	1.26119	0.761194	0	0	0	0	N/A	N/A	N/A
gEAAAERPGEAAVAsSPSK	MARCKS,	NP_002347.5,	153070260,	myristoylated alanine-rich protein kinase C substrate	S15,	S26,	PGEAAVAsSPSKANG,	0.955224	1.26119	0.761194	0	0	0	0	N/A	N/A	N/A	13400	12800	16900	10200	0.955224	1.26119	0.761194	0	0	0	0	N/A	N/A	N/A
QPASAQSTPSTTPHSsPK	KIAA1191,	NP_065177.2,	19923827,	KIAA1191	S16,	S183,	PSTTPHSsPKQRPRG,	0.954866	0.943583	0.674189	0	0	0	0	N/A	N/A	N/A	7090	6770	6690	4780	0.954866	0.943583	0.674189	0	0	0	0	N/A	N/A	N/A
aMADELsEK	CAV1,	NP_001744.2,	15451856,	caveolin 1, caveolae protein, 22kDa	S7,	S37,	KAMADELsEKQVYDA,	0.954	1.232	0.9604	0	0	0	0	N/A	N/A	N/A	25000	23850	30800	24010	0.954	1.232	0.9604	0	0	0	0	N/A	N/A	N/A
RLsGEER	MPHOSPH8,	NP_059990.2,	41055989,	M-phase phosphoprotein 8	S3,	S392,	TPKGRRLsGEERGLW,	0.953125	1.28125	0.921875	0	0	0	0	N/A	N/A	N/A	12800	12200	16400	11800	0.953125	1.28125	0.921875	0	0	0	0	N/A	N/A	N/A
aLPNNTSSsPQPK	TP53,	NP_001119584.1,	187830777,	tumor protein p53	S9,	S315,	LPNNTSSsPQPKKKP,	0.952976	1.37632	0.753996	160600	151500	135400	157430	0.943337	0.843088	0.980262	44580	42510	65250	32360	0.953567	1.46366	0.725886	35550	34200	62320	34640	0.962025	1.82222	0.555841
asPAPGSGHPEGPGAHLDMNSLDR	TOMM70A,	NP_055635.3,	54607135,	translocase of outer mitochondrial membrane 70 homolog A (S. cerevisiae)	S2,	S91,	KTPEGRAsPAPGSGH,	0.952012	1.21827	0.901703	0	0	0	0	N/A	N/A	N/A	12920	12300	15740	11650	0.952012	1.21827	0.901703	0	0	0	0	N/A	N/A	N/A
QGsFSEDVISHK	MACF1,	XP_005270751.1,	530362268,	microtubule-actin crosslinking factor 1	S3,	S4087,	SLLKRQGsFSEDVIS,	0.951505	1.04348	0.91806	0	0	0	0	N/A	N/A	N/A	5980	5690	6240	5490	0.951505	1.04348	0.91806	0	0	0	0	N/A	N/A	N/A
tDSsPNQAR	PTBP1,	XP_005259654.1,	530425325,	polypyrimidine tract binding protein 1	S4, | T1,	S143, | T140,	KELKTDSsPNQARAQ, SNHKELKtDSSPNQA,	0.950495	1.71875	0.536364	0	0	0	0	N/A	N/A	N/A	0	0	0	0	N/A	N/A	N/A	80800	76800	132000	70800	0.950495	1.71875	0.536364
fVsEGDGGR	PDCD4,	NP_055271.2,	21735596,	programmed cell death 4 (neoplastic transformation inhibitor)	S3,	S457,	RGRKRFVsEGDGGRL,	0.950438	1.46992	0.952778	0	0	0	0	N/A	N/A	N/A	22400	21700	31600	26400	0.96875	1.41071	1.17857	22100	20600	31500	22900	0.932127	1.52913	0.726984
vKAQtPPGPSLSGSK	SRRM2,	XP_006720935.1,	578828051,	serine/arginine repetitive matrix 2	T5,	T1003,	YPKVKAQtPPGPSLS,	0.95	0.645	0.7175	40000	38000	25800	28700	0.95	0.645	0.7175	0	0	0	0	N/A	N/A	N/A	0	0	0	0	N/A	N/A	N/A
QKsYTLVVAK	EPB41L2,	XP_006715419.1,	578812447,	erythrocyte membrane protein band 4.1-like 2	S3,	S87,	PWLKKQKsYTLVVAK,	0.949898	1.08384	0.515337	0	0	0	0	N/A	N/A	N/A	9780	9290	10600	5040	0.949898	1.08384	0.515337	0	0	0	0	N/A	N/A	N/A
sSSSSASPSsPSSR	BCLAF1,	NP_055554.1,	7661958,	BCL2-associated transcription factor 1	S1, S10,	S751, S760,	REQDHSRsSSSSASP, SSSASPSsPSSREEK,	0.949833	1.2408	0.72408	0	0	0	0	N/A	N/A	N/A	5980	5680	7420	4330	0.949833	1.2408	0.72408	0	0	0	0	N/A	N/A	N/A
gPAGEAGAsPPVR	SNTB2,	NP_006741.1,	5803177,	syntrophin, beta 2 (dystrophin-associated protein A1, 59kDa, basic component 2)	S9,	S110,	PAGEAGAsPPVRRVR,	0.949708	0.997577	0.973449	70800	63800	63000	74300	0.90113	0.889831	1.04944	0	0	0	0	N/A	N/A	N/A	17500	17470	19310	17330	0.998286	1.10532	0.897462
sLGNILQAKPTsSPAK	TCOF1,	XP_005268559.1,	530380665,	Treacher Collins-Franceschetti syndrome 1	S1, S12,	S571, S582,	VAPAQEKsLGNILQA, ILQAKPTsSPAKGPP,	0.949367	0.879747	0.797468	15800	15000	13900	12600	0.949367	0.879747	0.797468	0	0	0	0	N/A	N/A	N/A	0	0	0	0	N/A	N/A	N/A
sPsGSAFGSQENLR	DOCK7,	XP_005271349.1,	530363512,	dedicator of cytokinesis 7	S1, S3,	S1421, S1423,	SRGQLERsPSGSAFG, GQLERSPsGSAFGSQ,	0.949153	0.903955	0.99322	8850	8400	8000	8790	0.949153	0.903955	0.99322	0	0	0	0	N/A	N/A	N/A	0	0	0	0	N/A	N/A	N/A
sMAHsPGPVSQASPGTSSAVLFLSK	MICAL1,	NP_001273542.1,	557636673,	microtubule associated monooxygenase, calponin and LIM domain containing 1	S1, S5,	S632, S636,	HFHSAFKsMAHSPGP, AFKSMAHsPGPVSQA,	0.949109	1.48855	1.12214	0	0	0	0	N/A	N/A	N/A	786	746	1170	882	0.949109	1.48855	1.12214	0	0	0	0	N/A	N/A	N/A
QGsPTPALPEKR	TNS1,	XP_006712784.1,	578804828,	tensin 1	S3,	S1430,	SAAFRQGsPTPALPE,	0.948322	0.902972	0.664418	29600	29300	22100	22000	0.989865	0.746622	0.743243	11800	10700	12500	6910	0.90678	1.05932	0.585593	0	0	0	0	N/A	N/A	N/A
gTNEsLER	VIM|| GFAP,	NP_003371.2|| NP_001229305.1,	62414289|| 334688844,	vimentin|| glial fibrillary acidic protein	S5, || S5,	S339, || S305,	ALKGTNEsLERQMRE, || SLRGTNEsLERQMRE,	0.94822	1.05502	0.970874	0	0	0	0	N/A	N/A	N/A	30900	29300	32600	30000	0.94822	1.05502	0.970874	0	0	0	0	N/A	N/A	N/A
gQSQLsNPTDDSWK	ARFGEF2,	NP_006411.2,	150417986,	ADP-ribosylation factor guanine nucleotide-exchange factor 2 (brefeldin A-inhibited)	S6,	S1528,	ERGQSQLsNPTDDSW,	0.947853	1.34969	0.843558	0	0	0	0	N/A	N/A	N/A	978	927	1320	825	0.947853	1.34969	0.843558	0	0	0	0	N/A	N/A	N/A
sVENLPECGITHEQR	PI4KB,	NP_002642.1,	4505809,	phosphatidylinositol 4-kinase, catalytic, beta	S1,	S440,	NRIRSTRsVENLPEC,	0.947781	1.24804	0.861619	0	0	0	0	N/A	N/A	N/A	3830	3630	4780	3300	0.947781	1.24804	0.861619	0	0	0	0	N/A	N/A	N/A
sTsPASEK	ZMYND8,	XP_005260413.1,	530417991,	zinc finger, MYND-type containing 8	S1, S3,	S677, S679,	EIKEELKsTSPASEK, KEELKSTsPASEKAD,	0.947132	1.32955	0.765936	0	0	0	0	N/A	N/A	N/A	29800	28500	37600	23900	0.956376	1.26174	0.802013	16100	15100	21100	15400	0.937888	1.39735	0.729858
gNVVPsPLPTRR	CARHSP1,	XP_005255285.1,	530407863,	calcium regulated heat stable protein 1, 24kDa	S6,	S62,	LRGNVVPsPLPTRRT,	0.946384	0.841646	0.809227	8020	7590	6750	6490	0.946384	0.841646	0.809227	0	0	0	0	N/A	N/A	N/A	0	0	0	0	N/A	N/A	N/A
sRsPPPVSK	SRSF2,	NP_003007.2,	47271443,	serine/arginine-rich splicing factor 2	S1, S3,	S189, S191,	RSRSRSRsRSPPPVS, RSRSRSRsPPPVSKR,	0.9456	1.08644	1.07134	259500	317600	312000	293900	1.22389	1.20231	1.13256	64300	47210	60000	58500	0.734215	0.933126	0.909798	19290	16950	19050	22320	0.878694	1.12389	1.17165
tHPYsPK	USF2|| USF1,	XP_005259254.1|| NP_009053.1,	530417127|| 6005934,	upstream transcription factor 2, c-fos interacting|| upstream transcription factor 1	S5, | T1, || S5, | T1,	S222, | T218, || S186, | T182,	APRTHPYsPKIDGTR, QRTIAPRtHPYSPKI, || APRTHPYsPKSEAPR, QRSIAPRtHPYSPKS,	0.945312	0.763021	0.809896	38400	36300	29300	31100	0.945312	0.763021	0.809896	0	0	0	0	N/A	N/A	N/A	0	0	0	0	N/A	N/A	N/A
hSTPSNSSNPSGPPsPNSPHR	CDC42BPB,	XP_005268284.1,	530404957,	CDC42 binding protein kinase beta (DMPK-like)	S15,	S1707,	SNPSGPPsPNSPHRS,	0.944954	1.1055	0.715596	0	0	0	0	N/A	N/A	N/A	2180	2060	2410	1560	0.944954	1.1055	0.715596	0	0	0	0	N/A	N/A	N/A
dGDKsPMSSLQISNEK	DAXX,	NP_001135442.1,	215422366,	death-domain associated protein	S5,	S507,	AGKDGDKsPMSSLQI,	0.944444	1.24854	0.997076	0	0	0	0	N/A	N/A	N/A	6840	6460	8540	6820	0.944444	1.24854	0.997076	0	0	0	0	N/A	N/A	N/A
tSRDtsPSSGSAVSSSK	PPHLN1,	NP_057572.5,	48255929,	periphilin 1	S6, | T1, T5,	S205, | T200, T204,	LKTSRDTsPSSGSAV, RPVQSLKtSRDTSPS, SLKTSRDtSPSSGSA,	0.942529	1.40517	0.893678	0	0	0	0	N/A	N/A	N/A	3480	3280	4890	3110	0.942529	1.40517	0.893678	0	0	0	0	N/A	N/A	N/A
tsRDTsPSSGSAVSSSK	PPHLN1,	NP_057572.5,	48255929,	periphilin 1	S2, S6, | T1,	S201, S205, | T200,	PVQSLKTsRDTSPSS, LKTSRDTsPSSGSAV, RPVQSLKtSRDTSPS,	0.942529	1.40517	0.893678	0	0	0	0	N/A	N/A	N/A	3480	3280	4890	3110	0.942529	1.40517	0.893678	0	0	0	0	N/A	N/A	N/A
sTGSPTQEtQAPFIAK	ZNF185,	XP_005274787.1,	530422903,	zinc finger protein 185 (LIM domain)	S1, | T9,	S203, | T211,	VLSAAKKsTGSPTQE, TGSPTQEtQAPFIAK,	0.941799	0.992063	1.08201	3780	3560	3750	4090	0.941799	0.992063	1.08201	0	0	0	0	N/A	N/A	N/A	0	0	0	0	N/A	N/A	N/A
iSTAsGDGR	GNAS,	NP_536350.2,	117938759,	GNAS complex locus	S5,	S995,	FLRISTAsGDGRHYC,	0.940368	1.11442	1.05618	106000	119000	119000	119000	1.12264	1.12264	1.12264	24300	21500	25800	21300	0.884774	1.06173	0.876543	26300	21400	24800	29000	0.813688	1.15888	1.16935
iAsDEEIQGTK	PALLD,	XP_005262918.1,	530377416,	palladin, cytoskeletal associated protein	S3,	S893,	SRTARIAsDEEIQGT,	0.938841	1.04721	0.796137	0	0	0	0	N/A	N/A	N/A	9320	8750	9760	7420	0.938841	1.04721	0.796137	0	0	0	0	N/A	N/A	N/A
vGGSsVDLHR	CTNND1,	NP_001078927.1,	146231940,	catenin (cadherin-associated protein), delta 1	S5,	S269,	QVRVGGSsVDLHRFH,	0.938053	1.21018	0.891593	0	0	0	0	N/A	N/A	N/A	4520	4240	5470	4030	0.938053	1.21018	0.891593	0	0	0	0	N/A	N/A	N/A
sFSTGsDLGHWVTTPPDIPGSR	SLC25A46,	NP_620128.1,	20270311,	solute carrier family 25, member 46	S1, S6,	S32, S37,	GGAFPARsFSTGSDL, ARSFSTGsDLGHWVT,	0.936491	1.0549	1.05167	0	0	0	0	N/A	N/A	N/A	929	870	980	977	0.936491	1.0549	1.05167	0	0	0	0	N/A	N/A	N/A
gTGQsDDSDIWDDTALIK	SMN2|| SMN1,	NP_059107.1|| NP_000335.1,	10937869|| 4507091,	survival of motor neuron 2, centromeric|| survival of motor neuron 1, telomeric	S5, || S5,	S28, || S28,	FRRGTGQsDDSDIWD, || FRRGTGQsDDSDIWD,	0.934653	1.43564	0.967327	0	0	0	0	N/A	N/A	N/A	1010	944	1450	977	0.934653	1.43564	0.967327	0	0	0	0	N/A	N/A	N/A
vPsPDHR	PRPF38A,	NP_116253.2,	24762236,	pre-mRNA processing factor 38A	S3,	S209,	EKLERVPsPDHRRRS,	0.934498	1.30568	0.861718	0	0	0	0	N/A	N/A	N/A	6870	6420	8970	5920	0.934498	1.30568	0.861718	0	0	0	0	N/A	N/A	N/A
dGCAGGGsR	ENPP1,	NP_006199.2,	170650661,	ectonucleotide pyrophosphatase/phosphodiesterase 1	S8,	S11,	DGCAGGGsRGGEGGR,	0.933535	1.0997	1.18731	33100	30900	36400	39300	0.933535	1.0997	1.18731	0	0	0	0	N/A	N/A	N/A	0	0	0	0	N/A	N/A	N/A
RYPSSISSsPQK	UBAP2L,	XP_006711744.1,	578801851,	ubiquitin associated protein 2-like	S9,	S620,	YPSSISSsPQKDLTQ,	0.9329	1.28571	0.768398	0	0	0	0	N/A	N/A	N/A	46200	43100	59400	35500	0.9329	1.28571	0.768398	0	0	0	0	N/A	N/A	N/A
iGEGTyGVVYK	CDK3|| CDK2|| CDK1,	NP_001249.1|| NP_001789.2|| XP_006718146.1,	4557439|| 16936528|| 578820047,	cyclin-dependent kinase 3|| cyclin-dependent kinase 2|| cyclin-dependent kinase 1	Y6, || Y6, || Y6,	Y15, || Y15, || Y15,	EKIGEGTyGVVYKAK, || EKIGEGTyGVVYKAR, || EKIGEGTyGVVYKGR,	0.932836	0.80597	0.820896	13400	12500	10800	11000	0.932836	0.80597	0.820896	0	0	0	0	N/A	N/A	N/A	0	0	0	0	N/A	N/A	N/A
sRTsPVTR	SRRM2,	XP_006720935.1,	578828051,	serine/arginine repetitive matrix 2	S1, S4,	S1984, S1987,	ITRRRSRsRTSPVTR, RRSRSRTsPVTRRRS,	0.93136	1.12271	0.924064	0	0	0	0	N/A	N/A	N/A	21800	20600	21700	23100	0.944954	0.995413	1.05963	9850	9040	11300	8910	0.917766	1.25	0.788496
sRTsPVSR	SRRM2,	XP_006720935.1,	578828051,	serine/arginine repetitive matrix 2	S1, S4,	S1890, S1893,	ISRRRSRsRTSPVSR, RRSRSRTsPVSRRRS,	0.929688	1.13281	1.05469	0	0	0	0	N/A	N/A	N/A	12800	11900	14500	13500	0.929688	1.13281	1.05469	0	0	0	0	N/A	N/A	N/A
sSSPAPADIAQTVQEDLR	G3BP1,	XP_006714813.1,	578810781,	GTPase activating protein (SH3 domain) binding protein 1	S1,	S230,	APEDAQKsSSPAPAD,	0.928896	1.22746	0.835097	1790	1770	1780	1810	0.988827	0.994413	1.01117	1870	1822	2945	1094	0.974332	1.57487	0.585027	204	168	187	170	0.823529	1.1131	0.909091
tRLsPPR	RBM14,	NP_006319.1,	5454064,	RNA binding motif protein 14	S4, | T1,	S582, | T579,	PYERTRLsPPRASYD, TPPPYERtRLSPPRA,	0.926488	1.30455	0.875146	0	0	0	0	N/A	N/A	N/A	8570	7940	11180	7500	0.926488	1.30455	0.875146	0	0	0	0	N/A	N/A	N/A
KQSAGPNsPTGGGGGGGSGGTR	ZSWIM8,	XP_005269705.1,	530393316,	zinc finger, SWIM-type containing 8	S8,	S53,	KQSAGPNsPTGGGGG,	0.926346	1.29178	0.94051	0	0	0	0	N/A	N/A	N/A	3530	3270	4560	3320	0.926346	1.29178	0.94051	0	0	0	0	N/A	N/A	N/A
tSDSDQQAYLVQR	OPTN,	NP_001008214.1,	56549111,	optineurin	T1,	T525,	QSRHGARtSDSDQQA,	0.926108	1.31363	0.942529	0	0	0	0	N/A	N/A	N/A	6090	5640	8000	5740	0.926108	1.31363	0.942529	0	0	0	0	N/A	N/A	N/A
tsDSDQQAYLVQR	OPTN,	NP_001008214.1,	56549111,	optineurin	S2, | T1,	S526, | T525,	SRHGARTsDSDQQAY, QSRHGARtSDSDQQA,	0.926108	1.31363	0.942529	0	0	0	0	N/A	N/A	N/A	6090	5640	8000	5740	0.926108	1.31363	0.942529	0	0	0	0	N/A	N/A	N/A
ssSPAPADIAQTVQEDLR	G3BP1,	XP_006714813.1,	578810781,	GTPase activating protein (SH3 domain) binding protein 1	S1, S2,	S230, S231,	APEDAQKsSSPAPAD, PEDAQKSsSPAPADI,	0.924138	1.56552	0.484828	0	0	0	0	N/A	N/A	N/A	1450	1340	2270	703	0.924138	1.56552	0.484828	0	0	0	0	N/A	N/A	N/A
sPEPGQTWTR	AHNAK,	NP_001611.1,	61743954,	AHNAK nucleoprotein	S1,	S93,	LHRKGDRsPEPGQTW,	0.923181	1.05526	0.916442	0	0	0	0	N/A	N/A	N/A	7420	6850	7830	6800	0.923181	1.05526	0.916442	0	0	0	0	N/A	N/A	N/A
vPPREPLsPSNSR	ERRFI1,	XP_006710760.1,	578799267,	ERBB receptor feedback inhibitor 1	S8,	S326,	VPPREPLsPSNSRTP,	0.922581	1.25806	0.967742	0	0	0	0	N/A	N/A	N/A	15500	14300	19500	15000	0.922581	1.25806	0.967742	0	0	0	0	N/A	N/A	N/A
lQQGAGLEsPQGQPEPGAAsPQR	CCDC86,	NP_077003.1,	13129104,	coiled-coil domain containing 86	S9, S20,	S80, S91,	QQGAGLEsPQGQPEP, QPEPGAAsPQRQQDL,	0.922414	1.05172	0.887931	0	0	0	0	N/A	N/A	N/A	1160	1070	1220	1030	0.922414	1.05172	0.887931	0	0	0	0	N/A	N/A	N/A
RTDALtSSPGR	MCM2,	NP_004517.2,	33356547,	minichromosome maintenance complex component 2	T6,	T39,	SRRTDALtSSPGRDL,	0.919753	1.11111	0.759259	0	0	0	0	N/A	N/A	N/A	16200	14900	18000	12300	0.919753	1.11111	0.759259	0	0	0	0	N/A	N/A	N/A
RNSsEASSGDFLDLK	HN1,	XP_006721994.1,	578831012,	hematological and neurological expressed 1	S4,	S119,	GLQRRNSsEASSGDF,	0.917391	1.26957	0.680435	0	0	0	0	N/A	N/A	N/A	4600	4220	5840	3130	0.917391	1.26957	0.680435	0	0	0	0	N/A	N/A	N/A
sPSHSGNAGDLK	BICC1,	NP_001073981.1,	122937472,	BicC family RNA binding protein 1	S1,	S633,	VEVGMPRsPSHSGNA,	0.916667	1.275	0.916667	0	0	0	0	N/A	N/A	N/A	12000	11000	15300	11000	0.916667	1.275	0.916667	0	0	0	0	N/A	N/A	N/A
dGQDAIAQsPEKESK	SLTM,	XP_006720748.1,	578827402,	SAFB-like, transcription modulator	S9,	S405,	GQDAIAQsPEKESKD,	0.916639	1.18634	0.805492	0	0	0	0	N/A	N/A	N/A	30590	28040	36290	24640	0.916639	1.18634	0.805492	0	0	0	0	N/A	N/A	N/A
fHSPStTWSPNK	SCAF11,	XP_005269287.1,	530401001,	SR-related CTD-associated factor 11	T6,	T863,	SRFHSPStTWSPNKD,	0.915842	1.24917	0.943894	0	0	0	0	N/A	N/A	N/A	6060	5550	7570	5720	0.915842	1.24917	0.943894	0	0	0	0	N/A	N/A	N/A
fHsPSTTWSPNK	SCAF11,	XP_005269287.1,	530401001,	SR-related CTD-associated factor 11	S3,	S860,	TRRSRFHsPSTTWSP,	0.915842	1.24917	0.943894	0	0	0	0	N/A	N/A	N/A	6060	5550	7570	5720	0.915842	1.24917	0.943894	0	0	0	0	N/A	N/A	N/A
nSQEDSEDsEDKDVK	NUCKS1,	NP_073568.2,	56118310,	nuclear casein kinase and cyclin-dependent kinase substrate 1	S9,	S61,	SQEDSEDsEDKDVKT,	0.915344	1.50794	1.01587	0	0	0	0	N/A	N/A	N/A	18900	17300	28500	19200	0.915344	1.50794	1.01587	0	0	0	0	N/A	N/A	N/A
sPQPNK	SRRM1,	XP_005245774.1,	530360783,	serine/arginine repetitive matrix 1	S1,	S689,	RSTREARsPQPNKRH,	0.913499	1.04849	0.812582	0	0	0	0	N/A	N/A	N/A	76300	69700	80000	62000	0.913499	1.04849	0.812582	0	0	0	0	N/A	N/A	N/A
fsPTMGR	EIF4G2,	NP_001166176.1,	289577116,	eukaryotic translation initiation factor 4 gamma, 2	S2,	S395,	GVIQDRFsPTMGRHR,	0.911243	1.11243	0.64497	0	0	0	0	N/A	N/A	N/A	16900	15400	18800	10900	0.911243	1.11243	0.64497	0	0	0	0	N/A	N/A	N/A
sLEGGGCPAR	FHOD1,	XP_005255966.1,	530423819,	formin homology 2 domain containing 1	S1,	S367,	EGKRSRRsLEGGGCP,	0.911009	1.18349	0.905505	0	0	0	0	N/A	N/A	N/A	10900	9930	12900	9870	0.911009	1.18349	0.905505	0	0	0	0	N/A	N/A	N/A
sTGsPTQETQAPFIAK	ZNF185,	XP_005274787.1,	530422903,	zinc finger protein 185 (LIM domain)	S1, S4,	S203, S206,	VLSAAKKsTGSPTQE, AAKKSTGsPTQETQA,	0.909091	0.888112	1.06993	2860	2600	2540	3060	0.909091	0.888112	1.06993	0	0	0	0	N/A	N/A	N/A	0	0	0	0	N/A	N/A	N/A
sSSSsQESLNRPFSSK	CLASP2,	XP_006713099.1,	578805812,	cytoplasmic linker associated protein 2	S1, S5,	S557, S561,	SLPQSDRsSSSSQES, SDRSSSSsQESLNRP,	0.909091	1.25	0.8125	0	0	0	0	N/A	N/A	N/A	17600	16000	22000	14300	0.909091	1.25	0.8125	0	0	0	0	N/A	N/A	N/A
vGsTENIK	MAP4,	XP_006713203.1,	578806067,	microtubule-associated protein 4	S3,	S2141,	NVRSKVGsTENIKHQ,	0.907767	1.15508	0.472222	0	0	0	0	N/A	N/A	N/A	0	0	0	0	N/A	N/A	N/A	20600	18700	21600	10200	0.907767	1.15508	0.472222
QKSDAEEDGGTVsQEEEDR	CANX,	NP_001019820.1,	66933005,	calnexin	S13,	S564,	EEDGGTVsQEEEDRK,	0.907473	1.05694	0.950178	0	0	0	0	N/A	N/A	N/A	2810	2550	2970	2670	0.907473	1.05694	0.950178	0	0	0	0	N/A	N/A	N/A
QAsPTEVVER	PUM2,	XP_006712037.1,	578802796,	pumilio RNA-binding family member 2	S3,	S182,	TPGSRQAsPTEVVER,	0.904647	1.30203	0.886879	0	0	0	0	N/A	N/A	N/A	8810	8430	10700	7900	0.956867	1.21453	0.896708	10300	8780	12200	10700	0.852427	1.38952	0.877049
nNLSAsMFDLSMK	RAB11FIP5,	XP_005264309.1,	530367457,	RAB11 family interacting protein 5 (class I)	S6,	S176,	TRNNLSAsMFDLSMK,	0.904	1.2	0.6288	0	0	0	0	N/A	N/A	N/A	1250	1130	1500	786	0.904	1.2	0.6288	0	0	0	0	N/A	N/A	N/A
sPSGHPHVR	PALLD,	XP_005262918.1,	530377416,	palladin, cytoskeletal associated protein	S1,	S1121,	QRGRSPRsPSGHPHV,	0.902329	0.907089	0.821995	29400	22200	20500	21100	0.755102	0.697279	0.717687	7870	8260	8790	7290	1.04956	1.1169	0.926302	0	0	0	0	N/A	N/A	N/A
lGAGGGsPEK	STUB1,	NP_005852.2,	56181387,	STIP1 homology and U-box containing protein 1, E3 ubiquitin protein ligase	S7,	S19,	RLGAGGGsPEKSPSA,	0.9	1.16923	0.907692	0	0	0	0	N/A	N/A	N/A	13000	11700	15200	11800	0.9	1.16923	0.907692	0	0	0	0	N/A	N/A	N/A
RDsSDTTPLLNGSSQDR	GOSR1,	XP_005258128.1,	530411223,	golgi SNAP receptor complex member 1	S3,	S99,	TRDGRRDsSDTTPLL,	0.898219	1.19593	0.938931	0	0	0	0	N/A	N/A	N/A	3930	3530	4700	3690	0.898219	1.19593	0.938931	0	0	0	0	N/A	N/A	N/A
gSSGsPAHAESYSSGGGGQQK	FOSL2,	XP_006712039.1,	578802800,	FOS-like antigen 2	S5,	S19,	SSRGSSGsPAHAESY,	0.897328	1.15471	0.668073	0	0	0	0	N/A	N/A	N/A	7110	6380	8210	4750	0.897328	1.15471	0.668073	0	0	0	0	N/A	N/A	N/A
KAsGSENEGDYNPGR	TOP2B,	XP_005265484.1,	530373069,	topoisomerase (DNA) II beta 180kDa	S3,	S1550,	GAKKRKAsGSENEGD,	0.894309	1.26016	0.703252	0	0	0	0	N/A	N/A	N/A	12300	11000	15500	8650	0.894309	1.26016	0.703252	0	0	0	0	N/A	N/A	N/A
QGsPGSVSK	IGF2BP3,	NP_006538.2,	30795212,	insulin-like growth factor 2 mRNA binding protein 3	S3,	S184,	RGSSRQGsPGSVSKQ,	0.8933	1.2531	0.957816	0	0	0	0	N/A	N/A	N/A	40300	36000	50500	38600	0.8933	1.2531	0.957816	0	0	0	0	N/A	N/A	N/A
pGPTPSGTNVGSSGRSPsK	SEC61B,	NP_006799.1,	5803165,	Sec61 beta subunit	S18,	S19,	GSSGRSPsKAVAARA,	0.892793	1.37838	0.990991	0	0	0	0	N/A	N/A	N/A	11100	9910	15300	11000	0.892793	1.37838	0.990991	0	0	0	0	N/A	N/A	N/A
lGDVsPTQIDVSQFGSFK	MAP1B,	NP_005900.2,	153945728,	microtubule-associated protein 1B	S5,	S1501,	ERKLGDVsPTQIDVS,	0.891228	1.28655	1.04678	0	0	0	0	N/A	N/A	N/A	855	762	1100	895	0.891228	1.28655	1.04678	0	0	0	0	N/A	N/A	N/A
eYIPGQPPLSQSsDSSPTR	EPRS,	NP_004437.2,	62241042,	glutamyl-prolyl-tRNA synthetase	S13,	S883,	QPPLSQSsDSSPTRN,	0.890302	1.05893	1.01349	0	0	0	0	N/A	N/A	N/A	0	0	0	0	N/A	N/A	N/A	629	560	593	601	0.890302	1.05893	1.01349
tPSSSR	SRSF11|| LOC100996724|| AMBRA1,	XP_006711100.1|| XP_006726410.1|| NP_001254711.1,	578800095|| 578842734|| 392306969,	serine/arginine-rich splicing factor 11|| phosphodiesterase 4D interacting protein-like__|| autophagy/beclin-1 regulator 1	T1, || T1, || T1,	T260, || T1396, || T536,	SRSRRRRtPSSSRHR, || KLDARSLtPSSSRAL, || LERTEGQtPSSSRLE,	0.890244	1.25203	0.898374	0	0	0	0	N/A	N/A	N/A	24600	21900	30800	22100	0.890244	1.25203	0.898374	0	0	0	0	N/A	N/A	N/A
KHPSsPAR	TPX2,	NP_036244.2,	20127519,	TPX2, microtubule-associated	S5,	S293,	ELRKHPSsPARVTKG,	0.889401	0.863287	0.737327	65100	57900	56200	48000	0.889401	0.863287	0.737327	0	0	0	0	N/A	N/A	N/A	0	0	0	0	N/A	N/A	N/A
sPGSAGR	MED1,	NP_004765.2,	28559039,	mediator complex subunit 1	S1,	S1042,	TSTGGSKsPGSAGRS,	0.881919	1.31939	0.813953	0	0	0	0	N/A	N/A	N/A	0	0	0	0	N/A	N/A	N/A	8130	7170	9460	7700	0.881919	1.31939	0.813953
vQEKPDsPGGSTQIQR	MYO9B,	XP_006722818.1,	578833269,	myosin IXB	S7,	S1290,	RVQEKPDsPGGSTQI,	0.881137	0.793282	0.937984	38700	34100	30700	36300	0.881137	0.793282	0.937984	0	0	0	0	N/A	N/A	N/A	0	0	0	0	N/A	N/A	N/A
vVPSFLPVDQGGsLVGR	DSG2,	NP_001934.2,	116534898,	desmoglein 2	S13,	S680,	LPVDQGGsLVGRNGV,	0.881057	0.942731	0.647577	0	0	0	0	N/A	N/A	N/A	227	200	214	147	0.881057	0.942731	0.647577	0	0	0	0	N/A	N/A	N/A
nRtPSDVK	ANP32D|| ANP32A,	NP_036536.2|| NP_006296.1,	21071028|| 5453880,	acidic (leucine-rich) nuclear phosphoprotein 32 family, member D|| acidic (leucine-rich) nuclear phosphoprotein 32 family, member A	T3, || T3,	T15, || T15,	HLELRNRtPSDVKEL, || HLELRNRtPSDVKEL,	0.878049	1.23577	1.0122	0	0	0	0	N/A	N/A	N/A	24600	21600	30400	24900	0.878049	1.23577	1.0122	0	0	0	0	N/A	N/A	N/A
nEEDEGHSNSsPR	HNRNPD,	NP_112738.1,	14110420,	heterogeneous nuclear ribonucleoprotein D (AU-rich element RNA binding protein 1, 37kDa)	S11,	S83,	DEGHSNSsPRHSEAA,	0.877721	1.26475	0.923421	0	0	0	0	N/A	N/A	N/A	13230	10870	15860	11830	0.821618	1.19879	0.89418	13600	12700	16900	16100	0.933824	1.33071	0.952663
RQIsIR	PYGL,	NP_002854.3,	71037379,	phosphorylase, glycogen, liver	S4,	S15,	QEKRRQIsIRGIVGV,	0.871795	1.32764	0.746439	0	0	0	0	N/A	N/A	N/A	3510	3060	4660	2620	0.871795	1.32764	0.746439	0	0	0	0	N/A	N/A	N/A
dGQDAIAQsPEK	SLTM,	XP_006720748.1,	578827402,	SAFB-like, transcription modulator	S9,	S405,	GQDAIAQsPEKESKD,	0.871762	1.19948	0.858808	0	0	0	0	N/A	N/A	N/A	7720	6730	9260	6630	0.871762	1.19948	0.858808	0	0	0	0	N/A	N/A	N/A
KAEGEPQEEsPLK	BCLAF1,	NP_055554.1,	7661958,	BCL2-associated transcription factor 1	S10,	S177,	EGEPQEEsPLKSKSQ,	0.867424	1.01136	0.875	0	0	0	0	N/A	N/A	N/A	26400	22900	26700	23100	0.867424	1.01136	0.875	0	0	0	0	N/A	N/A	N/A
nLALDEAGQRsTM	CYBRD1,	NP_079119.3,	188536036,	cytochrome b reductase 1	S11,	S284,	LDEAGQRsT-,	0.866667	0.659167	0.773333	12000	10400	7910	9280	0.866667	0.659167	0.773333	0	0	0	0	N/A	N/A	N/A	0	0	0	0	N/A	N/A	N/A
eGEEPTVYsDEEEPKDESAR	PGRMC1,	NP_006658.1,	5729875,	progesterone receptor membrane component 1	S9,	S181,	GEEPTVYsDEEEPKD,	0.866084	1.1048	0.848617	0	0	0	0	N/A	N/A	N/A	6870	5950	7590	5830	0.866084	1.1048	0.848617	0	0	0	0	N/A	N/A	N/A
gHYEVTGsDDETGK	AHNAK,	NP_001611.1,	61743954,	AHNAK nucleoprotein	S8,	S5841,	GHYEVTGsDDETGKL,	0.861635	1	0.849057	0	0	0	0	N/A	N/A	N/A	15900	13700	15900	13500	0.861635	1	0.849057	0	0	0	0	N/A	N/A	N/A
nEEDEGHSNsSPR	HNRNPD,	NP_112738.1,	14110420,	heterogeneous nuclear ribonucleoprotein D (AU-rich element RNA binding protein 1, 37kDa)	S10,	S82,	EDEGHSNsSPRHSEA,	0.860169	1.09322	0.836864	0	0	0	0	N/A	N/A	N/A	4720	4060	5160	3950	0.860169	1.09322	0.836864	0	0	0	0	N/A	N/A	N/A
eLSNsPLR	SRRM2,	XP_006720935.1,	578828051,	serine/arginine repetitive matrix 2	S5,	S1320,	EHKELSNsPLRENSF,	0.854902	1.18908	0.829845	0	0	0	0	N/A	N/A	N/A	15300	12900	18900	12300	0.843137	1.23529	0.803922	21000	18200	20800	17800	0.866667	1.14286	0.855769
ssPEQPRPSTSK	PML,	NP_150241.2,	67089149,	promyelocytic leukemia	S1, S2,	S504, S505,	KEARLARsSPEQPRP, EARLARSsPEQPRPS,	0.85475	1.39115	0.906314	0	0	0	0	N/A	N/A	N/A	43400	39900	54800	41600	0.919355	1.26267	0.958525	54800	43300	65800	56200	0.790146	1.51963	0.854103
gsPDGSLQTGKPSAPK	PELP1,	XP_006721566.1,	578829844,	proline, glutamate and leucine rich protein 1	S2,	S563,	KLRSPRGsPDGSLQT,	0.853659	1.23577	1.03252	0	0	0	0	N/A	N/A	N/A	12300	10500	15200	12700	0.853659	1.23577	1.03252	0	0	0	0	N/A	N/A	N/A
dWEDDsDEDMSNFDR	PTGES3,	NP_001269533.1,	543583697,	prostaglandin E synthase 3 (cytosolic)	S6,	S117,	WKDWEDDsDEDMSNF,	0.851931	1.0515	0.746781	0	0	0	0	N/A	N/A	N/A	4660	3970	4900	3480	0.851931	1.0515	0.746781	0	0	0	0	N/A	N/A	N/A
yFQsPSR	SRSF7,	NP_001026854.1,	72534660,	serine/arginine-rich splicing factor 7	Y1, | S4,	Y189, | S192,	GSIKGSRyFQSPSRS, KGSRYFQsPSRSRSR,	0.851852	1.39259	0.859259	0	0	0	0	N/A	N/A	N/A	13500	11500	18800	11600	0.851852	1.39259	0.859259	0	0	0	0	N/A	N/A	N/A
sPAPGAPTRsPSTPAK	MYBBP1A,	NP_001099008.1,	157694494,	MYB binding protein (P160) 1a	S1, S10,	S1232, S1241,	NGTPTTKsPAPGAPT, APGAPTRsPSTPAKS,	0.850575	0.82069	0.852874	43500	37000	35700	37100	0.850575	0.82069	0.852874	0	0	0	0	N/A	N/A	N/A	0	0	0	0	N/A	N/A	N/A
KGAGDGsDEEVDGK	MYH9,	NP_002464.1,	12667788,	myosin, heavy chain 9, non-muscle	S7,	S1943,	RKGAGDGsDEEVDGK,	0.850043	0.78549	0.851185	0	0	0	0	N/A	N/A	N/A	35010	29760	27500	29800	0.850043	0.78549	0.851185	0	0	0	0	N/A	N/A	N/A
lDNTPAsPPRsPAEPNDIPIAK	TACC2,	XP_005269446.1,	530392777,	transforming, acidic coiled-coil containing protein 2	S7, S11,	S2337, S2341,	KLDNTPAsPPRSPAE, TPASPPRsPAEPNDI,	0.84816	1.11031	0.703583	0	0	0	0	N/A	N/A	N/A	0	0	0	0	N/A	N/A	N/A	652	553	614	432	0.84816	1.11031	0.703583
tAsASRR	KRT7,	NP_005547.3,	67782365,	keratin 7, type II	S3, | T1,	S461, | T459,	AYSIRTAsASRRSAR, LKAYSIRtASASRRS,	0.838889	0.7	0.988889	18000	15100	12600	17800	0.838889	0.7	0.988889	0	0	0	0	N/A	N/A	N/A	0	0	0	0	N/A	N/A	N/A
sAsQsSLDKLDQELK	SPAG9,	XP_005257824.1,	530413053,	sperm associated antigen 9	S1, S3, S5,	S732, S734, S736,	TEGSKQRsASQSSLD, GSKQRSAsQSSLDKL, KQRSASQsSLDKLDQ,	0.837689	1.03851	0.779917	0	0	0	0	N/A	N/A	N/A	7270	6090	7550	5670	0.837689	1.03851	0.779917	0	0	0	0	N/A	N/A	N/A
QGPVSQSATQQPVTADKQQGHEPVsPR	WAC,	XP_005252511.1,	530392166,	WW domain containing adaptor with coiled-coil	S25,	S517,	QQGHEPVsPRSLQRS,	0.837088	0.639515	0.530329	5770	4830	3690	3060	0.837088	0.639515	0.530329	0	0	0	0	N/A	N/A	N/A	0	0	0	0	N/A	N/A	N/A
ssPFKVsPLTFGR	SDPR,	NP_004648.1,	4759082,	serum deprivation response	S1, S2, S7,	S287, S288, S293,	QKISSGKsSPFKVSP, KISSGKSsPFKVSPL, KSSPFKVsPLTFGRK,	0.829177	1.0985	0.491272	0	0	0	0	N/A	N/A	N/A	8020	6650	8810	3940	0.829177	1.0985	0.491272	0	0	0	0	N/A	N/A	N/A
sNsVEKPVSSILSR	EVL,	XP_006720231.1,	578825881,	Enah/Vasp-like	S1, S3,	S372, S374,	GRKPWERsNSVEKPV, KPWERSNsVEKPVSS,	0.828932	1.11022	0.553387	0	0	0	0	N/A	N/A	N/A	8710	7220	9670	4820	0.828932	1.11022	0.553387	0	0	0	0	N/A	N/A	N/A
MGSKsPGNTSQPPAFFSK	NCOR2,	NP_006303.4,	331284178,	nuclear receptor corepressor 2	S5,	S2258,	PSRMGSKsPGNTSQP,	0.827858	0.588699	0.636005	7610	6300	4480	4840	0.827858	0.588699	0.636005	0	0	0	0	N/A	N/A	N/A	0	0	0	0	N/A	N/A	N/A
RSsVPR	SIRT3,	XP_005252892.1,	530395167,	sirtuin 3	S3,	S337,	LTEAVRSsVPRLLIN,	0.8272	1.1104	1.2576	0	0	0	0	N/A	N/A	N/A	6250	5170	6940	7860	0.8272	1.1104	1.2576	0	0	0	0	N/A	N/A	N/A
gMKDDKEEEEDGTGsPQLNNR	ARRB1,	XP_005274054.1,	530396786,	arrestin, beta 1	S15,	S416,	EEEDGTGsPQLNN-,	0.823077	1.22308	0.907692	0	0	0	0	N/A	N/A	N/A	13000	10700	15900	11800	0.823077	1.22308	0.907692	0	0	0	0	N/A	N/A	N/A
gLNPDGTPALSTLGGFsPASKPSsPR	CCNL1,	NP_064703.1,	9945320,	cyclin L1	S17, S24,	S335, S342,	LSTLGGFsPASKPSS, SPASKPSsPREVKAE,	0.822857	1.18857	0.995429	0	0	0	0	N/A	N/A	N/A	875	720	1040	871	0.822857	1.18857	0.995429	0	0	0	0	N/A	N/A	N/A
gLNPDGTPALSTLGGFsPAsKPSSPR	CCNL1,	NP_064703.1,	9945320,	cyclin L1	S17, S20,	S335, S338,	LSTLGGFsPASKPSS, LGGFSPAsKPSSPRE,	0.822857	1.18857	0.995429	0	0	0	0	N/A	N/A	N/A	875	720	1040	871	0.822857	1.18857	0.995429	0	0	0	0	N/A	N/A	N/A
eGsQGELTPANSQSR	GPS1,	XP_005256407.1,	530413484,	G protein pathway suppressor 1	S3,	S568,	QSPPREGsQGELTPA,	0.822335	0.939086	0.756345	0	0	0	0	N/A	N/A	N/A	1970	1620	1850	1490	0.822335	0.939086	0.756345	0	0	0	0	N/A	N/A	N/A
sPENTEGK	HMGN3,	XP_006715667.1,	578813069,	high mobility group nucleosomal binding domain 3	S1,	S6,	-MPKRKsPENTEGK,	0.82069	1.04138	1.07586	0	0	0	0	N/A	N/A	N/A	14500	11900	15100	15600	0.82069	1.04138	1.07586	0	0	0	0	N/A	N/A	N/A
gGsPQMDDIK	EIF2B5,	NP_003898.2,	83267879,	eukaryotic translation initiation factor 2B, subunit 5 epsilon, 82kDa	S3,	S544,	EPDSRGGsPQMDDIK,	0.818898	1.32692	0.956522	0	0	0	0	N/A	N/A	N/A	0	0	0	0	N/A	N/A	N/A	12700	10400	13800	13200	0.818898	1.32692	0.956522
QVQsLTCEVDALK	VIM,	NP_003371.2,	62414289,	vimentin	S4,	S325,	EYRRQVQsLTCEVDA,	0.815789	1.02924	0.842105	0	0	0	0	N/A	N/A	N/A	342	279	352	288	0.815789	1.02924	0.842105	0	0	0	0	N/A	N/A	N/A
eQGTEsR	TMPO,	NP_003267.1,	4507555,	thymopoietin	S6,	S156,	LREQGTEsRSSTPLP,	0.815385	1.14615	0.984615	0	0	0	0	N/A	N/A	N/A	13000	10600	14900	12800	0.815385	1.14615	0.984615	0	0	0	0	N/A	N/A	N/A
dELHIVEAEAMNYEGsPIK	NPM1,	NP_002511.1,	10835063,	nucleophosmin (nucleolar phosphoprotein B23, numatrin)	S16,	S70,	EAMNYEGsPIKVTLA,	0.812176	0.790674	0.962435	0	0	0	0	N/A	N/A	N/A	3860	3135	3052	3715	0.812176	0.790674	0.962435	0	0	0	0	N/A	N/A	N/A
aVtPVPTKTEEVSNLK	LARP1,	XP_005268461.1,	530380464,	La ribonucleoprotein domain family, member 1	T3,	T526,	PGSPRAVtPVPTKTE,	0.806452	0.547742	0.614194	15500	12500	8490	9520	0.806452	0.547742	0.614194	0	0	0	0	N/A	N/A	N/A	0	0	0	0	N/A	N/A	N/A
RKsPENTEGK	HMGN3,	XP_006715667.1,	578813069,	high mobility group nucleosomal binding domain 3	S3,	S6,	-MPKRKsPENTEGK,	0.804348	1.14493	0.985507	0	0	0	0	N/A	N/A	N/A	27600	22200	31600	27200	0.804348	1.14493	0.985507	0	0	0	0	N/A	N/A	N/A
KVVVSPtKK	NCL,	NP_005372.2,	55956788,	nucleolin	T7,	T69,	KKVVVSPtKKVAVAT,	0.800325	0.607143	0.633117	61600	49300	37400	39000	0.800325	0.607143	0.633117	0	0	0	0	N/A	N/A	N/A	0	0	0	0	N/A	N/A	N/A
RGSSGsVDEtLFALPAASEPVIR	RTN4,	NP_065393.1,	24431935,	reticulon 4	S6, | T10,	S184, | T188,	KRRGSSGsVDETLFA, SSGSVDEtLFALPAA,	0.793103	1.14828	0.97931	0	0	0	0	N/A	N/A	N/A	290	230	333	284	0.793103	1.14828	0.97931	0	0	0	0	N/A	N/A	N/A
sYsPDGK	MATR3,	NP_954659.1,	62750354,	matrin 3	S1, S3,	S596, S598,	KDKSRKRsYSPDGKE, KSRKRSYsPDGKESP,	0.788321	0.921533	0.735401	0	0	0	0	N/A	N/A	N/A	54800	43200	50500	40300	0.788321	0.921533	0.735401	0	0	0	0	N/A	N/A	N/A
aLPNNTSsSPQPK	TP53,	NP_001119584.1,	187830777,	tumor protein p53	S8,	S314,	ALPNNTSsSPQPKKK,	0.773481	1.32044	0.707182	0	0	0	0	N/A	N/A	N/A	18100	14000	23900	12800	0.773481	1.32044	0.707182	0	0	0	0	N/A	N/A	N/A
aLEsPERPFLAILGGAK	PGK1,	NP_000282.1,	4505763,	phosphoglycerate kinase 1	S4,	S203,	YFAKALEsPERPFLA,	0.773006	1.09202	1.04908	0	0	0	0	N/A	N/A	N/A	1630	1260	1780	1710	0.773006	1.09202	1.04908	0	0	0	0	N/A	N/A	N/A
gAGDGsDEEVDGK	MYH9,	NP_002464.1,	12667788,	myosin, heavy chain 9, non-muscle	S6,	S1943,	RKGAGDGsDEEVDGK,	0.772475	0.733629	0.748058	0	0	0	0	N/A	N/A	N/A	9010	6960	6610	6740	0.772475	0.733629	0.748058	0	0	0	0	N/A	N/A	N/A
lSGPsLK	AHNAK,	NP_001611.1,	61743954,	AHNAK nucleoprotein	S5,	S4903,	DAKLSGPsLKMPSLE,	0.771134	0.761856	0.509278	0	0	0	0	N/A	N/A	N/A	9700	7480	7390	4940	0.771134	0.761856	0.509278	0	0	0	0	N/A	N/A	N/A
sGsPMAR	MBP,	NP_001020272.1,	68509940,	myelin basic protein	S1, S3,	S297, S299,	LGGRDSRsGSPMAR-, GRDSRSGsPMAR-,	0.76773	0.413121	0.530142	56400	43300	23300	29900	0.76773	0.413121	0.530142	0	0	0	0	N/A	N/A	N/A	0	0	0	0	N/A	N/A	N/A
QKsDAEEDGGTVSQEEEDR	CANX,	NP_001019820.1,	66933005,	calnexin	S3,	S554,	KLEEKQKsDAEEDGG,	0.763889	1.11806	0.930556	0	0	0	0	N/A	N/A	N/A	14400	11000	16100	13400	0.763889	1.11806	0.930556	0	0	0	0	N/A	N/A	N/A
QDDsPPRPIIGPALPPGFIK	GPALPP1,	XP_005266501.1,	530402482,	GPALPP motifs containing 1	S4,	S105,	GFKKQDDsPPRPIIG,	0.760204	1.15816	0.790816	0	0	0	0	N/A	N/A	N/A	1960	1490	2270	1550	0.760204	1.15816	0.790816	0	0	0	0	N/A	N/A	N/A
gNSRPGtPSAEGGSTSSTLR	GTF2F1,	NP_002087.2,	156104891,	general transcription factor IIF, polypeptide 1, 74kDa	T7,	T389,	RGNSRPGtPSAEGGS,	0.751843	1.46192	0.931204	0	0	0	0	N/A	N/A	N/A	8140	6120	11900	7580	0.751843	1.46192	0.931204	0	0	0	0	N/A	N/A	N/A
gPSTPKsPGASNFSTLPK	USP15,	NP_001239007.1,	355330276,	ubiquitin specific peptidase 15	S7,	S229,	RGPSTPKsPGASNFS,	0.751663	0.570953	0.617517	9020	6780	5150	5570	0.751663	0.570953	0.617517	0	0	0	0	N/A	N/A	N/A	0	0	0	0	N/A	N/A	N/A
aGDRNsEDDGVVMTFSSVK	AATF,	NP_036270.1,	7657013,	apoptosis antagonizing transcription factor	S6,	S203,	DRAGDRNsEDDGVVM,	0.735751	0.953368	1.02591	0	0	0	0	N/A	N/A	N/A	1930	1420	1840	1980	0.735751	0.953368	1.02591	0	0	0	0	N/A	N/A	N/A
fGsADNIAHLK	TMCC3|| TMCC2,	NP_065749.2|| NP_055673.2,	188497714|| 54792740,	transmembrane and coiled-coil domain family 3|| transmembrane and coiled-coil domain family 2	S3, || S3,	S216, || S438,	LIRNKFGsADNIAHL, || LIRNKFGsADNIAHL,	0.728814	0.963983	0.891949	0	0	0	0	N/A	N/A	N/A	4720	3440	4550	4210	0.728814	0.963983	0.891949	0	0	0	0	N/A	N/A	N/A
sPTGPSNSFLANMGGTVAHK	RBM17,	NP_001139019.1,	224549005,	RNA binding motif protein 17	S1,	S222,	EEQDRPRsPTGPSNS,	0.705293	1.11946	1.06867	0	0	0	0	N/A	N/A	N/A	13980	9860	15650	14940	0.705293	1.11946	1.06867	0	0	0	0	N/A	N/A	N/A
MSGSASsENR	TGOLN2,	NP_001193769.1,	332205947,	trans-golgi network protein 2	S7,	S352,	KMSGSASsENREGTL,	0.69569	0.794828	1.16379	0	0	0	0	N/A	N/A	N/A	11600	8070	9220	13500	0.69569	0.794828	1.16379	0	0	0	0	N/A	N/A	N/A
yVASYLLAALGGNSsPSAK	RPLP2,	NP_000995.1,	4506671,	ribosomal protein, large, P2	Y1, | S15,	Y3, | S17,	-MRyVASYLLA, AALGGNSsPSAKDIK,	0.694915	1.09181	1.0113	0	0	0	0	N/A	N/A	N/A	708	492	773	716	0.694915	1.09181	1.0113	0	0	0	0	N/A	N/A	N/A
pCSEETPAIsPSKR	DUT,	NP_001939.1,	4503423,	deoxyuridine triphosphatase	S10,	S11,	SEETPAIsPSKRARP,	0.691187	1.03434	0.833353	84300	54900	50400	78000	0.651246	0.597865	0.925267	51400	37580	75600	38110	0.731128	1.47082	0.74144	0	0	0	0	N/A	N/A	N/A
lGASNsPGQPNSVKR	RBM25,	NP_067062.1,	55741709,	RNA binding motif protein 25	S6,	S677,	LKLGASNsPGQPNSV,	0.671388	0.577904	0.552408	35300	23700	20400	19500	0.671388	0.577904	0.552408	0	0	0	0	N/A	N/A	N/A	0	0	0	0	N/A	N/A	N/A
tStSPPPEK	NUCKS1,	NP_073568.2,	56118310,	nuclear casein kinase and cyclin-dependent kinase substrate 1	T1, T3,	T220, T222,	ESPPEKKtSTSPPPE, PPEKKTStSPPPEKS,	0.66537	1.77193	0.716172	0	0	0	0	N/A	N/A	N/A	0	0	0	0	N/A	N/A	N/A	25700	17100	30300	21700	0.66537	1.77193	0.716172
tRsPDVISSASTALSQDIPEIASEALSR	EDC4,	NP_055144.3,	45827771,	enhancer of mRNA decapping 4	S3, | T1,	S729, | T727,	ASPSRTRsPDVISSA, PQASPSRtRSPDVIS,	0.621622	0.962162	0.578378	0	0	0	0	N/A	N/A	N/A	185	115	178	107	0.621622	0.962162	0.578378	0	0	0	0	N/A	N/A	N/A
iEDVGsDEEDDSGK	HSP90AB1,	XP_005249132.1,	530381931,	heat shock protein 90kDa alpha (cytosolic), class B member 1	S6,	S255,	PKIEDVGsDEEDDSG,	0.615071	0.85947	0.769857	0	0	0	0	N/A	N/A	N/A	4910	3020	4220	3780	0.615071	0.85947	0.769857	0	0	0	0	N/A	N/A	N/A
vDNLTYRTsPDTLR	SRSF2,	NP_003007.2,	47271443,	serine/arginine-rich splicing factor 2	S9,	S26,	DNLTYRTsPDTLRRV,	0.606579	0.486184	0.500658	15200	9220	7390	7610	0.606579	0.486184	0.500658	0	0	0	0	N/A	N/A	N/A	0	0	0	0	N/A	N/A	N/A
lSGLsFK	MARCKSL1,	NP_075385.1,	13491174,	MARCKS-like 1	S5,	S104,	PFKLSGLsFKRNRKE,	0.581818	0.876364	0.8	0	0	0	0	N/A	N/A	N/A	2750	1600	2410	2200	0.581818	0.876364	0.8	0	0	0	0	N/A	N/A	N/A
sSPGQTPEEGAQALAEFAALHGPALR	TTLL12,	NP_055955.1,	11056036,	tubulin tyrosine ligase-like family member 12	S1,	S15,	ERRPAERsSPGQTPE,	0.460064	1.49201	0.591054	0	0	0	0	N/A	N/A	N/A	313	144	467	185	0.460064	1.49201	0.591054	0	0	0	0	N/A	N/A	N/A
ssPGQTPEEGAQALAEFAALHGPALR	TTLL12,	NP_055955.1,	11056036,	tubulin tyrosine ligase-like family member 12	S1, S2,	S15, S16,	ERRPAERsSPGQTPE, RRPAERSsPGQTPEE,	0.460064	1.49201	0.591054	0	0	0	0	N/A	N/A	N/A	313	144	467	185	0.460064	1.49201	0.591054	0	0	0	0	N/A	N/A	N/A
nIVTPRtPPPSQGK	MBP,	NP_001020272.1,	68509940,	myelin basic protein	T7,	T232,	KNIVTPRtPPPSQGK,	0.407285	0.304305	0.271854	30200	12300	9190	8210	0.407285	0.304305	0.271854	0	0	0	0	N/A	N/A	N/A	0	0	0	0	N/A	N/A	N/A
aAQQQLQQDSGGGGGGGGTGCPQQQQAQQQsPR	NKX2-1,	NP_001073136.1,	118766339,	NK2 homeobox 1	S31,	S284,	QQQAQQQsPRRVAVP,	0	1.24844	0.835206	0	0	0	0	N/A	N/A	N/A	801	0	1000	669	0	1.24844	0.835206	0	0	0	0	N/A	N/A	N/A
