# Supplementary material for: Phosphoproteomic profiling of tumor tissues identifies HSP27 Ser82 phosphorylation as a robust marker of early ischemia
Source: Sci Rep. 2015 Sep 2;5:13660. doi: 10.1038/srep13660 (PMC4557083; doi:10.1038/srep13660)
Supplement: Supplementary Table S3 [file srep13660-s4.xls]

## Sheet: Sheet1
Supplementary Table 2: A list of phosphorylated peptides with significant phosphorylation level changes during ischemia
Phosphopeptide	Gene Symbol	Accession	GI	Full Name	Peptide phosphosite	Protein phosphosite	Phosphosite window	2/0min_Average	10/0min_Average	30/0min_Average
vSAGEPGSHPsPAPR	FARP1,	NP_001273768.1,	558472848,	FERM, RhoGEF (ARHGEF) and pleckstrin domain protein 1 (chondrocyte-derived)	S11,	S427,	GEPGSHPsPAPRRSP,	2.71127	2.10563	1.15493
sIPLSIK	UBE2O|| BAP1,	XP_005257624.1|| NP_004647.1,	530412646|| 4757836,	ubiquitin-conjugating enzyme E2O|| BRCA1 associated protein-1 (ubiquitin carboxy-terminal hydrolase)	S1, || S1,	S515, || S460,	SGTSRKKsIPLSIKN, || KESQKDLsIPLSIKT,	2.42632	2.76316	2.55
ssGTNFQGLPSK	ARHGAP17,	NP_001006635.1,	54860079,	Rho GTPase activating protein 17	S1, S2,	S161, S162,	RWNQAHKsSGTNFQG, WNQAHKSsGTNFQGL,	2.34888	2.34888	2.46978
sEGsPSQR	MAP4K4,	XP_005264101.1,	530368853,	mitogen-activated protein kinase kinase kinase kinase 4	S1, S4,	S790, S793,	RVRSSSKsEGSPSQR, SSSKSEGsPSQRLEN,	2.3198	1.41624	1.07614
hVDSLSQRsPK	SEPT9,	NP_001106963.1,	164698494,	septin 9	S9,	S85,	VDSLSQRsPKASLRR,	2.26923	2.64615	1.06154
gSHsHSR	SRSF6,	NP_006266.2,	20127499,	serine/arginine-rich splicing factor 6	S4,	S259,	KSDRGSHsHSRSRSK,	2	1.63077	1.62308
sKGHYEVTGsDDETGKLQGSGVSLASK	AHNAK,	NP_001611.1,	61743954,	AHNAK nucleoprotein	S1, S10,	S5832, S5841,	FGGLGSKsKGHYEVT, GHYEVTGsDDETGKL,	1.92469	2.26987	1.15063
tHsGSSGGSGSR	ABI1,	NP_005461.2,	61743942,	abl-interactor 1	S3, | T1,	S240, | T238,	NQRPRTHsGSSGGSG, SLNQRPRtHSGSSGG,	1.88889	2.21368	1.68803
aGTLSITEFADMLSGNAGGFRsR	PLEC,	XP_005251033.1,	530389143,	plectin	S22,	S4387,	GNAGGFRsRSSSVGS,	1.86737	1.72535	0.940141
vSGRTsPPLLDR	SRRM2,	XP_006720935.1,	578828051,	serine/arginine repetitive matrix 2	S6,	S2398,	ERVSGRTsPPLLDRA,	1.85488	2.12925	1.46032
eTQsPEQVKSEK	BCLAF1,	NP_055554.1,	7661958,	BCL2-associated transcription factor 1	S4,	S496,	TVKKETQsPEQVKSE,	1.85246	2.15574	1
MGPSGGEGMEPERRDsQDGSSYR	LASP1,	NP_006139.1,	5453710,	LIM and SH3 protein 1	S16,	S146,	MEPERRDsQDGSSYR,	1.77705	2.13115	1.33934
aGETRFtDTR	EEF2,	NP_001952.1,	4503483,	eukaryotic translation elongation factor 2	T7,	T57,	RAGETRFtDTRKDEQ,	1.7425	1.73369	0.867725
vDNLTYRtSPDTLR	SRSF2,	NP_003007.2,	47271443,	serine/arginine-rich splicing factor 2	T8,	T25,	VDNLTYRtSPDTLRR,	1.73113	1.74057	0.882075
aIGNNSATsPR	TAB2,	NP_001278963.1,	635372945,	TGF-beta activated kinase 1/MAP3K7 binding protein 2	S9,	S450,	IGNNSATsPRVVVTQ,	1.72049	2.34617	1.6161
sSFSHYSGLK	SERBP1,	NP_001018077.1,	66346679,	SERPINE1 mRNA binding protein 1	S1,	S202,	RHSGSDRsSFSHYSG,	1.71186	2.20339	0.887712
tIsAQDTLAYATALLNEK	USP24,	NP_056121.2,	260064009,	ubiquitin specific peptidase 24	S3, | T1,	S2561, | T2559,	KTFQRTIsAQDTLAY, TGKTFQRtISAQDTL,	1.69697	1.84848	1.54545
hAGNNESHsSR	PTDSS1,	NP_055569.1,	7662647,	phosphatidylserine synthase 1	S9,	S454,	AGNNESHsSRRRNRH,	1.69136	1.30864	2.37449
QLsSGVSEIR	HSPB1,	NP_001531.1,	4504517,	heat shock 27kDa protein 1	S3,	S82,	RALSRQLsSGVSEIR,	1.69016	2.0559	2.02877
aVtPVPTK	LARP1,	XP_005268461.1,	530380464,	La ribonucleoprotein domain family, member 1	T3,	T526,	PGSPRAVtPVPTKTE,	1.67259	1.29949	1.57107
sGPKPFSAPKPQTsPSPK	CAP1,	XP_006710357.1,	578798235,	CAP, adenylate cyclase-associated protein 1 (yeast)	S1, S14,	S295, S308,	AQSGPVRsGPKPFSA, SAPKPQTsPSPKRAT,	1.65877	1.73776	0.85466
isAPNVDFNLEGPK	AHNAK,	NP_001611.1,	61743954,	AHNAK nucleoprotein	S2,	S5448,	NLKGPRIsAPNVDFN,	1.63448	1.52126	1.42342
dVYLsPRDDGYSTK	RBMXL1|| RBMX,	NP_001156008.1|| NP_002130.2,	242117971|| 56699409,	RNA binding motif protein, X-linked-like 1|| RNA binding motif protein, X-linked	S5, || S5,	S208, || S208,	SRRDVYLsPRDDGYS, || SRRDVYLsPRDDGYS,	1.62527	2.0305	1.03922
RSSTSsEPTPTVK	SPECC1L,	NP_056145.4,	513788261,	sperm antigen with calponin homology and coiled-coil domains 1-like	S6,	S835,	SRRSSTSsEPTPTVK,	1.5903	1.34615	0.948161
tSAAAGSSsR	HECTD1,	NP_056197.3,	612339310,	HECT domain containing E3 ubiquitin protein ligase 1	S9, | T1,	S1380, | T1372,	SAAAGSSsRKGSSSS, KNNCPDKtSAAAGSS,	1.58736	1.57249	1.66171
sVsPSPVPLLFQPDQNAPPIR	KIF23,	XP_005254856.1,	530406717,	kinesin family member 23	S1, S3,	S696, S698,	REKVTQRsVSPSPVP, KVTQRSVsPSPVPLL,	1.57658	1.47748	1.81982
RYPSSISSsPQKDLTQAK	UBAP2L,	XP_006711744.1,	578801851,	ubiquitin associated protein 2-like	S9,	S620,	YPSSISSsPQKDLTQ,	1.56658	2.5483	0.989556
aSsPPDRIDIFGR	ARGLU1,	NP_060481.3,	134152708,	arginine and glutamate rich 1	S3,	S77,	RDRERASsPPDRIDI,	1.55873	1.99365	0.936508
gPPsPPAPVMHSPSR	SNW1,	XP_005267471.1,	530403266,	SNW domain containing 1	S4,	S224,	KIPRGPPsPPAPVMH,	1.55828	1.25153	1.41104
KNQKPSQVNGAPGsPTEPAGQK	MYBBP1A,	NP_001099008.1,	157694494,	MYB binding protein (P160) 1a	S14,	S1267,	QVNGAPGsPTEPAGQ,	1.5508	1.73975	0.982175
gPsWDPFR	HSPB1,	NP_001531.1,	4504517,	heat shock 27kDa protein 1	S3,	S15,	FSLLRGPsWDPFRDW,	1.54281	2.895	4.197
MFGGPGTASRPSsSR	VIM,	NP_003371.2,	62414289,	vimentin	S13,	S26,	GTASRPSsSRSYVTT,	1.53933	1.79775	0.841573
RDsELGPGVK	FMNL1,	XP_006722125.1,	578831356,	formin-like 1	S3,	S630,	DALGRRDsELGPGVK,	1.53226	1.58932	1.60127
RsLTNSHLEK	SLC38A1,	NP_001265319.1,	508083059,	solute carrier family 38, member 1	S2,	S52,	SDRESRRsLTNSHLE,	1.52469	1.47531	0.746914
RGsLSNAGDPEIVK	NRD1,	NP_002516.2,	156071450,	nardilysin (N-arginine dibasic convertase)	S3,	S94,	EEEGRRGsLSNAGDP,	1.52404	1.37747	1.53986
asPPGDLQNPK	DFFA,	NP_004392.1,	4758148,	DNA fragmentation factor, 45kDa, alpha polypeptide	S2,	S315,	SISASKAsPPGDLQN,	1.51938	1.3814	1.33798
ssVPGVR	VIM,	NP_003371.2,	62414289,	vimentin	S1, S2,	S72, S73,	SSAVRLRsSVPGVRL, SAVRLRSsVPGVRLL,	1.51773	1.61702	1.2766
tYsLGSALRPSTSR	VIM,	NP_003371.2,	62414289,	vimentin	S3, | T1,	S39, | T37,	TTSTRTYsLGSALRP, YVTTSTRtYSLGSAL,	1.5171	1.64507	1.23898
lPsTSGSEGVPFR	EPHA2,	NP_004422.2,	32967311,	EPH receptor A2	S3,	S897,	RVSIRLPsTSGSEGV,	1.51351	1.58108	1.55676
gLSAsLPDLDSENWIEVK	LARP1,	XP_005268461.1,	530380464,	La ribonucleoprotein domain family, member 1	S5,	S548,	LPKGLSAsLPDLDSE,	1.51266	1.82595	1.22152
sTPSHGSVSSLNsTGSLSPK	EPS15L1,	XP_006722886.1,	578833445,	epidermal growth factor receptor pathway substrate 15-like 1	S1, S13,	S238, S250,	PPKDSLRsTPSHGSV, GSVSSLNsTGSLSPK,	1.511	1.4621	1.2934
QIsQDVKLEPDILLR	AMPD2,	NP_001244289.1,	383209658,	adenosine monophosphate deaminase 2	S3,	S168,	QRLERQIsQDVKLEP,	1.5	1.51786	1.0625
sHtSEGTR	NDRG1,	NP_006087.2,	37655183,	N-myc downstream regulated 1	S1, | T3,	S344, | T346,	LDGTRSRsHTSEGTR, GTRSRSHtSEGTRSR,	1.49946	1.76456	1.99191
RSsQPSPTAVPASDSPPTK	MAP7D1,	NP_060537.3,	78042577,	MAP7 domain containing 1	S3,	S113,	ARPPRRSsQPSPTAV,	1.49479	1.48155	1.12387
sSsKSEGSPSQR	MAP4K4,	XP_005264101.1,	530368853,	mitogen-activated protein kinase kinase kinase kinase 4	S1, S3,	S786, S788,	GERFRVRsSSKSEGS, RFRVRSSsKSEGSPS,	1.49375	1.34375	0.71875
CGSGPVHISGQHLVAVEEDAEsEDEEEEDVK	NPM1,	NP_002511.1,	10835063,	nucleophosmin (nucleolar phosphoprotein B23, numatrin)	S22,	S125,	AVEEDAEsEDEEEED,	1.4936	1.47937	1.41536
vAsFSIPGSSSR	ITPR3,	XP_006715154.1,	578811671,	inositol 1,4,5-trisphosphate receptor, type 3	S3,	S1861,	TTKGRVAsFSIPGSS,	1.4893	1.45099	1.09758
sGSSsPDSEITELKFPSINHD	CTPS1,	XP_006710454.1,	578798479,	CTP synthase 1	S1, S5,	S571, S575,	RDTYSDRsGSSSPDS, SDRSGSSsPDSEITE,	1.48624	1.93578	1.01835
sDsRAQAVSEDAGGNEGR	EIF3B,	NP_001032360.1,	83367072,	eukaryotic translation initiation factor 3, subunit B	S1, S3,	S117, S119,	EQARDERsDSRAQAV, ARDERSDsRAQAVSE,	1.48553	1.88103	1.10772
tSTsPPPEK	NUCKS1,	NP_073568.2,	56118310,	nuclear casein kinase and cyclin-dependent kinase substrate 1	S4, | T1,	S223, | T220,	PEKKTSTsPPPEKSG, ESPPEKKtSTSPPPE,	1.47679	1.37131	1.36709
lQQGAGLESPQGQPEPGAAsPQRQQDLHLESPQR	CCDC86,	NP_077003.1,	13129104,	coiled-coil domain containing 86	S20,	S91,	QPEPGAAsPQRQQDL,	1.47156	1.61019	0.888626
gHsHQR	ZNF284|| SNIP1|| ATP1A4|| ADGRB2,	NP_001032902.1|| NP_078976.2|| NP_653300.2|| NP_001281264.1,	83716019|| 21314720|| 153946397|| 661567369,	zinc finger protein 284|| Smad nuclear interacting protein 1|| ATPase, Na+/K+ transporting, alpha 4 polypeptide|| adhesion G protein-coupled receptor B2	S3, || S3, || S3, || S3,	S416, || S147, || S72, || S799,	YMNSQGHsHQRAYRE, || RDRHRGHsHQRRTSN, || VDLTKGHsHQRAKEI, || VPPGPGHsHQRLLPA,	1.471	1.4116	1.90948
gNAEGssDEEGKLVIDEPAK	HDGF,	NP_001119522.1,	186928819,	hepatoma-derived growth factor	S6, S7,	S148, S149,	KKGNAEGsSDEEGKL, KGNAEGSsDEEGKLV,	1.46174	1.58627	1.77042
nPsPPPPGR	SAAL1,	NP_612430.2,	116235444,	serum amyloid A-like 1	S3,	S6,	-MDRNPsPPPPGRD,	1.46012	1.52147	1.42331
RGsQGDSK	PDLIM5,	XP_006714130.1,	578808721,	PDZ and LIM domain 5	S3,	S228,	AEGQRRGsQGDSKQQ,	1.45878	1.45474	1.00462
sSsLGNLK	PPFIBP1,	XP_005253563.1,	530399445,	PTPRF interacting protein, binding protein 1 (liprin beta 1)	S1, S3,	S478, S480,	LTSSLQKsSSLGNLK, SSLQKSSsLGNLKKE,	1.45693	1.38577	1.27341
gAGDGsDEEVDGKADGAEAKPAE	MYH9,	NP_002464.1,	12667788,	myosin, heavy chain 9, non-muscle	S6,	S1943,	RKGAGDGsDEEVDGK,	1.45588	1.26838	0.873162
lGASNsPGQPNSVKR	RBM25,	NP_067062.1,	55741709,	RNA binding motif protein 25	S6,	S677,	LKLGASNsPGQPNSV,	0.671388	0.577904	0.552408
tStSPPPEK	NUCKS1,	NP_073568.2,	56118310,	nuclear casein kinase and cyclin-dependent kinase substrate 1	T1, T3,	T220, T222,	ESPPEKKtSTSPPPE, PPEKKTStSPPPEKS,	0.66537	1.77193	0.716172
tRsPDVISSASTALSQDIPEIASEALSR	EDC4,	NP_055144.3,	45827771,	enhancer of mRNA decapping 4	S3, | T1,	S729, | T727,	ASPSRTRsPDVISSA, PQASPSRtRSPDVIS,	0.621622	0.962162	0.578378
iEDVGsDEEDDSGK	HSP90AB1,	XP_005249132.1,	530381931,	heat shock protein 90kDa alpha (cytosolic), class B member 1	S6,	S255,	PKIEDVGsDEEDDSG,	0.615071	0.85947	0.769857
vDNLTYRTsPDTLR	SRSF2,	NP_003007.2,	47271443,	serine/arginine-rich splicing factor 2	S9,	S26,	DNLTYRTsPDTLRRV,	0.606579	0.486184	0.500658
lSGLsFK	MARCKSL1,	NP_075385.1,	13491174,	MARCKS-like 1	S5,	S104,	PFKLSGLsFKRNRKE,	0.581818	0.876364	0.8
sSPGQTPEEGAQALAEFAALHGPALR	TTLL12,	NP_055955.1,	11056036,	tubulin tyrosine ligase-like family member 12	S1,	S15,	ERRPAERsSPGQTPE,	0.460064	1.49201	0.591054
nIVTPRtPPPSQGK	MBP,	NP_001020272.1,	68509940,	myelin basic protein	T7,	T232,	KNIVTPRtPPPSQGK,	0.407285	0.304305	0.271854
