# Supplementary material for: Phosphoproteomic profiling of tumor tissues identifies HSP27 Ser82 phosphorylation as a robust marker of early ischemia
Source: Sci Rep. 2015 Sep 2;5:13660. doi: 10.1038/srep13660 (PMC4557083; doi:10.1038/srep13660)
Supplement: Supplementary Table S4 [file srep13660-s5.xls]

## Sheet: Raw
Supplementary Table S4: A list of phosphoPSM identified in the NCI-N87 gastric cancer cryogenic vs conventional biopsy experiment
Zahari et al, 2015 Phosphoproteomic profiling of tumor tissues identifies HSP27 Ser82 phosphorylation as a robust marker of early ischemia
Sequence	PSM Ambiguity	# Proteins	# Protein Groups	Protein Group Accessions	Modifications	Activation Type	phosphoRS Site Probabilities	QuanResultID	Quan Info	Quan Usage	130/131	130	131	IonScore	Exp Value	Peptides Matched	XCorr	# Missed Cleavages	Isolation Interference [%]	Ion Inject Time [ms]	Charge	m/z [Da]	MH+ [Da]	?M [ppm]	RT [min]	First Scan	Last Scan	MS Order	Spectrum File
vVDYSQFQEsDDADEDYGR	Unambiguous	1	1	56118310	N-Term(TMT6plex); S10(Phospho)	HCD	Y(4): 0.0; S(5): 0.0; S(10): 100.0; Y(17): 0.0	22979	Unique	Used	1.63	3421	2098	112	1.00182e-10	345		0	4	220	2	1274.02	2547.04	0.56	58.96	10662	10662	MS2	MSZ_ischemia_pSTY_TMT_103113.raw
qSSATSSFGGLGGGsVR	Unambiguous	1	1	24234699	N-Term(TMT6plex); S15(Phospho)	HCD	S(2): 0.0; S(3): 0.0; T(5): 0.0; S(6): 0.0; S(7): 0.0; S(15): 100.0	21158	Unique	Used	1.088	12130	11150	106	5.5925e-10	486		0	9	90	2	932.444	1863.88	0.68	47	8720	8720	MS2	MSZ_ischemia_pSTY_TMT_103113.raw
lPSGSGAASPtGSAVDIR	Unambiguous	1	1	61743954	N-Term(TMT6plex); T11(Phospho)	HCD	S(3): 0.0; S(5): 0.0; S(9): 99.3; T(11): 0.7; S(13): 0.0	21696	Unique	Used	1.215	6050	4977	99	4.11801e-09	632		0	8	244	2	976.491	1951.98	3.35	50.48	9294	9294	MS2	MSZ_ischemia_pSTY_TMT_103113.raw
sEAAAPHTDAGGGLssDEEEGTSSQAEAAR	Unambiguous	2	1	224809302	N-Term(TMT6plex); S15(Phospho); S16(Phospho)	HCD	S(1): 0.0; T(8): 0.0; S(15): 100.0; S(16): 100.0; T(22): 0.0; S(23): 0.0; S(24): 0.0	19123	Unique	Used	1.58	3450	2183	98	4.28191e-09	575		0	15	135	3	1093.12	3277.33	-1.45	35.47	6549	6549	MS2	MSZ_ischemia_pSTY_TMT_103113.raw
sSsPAPADIAQTVQEDLR	Unambiguous	1	1	5031703	N-Term(TMT6plex); S3(Phospho)	HCD	S(1): 0.0; S(2): 0.0; S(3): 100.0; T(12): 0.0	25609	Unique	Used	1.33	8177	6149	96	9.30484e-09	746		0	1	131	2	1097.53	2194.06	1.01	77.15	13468	13468	MS2	MSZ_ischemia_pSTY_TMT_103113.raw
sDAEEDGGTVsQEEEDR	Unambiguous	1	1	10716563	N-Term(TMT6plex); S11(Phospho)	HCD	S(1): 0.0; T(9): 0.0; S(11): 100.0	17608	Unique	Used	1.456	11840	8133	96	2.58417e-09	202		0	0	92	2	1081.43	2161.86	0.8	27.76	4933	4933	MS2	MSZ_ischemia_pSTY_TMT_103113.raw
lPSGSGAAsPTGSAVDIR	Unambiguous	1	1	61743954	N-Term(TMT6plex); S9(Phospho)	HCD	S(3): 0.0; S(5): 0.0; S(9): 50.0; T(11): 50.0; S(13): 0.0	21603	Unique	Used	1.311	7364	5619	94	1.22215e-08	585		0	17	401	2	976.489	1951.97	0.73	49.88	9194	9194	MS2	MSZ_ischemia_pSTY_TMT_103113.raw
sGGGDLTLGLEPSEEEAPR	Unambiguous	2	1	54792098	N-Term(TMT6plex); S1(Phospho)	HCD	S(1): 100.0; T(7): 0.0; S(13): 0.0	23344	Unique	Used	1.861	10830	5819	94	1.32861e-08	599		0	0	256	2	1112.02	2223.04	1.02	61.4	11051	11051	MS2	MSZ_ischemia_pSTY_TMT_103113.raw
tsVQtEDDQLIAGQSAR	Unambiguous	3	1	55770844	N-Term(TMT6plex); S2(Phospho); T5(Phospho)	HCD	T(1): 0.0; S(2): 100.0; T(5): 100.0; S(15): 0.0	21310	Unique	Used	0.934	2052	2196	93	9.15302e-09	407		0	14	401	2	1104.49	2207.98	0.59	47.96	8882	8882	MS2	MSZ_ischemia_pSTY_TMT_103113.raw
tsVQTEDDQLIAGQSAR	Unambiguous	3	1	55770844	N-Term(TMT6plex); S2(Phospho)	HCD	T(1): 0.0; S(2): 100.0; T(5): 0.0; S(15): 0.0	21144	Unique	Used	1.547	6659	4303	92	1.67623e-08	550		0	6	203	2	1064.51	2128.01	-0.87	46.92	8705	8705	MS2	MSZ_ischemia_pSTY_TMT_103113.raw
gDQPAASGDsDDDEPPPLPR	Unambiguous	1	1	5729875	N-Term(TMT6plex); S10(Phospho)	HCD	S(7): 0.0; S(10): 100.0	20359	Unique	Used	1.224	2724	2226	91	1.92013e-08	445		0	0	316	2	1173.02	2345.02	4.55	42.38	7867	7867	MS2	MSZ_ischemia_pSTY_TMT_103113.raw
rPsQEQSASASSGQPQAPLNR	Unambiguous	1	1	150010552	N-Term(TMT6plex); S3(Phospho)	HCD	S(3): 100.0; S(7): 0.0; S(9): 0.0; S(11): 0.0; S(12): 0.0	17385	Unique	Used	1.086	6112	5630	91	3.7626e-08	866		0	14	85	3	835.739	2505.2	-0.39	26.58	4695	4695	MS2	MSZ_ischemia_pSTY_TMT_103113.raw
sSsVGSSSSYPISPAVSR	Unambiguous	8	1	41322923	N-Term(TMT6plex); S3(Phospho)	HCD	S(1): 0.0; S(2): 0.0; S(3): 100.0; S(6): 0.0; S(7): 0.0; S(8): 0.0; S(9): 0.0; Y(10): 0.0; S(13): 0.0; S(17): 0.0	20844	Unique	Used	1.462	5791	3961	90	2.80474e-08	582		0	14	160	2	1032.49	2063.98	-1.04	45.17	8385	8385	MS2	MSZ_ischemia_pSTY_TMT_103113.raw
tSVQtEDDQLIAGQSAR	Unambiguous	3	1	55770844	N-Term(TMT6plex); T5(Phospho)	HCD	T(1): 0.0; S(2): 0.0; T(5): 100.0; S(15): 0.0	21058	Unique	Used	1.143	6617	5788	90	2.76906e-08	550		0	4	209	2	1064.51	2128.01	-1.33	46.4	8613	8613	MS2	MSZ_ischemia_pSTY_TMT_103113.raw
qSSATSsFGGLGGGSVR	Unambiguous	1	1	24234699	N-Term(TMT6plex); S7(Phospho)	HCD	S(2): 0.0; S(3): 0.0; T(5): 0.0; S(6): 0.0; S(7): 100.0; S(15): 0.0	20986	Unique	Used	1.492	6370	4270	87	4.43829e-08	468		0	0	290	2	932.443	1863.88	-0.96	45.96	8536	8536	MS2	MSZ_ischemia_pSTY_TMT_103113.raw
sPPGSGASTPVGPWDQAVQR	Unambiguous	1	1	239582767	N-Term(TMT6plex); S1(Phospho)	HCD	S(1): 100.0; S(5): 0.0; S(8): 0.0; T(9): 0.0	23174	Unique	Used	1.403	3067	2186	86	1.03458e-07	805		0	0	299	2	1152.06	2303.11	1.53	60.28	10870	10870	MS2	MSZ_ischemia_pSTY_TMT_103113.raw
gGQGDPAVPAQQPADPStPER	Unambiguous	8	1	296010963	N-Term(TMT6plex); T18(Phospho)	HCD	S(17): 0.9; T(18): 99.1	18284	Unique	Used	1.7	2806	1651	86	9.96752e-08	772		0	0	271	2	1192.56	2384.11	-0.31	31.16	5654	5654	MS2	MSZ_ischemia_pSTY_TMT_103113.raw
sSsPAPADIAQTVQEDLR	Unambiguous	1	1	5031703	N-Term(TMT6plex); S3(Phospho)	HCD	S(1): 0.0; S(2): 0.0; S(3): 100.0; T(12): 0.0	25541	Unique	Used	1.387	8461	6100	85	1.11221e-07	752		0	19	337	2	1097.53	2194.06	-0.22	76.59	13395	13395	MS2	MSZ_ischemia_pSTY_TMT_103113.raw
qAsTDAGTAGALTPQHVR	Unambiguous	3	1	303523511	N-Term(TMT6plex); S3(Phospho)	HCD	S(3): 98.9; T(4): 1.1; T(8): 0.0; T(13): 0.0	18666	Unique	Used	1.004	15370	15310	84	1.24325e-07	677		0	23	40	3	697.347	2090.03	1.81	33.14	6062	6062	MS2	MSZ_ischemia_pSTY_TMT_103113.raw
sSSVGsSSSYPISPAVSR	Unambiguous	8	1	41322923	N-Term(TMT6plex); S6(Phospho)	HCD	S(1): 0.0; S(2): 0.0; S(3): 0.0; S(6): 50.0; S(7): 50.0; S(8): 0.0; S(9): 0.0; Y(10): 0.0; S(13): 0.0; S(17): 0.0	20935	Unique	Used	1.679	7730	4605	83	1.34942e-07	577		0	28	157	2	1032.5	2063.98	0.03	45.69	8482	8482	MS2	MSZ_ischemia_pSTY_TMT_103113.raw
tGsESSQTGTSTTSSR	Unambiguous	1	1	50053795	N-Term(TMT6plex); S3(Phospho)	HCD	T(1): 0.0; S(3): 100.0; S(5): 0.0; S(6): 0.0; T(8): 0.0; T(10): 0.0; S(11): 0.0; T(12): 0.0; T(13): 0.0; S(14): 0.0; S(15): 0.0	14970	Unique	Used	1.455	5291	3638	83	1.01464e-07	377		0	0	186	2	941.916	1882.82	0.91	14.85	2119	2119	MS2	MSZ_ischemia_pSTY_TMT_103113.raw
sVGGSGGGsFGDNLVTR	Unambiguous	3	1	27436948	N-Term(TMT6plex); S9(Phospho)	HCD	S(1): 0.0; S(5): 0.0; S(9): 100.0; T(16): 0.0	22008	Unique	Used	1.339	5706	4260	83	1.43298e-07	512		0	0	354	2	938.448	1875.89	4.51	52.5	9626	9626	MS2	MSZ_ischemia_pSTY_TMT_103113.raw
sSEPVQADESQsPR	Unambiguous	2	1	389565493	N-Term(TMT6plex); S12(Phospho)	HCD	S(1): 0.0; S(2): 0.0; S(10): 0.0; S(12): 100.0	16638	Unique	Used	1.424	3213	2257	81	1.4642e-07	337		0	0	243	2	913.414	1825.82	1.92	22.79	3898	3898	MS2	MSZ_ischemia_pSTY_TMT_103113.raw
dWEDDsDEDMSNFDR	Unambiguous	1	1	23308579	N-Term(TMT6plex); S6(Phospho)	HCD	S(6): 100.0; S(11): 0.0	23221	Unique	Used	1.285	11240	8751	80	7.62937e-08	84		0	10	244	2	1092.9	2184.79	-0.46	60.59	10920	10920	MS2	MSZ_ischemia_pSTY_TMT_103113.raw
tQPDGTSVPGEPAsPISQR	Unambiguous	1	1	71361682	N-Term(TMT6plex); S14(Phospho)	HCD	T(1): 0.0; T(6): 0.0; S(7): 0.0; S(14): 99.2; S(17): 0.8	19706	Unique	Used	1.339	5415	4044	80	3.39191e-07	666		0	9	161	2	1117.04	2233.07	-0.39	38.8	7171	7171	MS2	MSZ_ischemia_pSTY_TMT_103113.raw
gDQPAASGDsDDDEPPPLPR	Unambiguous	1	1	5729875	N-Term(TMT6plex); S10(Phospho)	HCD	S(7): 0.0; S(10): 100.0	20244	Unique	Used	1.347	4617	3428	80	2.10618e-07	406		0	0	229	2	1173.01	2345.01	0.69	41.73	7745	7745	MS2	MSZ_ischemia_pSTY_TMT_103113.raw
gEQVSQNGLPAEQGsPR	Unambiguous	2	1	112382250	N-Term(TMT6plex); S15(Phospho)	HCD	S(5): 0.0; S(15): 100.0	18715	Unique	Used	1.531	11230	7332	79	3.48352e-07	565		0	22	139	2	1031.99	2062.98	1.62	33.39	6114	6114	MS2	MSZ_ischemia_pSTY_TMT_103113.raw
aAQQAASSSGQGQQAQtPTGk	Unambiguous	3	1	414144880	N-Term(TMT6plex); T17(Phospho); K21(TMT6plex)	HCD	S(7): 0.0; S(8): 0.0; S(9): 0.0; T(17): 100.0; T(19): 0.0	17089	Unique	Used	0.813	2702	3321	79	6.80204e-07	981		0	15	169	3	847.421	2540.25	-0.58	25.16	4379	4379	MS2	MSZ_ischemia_pSTY_TMT_103113.raw
gSGTAsDDEFENLR	Unambiguous	1	1	61676188	N-Term(TMT6plex); S6(Phospho)	HCD	S(2): 0.0; T(4): 0.0; S(6): 100.0	21536	Unique	Used	1.355	15530	11460	78	2.23468e-07	265		0	32	187	2	903.891	1806.77	-0.05	49.45	9123	9123	MS2	MSZ_ischemia_pSTY_TMT_103113.raw
sSsPAPADIAQTVQEDLR	Unambiguous	1	1	5031703	N-Term(TMT6plex); S3(Phospho)	HCD	S(1): 98.5; S(2): 0.7; S(3): 0.7; T(12): 0.0	25536	Unique	Used	1.615	1787	1106	77	7.1539e-07	744		0	29	109	3	732.025	2194.06	0.47	76.56	13390	13390	MS2	MSZ_ischemia_pSTY_TMT_103113.raw
aSTAsPcNNNINAATAVALQEPR	Unambiguous	5	1	283046706	N-Term(TMT6plex); S5(Phospho); C7(Carbamidomethyl)	HCD	S(2): 0.0; T(3): 0.0; S(5): 99.9; T(15): 0.0	22724	Unique	Used	1.158	3149	2718	77	1.02293e-06	986		0	25	166	3	893.763	2679.28	-0.31	57.2	10390	10390	MS2	MSZ_ischemia_pSTY_TMT_103113.raw
hTGPNsPDTANDGFVR	Unambiguous	2	1	5031753	N-Term(TMT6plex); S6(Phospho)	HCD	T(2): 0.0; S(6): 100.0; T(9): 0.0	18417	Unique	Used	1.303	17490	13430	77	4.61699e-07	425		0	17	56	3	665.305	1993.9	1.58	31.82	5796	5796	MS2	MSZ_ischemia_pSTY_TMT_103113.raw
fSGEEGEIEDDEsGTENR	Unambiguous	1	1	167234419	N-Term(TMT6plex); S13(Phospho)	HCD	S(2): 0.0; S(13): 100.0; T(15): 0.0	20938	Unique	Used	1.16	6673	5755	75	3.25201e-07	225		0	31	110	3	770.313	2308.92	-1.88	45.71	8485	8485	MS2	MSZ_ischemia_pSTY_TMT_103113.raw
iEDVGsDEEDDSGk	Unambiguous	3	1	431822406	N-Term(TMT6plex); S6(Phospho); K14(TMT6plex)	HCD	S(6): 100.0; S(12): 0.0	20736	Unique	Used	1.416	141000	99540	75	6.77984e-07	420		0	1	15	2	1016.95	2032.9	0.17	44.53	8270	8270	MS2	MSZ_ischemia_pSTY_TMT_103113.raw
sPSGPSGSLENGTk	Unambiguous	1	1	17402909	N-Term(TMT6plex); S1(Phospho); K14(TMT6plex)	HCD	S(1): 100.0; S(3): 0.0; S(6): 0.0; S(8): 0.0; T(13): 0.0	19232	Unique	Used	1.36	5273	3879	75	1.03347e-06	610		0	31	297	2	928.464	1855.92	-0.21	36.08	6665	6665	MS2	MSZ_ischemia_pSTY_TMT_103113.raw
nEGSEsAPEGQAQQR	Unambiguous	1	1	34098946	N-Term(TMT6plex); S6(Phospho)	HCD	S(4): 0.0; S(6): 100.0	15676	Unique	Used	1.431	7531	5264	75	6.51391e-07	374		0	0	154	2	948.917	1896.83	-1.18	18.15	2872	2872	MS2	MSZ_ischemia_pSTY_TMT_103113.raw
sEAAAPHTDAGGGLssDEEEGTSSQAEAAR	Unambiguous	2	1	224809302	N-Term(TMT6plex); S15(Phospho); S16(Phospho)	HCD	S(1): 0.0; T(8): 0.0; S(15): 100.0; S(16): 100.0; T(22): 0.0; S(23): 0.0; S(24): 0.0	19140	Unique	Used	1.156	2151	1860	74	1.15249e-06	575		0	17	196	3	1093.12	3277.33	-1.45	35.56	6567	6567	MS2	MSZ_ischemia_pSTY_TMT_103113.raw
gGVTGsPEASISGSk	Unambiguous	1	1	61743954	N-Term(TMT6plex); S6(Phospho); K15(TMT6plex)	HCD	T(4): 0.0; S(6): 100.0; S(10): 0.0; S(12): 0.0; S(14): 0.0	20319	Unique	Used	1.424	21250	14920	73	1.74609e-06	757		0	10	95	2	936.48	1871.95	0.28	42.13	7825	7825	MS2	MSZ_ischemia_pSTY_TMT_103113.raw
hTLGDsDNES	Unambiguous	1	1	56682959	N-Term(TMT6plex); S6(Phospho)	HCD	T(2): 0.0; S(6): 100.0; S(10): 0.0	16131	Unique	Used	1.187	34280	28870	73	4.08779e-07	95		0	6	18	2	692.284	1383.56	-1.63	20.37	3358	3358	MS2	MSZ_ischemia_pSTY_TMT_103113.raw
sTIGVmVTAsHNPEEDNGVk	Unambiguous	3	1	7661568	N-Term(TMT6plex); M6(Oxidation); S10(Phospho); K20(TMT6plex)	HCD	S(1): 0.0; T(2): 0.0; T(8): 0.0; S(10): 100.0	21035	Unique	Used	1.084	5384	4968	73	2.56755e-06	954		0	22	298	3	880.432	2639.28	0.41	46.27	8588	8588	MS2	MSZ_ischemia_pSTY_TMT_103113.raw
gGVTGSPEASISGsk	Unambiguous	1	1	61743954	N-Term(TMT6plex); S14(Phospho); K15(TMT6plex)	HCD	T(4): 0.0; S(6): 0.0; S(10): 0.0; S(12): 0.0; S(14): 100.0	20191	Unique	Used	1.192	10710	8985	72	2.2433e-06	731		0	5	153	2	936.479	1871.95	-0.5	41.42	7688	7688	MS2	MSZ_ischemia_pSTY_TMT_103113.raw
sSsVGsSSSYPISPAVSR	Unambiguous	8	1	41322923	N-Term(TMT6plex); S3(Phospho); S6(Phospho)	HCD	S(1): 0.0; S(2): 98.7; S(3): 1.3; S(6): 100.0; S(7): 0.0; S(8): 0.0; S(9): 0.0; Y(10): 0.0; S(13): 0.0; S(17): 0.0	21303	Unique	Used	1.538	3777	2455	71	1.52604e-06	395		0	13	264	2	1072.48	2143.95	-0.21	47.91	8874	8874	MS2	MSZ_ischemia_pSTY_TMT_103113.raw
tEESPAsDEAGEk	Unambiguous	1	1	48255933	N-Term(TMT6plex); S7(Phospho); K13(TMT6plex)	HCD	T(1): 0.0; S(4): 0.0; S(7): 100.0	17986	Unique	Used	1.271	10430	8206	71	1.88066e-06	423		0	6	158	2	944.438	1887.87	2.99	29.67	5336	5336	MS2	MSZ_ischemia_pSTY_TMT_103113.raw
aGGGGGLGAGsPALSGGQGR	Unambiguous	1	1	106507164	N-Term(TMT6plex); S11(Phospho)	HCD	S(11): 100.0; S(15): 0.0	19067	Unique	Used	1.038	12570	12110	70	3.20697e-06	718		0	50	162	2	946.963	1892.92	0.68	35.18	6489	6489	MS2	MSZ_ischemia_pSTY_TMT_103113.raw
yNLDAsEEEDSNk	Unambiguous	2	1	42741682	N-Term(TMT6plex); S6(Phospho); K13(TMT6plex)	HCD	Y(1): 0.0; S(6): 100.0; S(11): 0.0	20881	Unique	Used	1.481	15480	10450	69	3.23457e-06	493		0	25	235	2	1026.46	2051.92	-1.16	45.37	8424	8424	MS2	MSZ_ischemia_pSTY_TMT_103113.raw
nSSsPVSPASVPGQR	Unambiguous	1	1	33457336	N-Term(TMT6plex); S4(Phospho)	HCD	S(2): 0.0; S(3): 0.0; S(4): 100.0; S(7): 0.0; S(10): 0.0	18329	Unique	Used	1.435	14050	9789	69	3.22535e-06	476		0	10	105	2	889.937	1778.87	1.41	31.4	5702	5702	MS2	MSZ_ischemia_pSTY_TMT_103113.raw
lTFDTTFsPNTGk	Unambiguous	2	1	42476281	N-Term(TMT6plex); S8(Phospho); K13(TMT6plex)	HCD	T(2): 0.0; T(5): 0.0; T(6): 0.0; S(8): 100.0; T(11): 0.0	25089	Unique	Used	1.062	2678	2522	68	5.23238e-06	719		0	43	500	2	984.001	1967	1.21	73.14	12913	12913	MS2	MSZ_ischemia_pSTY_TMT_103113.raw
gAGAGHPGAGGAQPPDsPAGVR	Unambiguous	1	1	11321640	N-Term(TMT6plex); S17(Phospho)	HCD	S(17): 100.0	17108	Unique	Used	1.291	14050	10890	68	5.59798e-06	750		0	7	34	3	731.686	2193.04	1.75	25.26	4400	4400	MS2	MSZ_ischemia_pSTY_TMT_103113.raw
gILAADESTGsIAk	Unambiguous	2	1	4557305	N-Term(TMT6plex); S11(Phospho); K14(TMT6plex)	HCD	S(8): 0.0; T(9): 0.7; S(11): 99.3	22693	Unique	Used	1.032	7640	7401	68	5.46145e-06	725		0	50	228	2	936.001	1870.99	0.67	57.01	10357	10357	MS2	MSZ_ischemia_pSTY_TMT_103113.raw
aSSHsSQTQGGGSVTk	Unambiguous	4	1	27436948	N-Term(TMT6plex); S5(Phospho); K16(TMT6plex)	HCD	S(2): 0.9; S(3): 0.9; S(5): 98.1; S(6): 0.0; T(8): 0.0; S(13): 0.0; T(15): 0.0	16037	Unique	Used	1.291	13520	10480	68	4.71474e-06	623		0	48	202	3	686.34	2057.01	-0.22	19.92	3257	3257	MS2	MSZ_ischemia_pSTY_TMT_103113.raw
kPsPEPEGEVGPPk	Unambiguous	2	1	116734706	N-Term(TMT6plex); K1(TMT6plex); S3(Phospho); K14(TMT6plex)	HCD	S(3): 100.0	20078	Unique	Used	1.358	18040	13280	68	6.10171e-06	749		0	36	64	3	739.071	2215.2	0.86	40.81	7568	7568	MS2	MSZ_ischemia_pSTY_TMT_103113.raw
esPGAAATSSSGPQAQQHR	Unambiguous	1	1	47271406	N-Term(TMT6plex); S2(Phospho)	HCD	S(2): 100.0; T(8): 0.0; S(9): 0.0; S(10): 0.0; S(11): 0.0	16098	Unique	Used	1.212	8652	7137	67	5.1461e-06	563		0	28	138	3	726.003	2176	-1.33	20.2	3322	3322	MS2	MSZ_ischemia_pSTY_TMT_103113.raw
gsAGGHGSR	Unambiguous	2	1	14702180	N-Term(TMT6plex); S2(Phospho)	HCD	S(2): 100.0; S(8): 0.0	13829	Unique	Used	1.971	14300	7257	67	1.6199e-06	142		0	16	102	3	365.503	1094.49	-0.3	9.08	902	902	MS2	MSZ_ischemia_pSTY_TMT_103113.raw
iEVLPVDTGAGGYSGNSGsPk	Unambiguous	2	1	7661864	N-Term(TMT6plex); S19(Phospho); K21(TMT6plex)	HCD	T(8): 0.0; Y(13): 0.0; S(14): 0.0; S(17): 1.1; S(19): 98.9	24374	Unique	Used	1.071	1144	1068	67	1.0608e-05	1056		0	4	243	3	848.432	2543.28	0.89	68.09	12150	12150	MS2	MSZ_ischemia_pSTY_TMT_103113.raw
iQEQEssGEEDSDLSPEER	Unambiguous	1	1	5453946	N-Term(TMT6plex); S6(Phospho); S7(Phospho)	HCD	S(6): 100.0; S(7): 100.0; S(12): 0.0; S(15): 0.0	20669	Unique	Used	1.379	1662	1205	67	2.30225e-06	225		0	10	165	2	1277.01	2553.01	-0.08	44.08	8198	8198	MS2	MSZ_ischemia_pSTY_TMT_103113.raw
lPsGSGAASPTGSAVDIR	Unambiguous	1	1	61743954	N-Term(TMT6plex); S3(Phospho)	HCD	S(3): 100.0; S(5): 0.0; S(9): 0.0; T(11): 0.0; S(13): 0.0	21899	Unique	Used	1.626	4646	2857	67	6.75493e-06	629		0	14	287	2	976.487	1951.97	-1.09	51.76	9510	9510	MS2	MSZ_ischemia_pSTY_TMT_103113.raw
sPPSTGSTYGSSQk	Unambiguous	1	1	167234419	N-Term(TMT6plex); S1(Phospho); K14(TMT6plex)	HCD	S(1): 100.0; S(4): 0.0; T(5): 0.0; S(7): 0.0; T(8): 0.0; Y(9): 0.0; S(11): 0.0; S(12): 0.0	18569	Unique	Used	1.378	6771	4914	66	7.38167e-06	624		0	11	243	2	961.471	1921.93	1.87	32.63	5958	5958	MS2	MSZ_ischemia_pSTY_TMT_103113.raw
gGVTGsPEASISGSk	Unambiguous	1	1	61743954	N-Term(TMT6plex); S6(Phospho); K15(TMT6plex)	HCD	T(4): 0.0; S(6): 100.0; S(10): 0.0; S(12): 0.0; S(14): 0.0	20409	Unique	Used	1.372	32410	23620	66	9.10051e-06	757		0	3	41	2	936.48	1871.95	0.28	42.65	7921	7921	MS2	MSZ_ischemia_pSTY_TMT_103113.raw
gPPQsPVFEGVYNNSR	Unambiguous	6	1	27262651	N-Term(TMT6plex); S5(Phospho)	HCD	S(5): 100.0; Y(12): 0.0; S(15): 0.0	22534	Unique	Used	1.366	3918	2868	66	8.57395e-06	643		0	14	434	2	1028.99	2056.97	1.61	55.96	10187	10187	MS2	MSZ_ischemia_pSTY_TMT_103113.raw
sEsLSNcSIGk	Unambiguous	1	1	140161500	N-Term(TMT6plex); S3(Phospho); C7(Carbamidomethyl); K11(TMT6plex)	HCD	S(1): 0.0; S(3): 100.0; S(5): 0.0; S(8): 0.0	20470	Unique	Used	1.071	13740	12830	66	6.52877e-06	473		0	18	219	2	860.424	1719.84	0.92	42.97	7986	7986	MS2	MSZ_ischemia_pSTY_TMT_103113.raw
sssVGSSSSYPISPAVSR	Unambiguous	8	1	41322923	N-Term(TMT6plex); S2(Phospho); S3(Phospho)	HCD	S(1): 0.0; S(2): 100.0; S(3): 0.0; S(6): 100.0; S(7): 0.0; S(8): 0.0; S(9): 0.0; Y(10): 0.0; S(13): 0.0; S(17): 0.0	21376	Unique	Used	1.547	3578	2313	65	5.43461e-06	383		0	25	261	2	1072.48	2143.95	-1.46	48.42	8952	8952	MS2	MSZ_ischemia_pSTY_TMT_103113.raw
nFsDNQLQEGk	Unambiguous	2	1	4507357	N-Term(TMT6plex); S3(Phospho); K11(TMT6plex)	HCD	S(3): 100.0	21276	Unique	Used	1.42	37320	26270	65	9.00672e-06	602		0	14	68	2	909.444	1817.88	-1.26	47.76	8846	8846	MS2	MSZ_ischemia_pSTY_TMT_103113.raw
gsVAGSVGccSER	Unambiguous	1	1	13435364	N-Term(TMT6plex); S2(Phospho); C9(Carbamidomethyl); C10(Carbamidomethyl)	HCD	S(2): 100.0; S(6): 0.0; S(11): 0.0	17760	Unique	Used	1.151	13800	11990	65	3.02299e-06	197		0	31	178	2	817.847	1634.69	0.66	28.53	5095	5095	MS2	MSZ_ischemia_pSTY_TMT_103113.raw
gILAADEsTGSIAk	Unambiguous	2	1	4557305	N-Term(TMT6plex); S8(Phospho); K14(TMT6plex)	HCD	S(8): 100.0; T(9): 0.0; S(11): 0.0	22949	Unique	Used	0.92	5222	5676	65	1.16799e-05	737		0	46	364	2	935.999	1870.99	-1.15	58.75	10630	10630	MS2	MSZ_ischemia_pSTY_TMT_103113.raw
qPPVsPGTALVGSQk	Unambiguous	1	1	22208967	N-Term(TMT6plex); S5(Phospho); K15(TMT6plex)	HCD	S(5): 100.0; T(8): 0.0; S(13): 0.0	22084	Unique	Used	1.209	3522	2914	65	1.32217e-05	784		0	36	500	2	1002.55	2004.1	1.34	53	9707	9707	MS2	MSZ_ischemia_pSTY_TMT_103113.raw
aSsHSSQTQGGGSVTk	Unambiguous	4	1	27436948	N-Term(TMT6plex); S3(Phospho); K16(TMT6plex)	HCD	S(2): 0.0; S(3): 100.0; S(5): 0.0; S(6): 0.0; T(8): 0.0; S(13): 0.0; T(15): 0.0	16088	Unique	Used	1.39	89500	64380	65	1.08483e-05	620		0	0	16	2	1029.01	2057	-0.9	20.16	3312	3312	MS2	MSZ_ischemia_pSTY_TMT_103113.raw
sPTmEQAVQTASAHLPAPAAVGR	Unambiguous	2	1	166197710	N-Term(TMT6plex); S1(Phospho); M4(Oxidation)	HCD	S(1): 98.5; T(3): 1.5; T(10): 0.0; S(12): 0.0	22347	Unique	Used	1.331	5791	4352	65	1.77066e-05	1005		0	22	136	3	872.434	2615.29	0.49	54.69	9988	9988	MS2	MSZ_ischemia_pSTY_TMT_103113.raw
lTFDSSFsPNTGk	Unambiguous	1	1	4507879	N-Term(TMT6plex); S8(Phospho); K13(TMT6plex)	HCD	T(2): 0.0; S(5): 0.0; S(6): 0.0; S(8): 100.0; T(11): 0.0	24662	Unique	Used	1.146	8804	7679	64	1.22267e-05	630		0	12	219	2	969.985	1938.96	0.81	69.94	12457	12457	MS2	MSZ_ischemia_pSTY_TMT_103113.raw
tGSGsPFAGNSPAR	Unambiguous	1	1	126723060	N-Term(TMT6plex); S5(Phospho)	HCD	T(1): 0.0; S(3): 0.0; S(5): 100.0; S(11): 0.0	18483	Unique	Used	1.292	12370	9574	64	7.80371e-06	384		0	18	229	2	807.878	1614.75	0.5	32.18	5866	5866	MS2	MSZ_ischemia_pSTY_TMT_103113.raw
aASEQQADTSGGDsPk	Unambiguous	1	1	82546824	N-Term(TMT6plex); S14(Phospho); K16(TMT6plex)	HCD	S(3): 0.0; T(9): 0.0; S(10): 0.0; S(14): 100.0	16823	Unique	Used	1.088	12010	11040	64	1.36816e-05	664		0	21	45	3	696.328	2086.97	0.5	23.81	4096	4096	MS2	MSZ_ischemia_pSTY_TMT_103113.raw
fSGEEGEIEDDEsGTENR	Unambiguous	1	1	167234419	N-Term(TMT6plex); S13(Phospho)	HCD	S(2): 0.0; S(13): 100.0; T(15): 0.0	20988	Unique	Used	1.43	4577	3201	63	5.74167e-06	235		0	18	231	2	1154.97	2308.93	-0.87	45.98	8538	8538	MS2	MSZ_ischemia_pSTY_TMT_103113.raw
sGAQASSTPLsPTR	Unambiguous	3	1	27436948	N-Term(TMT6plex); S11(Phospho)	HCD	S(1): 0.0; S(6): 0.0; S(7): 0.9; T(8): 0.9; S(11): 98.2; T(13): 0.0	17602	Unique	Used	1.183	42360	35790	63	1.07168e-05	416		0	20	31	2	834.912	1668.82	0.95	27.73	4927	4927	MS2	MSZ_ischemia_pSTY_TMT_103113.raw
aVAGVmITAsHNR	Unambiguous	1	1	31377548	N-Term(TMT6plex); M6(Oxidation); S10(Phospho)	HCD	T(8): 0.0; S(10): 100.0	19090	Unique	Used	1.143	10340	9045	63	1.15996e-05	438		0	41	62	3	551.278	1651.82	0.67	35.3	6514	6514	MS2	MSZ_ischemia_pSTY_TMT_103113.raw
tSsEDNLYLAVLR	Unambiguous	1	1	41322923	N-Term(TMT6plex); S3(Phospho)	HCD	T(1): 0.0; S(2): 0.0; S(3): 100.0; Y(8): 0.0	26123	Unique	Used	1.031	2311	2242	63	1.5718e-05	580		0	13	500	2	895.451	1789.9	1.07	81.65	14029	14029	MS2	MSZ_ischemia_pSTY_TMT_103113.raw
dTsPSSGSAVSSSk	Unambiguous	8	1	41872339	N-Term(TMT6plex); S3(Phospho); K14(TMT6plex)	HCD	T(2): 0.0; S(3): 100.0; S(5): 0.0; S(6): 0.0; S(8): 0.0; S(11): 0.0; S(12): 0.0; S(13): 0.0	17498	Unique	Used	1.593	14000	8790	63	1.62977e-05	585		0	5	129	2	917.948	1834.89	2.38	27.16	4816	4816	MS2	MSZ_ischemia_pSTY_TMT_103113.raw
eEEEGISQEssEEEQ	Unambiguous	2	1	22208967	N-Term(TMT6plex); S10(Phospho); S11(Phospho)	HCD	S(7): 0.0; S(10): 100.0; S(11): 100.0	18307	Unique	Used	1.32	3344	2532	62	4.73684e-06	107		0	5	34	2	1064.39	2127.78	1.59	31.3	5679	5679	MS2	MSZ_ischemia_pSTY_TMT_103113.raw
lQQGAGLESPQGQPEPGAAsPQR	Unambiguous	1	1	13129104	N-Term(TMT6plex); S20(Phospho)	HCD	S(9): 0.0; S(20): 100.0	20503	Unique	Used	1.084	3698	3411	62	3.08499e-05	1043		0	14	87	3	871.429	2612.27	1.67	43.16	8021	8021	MS2	MSZ_ischemia_pSTY_TMT_103113.raw
gAGDGsDEEVDGk	Unambiguous	1	1	12667788	N-Term(TMT6plex); S6(Phospho); K13(TMT6plex)	HCD	S(6): 100.0	18336	Unique	Used	1.65	166100	100700	62	9.81207e-06	319		0	5	14	2	887.401	1773.8	0.54	31.44	5710	5710	MS2	MSZ_ischemia_pSTY_TMT_103113.raw
eVLASsQEALVVTER	Unambiguous	1	1	71164892	N-Term(TMT6plex); S6(Phospho)	HCD	S(5): 0.7; S(6): 99.3; T(13): 0.0	23088	Unique	Used	0.985	2687	2727	62	2.38996e-05	777		0	34	437	2	970.498	1939.99	-3.17	59.71	10778	10778	MS2	MSZ_ischemia_pSTY_TMT_103113.raw
sVAsNQsEmEFSSLQDmPk	Unambiguous	1	1	24432106	N-Term(TMT6plex); S4(Phospho); S7(Phospho); M9(Oxidation); M17(Oxidation); K19(TMT6plex)	HCD	S(1): 0.0; S(4): 100.0; S(7): 100.0; S(12): 0.0; S(13): 0.0	22589	Unique	Used	1.004	1477	1471	62	1.78528e-05	562		0	0	348	3	922.399	2765.18	-0.74	56.34	10246	10246	MS2	MSZ_ischemia_pSTY_TMT_103113.raw
fGQAATmEGIGAIGGtPPAFNR	Unambiguous	2	1	224028248	N-Term(TMT6plex); M7(Oxidation); T16(Phospho)	HCD	T(6): 0.0; T(16): 100.0	24766	Unique	Used	1.079	1600	1483	62	2.88607e-05	894		0	26	347	3	830.068	2488.19	0.35	70.65	12568	12568	MS2	MSZ_ischemia_pSTY_TMT_103113.raw
sPGsPVGEGTGSPPk	Unambiguous	4	1	29826323	N-Term(TMT6plex); S4(Phospho); K15(TMT6plex)	HCD	S(1): 0.0; S(4): 100.0; T(10): 0.0; S(12): 0.0	19034	Unique	Used	1.065	7957	7474	62	2.40275e-05	724		0	39	136	2	946.481	1891.96	-0.8	35.03	6454	6454	MS2	MSZ_ischemia_pSTY_TMT_103113.raw
vPSsDEEVVEEPQSR	Unambiguous	1	1	110556636	N-Term(TMT6plex); S4(Phospho)	HCD	S(3): 0.7; S(4): 99.3; S(14): 0.0	20615	Unique	Used	1.099	3562	3241	62	1.64065e-05	482		0	0	300	2	998.458	1995.91	-0.67	43.78	8140	8140	MS2	MSZ_ischemia_pSTY_TMT_103113.raw
nkPGPNIEsGNEDDDASFk	Unambiguous	1	1	84043963	N-Term(TMT6plex); K2(TMT6plex); S9(Phospho); K19(TMT6plex)	HCD	S(9): 100.0; S(17): 0.0	21419	Unique	Used	1.884	22640	12010	61	3.68611e-05	1006		0	24	88	3	934.459	2801.36	0.76	48.73	8998	8998	MS2	MSZ_ischemia_pSTY_TMT_103113.raw
qksDAEEDGGTVsQEEEDR	Unambiguous	1	1	10716563	N-Term(TMT6plex); K2(TMT6plex); S3(Phospho); S13(Phospho)	HCD	S(3): 100.0; T(11): 50.0; S(13): 50.0	18261	Unique	Used	1.471	33450	22740	61	1.71243e-05	462		1	5	30	3	909.72	2727.15	0.81	31.05	5630	5630	MS2	MSZ_ischemia_pSTY_TMT_103113.raw
gSVAGSVGccsER	Unambiguous	1	1	13435364	N-Term(TMT6plex); C9(Carbamidomethyl); C10(Carbamidomethyl); S11(Phospho)	HCD	S(2): 0.0; S(6): 0.0; S(11): 100.0	17552	Unique	Used	1.239	13500	10890	61	7.94389e-06	208		0	0	151	2	817.847	1634.69	-0.09	27.44	4873	4873	MS2	MSZ_ischemia_pSTY_TMT_103113.raw
sSPNVANQPPsPGGk	Unambiguous	2	1	90819233	N-Term(TMT6plex); S11(Phospho); K15(TMT6plex)	HCD	S(1): 0.0; S(2): 0.0; S(11): 100.0	18541	Unique	Used	1.46	12750	8737	61	2.96585e-05	773		0	6	105	2	988.006	1975.01	0.1	32.48	5928	5928	MS2	MSZ_ischemia_pSTY_TMT_103113.raw
sAsPDDDLGSSNWEAADLGNEER	Unambiguous	1	1	7657234	N-Term(TMT6plex); S3(Phospho)	HCD	S(1): 0.0; S(3): 100.0; S(10): 0.0; S(11): 0.0	23519	Unique	Used	1.015	3233	3187	61	1.70241e-05	416		0	10	154	3	915.389	2744.15	0.28	62.45	11238	11238	MS2	MSZ_ischemia_pSTY_TMT_103113.raw
dWEDDsDEDmSNFDR	Unambiguous	1	1	23308579	N-Term(TMT6plex); S6(Phospho); M10(Oxidation)	HCD	S(6): 100.0; S(11): 0.0	21549	Unique	Used	1.113	15060	13530	60	7.2192e-06	66		0	14	142	2	1100.89	2200.78	-1.47	49.54	9137	9137	MS2	MSZ_ischemia_pSTY_TMT_103113.raw
aLsSDSILSPAPDAR	Unambiguous	1	1	27735067	N-Term(TMT6plex); S3(Phospho)	HCD	S(3): 100.0; S(4): 0.0; S(6): 0.0; S(9): 0.0	22929	Unique	Used	1.174	6647	5662	60	2.6522e-05	571		0	20	226	2	904.953	1808.9	-0.48	58.62	10609	10609	MS2	MSZ_ischemia_pSTY_TMT_103113.raw
tPEELDDsDFETEDFDVR	Unambiguous	1	1	55770844	N-Term(TMT6plex); S8(Phospho)	HCD	T(1): 0.0; S(8): 100.0; T(12): 0.0	25005	Unique	Used	1.297	1025	789.9	60	1.75986e-05	361		0	4	295	2	1234.51	2468.02	-1.33	72.49	12823	12823	MS2	MSZ_ischemia_pSTY_TMT_103113.raw
asPSPQPSSQPLQIHR	Unambiguous	1	1	19923497	N-Term(TMT6plex); S2(Phospho)	HCD	S(2): 100.0; S(4): 0.0; S(8): 0.0; S(9): 0.0	19154	Unique	Used	1.227	12380	10090	60	3.88581e-05	732		0	17	121	3	680.346	2039.02	-2.34	35.64	6582	6582	MS2	MSZ_ischemia_pSTY_TMT_103113.raw
iEDVGsDEEDDSGk	Unambiguous	3	1	431822406	N-Term(TMT6plex); S6(Phospho); K14(TMT6plex)	HCD	S(6): 100.0; S(12): 0.0	20648	Unique	Used	1.392	22870	16430	60	2.41742e-05	444		0	27	114	2	1016.95	2032.9	-0.85	43.96	8176	8176	MS2	MSZ_ischemia_pSTY_TMT_103113.raw
vGsLDNVGHLPAGGAVk	Unambiguous	2	1	197276600	N-Term(TMT6plex); S3(Phospho); K17(TMT6plex)	HCD	S(3): 100.0	22901	Unique	Used	1.233	6175	5009	60	3.67514e-05	675		0	20	176	3	710.389	2129.15	0.81	58.44	10579	10579	MS2	MSZ_ischemia_pSTY_TMT_103113.raw
qSNASsDVEVEEk	Unambiguous	2	1	190014586	N-Term(TMT6plex); S6(Phospho); K13(TMT6plex)	HCD	S(2): 0.0; S(5): 0.0; S(6): 100.0	19141	Unique	Used	1.359	8779	6458	60	3.64097e-05	652		0	28	170	2	980.468	1959.93	-0.99	35.57	6568	6568	MS2	MSZ_ischemia_pSTY_TMT_103113.raw
aSSHssQTQGGGSVTk	Unambiguous	4	1	27436948	N-Term(TMT6plex); S5(Phospho); S6(Phospho); K16(TMT6plex)	HCD	S(2): 50.0; S(3): 50.0; S(5): 1.0; S(6): 99.0; T(8): 0.0; S(13): 0.0; T(15): 0.0	16711	Unique	Used	1.343	15010	11180	59	3.02351e-05	534		0	38	99	3	712.997	2136.98	1.17	23.19	3976	3976	MS2	MSZ_ischemia_pSTY_TMT_103113.raw
gGGGGQDNGLEGLGNDsR	Unambiguous	1	1	29568103	N-Term(TMT6plex); S17(Phospho)	HCD	S(17): 100.0	19594	Unique	Used	1.188	4814	4051	59	1.63636e-05	276		0	54	360	2	984.935	1968.86	0.95	38.16	7051	7051	MS2	MSZ_ischemia_pSTY_TMT_103113.raw
sGGGDLTLGLEPSEEEAPR	Unambiguous	2	1	54792098	N-Term(TMT6plex); S1(Phospho)	HCD	S(1): 100.0; T(7): 0.0; S(13): 0.0	23428	Unique	Used	1.546	5929	3836	59	3.72528e-05	607		0	6	176	2	1112.02	2223.04	-0.3	61.9	11141	11141	MS2	MSZ_ischemia_pSTY_TMT_103113.raw
aEEDEILNRsPR	Unambiguous	1	1	10716563	N-Term(TMT6plex); S10(Phospho)	HCD	S(10): 100.0	19754	Unique	Used	1.206	12330	10220	59	2.84338e-05	458		1	16	149	2	869.424	1737.84	1.76	39.04	7222	7222	MS2	MSZ_ischemia_pSTY_TMT_103113.raw
sQSSDTEQQsPTSGGGk	Unambiguous	1	1	50053795	N-Term(TMT6plex); S10(Phospho); K17(TMT6plex)	HCD	S(1): 0.0; S(3): 0.0; S(4): 0.0; T(6): 0.0; S(10): 100.0; T(12): 0.0; S(13): 0.0	16273	Unique	Used	1.151	5845	5077	59	3.56324e-05	570		0	0	259	2	1110.01	2219.02	-1.54	21.03	3509	3509	MS2	MSZ_ischemia_pSTY_TMT_103113.raw
tAsGSSVTSLDGTR	Unambiguous	3	1	386643034	N-Term(TMT6plex); S3(Phospho)	HCD	T(1): 0.0; S(3): 100.0; S(5): 0.0; S(6): 0.0; T(8): 0.0; S(9): 0.0; T(13): 0.0	19245	Unique	Used	1.194	11310	9476	59	3.06471e-05	488		0	0	182	2	824.394	1647.78	1.32	36.15	6679	6679	MS2	MSZ_ischemia_pSTY_TMT_103113.raw
vQEHEDsGDsEVENEAk	Unambiguous	1	1	118344456	N-Term(TMT6plex); S7(Phospho); S10(Phospho); K17(TMT6plex)	HCD	S(7): 100.0; S(10): 100.0	19291	Unique	Used	1.232	5711	4636	59	2.83863e-05	452		0	68	166	3	840.689	2520.05	-2.23	36.45	6728	6728	MS2	MSZ_ischemia_pSTY_TMT_103113.raw
gEsENAGTNQETR	Unambiguous	1	1	21361282	N-Term(TMT6plex); S3(Phospho)	HCD	S(3): 100.0; T(8): 0.0; T(12): 0.0	15199	Unique	Used	1.231	7265	5899	59	1.09527e-05	174		0	0	178	2	851.366	1701.73	-1.34	15.91	2363	2363	MS2	MSZ_ischemia_pSTY_TMT_103113.raw
aSSHssQTQGGGSVTk	Unambiguous	4	1	27436948	N-Term(TMT6plex); S5(Phospho); S6(Phospho); K16(TMT6plex)	HCD	S(2): 1.1; S(3): 98.9; S(5): 1.1; S(6): 98.9; T(8): 0.0; S(13): 0.0; T(15): 0.0	16727	Unique	Used	1.449	14320	9883	59	3.42747e-05	520		0	9	435	2	1068.99	2136.97	-1.68	23.3	3993	3993	MS2	MSZ_ischemia_pSTY_TMT_103113.raw
aTDIPASAsPPPVAGVPFFk	Unambiguous	1	1	24308227	N-Term(TMT6plex); S9(Phospho); K20(TMT6plex)	HCD	T(2): 0.0; S(7): 1.2; S(9): 98.8	26366	Unique	Used	1.308	990.8	757.5	59	6.13104e-05	909		0	9	500	3	836.449	2507.33	-0.85	84.17	14311	14311	MS2	MSZ_ischemia_pSTY_TMT_103113.raw
aAEEQGDDQDsEk	Unambiguous	1	1	118601081	N-Term(TMT6plex); S11(Phospho); K13(TMT6plex)	HCD	S(11): 100.0	16816	Unique	Used	1.362	13390	9831	58	2.53535e-05	350		0	0	127	2	980.432	1959.86	-1.12	23.77	4088	4088	MS2	MSZ_ischemia_pSTY_TMT_103113.raw
aSIANSDGPTAGSQtPPFk	Unambiguous	4	1	154354972	N-Term(TMT6plex); T15(Phospho); K19(TMT6plex)	HCD	S(2): 0.0; S(6): 0.0; T(10): 0.0; S(13): 0.0; T(15): 100.0	22187	Unique	Used	1.303	7449	5715	58	7.55993e-05	928		0	33	143	3	795.402	2384.19	0.19	53.66	9817	9817	MS2	MSZ_ischemia_pSTY_TMT_103113.raw
vLDTSSLTQSAPAsPTNk	Unambiguous	2	1	251823858	N-Term(TMT6plex); S14(Phospho); K18(TMT6plex)	HCD	T(4): 0.0; S(5): 0.0; S(6): 0.0; T(8): 0.0; S(10): 0.0; S(14): 100.0; T(16): 0.0	22732	Unique	Used	1.139	7784	6833	57	7.15625e-05	803		0	41	100	3	785.744	2355.22	-0.93	57.25	10399	10399	MS2	MSZ_ischemia_pSTY_TMT_103113.raw
dGGSGNsTIIVSR	Unambiguous	1	1	61676188	N-Term(TMT6plex); S7(Phospho)	HCD	S(4): 0.0; S(7): 100.0; T(8): 0.0; S(12): 0.0	18971	Unique	Used	1.063	12740	11980	57	4.15358e-05	465		0	25	166	2	786.384	1571.76	-1.85	34.7	6387	6387	MS2	MSZ_ischemia_pSTY_TMT_103113.raw
aSSHSSQTQGGGsVTk	Unambiguous	4	1	27436948	N-Term(TMT6plex); S13(Phospho); K16(TMT6plex)	HCD	S(2): 0.0; S(3): 0.0; S(5): 0.0; S(6): 0.0; T(8): 0.0; S(13): 99.5; T(15): 0.5	15791	Unique	Used	1.375	21170	15390	57	5.67725e-05	614		0	15	48	3	686.339	2057	-1.29	18.73	2995	2995	MS2	MSZ_ischemia_pSTY_TMT_103113.raw
sStPLPTISSSAENTR	Unambiguous	3	1	73760401	N-Term(TMT6plex); T3(Phospho)	HCD	S(1): 0.0; S(2): 0.0; T(3): 100.0; T(7): 0.0; S(9): 0.0; S(10): 0.0; S(11): 0.0; T(15): 0.0	20375	Unique	Used	1.073	6671	6218	57	5.93467e-05	599		0	22	203	2	978.978	1956.95	0.22	42.47	7884	7884	MS2	MSZ_ischemia_pSTY_TMT_103113.raw
gDQPAASGDsDDDEPPPLPR	Unambiguous	1	1	5729875	N-Term(TMT6plex); S10(Phospho)	HCD	S(7): 0.0; S(10): 100.0	20379	Unique	Used	1.097	20730	18890	57	4.08786e-05	406		0	58	122	3	782.342	2345.01	-1.13	42.49	7889	7889	MS2	MSZ_ischemia_pSTY_TMT_103113.raw
tQtPPVSPAPQPTEER	Unambiguous	3	1	20357556	N-Term(TMT6plex); T3(Phospho)	HCD	T(1): 0.0; T(3): 100.0; S(7): 0.0; T(13): 0.0	18578	Unique	Used	1.582	14030	8871	57	7.83474e-05	771		0	2	43	2	1022.5	2044	1.67	32.68	5968	5968	MS2	MSZ_ischemia_pSTY_TMT_103113.raw
aQLEPVAsPAk	Unambiguous	8	1	41322923	N-Term(TMT6plex); S8(Phospho); K11(TMT6plex)	HCD	S(8): 100.0	20583	Unique	Used	1.325	9977	7528	57	6.80986e-05	614		0	33	185	3	550.308	1648.91	1.31	43.59	8106	8106	MS2	MSZ_ischemia_pSTY_TMT_103113.raw
qVsASELHTSGILGPETLR	Unambiguous	1	1	207452735	N-Term(TMT6plex); S3(Phospho)	HCD	S(3): 50.0; S(5): 50.0; T(9): 0.0; S(10): 0.0; T(17): 0.0	23844	Unique	Used	2.141	14160	6613	57	0.000103495	931		0	7	39	3	768.731	2304.18	-0.29	64.56	11585	11585	MS2	MSZ_ischemia_pSTY_TMT_103113.raw
sDEGQLsPATR	Unambiguous	8	1	41322923	N-Term(TMT6plex); S7(Phospho)	HCD	S(1): 0.0; S(7): 100.0; T(10): 0.0	17214	Unique	Used	1.357	35140	25900	56	3.57048e-05	297		0	11	37	2	735.345	1469.68	-0.67	25.76	4513	4513	MS2	MSZ_ischemia_pSTY_TMT_103113.raw
aLmGsPQLVAAVVR	Unambiguous	1	1	12056468	N-Term(TMT6plex); M3(Oxidation); S5(Phospho)	HCD	S(5): 100.0	23978	Unique	Used	1.211	18830	15550	56	8.71855e-05	666		0	18	82	2	868.969	1736.93	-0.9	65.43	11728	11728	MS2	MSZ_ischemia_pSTY_TMT_103113.raw
eLQSQISDTsVVLSmDNSR	Unambiguous	2	1	4504919	N-Term(TMT6plex); S10(Phospho); M15(Oxidation)	HCD	S(4): 0.0; S(7): 0.0; T(9): 0.0; S(10): 0.0; S(14): 100.0; S(18): 0.0	22622	Unique	Used	0.98	2712	2767	56	8.79113e-05	670		0	38	448	3	812.051	2434.14	0.13	56.56	10281	10281	MS2	MSZ_ischemia_pSTY_TMT_103113.raw
tPEELDDsDFETEDFDVR	Unambiguous	1	1	55770844	N-Term(TMT6plex); S8(Phospho)	HCD	T(1): 0.0; S(8): 100.0; T(12): 0.0	24983	Unique	Used	1.155	1493	1293	56	5.1884e-05	382		0	24	262	3	823.346	2468.02	0.32	72.34	12800	12800	MS2	MSZ_ischemia_pSTY_TMT_103113.raw
gVMAVTAVTATAAsDR	Unambiguous	2	1	14249158	N-Term(TMT6plex); S14(Phospho)	HCD	T(6): 0.0; T(9): 0.0; T(11): 0.0; S(14): 100.0	22458	Unique	Used	0.992	1913	1928	56	7.64114e-05	560		0	17	280	3	610.64	1829.91	1.52	55.42	10106	10106	MS2	MSZ_ischemia_pSTY_TMT_103113.raw
dWEDDsDEDMSNFDR	Unambiguous	1	1	23308579	N-Term(TMT6plex); S6(Phospho)	HCD	S(6): 100.0; S(11): 0.0	23236	Unique	Used	0.975	2187	2243	56	2.22069e-05	81		0	49	383	3	728.935	2184.79	-0.63	60.71	10936	10936	MS2	MSZ_ischemia_pSTY_TMT_103113.raw
sPPGSGASTPVGPWDQAVQR	Unambiguous	1	1	239582767	N-Term(TMT6plex); S1(Phospho)	HCD	S(1): 100.0; S(5): 0.0; S(8): 0.0; T(9): 0.0	23204	Unique	Used	1.158	5946	5135	56	0.000114338	817		0	18	64	3	768.372	2303.1	-0.23	60.51	10902	10902	MS2	MSZ_ischemia_pSTY_TMT_103113.raw
vQTtPPPAVQGQk	Unambiguous	1	1	148277037	N-Term(TMT6plex); T4(Phospho); K13(TMT6plex)	HCD	T(3): 50.0; T(4): 50.0	19677	Unique	Used	1.066	22360	20970	55	8.72888e-05	618		0	36	80	3	630.349	1889.03	0.99	38.64	7140	7140	MS2	MSZ_ischemia_pSTY_TMT_103113.raw
tSsVVTLEVAk	Unambiguous	2	1	90819233	N-Term(TMT6plex); S3(Phospho); K11(TMT6plex)	HCD	T(1): 0.0; S(2): 0.0; S(3): 100.0; T(6): 0.0	22919	Unique	Used	1.185	12780	10790	55	9.08317e-05	627		0	36	318	2	836.47	1671.93	-0.34	58.55	10598	10598	MS2	MSZ_ischemia_pSTY_TMT_103113.raw
aDLNQGIGEPQsPSR	Unambiguous	1	1	20149675	N-Term(TMT6plex); S12(Phospho)	HCD	S(12): 100.0; S(14): 0.0	19856	Unique	Used	0.962	10020	10410	55	7.47632e-05	509		0	40	144	2	939.454	1877.9	3.19	39.6	7331	7331	MS2	MSZ_ischemia_pSTY_TMT_103113.raw
eEVVGGDDsDGLR	Unambiguous	1	1	4507955	N-Term(TMT6plex); S9(Phospho)	HCD	S(9): 100.0	19877	Unique	Used	1.196	13560	11340	55	4.7624e-05	322		0	35	190	2	828.871	1656.73	1.32	39.71	7353	7353	MS2	MSZ_ischemia_pSTY_TMT_103113.raw
qGSEsPAQAGR	Unambiguous	1	1	156104874	N-Term(TMT6plex); S5(Phospho)	HCD	S(3): 0.0; S(5): 100.0	14972	Unique	Used	1.392	13010	9347	55	4.3182e-05	275		0	15	188	2	698.825	1396.64	1.06	14.86	2121	2121	MS2	MSZ_ischemia_pSTY_TMT_103113.raw
gDVTAEEAAGAsPAk	Unambiguous	1	1	13491174	N-Term(TMT6plex); S12(Phospho); K15(TMT6plex)	HCD	T(4): 0.0; S(12): 100.0	19257	Unique	Used	1.366	6335	4638	55	0.000101356	625		0	0	267	2	956.478	1911.95	1.01	36.22	6692	6692	MS2	MSZ_ischemia_pSTY_TMT_103113.raw
gNAEGsSDEEGk	Unambiguous	3	1	186928821	N-Term(TMT6plex); S6(Phospho); K12(TMT6plex)	HCD	S(6): 100.0; S(7): 0.0	16412	Unique	Used	1.22	19530	16010	55	4.50126e-05	270		0	13	191	2	859.388	1717.77	-0.31	21.69	3657	3657	MS2	MSZ_ischemia_pSTY_TMT_103113.raw
sGSGsVGNGSSR	Unambiguous	3	1	117938251	N-Term(TMT6plex); S5(Phospho)	HCD	S(1): 0.0; S(3): 0.0; S(5): 100.0; S(10): 0.0; S(11): 0.0	14553	Unique	Used	1.441	13340	9259	55	3.10329e-05	179		0	12	133	2	680.806	1360.6	-1.05	12.88	1674	1674	MS2	MSZ_ischemia_pSTY_TMT_103113.raw
tGSGSPFAGNsPAR	Unambiguous	1	1	126723060	N-Term(TMT6plex); S11(Phospho)	HCD	T(1): 0.0; S(3): 0.0; S(5): 0.0; S(11): 100.0	18982	Unique	Used	1.256	31730	25270	55	6.97375e-05	394		0	22	82	2	807.877	1614.75	-0.41	34.76	6399	6399	MS2	MSZ_ischemia_pSTY_TMT_103113.raw
gVmAVTAVTATAAsDR	Unambiguous	2	1	14249158	N-Term(TMT6plex); M3(Oxidation); S14(Phospho)	HCD	T(6): 0.0; T(9): 0.0; T(11): 50.0; S(14): 50.0	20890	Unique	Used	1.164	9663	8299	54	9.77434e-05	513		0	55	116	3	615.972	1845.9	1.25	45.42	8434	8434	MS2	MSZ_ischemia_pSTY_TMT_103113.raw
aSSHSsQTQGGGSVTk	Unambiguous	4	1	27436948	N-Term(TMT6plex); S6(Phospho); K16(TMT6plex)	HCD	S(2): 0.0; S(3): 0.0; S(5): 1.1; S(6): 98.9; T(8): 0.0; S(13): 0.0; T(15): 0.0	16177	Unique	Used	1.698	41310	24330	54	0.000125044	621		0	6	23	3	686.34	2057	-0.76	20.58	3407	3407	MS2	MSZ_ischemia_pSTY_TMT_103113.raw
nsPGSQVASNPR	Unambiguous	1	1	18860916	N-Term(TMT6plex); S2(Phospho)	HCD	S(2): 100.0; S(5): 0.0; S(9): 0.0	15972	Unique	Used	1.332	27030	20290	54	5.98898e-05	292		0	14	108	2	761.864	1522.72	-0.04	19.59	3188	3188	MS2	MSZ_ischemia_pSTY_TMT_103113.raw
gAGDGsDEEVDGk	Unambiguous	1	1	12667788	N-Term(TMT6plex); S6(Phospho); K13(TMT6plex)	HCD	S(6): 100.0	17744	Unique	Used	1.245	13780	11070	54	6.70679e-05	324		0	0	195	2	887.402	1773.8	1.02	28.45	5078	5078	MS2	MSZ_ischemia_pSTY_TMT_103113.raw
sPGNTSQPPAFFSk	Unambiguous	3	1	331284176	N-Term(TMT6plex); S1(Phospho); K14(TMT6plex)	HCD	S(1): 100.0; T(5): 0.0; S(6): 0.0; S(13): 0.0	23670	Unique	Used	1.601	8372	5229	54	0.00013957	665		0	22	255	2	1002.01	2003.01	2.16	63.44	11399	11399	MS2	MSZ_ischemia_pSTY_TMT_103113.raw
sQSSDTEQQsPTSGGGk	Unambiguous	1	1	50053795	N-Term(TMT6plex); S10(Phospho); K17(TMT6plex)	HCD	S(1): 0.0; S(3): 0.0; S(4): 0.0; T(6): 0.0; S(10): 100.0; T(12): 0.0; S(13): 0.0	16301	Unique	Used	1.197	13550	11330	54	0.000128196	608		0	14	32	3	740.345	2219.02	-0.85	21.17	3539	3539	MS2	MSZ_ischemia_pSTY_TMT_103113.raw
gPPQsPVFEGVYNNSR	Unambiguous	6	1	27262651	N-Term(TMT6plex); S5(Phospho)	HCD	S(5): 100.0; Y(12): 0.0; S(15): 0.0	22549	Unique	Used	1.092	4225	3869	53	0.000144388	645		0	41	174	3	686.329	2056.97	1.3	56.06	10203	10203	MS2	MSZ_ischemia_pSTY_TMT_103113.raw
sVAsNQsEmEFSSLQDmPk	Unambiguous	1	1	24432106	N-Term(TMT6plex); S4(Phospho); S7(Phospho); M9(Oxidation); M17(Oxidation); K19(TMT6plex)	HCD	S(1): 0.0; S(4): 100.0; S(7): 100.0; S(12): 0.0; S(13): 0.0	22577	Unique	Used	0.957	1391	1454	53	0.000121814	533		0	67	484	3	922.398	2765.18	-1.86	56.26	10233	10233	MS2	MSZ_ischemia_pSTY_TMT_103113.raw
gLAGPPAsPGk	Unambiguous	2	1	312176416	N-Term(TMT6plex); S8(Phospho); K11(TMT6plex)	HCD	S(8): 100.0	19833	Unique	Used	1.047	8042	7683	53	0.000119712	519		0	20	75	3	497.278	1489.82	0.9	39.48	7306	7306	MS2	MSZ_ischemia_pSTY_TMT_103113.raw
aTAPQTQHVsPMR	Unambiguous	4	1	194239729	N-Term(TMT6plex); S10(Phospho)	HCD	T(2): 0.0; T(6): 0.0; S(10): 100.0	17376	Unique	Used	1.285	32130	25010	53	0.000117168	501		0	15	25	3	578.285	1732.84	-0.33	26.55	4686	4686	MS2	MSZ_ischemia_pSTY_TMT_103113.raw
aLsSDSILSPAPDAR	Unambiguous	1	1	27735067	N-Term(TMT6plex); S3(Phospho)	HCD	S(3): 100.0; S(4): 0.0; S(6): 0.0; S(9): 0.0	22864	Unique	Used	1.297	9912	7641	53	0.000129113	542		0	43	418	2	904.954	1808.9	0.67	58.17	10539	10539	MS2	MSZ_ischemia_pSTY_TMT_103113.raw
tQtPPVsPAPQPTEER	Unambiguous	3	1	20357556	N-Term(TMT6plex); T3(Phospho); S7(Phospho)	HCD	T(1): 0.0; T(3): 100.0; S(7): 100.0; T(13): 0.0	18122	Unique	Used	1.157	3794	3279	53	0.000121602	500		0	0	183	2	1062.48	2123.95	-3.06	30.35	5481	5481	MS2	MSZ_ischemia_pSTY_TMT_103113.raw
sVSGsPEPAAk	Unambiguous	1	1	42542379	N-Term(TMT6plex); S5(Phospho); K11(TMT6plex)	HCD	S(1): 0.0; S(3): 0.0; S(5): 100.0	17932	Unique	Used	1.008	33290	33030	53	0.000162477	665		0	27	72	2	784.412	1567.82	1.74	29.4	5279	5279	MS2	MSZ_ischemia_pSTY_TMT_103113.raw
tQtPPVSPAPQPTEER	Unambiguous	3	1	20357556	N-Term(TMT6plex); T3(Phospho)	HCD	T(1): 0.0; T(3): 100.0; S(7): 0.0; T(13): 0.0	18482	Unique	Used	1.45	4766	3288	53	0.000177671	709		0	0	162	2	1022.5	2043.99	-0.42	32.17	5865	5865	MS2	MSZ_ischemia_pSTY_TMT_103113.raw
sTGsPTQETQAPFIAk	Unambiguous	1	1	296010963	N-Term(TMT6plex); S4(Phospho); K16(TMT6plex)	HCD	S(1): 0.0; T(2): 0.0; S(4): 50.0; T(6): 50.0; T(9): 0.0	22459	Unique	Used	1.475	5547	3759	53	0.000238367	936		0	27	367	2	1101.06	2201.12	-2.69	55.43	10107	10107	MS2	MSZ_ischemia_pSTY_TMT_103113.raw
rTsmGGTQQQFVEGVR	Unambiguous	1	1	4503131	N-Term(TMT6plex); S3(Phospho); M4(Oxidation)	HCD	T(2): 49.7; S(3): 49.7; T(7): 0.7	19258	Unique	Used	1.275	5386	4223	53	0.000163136	616		1	77	246	3	702.672	2106	0.61	36.23	6693	6693	MS2	MSZ_ischemia_pSTY_TMT_103113.raw
qsSATSSFGGLGGGSVR	Unambiguous	1	1	24234699	N-Term(TMT6plex); S2(Phospho)	HCD	S(2): 0.0; S(3): 0.0; T(5): 50.0; S(6): 50.0; S(7): 0.0; S(15): 0.0	21415	Unique	Used	1.321	15160	11480	53	0.000133502	477		0	30	102	2	932.443	1863.88	-0.18	48.71	8994	8994	MS2	MSZ_ischemia_pSTY_TMT_103113.raw
vSDQNsPVLPk	Unambiguous	1	1	260064009	N-Term(TMT6plex); S6(Phospho); K11(TMT6plex)	HCD	S(2): 0.0; S(6): 100.0	21086	Unique	Used	1.15	14150	12300	52	0.000179537	624		0	25	105	2	861.466	1721.92	0.08	46.56	8643	8643	MS2	MSZ_ischemia_pSTY_TMT_103113.raw
vDHGAEIITQsPGR	Unambiguous	4	1	87578392	N-Term(TMT6plex); S11(Phospho)	HCD	T(9): 0.5; S(11): 99.5	19247	Unique	Used	1.264	5799	4588	52	0.000170568	578		0	41	107	3	596.967	1788.89	0.52	36.16	6681	6681	MS2	MSZ_ischemia_pSTY_TMT_103113.raw
sPGsPVGEGTGSPPk	Unambiguous	4	1	29826323	N-Term(TMT6plex); S4(Phospho); K15(TMT6plex)	HCD	S(1): 0.0; S(4): 100.0; T(10): 0.0; S(12): 0.0	18922	Unique	Used	1.125	15420	13700	52	0.00022747	762		0	0	65	2	946.482	1891.96	0.17	34.46	6335	6335	MS2	MSZ_ischemia_pSTY_TMT_103113.raw
aSAVSELsPR	Unambiguous	1	1	167234419	N-Term(TMT6plex); S8(Phospho)	HCD	S(2): 0.0; S(5): 0.0; S(8): 100.0	19432	Unique	Used	1.559	77800	49900	52	0.000131052	438		0	6	19	2	663.338	1325.67	1.02	37.29	6879	6879	MS2	MSZ_ischemia_pSTY_TMT_103113.raw
tASGSSVTSLDGTR	Unambiguous	3	1	386643034	N-Term(TMT6plex); T1(Phospho)	HCD	T(1): 100.0; S(3): 0.0; S(5): 0.0; S(6): 0.0; T(8): 0.0; S(9): 0.0; T(13): 0.0	19150	Unique	Used	1.366	20660	15120	52	0.000140926	471		0	3	124	2	824.392	1647.78	-1.13	35.62	6578	6578	MS2	MSZ_ischemia_pSTY_TMT_103113.raw
eIsDDEAEEEk	Unambiguous	3	1	431822406	N-Term(TMT6plex); S3(Phospho); K11(TMT6plex)	HCD	S(3): 100.0	19718	Unique	Used	2.014	61150	30360	52	0.000114297	382		0	23	46	2	916.417	1831.83	0.73	38.87	7184	7184	MS2	MSZ_ischemia_pSTY_TMT_103113.raw
tAsAPNLAETEk	Unambiguous	3	1	312032471	N-Term(TMT6plex); S3(Phospho); K12(TMT6plex)	HCD	T(1): 0.0; S(3): 100.0; T(10): 0.0	20608	Unique	Used	1.333	15350	11510	52	0.000223207	724		0	30	209	2	885.46	1769.91	1.73	43.74	8133	8133	MS2	MSZ_ischemia_pSTY_TMT_103113.raw
asLEGNLAETENR	Unambiguous	1	1	4557701	N-Term(TMT6plex); S2(Phospho)	HCD	S(2): 100.0; T(10): 0.0	21208	Unique	Used	1.204	9754	8100	52	0.000100718	307		0	28	191	2	856.907	1712.81	0.73	47.28	8773	8773	MS2	MSZ_ischemia_pSTY_TMT_103113.raw
sSsVGSSSSYPISPAVSR	Unambiguous	8	1	41322923	N-Term(TMT6plex); S3(Phospho)	HCD	S(1): 0.0; S(2): 0.0; S(3): 100.0; S(6): 0.0; S(7): 0.0; S(8): 0.0; S(9): 0.0; Y(10): 0.0; S(13): 0.0; S(17): 0.0	20760	Unique	Used	1.507	8163	5419	52	0.00019061	577		0	38	242	2	1032.49	2063.98	-1.51	44.69	8295	8295	MS2	MSZ_ischemia_pSTY_TMT_103113.raw
gGVTGSPEASISGsk	Unambiguous	1	1	61743954	N-Term(TMT6plex); S14(Phospho); K15(TMT6plex)	HCD	T(4): 0.0; S(6): 0.0; S(10): 0.0; S(12): 0.0; S(14): 100.0	20195	Unique	Used	1.17	13950	11930	52	0.000234176	704		0	31	133	3	624.656	1871.95	1.35	41.45	7692	7692	MS2	MSZ_ischemia_pSTY_TMT_103113.raw
aGGAsPAASSTAQPPTQHR	Unambiguous	1	1	24308115	N-Term(TMT6plex); S5(Phospho)	HCD	S(5): 100.0; S(9): 0.0; S(10): 0.0; T(11): 0.0; T(16): 0.0	15965	Unique	Used	1.128	7154	6344	52	0.00022138	664		0	29	87	3	701.005	2101	-0.84	19.55	3180	3180	MS2	MSZ_ischemia_pSTY_TMT_103113.raw
tGSsPTQGIVNk	Unambiguous	2	1	94557295	N-Term(TMT6plex); S4(Phospho); K12(TMT6plex)	HCD	T(1): 0.0; S(3): 0.7; S(4): 99.3; T(6): 0.0	20181	Unique	Used	1.499	54340	36250	52	0.000241579	713		0	21	39	2	863.96	1726.91	-1.22	41.38	7678	7678	MS2	MSZ_ischemia_pSTY_TMT_103113.raw
yESQEPLAGQEsPLPLATR	Unambiguous	1	1	110556636	N-Term(TMT6plex); S12(Phospho)	HCD	Y(1): 0.0; S(3): 0.0; S(12): 100.0; T(18): 0.0	23294	Unique	Used	1.082	3582	3310	52	0.000290369	857		0	29	193	3	799.064	2395.18	0.89	61.09	10998	10998	MS2	MSZ_ischemia_pSTY_TMT_103113.raw
sAsADNLTLPR	Unambiguous	2	1	190341110	N-Term(TMT6plex); S3(Phospho)	HCD	S(1): 0.0; S(3): 100.0; T(8): 0.0	21188	Unique	Used	1.283	25040	19520	52	0.00013984	408		0	36	95	2	727.366	1453.72	-0.32	47.17	8752	8752	MS2	MSZ_ischemia_pSTY_TMT_103113.raw
sTtPPPAEPVSLPQEPPkPR	Unambiguous	1	1	45359846	N-Term(TMT6plex); T3(Phospho); K18(TMT6plex)	HCD	S(1): 0.0; T(2): 0.9; T(3): 99.1; S(11): 0.0	21645	Unique	Used	1.238	3840	3102	52	0.000322978	938		0	24	203	3	888.478	2663.42	-1.14	50.16	9239	9239	MS2	MSZ_ischemia_pSTY_TMT_103113.raw
rPAAAAAAGSAsPR	Unambiguous	2	1	18426904	N-Term(TMT6plex); S12(Phospho)	HCD	S(10): 0.0; S(12): 100.0	15606	Unique	Used	1.278	50500	39500	51	0.000184629	518		0	10	8	3	521.605	1562.8	0.55	17.83	2798	2798	MS2	MSZ_ischemia_pSTY_TMT_103113.raw
sAsASHQADIk	Unambiguous	1	1	37595752	N-Term(TMT6plex); S3(Phospho); K11(TMT6plex)	HCD	S(1): 0.0; S(3): 100.0; S(5): 0.0	17277	Unique	Used	1.383	22270	16100	51	0.000192536	534		0	14	115	2	826.925	1652.84	1.34	26.06	4580	4580	MS2	MSZ_ischemia_pSTY_TMT_103113.raw
gDEASEEGQNGSsPk	Unambiguous	4	1	29826323	N-Term(TMT6plex); S13(Phospho); K15(TMT6plex)	HCD	S(5): 0.0; S(12): 0.0; S(13): 100.0	16651	Unique	Used	1.729	2805	1623	51	0.000180437	497		0	12	324	2	1015.46	2029.92	3.37	22.87	3912	3912	MS2	MSZ_ischemia_pSTY_TMT_103113.raw
aSsLNFLNk	Unambiguous	2	1	198041728	N-Term(TMT6plex); S3(Phospho); K9(TMT6plex)	HCD	S(2): 0.0; S(3): 100.0	24432	Unique	Used	1.517	14560	9602	51	0.000219202	601		0	36	268	2	766.419	1531.83	0.75	68.47	12212	12212	MS2	MSZ_ischemia_pSTY_TMT_103113.raw
nEEDEGHSNSsPR	Unambiguous	2	1	14110414	N-Term(TMT6plex); S11(Phospho)	HCD	S(8): 0.0; S(10): 0.7; S(11): 99.3	14399	Unique	Used	1.607	18470	11490	51	6.03238e-05	123		0	11	130	2	883.863	1766.72	0.13	12.13	1510	1510	MS2	MSZ_ischemia_pSTY_TMT_103113.raw
qVsASELHTSGILGPETLR	Unambiguous	1	1	207452735	N-Term(TMT6plex); S3(Phospho)	HCD	S(3): 99.0; S(5): 1.0; T(9): 0.0; S(10): 0.0; T(17): 0.0	23771	Unique	Used	1.576	7878	4997	51	0.000384521	931		0	18	82	3	768.731	2304.18	-0.21	64.04	11507	11507	MS2	MSZ_ischemia_pSTY_TMT_103113.raw
qDVDNAsLAR	Unambiguous	1	1	62414289	N-Term(TMT6plex); S7(Phospho)	HCD	S(7): 100.0	17755	Unique	Used	1.158	19400	16750	51	0.000141259	335		0	36	89	2	699.336	1397.67	2.01	28.51	5090	5090	MS2	MSZ_ischemia_pSTY_TMT_103113.raw
eEsPPPAVPEIPk	Unambiguous	3	1	291045225	N-Term(TMT6plex); S3(Phospho); K13(TMT6plex)	HCD	S(3): 100.0	22752	Unique	Used	1.154	5966	5171	51	0.00034252	803		0	30	232	2	964.512	1928.02	-0.66	57.38	10420	10420	MS2	MSZ_ischemia_pSTY_TMT_103113.raw
aSAVSELsPR	Unambiguous	1	1	167234419	N-Term(TMT6plex); S8(Phospho)	HCD	S(2): 0.0; S(5): 0.0; S(8): 100.0	19341	Unique	Used	1.296	107300	82850	51	0.000188124	438		0	8	13	2	663.338	1325.67	1.02	36.77	6782	6782	MS2	MSZ_ischemia_pSTY_TMT_103113.raw
sPTmEQAVQTASAHLPAPAAVGR	Unambiguous	2	1	166197710	N-Term(TMT6plex); S1(Phospho); M4(Oxidation)	HCD	S(1): 100.0; T(3): 0.0; T(10): 0.0; S(12): 0.0	22438	Unique	Used	1.134	6743	5946	51	0.000439968	1022		0	31	115	3	872.433	2615.28	-0.07	55.29	10085	10085	MS2	MSZ_ischemia_pSTY_TMT_103113.raw
gsPSGGSTAEASDTLSIR	Unambiguous	2	1	312176416	N-Term(TMT6plex); S2(Phospho)	HCD	S(2): 100.0; S(4): 0.0; S(7): 0.0; T(8): 0.0; S(12): 0.0; T(14): 0.0; S(16): 0.0	20744	Unique	Used	1.16	3442	2968	51	0.000248969	577		0	32	476	2	1001.47	2001.93	-0.33	44.57	8278	8278	MS2	MSZ_ischemia_pSTY_TMT_103113.raw
gPAGEAGAsPPVR	Unambiguous	1	1	5803177	N-Term(TMT6plex); S9(Phospho)	HCD	S(9): 100.0	17979	Unique	Used	1.311	26540	20230	51	0.000192023	444		0	27	67	2	737.867	1474.73	1.35	29.64	5329	5329	MS2	MSZ_ischemia_pSTY_TMT_103113.raw
gAGATSGsPPAGR	Unambiguous	1	1	197304670	N-Term(TMT6plex); S8(Phospho)	HCD	T(5): 0.7; S(6): 49.7; S(8): 49.7	15333	Unique	Used	1.277	15410	12060	50	0.000156963	331		0	27	120	2	697.835	1394.66	0.54	16.56	2506	2506	MS2	MSZ_ischemia_pSTY_TMT_103113.raw
sHsQASLAGPGPVDPSNR	Unambiguous	1	1	16262452	N-Term(TMT6plex); S3(Phospho)	HCD	S(1): 1.2; S(3): 98.8; S(6): 0.0; S(16): 0.0	18448	Unique	Used	1.247	6374	5112	50	0.000294734	613		0	34	146	3	696.002	2085.99	0.52	31.98	5829	5829	MS2	MSZ_ischemia_pSTY_TMT_103113.raw
eVQAEQPSSsSPR	Unambiguous	1	1	118600973	N-Term(TMT6plex); S10(Phospho)	HCD	S(8): 0.0; S(9): 0.8; S(10): 98.4; S(11): 0.8	16650	Unique	Used	1.168	4917	4208	50	0.000150914	311		0	0	305	2	855.9	1710.79	1.68	22.86	3911	3911	MS2	MSZ_ischemia_pSTY_TMT_103113.raw
sPSGsAFGSQENLR	Unambiguous	4	1	431822379	N-Term(TMT6plex); S5(Phospho)	HCD	S(1): 0.0; S(3): 99.1; S(5): 0.9; S(9): 0.0	20374	Unique	Used	1.523	10090	6627	50	0.000195558	403		0	40	278	2	873.407	1745.81	0.24	42.46	7883	7883	MS2	MSZ_ischemia_pSTY_TMT_103113.raw
gsPQAGVDLSFATR	Unambiguous	1	1	11321640	N-Term(TMT6plex); S2(Phospho)	HCD	S(2): 100.0; S(10): 0.0; T(13): 0.0	22983	Unique	Used	1.338	10440	7798	50	0.000240052	479		0	28	299	2	857.922	1714.84	0.43	58.98	10666	10666	MS2	MSZ_ischemia_pSTY_TMT_103113.raw
aSsHsSQTQGGGSVTk	Unambiguous	4	1	27436948	N-Term(TMT6plex); S3(Phospho); S5(Phospho); K16(TMT6plex)	HCD	S(2): 50.0; S(3): 50.0; S(5): 1.5; S(6): 98.5; T(8): 0.0; S(13): 0.0; T(15): 0.0	16807	Unique	Used	1.303	19380	14870	50	0.000260892	517		0	9	29	3	712.996	2136.97	0.15	23.74	4079	4079	MS2	MSZ_ischemia_pSTY_TMT_103113.raw
iHIDPEIQDGsPTTSR	Unambiguous	2	1	196162711	N-Term(TMT6plex); S11(Phospho)	HCD	S(11): 100.0; T(13): 0.0; T(14): 0.0; S(15): 0.0	21507	Unique	Used	1.157	7558	6532	50	0.000321705	623		0	58	137	3	692.337	2075	-1.81	49.27	9092	9092	MS2	MSZ_ischemia_pSTY_TMT_103113.raw
sNSPLPSIQLQPQSPSASk	Unambiguous	2	1	27754771	N-Term(TMT6plex); S1(Phospho); K19(TMT6plex)	HCD	S(1): 1.1; S(3): 98.9; S(7): 0.0; S(14): 0.0; S(16): 0.0; S(18): 0.0	23113	Unique	Used	0.887	3992	4501	50	0.000496242	961		0	20	201	3	835.443	2504.31	-0.59	59.9	10805	10805	MS2	MSZ_ischemia_pSTY_TMT_103113.raw
eNPPVEDssDEDDkR	Unambiguous	1	1	30578410	N-Term(TMT6plex); S8(Phospho); S9(Phospho); K14(TMT6plex)	HCD	S(8): 100.0; S(9): 100.0	18188	Unique	Used	1.06	19250	18150	50	0.000162123	304		1	34	49	3	784.002	2349.99	1.6	30.69	5552	5552	MS2	MSZ_ischemia_pSTY_TMT_103113.raw
sLsSSLQAPVVSTVGMQR	Unambiguous	1	1	27894337	N-Term(TMT6plex); S3(Phospho)	HCD	S(1): 0.0; S(3): 98.7; S(4): 1.3; S(5): 0.0; S(12): 0.0; T(13): 0.0	24437	Unique	Used	1.243	1089	876.4	50	0.000465574	867		0	21	301	3	719.371	2156.1	0.2	68.51	12217	12217	MS2	MSZ_ischemia_pSTY_TMT_103113.raw
aGGSAALsPSk	Unambiguous	1	1	5174449	N-Term(TMT6plex); S8(Phospho); K11(TMT6plex)	HCD	S(4): 0.0; S(8): 100.0; S(10): 0.0	18741	Unique	Used	1.546	78580	50840	50	0.00028814	528		0	8	27	2	742.401	1483.79	1.84	33.54	6142	6142	MS2	MSZ_ischemia_pSTY_TMT_103113.raw
tLsPTPSAEGYQDVR	Unambiguous	4	1	51173717	N-Term(TMT6plex); S3(Phospho)	HCD	T(1): 0.0; S(3): 99.2; T(5): 0.8; S(7): 0.0; Y(11): 0.0	20922	Unique	Used	1.488	6541	4396	49	0.00034691	596		0	43	202	2	965.462	1929.92	0.12	45.61	8468	8468	MS2	MSZ_ischemia_pSTY_TMT_103113.raw
sEANDAVNsSTk	Unambiguous	1	1	15721939	N-Term(TMT6plex); S9(Phospho); K12(TMT6plex)	HCD	S(1): 0.0; S(9): 100.0; S(10): 0.0; T(11): 0.0	17419	Unique	Used	1.333	15990	11990	49	0.000297053	508		0	12	142	2	880.929	1760.85	2.01	26.74	4731	4731	MS2	MSZ_ischemia_pSTY_TMT_103113.raw
tSTTGVATTQsPTPR	Unambiguous	2	1	33598968	N-Term(TMT6plex); S11(Phospho)	HCD	T(1): 0.0; S(2): 0.0; T(3): 0.0; T(4): 0.0; T(8): 0.0; T(9): 0.0; S(11): 50.0; T(13): 50.0	17065	Unique	Used	1.374	13670	9949	49	0.000364382	591		0	28	92	2	907.449	1813.89	0.25	25.03	4354	4354	MS2	MSZ_ischemia_pSTY_TMT_103113.raw
aQLEPVAsPAk	Unambiguous	8	1	41322923	N-Term(TMT6plex); S8(Phospho); K11(TMT6plex)	HCD	S(8): 100.0	20579	Unique	Used	1.617	18390	11370	49	0.000381444	613		0	41	239	2	824.957	1648.91	-0.05	43.57	8102	8102	MS2	MSZ_ischemia_pSTY_TMT_103113.raw
aQsPTPSLPASWk	Unambiguous	3	1	193083185	N-Term(TMT6plex); S3(Phospho); K13(TMT6plex)	HCD	S(3): 100.0; T(5): 0.0; S(7): 0.0; S(11): 0.0	23611	Unique	Used	0.839	6979	8314	49	0.000523252	774		0	25	323	2	954.506	1908	0.28	63.05	11336	11336	MS2	MSZ_ischemia_pSTY_TMT_103113.raw
iEDVGsDEEDDSGkDk	Unambiguous	3	1	431822406	N-Term(TMT6plex); S6(Phospho); K14(TMT6plex); K16(TMT6plex)	HCD	S(6): 100.0; S(12): 0.0	20627	Unique	Used	1.204	3772	3134	49	0.000569031	834		1	0	199	2	1253.1	2505.19	0.84	43.84	8153	8153	MS2	MSZ_ischemia_pSTY_TMT_103113.raw
gNAEGSsDEEGk	Unambiguous	3	1	186928821	N-Term(TMT6plex); S7(Phospho); K12(TMT6plex)	HCD	S(6): 0.0; S(7): 100.0	16523	Unique	Used	1.261	68990	54710	49	0.000201761	293		0	6	30	2	859.389	1717.77	1.9	22.23	3776	3776	MS2	MSZ_ischemia_pSTY_TMT_103113.raw
sPsPEPIYNSEGk	Unambiguous	6	1	42544123	N-Term(TMT6plex); S3(Phospho); K13(TMT6plex)	HCD	S(1): 0.0; S(3): 100.0; Y(8): 0.0; S(10): 0.0	20684	Unique	Used	1.145	3926	3428	49	0.000494054	706		0	41	327	2	971.982	1942.96	0.54	44.17	8214	8214	MS2	MSZ_ischemia_pSTY_TMT_103113.raw
sGSsSPDSEITELk	Unambiguous	1	1	148491070	N-Term(TMT6plex); S4(Phospho); K14(TMT6plex)	HCD	S(1): 0.0; S(3): 0.0; S(4): 99.3; S(5): 0.7; S(8): 0.0; T(11): 0.0	22750	Unique	Used	1.22	7502	6152	49	0.000495365	703		0	50	216	2	987.987	1974.97	0.17	57.37	10418	10418	MS2	MSZ_ischemia_pSTY_TMT_103113.raw
nYQQNYQNsESGEk	Unambiguous	1	1	34098946	N-Term(TMT6plex); S9(Phospho); K14(TMT6plex)	HCD	Y(2): 0.0; Y(6): 0.0; S(9): 100.0; S(11): 0.0	18645	Unique	Used	1.089	6702	6157	48	0.000356719	497		0	4	192	2	1114.01	2227.01	-0.67	33.03	6039	6039	MS2	MSZ_ischemia_pSTY_TMT_103113.raw
aGDLLEDsPk	Unambiguous	3	1	186928821	N-Term(TMT6plex); S8(Phospho); K10(TMT6plex)	HCD	S(8): 100.0	22116	Unique	Used	1.572	37780	24030	48	0.000374508	517		0	6	20	3	528.276	1582.81	0.84	53.23	9742	9742	MS2	MSZ_ischemia_pSTY_TMT_103113.raw
tIASDsEEEAGk	Unambiguous	1	1	217330641	N-Term(TMT6plex); S6(Phospho); K12(TMT6plex)	HCD	T(1): 0.0; S(4): 0.0; S(6): 100.0	19143	Unique	Used	1.108	12110	10930	48	0.000342821	470		0	30	262	2	887.93	1774.85	0.81	35.58	6570	6570	MS2	MSZ_ischemia_pSTY_TMT_103113.raw
eATGLsPQAAQEk	Unambiguous	1	1	55769564	N-Term(TMT6plex); S6(Phospho); K13(TMT6plex)	HCD	T(3): 0.0; S(6): 100.0	19847	Unique	Used	1.123	10640	9478	48	0.000559798	750		0	29	199	2	934.484	1867.96	1.75	39.55	7321	7321	MS2	MSZ_ischemia_pSTY_TMT_103113.raw
tEEsPASDEAGEk	Unambiguous	1	1	48255933	N-Term(TMT6plex); S4(Phospho); K13(TMT6plex)	HCD	T(1): 0.0; S(4): 100.0; S(7): 0.0	17853	Unique	Used	1.21	10370	8567	48	0.000320204	429		0	0	166	2	944.438	1887.87	3.37	29	5194	5194	MS2	MSZ_ischemia_pSTY_TMT_103113.raw
tASGSsVTSLDGTR	Unambiguous	3	1	386643034	N-Term(TMT6plex); S6(Phospho)	HCD	T(1): 0.0; S(3): 0.0; S(5): 0.0; S(6): 100.0; T(8): 0.0; S(9): 0.0; T(13): 0.0	18852	Unique	Used	1.118	28290	25310	48	0.000374541	487		0	28	76	2	824.393	1647.78	0.35	34.1	6260	6260	MS2	MSZ_ischemia_pSTY_TMT_103113.raw
sNsPLPVPPSk	Unambiguous	1	1	20127499	N-Term(TMT6plex); S3(Phospho); K11(TMT6plex)	HCD	S(1): 0.0; S(3): 100.0; S(10): 0.0	20902	Unique	Used	1.129	96040	85030	48	0.000499511	648		0	5	20	2	830.958	1660.91	0.1	45.52	8447	8447	MS2	MSZ_ischemia_pSTY_TMT_103113.raw
kQPPVsPGTALVGSQk	Unambiguous	1	1	22208967	N-Term(TMT6plex); K1(TMT6plex); S6(Phospho); K16(TMT6plex)	HCD	S(6): 100.0; T(9): 0.0; S(14): 0.0	21624	Unique	Used	1.25	15090	12070	48	0.000425176	544		1	55	119	3	787.788	2361.35	-0.51	50.02	9217	9217	MS2	MSZ_ischemia_pSTY_TMT_103113.raw
aQtPPGPSLSGSk	Unambiguous	1	1	118572613	N-Term(TMT6plex); T3(Phospho); K13(TMT6plex)	HCD	T(3): 100.0; S(8): 0.0; S(10): 0.0; S(12): 0.0	19972	Unique	Used	1.136	17330	15250	48	0.000531094	661		0	5	28	3	588.981	1764.93	-0.32	40.24	7455	7455	MS2	MSZ_ischemia_pSTY_TMT_103113.raw
lASVPAGGAVAVSAAPGsAAPAAGSAPAAAEEk	Unambiguous	1	1	4506671	N-Term(TMT6plex); S18(Phospho); K33(TMT6plex)	HCD	S(3): 0.0; S(13): 0.1; S(18): 99.9; S(25): 0.0	23027	Unique	Used	1.115	3159	2833	48	0.000899084	1119		0	28	219	4	828.934	3312.72	-2.66	59.28	10713	10713	MS2	MSZ_ischemia_pSTY_TMT_103113.raw
gLAGPPAsPGk	Unambiguous	2	1	312176416	N-Term(TMT6plex); S8(Phospho); K11(TMT6plex)	HCD	S(8): 100.0	19738	Unique	Used	1.016	4066	4004	48	0.000424754	519		0	12	68	3	497.279	1489.82	2.06	38.96	7205	7205	MS2	MSZ_ischemia_pSTY_TMT_103113.raw
lPSGSGAAsPTGSAVDIR	Unambiguous	1	1	61743954	N-Term(TMT6plex); S9(Phospho)	HCD	S(3): 0.0; S(5): 0.0; S(9): 100.0; T(11): 0.0; S(13): 0.0	21608	Unique	Used	1.038	6608	6364	48	0.000468646	570		0	13	52	3	651.328	1951.97	0.31	49.92	9200	9200	MS2	MSZ_ischemia_pSTY_TMT_103113.raw
aPsVANVGSHcDLSLk	Unambiguous	2	1	116063573	N-Term(TMT6plex); S3(Phospho); C11(Carbamidomethyl); K16(TMT6plex)	HCD	S(3): 100.0; S(9): 0.0; S(14): 0.0	22280	Unique	Used	1.218	5575	4578	48	0.000721081	873		0	41	273	3	731.709	2193.11	-1.31	54.21	9916	9916	MS2	MSZ_ischemia_pSTY_TMT_103113.raw
qGSITSPQANEQSVtPQR	Unambiguous	1	1	118572613	N-Term(TMT6plex); T15(Phospho)	HCD	S(3): 0.0; T(5): 0.0; S(6): 0.0; S(13): 0.0; T(15): 100.0	18445	Unique	Used	1.16	4718	4066	48	0.000609574	738		0	19	149	3	746.364	2237.08	0.11	31.96	5826	5826	MS2	MSZ_ischemia_pSTY_TMT_103113.raw
sLsSSLQAPVVSTVGmQR	Unambiguous	1	1	27894337	N-Term(TMT6plex); S3(Phospho); M16(Oxidation)	HCD	S(1): 0.0; S(3): 99.9; S(4): 0.0; S(5): 0.0; S(12): 0.0; T(13): 0.0	23554	Unique	Used	2.179	4946	2270	48	0.00066384	764		0	16	336	2	1086.55	2172.09	0.3	62.68	11275	11275	MS2	MSZ_ischemia_pSTY_TMT_103113.raw
lSGGLGAGscR	Unambiguous	1	1	4557701	N-Term(TMT6plex); S9(Phospho); C10(Carbamidomethyl)	HCD	S(2): 0.0; S(9): 100.0	19734	Unique	Used	1.214	67490	55590	48	0.000295044	338		0	30	32	2	672.321	1343.63	-0.09	38.94	7201	7201	MS2	MSZ_ischemia_pSTY_TMT_103113.raw
qYDPPAESQQSEsPPRR	Unambiguous	1	1	91825557	N-Term(TMT6plex); S13(Phospho)	HCD	Y(2): 0.0; S(8): 0.0; S(11): 0.0; S(13): 100.0	17749	Unique	Used	1.127	5384	4778	48	0.000520903	594		1	22	156	3	761.021	2281.05	1.17	28.48	5083	5083	MS2	MSZ_ischemia_pSTY_TMT_103113.raw
tQtPPVSPAPQPTEER	Unambiguous	3	1	20357556	N-Term(TMT6plex); T3(Phospho)	HCD	T(1): 0.0; T(3): 100.0; S(7): 0.0; T(13): 0.0	18467	Unique	Used	1.368	3139	2295	48	0.000692821	781		0	0	305	2	1022.5	2044	2.99	32.09	5849	5849	MS2	MSZ_ischemia_pSTY_TMT_103113.raw
vPssDEEVVEEPQSR	Unambiguous	1	1	110556636	N-Term(TMT6plex); S3(Phospho); S4(Phospho)	HCD	S(3): 100.0; S(4): 100.0; S(14): 0.0	21403	Unique	Used	1.178	3051	2589	47	0.000284517	307		0	4	347	2	1038.44	2075.88	2.52	48.61	8981	8981	MS2	MSZ_ischemia_pSTY_TMT_103113.raw
ePAITSQNsPEAR	Unambiguous	2	1	45439355	N-Term(TMT6plex); S9(Phospho)	HCD	T(5): 0.0; S(6): 0.0; S(9): 100.0	18038	Unique	Used	1.335	27570	20650	47	0.000373419	402		0	15	48	2	854.91	1708.81	1.4	29.96	5392	5392	MS2	MSZ_ischemia_pSTY_TMT_103113.raw
aGDLLEDsPk	Unambiguous	3	1	186928821	N-Term(TMT6plex); S8(Phospho); K10(TMT6plex)	HCD	S(8): 100.0	22042	Unique	Used	1.315	67260	51140	47	0.000485736	504		0	21	53	2	791.91	1582.81	0.15	52.73	9663	9663	MS2	MSZ_ischemia_pSTY_TMT_103113.raw
qAsVHDSGEEGEA	Unambiguous	1	1	239582767	N-Term(TMT6plex); S3(Phospho)	HCD	S(3): 100.0; S(7): 0.0	16202	Unique	Used	1.355	10540	7779	47	0.000155772	118		0	44	181	2	812.837	1624.67	-0.91	20.69	3433	3433	MS2	MSZ_ischemia_pSTY_TMT_103113.raw
sTPSHGSVSSLNSTGSLsPk	Unambiguous	4	1	385648259	N-Term(TMT6plex); S18(Phospho); K20(TMT6plex)	HCD	S(1): 0.0; T(2): 0.0; S(4): 0.0; S(7): 0.0; S(9): 0.0; S(10): 0.0; S(13): 0.0; T(14): 0.0; S(16): 0.0; S(18): 100.0	19816	Unique	Used	1.245	6898	5542	47	0.00102564	1021		0	21	338	3	823.421	2468.25	2.55	39.39	7288	7288	MS2	MSZ_ischemia_pSTY_TMT_103113.raw
sHsPSASQSGSQLR	Unambiguous	2	1	33598968	N-Term(TMT6plex); S3(Phospho)	HCD	S(1): 0.9; S(3): 99.1; S(5): 0.0; S(7): 0.0; S(9): 0.0; S(11): 0.0	15401	Unique	Used	1.481	8309	5611	47	0.000384374	380		0	19	54	3	579.942	1737.81	-0.55	16.87	2579	2579	MS2	MSZ_ischemia_pSTY_TMT_103113.raw
kGAGDGsDEEVDGk	Unambiguous	1	1	12667788	N-Term(TMT6plex); K1(TMT6plex); S7(Phospho); K14(TMT6plex)	HCD	S(7): 100.0	18487	Unique	Used	1.363	83710	61410	47	0.000838019	819		1	19	18	3	711.022	2131.05	-0.23	32.2	5871	5871	MS2	MSZ_ischemia_pSTY_TMT_103113.raw
gVmAVTAVTATAAsDR	Unambiguous	2	1	14249158	N-Term(TMT6plex); M3(Oxidation); S14(Phospho)	HCD	T(6): 0.0; T(9): 0.0; T(11): 0.0; S(14): 100.0	20941	Unique	Used	1.141	4604	4034	47	0.000531643	516		0	27	299	2	923.453	1845.9	0.4	45.72	8488	8488	MS2	MSZ_ischemia_pSTY_TMT_103113.raw
sVDQGGGGsPR	Unambiguous	1	1	260064009	N-Term(TMT6plex); S9(Phospho)	HCD	S(1): 0.0; S(9): 100.0	15293	Unique	Used	1.284	41340	32190	47	0.000227211	217		0	36	74	2	663.306	1325.6	-0.08	16.38	2464	2464	MS2	MSZ_ischemia_pSTY_TMT_103113.raw
aPsPTAEQPPGGGDSAR	Unambiguous	1	1	5174607	N-Term(TMT6plex); S3(Phospho)	HCD	S(3): 100.0; T(5): 0.0; S(15): 0.0	17583	Unique	Used	1.16	1122	967.9	47	0.000435204	409		0	21	398	2	952.442	1903.88	1.21	27.63	4906	4906	MS2	MSZ_ischemia_pSTY_TMT_103113.raw
sPsPPTQHTGQPPGQPSAPSQLSAPR	Unambiguous	2	1	54860105	N-Term(TMT6plex); S3(Phospho)	HCD	S(1): 1.7; S(3): 98.3; T(6): 0.0; T(9): 0.0; S(17): 0.0; S(20): 0.0; S(23): 0.0	19556	Unique	Used	1.102	3357	3046	47	0.00130801	1193		0	28	117	3	972.811	2916.42	-0.62	37.96	7011	7011	MS2	MSZ_ischemia_pSTY_TMT_103113.raw
sLPTTVPEsPNYR	Unambiguous	1	1	39725634	N-Term(TMT6plex); S9(Phospho)	HCD	S(1): 0.0; T(4): 0.0; T(5): 0.0; S(9): 100.0; Y(12): 0.0	21480	Unique	Used	1.061	9110	8589	46	0.000668382	593		0	23	242	2	885.437	1769.87	-0.1	49.1	9063	9063	MS2	MSZ_ischemia_pSTY_TMT_103113.raw
sASDNTLVAmDFSGHAGR	Unambiguous	2	1	334883161	N-Term(TMT6plex); S1(Phospho); M10(Oxidation)	HCD	S(1): 50.0; S(3): 50.0; T(6): 0.0; S(13): 0.0	21401	Unique	Used	1.048	6381	6086	46	0.00050987	434		0	39	245	3	720.991	2160.96	-0.18	48.6	8979	8979	MS2	MSZ_ischemia_pSTY_TMT_103113.raw
eTESAPGsPR	Unambiguous	1	1	39725634	N-Term(TMT6plex); S8(Phospho)	HCD	T(2): 0.0; S(4): 0.0; S(8): 100.0	15621	Unique	Used	1.326	63000	47500	46	0.000232661	190		0	10	41	2	670.309	1339.61	0.46	17.89	2814	2814	MS2	MSZ_ischemia_pSTY_TMT_103113.raw
lDQPVSAPPsPR	Unambiguous	1	1	46852390	N-Term(TMT6plex); S10(Phospho)	HCD	S(6): 0.0; S(10): 100.0	19901	Unique	Used	1.168	25990	22260	46	0.000704106	575		0	29	90	2	786.903	1572.8	-0.46	39.84	7379	7379	MS2	MSZ_ischemia_pSTY_TMT_103113.raw
dGQDAIAQsPEk	Unambiguous	2	1	62244004	N-Term(TMT6plex); S9(Phospho); K12(TMT6plex)	HCD	S(9): 100.0	18878	Unique	Used	1.348	23590	17490	46	0.000729948	592		0	9	80	2	898.945	1796.88	-0.83	34.23	6288	6288	MS2	MSZ_ischemia_pSTY_TMT_103113.raw
mIGFPSSAGSVsPR	Unambiguous	1	1	131412225	N-Term(TMT6plex); M1(Oxidation); S12(Phospho)	HCD	S(6): 0.0; S(7): 0.0; S(10): 0.0; S(12): 100.0	22165	Unique	Used	1.243	11370	9148	46	0.000601597	479		0	30	189	2	859.414	1717.82	1.5	53.53	9794	9794	MS2	MSZ_ischemia_pSTY_TMT_103113.raw
dEILPTtPISEQk	Unambiguous	3	1	386869506	N-Term(TMT6plex); T7(Phospho); K13(TMT6plex)	HCD	T(6): 0.0; T(7): 100.0; S(10): 0.0	23208	Unique	Used	1.16	7531	6495	46	0.000950749	757		0	38	84	3	670.358	2009.06	-1.03	60.52	10906	10906	MS2	MSZ_ischemia_pSTY_TMT_103113.raw
ssPLLGGNGk	Unambiguous	1	1	27894339	N-Term(TMT6plex); S2(Phospho); K10(TMT6plex)	HCD	S(1): 0.0; S(2): 100.0	20714	Unique	Used	1.526	13360	8755	46	0.000680981	536		0	51	130	2	734.403	1467.8	0.56	44.39	8246	8246	MS2	MSZ_ischemia_pSTY_TMT_103113.raw
rSSQPSPtAVPASDSPPTk	Unambiguous	1	1	78042577	N-Term(TMT6plex); T8(Phospho); K19(TMT6plex)	HCD	S(2): 50.0; S(3): 50.0; S(6): 0.0; T(8): 0.0; S(13): 0.0; S(15): 0.0; T(18): 0.0	18901	Unique	Used	1.63	11240	6896	46	0.00134522	995		1	22	114	3	816.755	2448.25	-0.71	34.35	6312	6312	MS2	MSZ_ischemia_pSTY_TMT_103113.raw
eAALPPVsPLk	Unambiguous	6	1	302699239	N-Term(TMT6plex); S8(Phospho); K11(TMT6plex)	HCD	S(8): 100.0	23083	Unique	Used	1.225	10010	8172	46	0.000736491	541		0	52	391	2	830.478	1659.95	-0.13	59.67	10773	10773	MS2	MSZ_ischemia_pSTY_TMT_103113.raw
eDEIsPPPPNPVVk	Unambiguous	2	1	443497966	N-Term(TMT6plex); S5(Phospho); K14(TMT6plex)	HCD	S(5): 100.0	21932	Unique	Used	1.303	4615	3541	45	0.00106969	735		0	6	406	2	1028.54	2056.08	-0.32	51.97	9545	9545	MS2	MSZ_ischemia_pSTY_TMT_103113.raw
sSPNVANQPPsPGGk	Unambiguous	2	1	90819233	N-Term(TMT6plex); S11(Phospho); K15(TMT6plex)	HCD	S(1): 0.0; S(2): 0.0; S(11): 100.0	18641	Unique	Used	1.143	4974	4353	45	0.0011225	752		0	19	203	2	988.005	1975	-0.83	33	6035	6035	MS2	MSZ_ischemia_pSTY_TMT_103113.raw
sPPTQVAISSDSAR	Unambiguous	1	1	155029552	N-Term(TMT6plex); S1(Phospho)	HCD	S(1): 100.0; T(4): 0.0; S(9): 0.0; S(10): 0.0; S(12): 0.0	19456	Unique	Used	1.321	7508	5682	45	0.000709689	470		0	37	233	2	862.926	1724.85	1.85	37.4	6904	6904	MS2	MSZ_ischemia_pSTY_TMT_103113.raw
eTPHsPGVEDAPIAk	Unambiguous	4	1	344313201	N-Term(TMT6plex); S5(Phospho); K15(TMT6plex)	HCD	T(2): 0.0; S(5): 100.0	20130	Unique	Used	1.16	16370	14120	45	0.00116179	745		0	33	143	3	696.026	2086.06	0.12	41.09	7623	7623	MS2	MSZ_ischemia_pSTY_TMT_103113.raw
vASGPSPGEGIsPQSAQAPQAPGDNHVVPVLR	Unambiguous	1	1	19913412	N-Term(TMT6plex); S12(Phospho)	HCD	S(3): 0.0; S(6): 0.0; S(12): 98.0; S(15): 2.0	22645	Unique	Used	0.705	919.2	1303	45	0.00216067	1354		0	25	171	4	857.932	3428.71	-2.87	56.7	10306	10306	MS2	MSZ_ischemia_pSTY_TMT_103113.raw
dAEQSGsPR	Unambiguous	5	1	45505149	N-Term(TMT6plex); S7(Phospho)	HCD	S(5): 50.0; S(7): 50.0	14562	Unique	Used	1.599	19740	12350	45	0.00026151	98		0	18	102	2	628.281	1255.55	1.87	12.92	1684	1684	MS2	MSZ_ischemia_pSTY_TMT_103113.raw
aEGEPQEEsPLk	Unambiguous	3	1	117938251	N-Term(TMT6plex); S9(Phospho); K12(TMT6plex)	HCD	S(9): 100.0	19562	Unique	Used	1.335	10210	7643	45	0.00109525	660		0	31	282	2	926.462	1851.92	1.72	37.99	7017	7017	MS2	MSZ_ischemia_pSTY_TMT_103113.raw
vPsPPPTGDDGGGGGR	Unambiguous	2	1	345498499	N-Term(TMT6plex); S3(Phospho)	HCD	S(3): 100.0; T(7): 0.0	18609	Unique	Used	1.783	11590	6499	45	0.000520145	312		0	9	83	2	866.4	1731.79	1.65	32.83	6001	6001	MS2	MSZ_ischemia_pSTY_TMT_103113.raw
gSDsDSEGDNPEk	Unambiguous	1	1	7019569	N-Term(TMT6plex); S4(Phospho); K13(TMT6plex)	HCD	S(2): 0.0; S(4): 100.0; S(6): 0.0	16968	Unique	Used	1.171	7823	6680	45	0.000420639	250		0	0	228	2	937.907	1874.81	0.03	24.57	4250	4250	MS2	MSZ_ischemia_pSTY_TMT_103113.raw
lTFDSSFsPNTGk	Unambiguous	1	1	4507879	N-Term(TMT6plex); S8(Phospho); K13(TMT6plex)	HCD	T(2): 0.0; S(5): 0.0; S(6): 0.0; S(8): 100.0; T(11): 0.0	24618	Unique	Used	1.126	6073	5395	45	0.00108221	630		0	43	298	3	646.992	1938.96	0.46	69.69	12410	12410	MS2	MSZ_ischemia_pSTY_TMT_103113.raw
vSDQNsPVLPk	Unambiguous	1	1	260064009	N-Term(TMT6plex); S6(Phospho); K11(TMT6plex)	HCD	S(2): 0.0; S(6): 100.0	20992	Unique	Used	1.183	12560	10620	45	0.00107857	625		0	10	161	2	861.464	1721.92	-2.04	46.01	8543	8543	MS2	MSZ_ischemia_pSTY_TMT_103113.raw
aGmSSNQSIsSPVLDAVPR	Unambiguous	1	1	118572613	N-Term(TMT6plex); M3(Oxidation); S10(Phospho)	HCD	S(4): 0.0; S(5): 0.0; S(8): 0.0; S(10): 50.0; S(11): 50.0	22970	Unique	Used	0.88	2420	2749	45	0.00158554	902		0	40	334	3	747.697	2241.08	-0.63	58.91	10652	10652	MS2	MSZ_ischemia_pSTY_TMT_103113.raw
aLmGsPQLVAAVVR	Unambiguous	1	1	12056468	N-Term(TMT6plex); M3(Oxidation); S5(Phospho)	HCD	S(5): 100.0	23958	Unique	Used	1.133	1452	1281	44	0.00120696	671		0	30	161	3	579.65	1736.93	0.89	65.31	11706	11706	MS2	MSZ_ischemia_pSTY_TMT_103113.raw
tAsPPPPPk	Unambiguous	1	1	42542379	N-Term(TMT6plex); S3(Phospho); K9(TMT6plex)	HCD	T(1): 0.0; S(3): 100.0	18231	Unique	Used	1.085	119000	109600	44	0.000813662	438		0	4	12	2	715.397	1429.79	1.28	30.91	5598	5598	MS2	MSZ_ischemia_pSTY_TMT_103113.raw
aGDLLEDsPk	Unambiguous	3	1	186928821	N-Term(TMT6plex); S8(Phospho); K10(TMT6plex)	HCD	S(8): 100.0	22046	Unique	Used	1.423	15270	10730	44	0.00097493	520		0	17	83	3	528.276	1582.81	0.72	52.74	9667	9667	MS2	MSZ_ischemia_pSTY_TMT_103113.raw
sLsSSLQAPVVSTVGmQR	Unambiguous	1	1	27894337	N-Term(TMT6plex); S3(Phospho); M16(Oxidation)	HCD	S(1): 0.9; S(3): 98.2; S(4): 0.9; S(5): 0.0; S(12): 0.0; T(13): 0.0	23543	Unique	Used	0.975	2668	2736	44	0.00145219	771		0	28	73	3	724.703	2172.09	0.58	62.61	11264	11264	MS2	MSZ_ischemia_pSTY_TMT_103113.raw
aTAPQTQHVsPMR	Unambiguous	4	1	194239729	N-Term(TMT6plex); S10(Phospho)	HCD	T(2): 0.0; T(6): 0.0; S(10): 100.0	17396	Unique	Used	1.337	12290	9194	44	0.000925148	480		0	19	118	2	866.925	1732.84	1.76	26.63	4707	4707	MS2	MSZ_ischemia_pSTY_TMT_103113.raw
sATTTPSGsPR	Unambiguous	1	1	148277037	N-Term(TMT6plex); S9(Phospho)	HCD	S(1): 0.0; T(3): 0.0; T(4): 0.0; T(5): 0.0; S(7): 0.0; S(9): 100.0	15355	Unique	Used	1.28	59410	46410	44	0.000889163	455		0	11	19	2	685.83	1370.65	0.84	16.67	2530	2530	MS2	MSZ_ischemia_pSTY_TMT_103113.raw
lVEQANsPk	Unambiguous	1	1	27477111	N-Term(TMT6plex); S7(Phospho); K9(TMT6plex)	HCD	S(7): 100.0	19740	Unique	Used	1.238	7617	6151	44	0.00129974	659		0	25	82	3	508.613	1523.83	1.28	38.96	7207	7207	MS2	MSZ_ischemia_pSTY_TMT_103113.raw
vTSSVPLPSGSTsSPGR	Unambiguous	4	1	388596707	N-Term(TMT6plex); S13(Phospho)	HCD	T(2): 0.0; S(3): 0.0; S(4): 0.0; S(9): 0.0; S(11): 0.9; T(12): 0.9; S(13): 0.9; S(14): 97.2	21166	Unique	Used	1.15	3194	2776	44	0.00139101	694		0	54	295	2	962.982	1924.96	-0.82	47.04	8728	8728	MS2	MSZ_ischemia_pSTY_TMT_103113.raw
nSDGGsDPETQk	Unambiguous	1	1	6005948	N-Term(TMT6plex); S6(Phospho); K12(TMT6plex)	HCD	S(2): 0.0; S(6): 100.0; T(10): 0.0	16720	Unique	Used	1.452	6292	4332	44	0.000931714	422		0	18	328	2	886.908	1772.81	-1.1	23.25	3986	3986	MS2	MSZ_ischemia_pSTY_TMT_103113.raw
sPAGGESATVAAk	Unambiguous	1	1	190341107	N-Term(TMT6plex); S1(Phospho); K13(TMT6plex)	HCD	S(1): 100.0; S(7): 0.0; T(9): 0.0	18671	Unique	Used	1.647	22970	13950	43	0.00125424	559		0	23	116	2	842.442	1683.88	2.49	33.16	6067	6067	MS2	MSZ_ischemia_pSTY_TMT_103113.raw
vPsPPPTGDDGGGGGR	Unambiguous	2	1	345498499	N-Term(TMT6plex); S3(Phospho)	HCD	S(3): 100.0; T(7): 0.0	18711	Unique	Used	1.49	16000	10740	43	0.000719648	320		0	16	62	2	866.4	1731.79	1.3	33.37	6110	6110	MS2	MSZ_ischemia_pSTY_TMT_103113.raw
aVsPPHLDGPPSPR	Unambiguous	7	1	109637788	N-Term(TMT6plex); S3(Phospho)	HCD	S(3): 100.0; S(12): 0.0	20823	Unique	Used	1.33	6277	4719	43	0.00131785	586		0	48	187	3	579.296	1735.87	-0.49	45.05	8362	8362	MS2	MSZ_ischemia_pSTY_TMT_103113.raw
gPPsPPAPVmHSPSR	Unambiguous	1	1	6912676	N-Term(TMT6plex); S4(Phospho); M10(Oxidation)	HCD	S(4): 100.0; S(12): 0.0; S(14): 0.0	17906	Unique	Used	1.181	15780	13370	43	0.00136417	586		0	21	56	3	613.633	1838.88	0.68	29.28	5251	5251	MS2	MSZ_ischemia_pSTY_TMT_103113.raw
tHsGSSGGSGSR	Unambiguous	12	1	296011003	N-Term(TMT6plex); S3(Phospho)	HCD	T(1): 0.0; S(3): 100.0; S(5): 0.0; S(6): 0.0; S(9): 0.0; S(11): 0.0	13769	Unique	Used	1.391	3400	2445	43	0.0004059	170		0	2	192	2	693.304	1385.6	-0.24	8.65	838	838	MS2	MSZ_ischemia_pSTY_TMT_103113.raw
iPmTPTSSFVSPPPPTAsPHSNR	Unambiguous	2	1	116734706	N-Term(TMT6plex); M3(Oxidation); S18(Phospho)	HCD	T(4): 0.0; T(6): 0.0; S(7): 0.0; S(8): 0.0; S(11): 0.0; T(16): 1.1; S(18): 98.9; S(21): 0.0	22315	Unique	Used	1.059	2173	2051	43	0.00268686	1115		0	34	259	3	910.778	2730.32	1.25	54.46	9954	9954	MS2	MSZ_ischemia_pSTY_TMT_103113.raw
gGVTGSPEASISGskGDLk	Unambiguous	1	1	61743954	N-Term(TMT6plex); S14(Phospho); K15(TMT6plex); K19(TMT6plex)	HCD	T(4): 0.0; S(6): 0.0; S(10): 0.0; S(12): 0.0; S(14): 100.0	21509	Unique	Used	0.928	18030	19420	43	0.00228571	942		1	35	179	3	838.784	2514.34	-1.77	49.28	9094	9094	MS2	MSZ_ischemia_pSTY_TMT_103113.raw
aASsAAQGAFQGN	Unambiguous	1	1	5730031	N-Term(TMT6plex); S4(Phospho)	HCD	S(3): 50.0; S(4): 50.0	19148	Unique	Used	1.392	38590	27720	43	0.000552427	223		0	23	40	2	744.837	1488.67	-0.79	35.61	6576	6576	MS2	MSZ_ischemia_pSTY_TMT_103113.raw
aTSTsPNSQSSk	Unambiguous	1	1	115298682	N-Term(TMT6plex); S5(Phospho); K12(TMT6plex)	HCD	T(2): 0.0; S(3): 0.0; T(4): 0.0; S(5): 100.0; S(8): 0.0; S(10): 0.0; S(11): 0.0	16107	Unique	Used	1.186	22190	18720	43	0.00124113	493		0	6	99	2	866.93	1732.85	0.11	20.25	3332	3332	MS2	MSZ_ischemia_pSTY_TMT_103113.raw
sQSIEQESQEk	Unambiguous	1	1	166235169	N-Term(TMT6plex); S1(Phospho); K11(TMT6plex)	HCD	S(1): 100.0; S(3): 0.0; S(8): 0.0	19153	Unique	Used	1.202	18010	14990	43	0.00140786	539		0	26	182	2	915.948	1830.89	-0.46	35.63	6581	6581	MS2	MSZ_ischemia_pSTY_TMT_103113.raw
sAAsPVVSSmPER	Unambiguous	2	1	21040314	N-Term(TMT6plex); S4(Phospho); M10(Oxidation)	HCD	S(1): 0.0; S(4): 100.0; S(8): 0.0; S(9): 0.0	17672	Unique	Used	1.211	8035	6633	43	0.00105787	385		0	0	226	2	821.891	1642.77	1.75	28.07	5001	5001	MS2	MSZ_ischemia_pSTY_TMT_103113.raw
sTAQQELDGkPASPtPVIVASHTANk	Unambiguous	1	1	4758032	N-Term(TMT6plex); K10(TMT6plex); T15(Phospho); K26(TMT6plex)	HCD	S(1): 0.0; T(2): 0.0; S(13): 50.0; T(15): 50.0; S(21): 0.0; T(23): 0.0	21683	Unique	Used	1.346	19060	14160	43	0.00258053	937		0	10	37	4	854.46	3414.82	-1.77	50.4	9280	9280	MS2	MSZ_ischemia_pSTY_TMT_103113.raw
sSPNVANQPPsPGGk	Unambiguous	2	1	90819233	N-Term(TMT6plex); S11(Phospho); K15(TMT6plex)	HCD	S(1): 0.0; S(2): 0.0; S(11): 100.0	18576	Unique	Used	1.108	38540	34770	42	0.00215581	751		0	6	9	3	659.008	1975.01	2.29	32.68	5966	5966	MS2	MSZ_ischemia_pSTY_TMT_103113.raw
eFTGsPPSSATk	Unambiguous	2	1	7661998	N-Term(TMT6plex); S5(Phospho); K12(TMT6plex)	HCD	T(3): 0.0; S(5): 100.0; S(8): 0.0; S(9): 0.0; T(11): 0.0	20465	Unique	Used	1.399	7426	5309	42	0.00151638	521		0	17	271	2	873.939	1746.87	-0.76	42.94	7980	7980	MS2	MSZ_ischemia_pSTY_TMT_103113.raw
tGVTSTsDsEEEGDDQEGEk	Unambiguous	2	1	190014586	N-Term(TMT6plex); S7(Phospho); S9(Phospho); K20(TMT6plex)	HCD	T(1): 0.0; T(4): 0.0; S(5): 1.7; T(6): 97.4; S(7): 50.4; S(9): 50.4	18863	Unique	Used	1.157	5601	4840	42	0.00106525	366		0	18	55	3	906.704	2718.1	0.27	34.15	6272	6272	MS2	MSZ_ischemia_pSTY_TMT_103113.raw
gPPsPPAPVmHSPSR	Unambiguous	1	1	6912676	N-Term(TMT6plex); S4(Phospho); M10(Oxidation)	HCD	S(4): 100.0; S(12): 0.0; S(14): 0.0	17809	Unique	Used	1.397	18200	13030	42	0.00177396	597		0	51	119	3	613.633	1838.89	1.77	28.77	5147	5147	MS2	MSZ_ischemia_pSTY_TMT_103113.raw
kAEDsDsEPEPEDNVR	Unambiguous	1	1	18860916	K1(TMT6plex); N-Term(TMT6plex); S5(Phospho); S7(Phospho)	HCD	S(5): 100.0; S(7): 100.0	18420	Unique	Used	1.327	11830	8916	42	0.00114929	385		1	28	104	3	812.351	2435.04	-0.98	31.83	5799	5799	MS2	MSZ_ischemia_pSTY_TMT_103113.raw
vPVPGPGsGGNGPER	Unambiguous	1	1	157311635	N-Term(TMT6plex); S8(Phospho)	HCD	S(8): 100.0	20015	Unique	Used	1.141	6739	5907	42	0.00123257	411		0	8	159	2	843.413	1685.82	-1.35	40.47	7500	7500	MS2	MSZ_ischemia_pSTY_TMT_103113.raw
ssPLLGGNGk	Unambiguous	1	1	27894339	N-Term(TMT6plex); S2(Phospho); K10(TMT6plex)	HCD	S(1): 1.0; S(2): 99.0	20632	Unique	Used	1.596	28700	17980	42	0.00177526	555		0	14	21	3	489.938	1467.8	1.86	43.87	8159	8159	MS2	MSZ_ischemia_pSTY_TMT_103113.raw
sLsDSESDDSk	Unambiguous	1	1	20544151	N-Term(TMT6plex); S3(Phospho); K11(TMT6plex)	HCD	S(1): 0.0; S(3): 100.0; S(5): 0.0; S(7): 0.0; S(10): 0.0	18652	Unique	Used	1.471	63520	43190	42	0.00107971	336		0	8	44	2	854.391	1707.78	1.76	33.07	6047	6047	MS2	MSZ_ischemia_pSTY_TMT_103113.raw
ssSVGSSSSYPISPAVSR	Unambiguous	8	1	41322923	N-Term(TMT6plex); S2(Phospho)	HCD	S(1): 1.1; S(2): 98.9; S(3): 0.0; S(6): 0.0; S(7): 0.0; S(8): 0.0; S(9): 0.0; Y(10): 0.0; S(13): 0.0; S(17): 0.0	21034	Unique	Used	1.267	2473	1952	42	0.00188401	569		0	26	496	2	1032.5	2063.98	-0.68	46.25	8587	8587	MS2	MSZ_ischemia_pSTY_TMT_103113.raw
eIQNGNLHEsDSESVPR	Unambiguous	4	1	118498368	N-Term(TMT6plex); S10(Phospho)	HCD	S(10): 100.0; S(12): 0.0; S(14): 0.0	19175	Unique	Used	1.295	12430	9597	42	0.00207187	620		0	41	156	3	740.676	2220.01	0.55	35.76	6604	6604	MS2	MSZ_ischemia_pSTY_TMT_103113.raw
sPSGSAFGsQENLR	Unambiguous	4	1	431822379	N-Term(TMT6plex); S9(Phospho)	HCD	S(1): 0.0; S(3): 0.0; S(5): 0.0; S(9): 100.0	20222	Unique	Used	1.033	8455	8186	42	0.00147387	434		0	55	278	2	873.405	1745.8	-1.22	41.59	7721	7721	MS2	MSZ_ischemia_pSTY_TMT_103113.raw
ekEIsDDEAEEEk	Unambiguous	3	1	431822406	N-Term(TMT6plex); K2(TMT6plex); S5(Phospho); K13(TMT6plex)	HCD	S(5): 100.0	19615	Unique	Used	1.69	26000	15390	42	0.00274195	800		1	28	124	3	773.38	2318.13	0.48	38.29	7074	7074	MS2	MSZ_ischemia_pSTY_TMT_103113.raw
lsPENNQVLTk	Unambiguous	1	1	206725450	N-Term(TMT6plex); S2(Phospho); K11(TMT6plex)	HCD	S(2): 100.0; T(10): 0.0	22177	Unique	Used	1.236	32370	26190	42	0.00264443	768		0	26	81	2	890.984	1780.96	-0.33	53.61	9807	9807	MS2	MSZ_ischemia_pSTY_TMT_103113.raw
sTsQGSINSPVYSR	Unambiguous	4	1	51173717	N-Term(TMT6plex); S3(Phospho)	HCD	S(1): 0.0; T(2): 0.0; S(3): 100.0; S(6): 0.0; S(9): 0.0; Y(12): 0.0; S(13): 0.0	19217	Unique	Used	1.134	20010	17650	42	0.00167116	482		0	40	189	2	896.428	1791.85	0.25	35.99	6649	6649	MS2	MSZ_ischemia_pSTY_TMT_103113.raw
gQsLDNLIk	Unambiguous	2	1	238908497	N-Term(TMT6plex); S3(Phospho); K9(TMT6plex)	HCD	S(3): 100.0	23786	Unique	Used	1.596	22860	14320	42	0.00166842	479		0	42	132	2	763.423	1525.84	-0.41	64.14	11523	11523	MS2	MSZ_ischemia_pSTY_TMT_103113.raw
sLSGSSPcPk	Unambiguous	1	1	118572613	N-Term(TMT6plex); S1(Phospho); C8(Carbamidomethyl); K10(TMT6plex)	HCD	S(1): 100.0; S(3): 0.0; S(5): 0.0; S(6): 0.0	18985	Unique	Used	1.324	20730	15650	42	0.00152917	436		0	41	186	2	779.39	1557.77	-0.73	34.77	6402	6402	MS2	MSZ_ischemia_pSTY_TMT_103113.raw
sYsPAHNR	Unambiguous	1	1	167234419	N-Term(TMT6plex); S3(Phospho)	HCD	S(1): 0.0; Y(2): 0.0; S(3): 100.0	15331	Unique	Used	1.193	17630	14780	42	0.000632765	180		0	20	60	3	414.194	1240.57	0.68	16.55	2504	2504	MS2	MSZ_ischemia_pSTY_TMT_103113.raw
vPsPTPAPk	Unambiguous	1	1	118572613	N-Term(TMT6plex); S3(Phospho); K9(TMT6plex)	HCD	S(3): 100.0; T(5): 0.0	19567	Unique	Used	1.281	31260	24410	42	0.00193269	546		0	16	43	2	716.404	1431.8	0.16	38.03	7023	7023	MS2	MSZ_ischemia_pSTY_TMT_103113.raw
lDQPVSAPPsPR	Unambiguous	1	1	46852390	N-Term(TMT6plex); S10(Phospho)	HCD	S(6): 1.0; S(10): 99.0	20007	Unique	Used	1.352	21510	15910	42	0.0020318	574		0	24	62	2	786.902	1572.8	-0.7	40.44	7492	7492	MS2	MSZ_ischemia_pSTY_TMT_103113.raw
nEEDEGHSNSsPR	Unambiguous	2	1	14110414	N-Term(TMT6plex); S11(Phospho)	HCD	S(8): 0.0; S(10): 1.1; S(11): 98.9	14393	Unique	Used	1.669	22870	13700	41	0.000593593	121		0	5	18	3	589.578	1766.72	-0.05	12.11	1504	1504	MS2	MSZ_ischemia_pSTY_TMT_103113.raw
sTtPPPAEPVSLPQEPPkPR	Unambiguous	1	1	45359846	N-Term(TMT6plex); T3(Phospho); K18(TMT6plex)	HCD	S(1): 0.0; T(2): 1.2; T(3): 98.8; S(11): 0.0	21709	Unique	Used	1.08	2994	2773	41	0.003356	893		0	32	500	3	888.481	2663.43	2.3	50.59	9307	9307	MS2	MSZ_ischemia_pSTY_TMT_103113.raw
ssPLLGGNGk	Unambiguous	1	1	27894339	N-Term(TMT6plex); S2(Phospho); K10(TMT6plex)	HCD	S(1): 0.0; S(2): 100.0	20616	Unique	Used	1.602	504100	314700	41	0.00207286	544		0	9	4	2	734.403	1467.8	1.23	43.8	8142	8142	MS2	MSZ_ischemia_pSTY_TMT_103113.raw
lTATEGPGsPR	Unambiguous	1	1	288541306	N-Term(TMT6plex); S9(Phospho)	HCD	T(2): 0.0; T(4): 0.0; S(9): 100.0	18593	Unique	Used	1.319	18890	14320	41	0.00171516	446		0	27	110	2	697.848	1394.69	1.07	32.76	5984	5984	MS2	MSZ_ischemia_pSTY_TMT_103113.raw
eGsPIPHDPEFGSk	Unambiguous	1	1	82546824	N-Term(TMT6plex); S3(Phospho); K14(TMT6plex)	HCD	S(3): 100.0; S(13): 0.0	21498	Unique	Used	1.051	8715	8289	41	0.00260099	664		0	38	200	3	679.004	2035	1.98	49.21	9082	9082	MS2	MSZ_ischemia_pSTY_TMT_103113.raw
sAFTPATATGSSPsPVLGQGEk	Unambiguous	2	1	47717125	N-Term(TMT6plex); S14(Phospho); K22(TMT6plex)	HCD	S(1): 0.0; T(4): 0.0; T(7): 0.0; T(9): 0.0; S(11): 0.0; S(12): 1.8; S(14): 98.1	22702	Unique	Used	1.565	6212	3968	41	0.00448159	1131		0	34	39	3	876.782	2628.33	-0.43	57.07	10367	10367	MS2	MSZ_ischemia_pSTY_TMT_103113.raw
aQLEPVAsPAk	Unambiguous	8	1	41322923	N-Term(TMT6plex); S8(Phospho); K11(TMT6plex)	HCD	S(8): 100.0	20662	Unique	Used	1.376	28700	20850	41	0.00266029	628		0	7	77	2	824.957	1648.91	-0.94	44.05	8191	8191	MS2	MSZ_ischemia_pSTY_TMT_103113.raw
gQsLDNLIk	Unambiguous	2	1	238908497	N-Term(TMT6plex); S3(Phospho); K9(TMT6plex)	HCD	S(3): 100.0	23704	Unique	Used	2.04	27240	13350	41	0.00209974	490		0	27	336	2	763.423	1525.84	-0.57	63.64	11435	11435	MS2	MSZ_ischemia_pSTY_TMT_103113.raw
kQTsVDSGIVQ	Unambiguous	1	1	4503355	N-Term(TMT6plex); K1(TMT6plex); S4(Phospho)	HCD	T(3): 0.0; S(4): 100.0; S(7): 0.0	19793	Unique	Used	2.194	14940	6810	41	0.00311891	708		1	10	144	2	850.455	1699.9	-0.28	39.26	7264	7264	MS2	MSZ_ischemia_pSTY_TMT_103113.raw
iDIsPSTLR	Unambiguous	3	1	117938251	N-Term(TMT6plex); S4(Phospho)	HCD	S(4): 0.7; S(6): 99.3; T(7): 0.0	23511	Unique	Used	1.302	55910	42940	41	0.00204046	460		0	4	28	2	655.85	1310.69	1.15	62.42	11230	11230	MS2	MSZ_ischemia_pSTY_TMT_103113.raw
ssPLLGGNGk	Unambiguous	1	1	27894339	N-Term(TMT6plex); S2(Phospho); K10(TMT6plex)	HCD	S(1): 0.0; S(2): 100.0	20532	Unique	Used	1.516	37730	24890	40	0.00251794	556		0	29	153	2	734.403	1467.8	0.98	43.3	8052	8052	MS2	MSZ_ischemia_pSTY_TMT_103113.raw
tAsPPPPPk	Unambiguous	1	1	42542379	N-Term(TMT6plex); S3(Phospho); K9(TMT6plex)	HCD	T(1): 0.0; S(3): 100.0	18126	Unique	Used	1.214	52930	43590	40	0.00204383	438		0	33	30	2	715.397	1429.79	0.86	30.38	5486	5486	MS2	MSZ_ischemia_pSTY_TMT_103113.raw
aQGEPVAGHEsPk	Unambiguous	5	1	116256336	N-Term(TMT6plex); S11(Phospho); K13(TMT6plex)	HCD	S(11): 100.0	17066	Unique	Used	1.352	39980	29570	40	0.00302591	644		0	23	71	3	615.648	1844.93	-0.46	25.04	4355	4355	MS2	MSZ_ischemia_pSTY_TMT_103113.raw
sDEGQLsPATR	Unambiguous	8	1	41322923	N-Term(TMT6plex); S7(Phospho)	HCD	S(1): 0.0; S(7): 100.0; T(10): 0.0	17101	Unique	Used	1.269	26430	20830	40	0.0015457	312		0	38	133	2	735.346	1469.69	1.08	25.22	4392	4392	MS2	MSZ_ischemia_pSTY_TMT_103113.raw
eNAsPAPGTTAEEAmSR	Unambiguous	3	1	314122233	N-Term(TMT6plex); S4(Phospho); M15(Oxidation)	HCD	S(4): 100.0; T(9): 0.0; T(10): 0.0; S(16): 0.0	17299	Unique	Used	1.498	4143	2765	40	0.00147138	297		0	23	244	2	1022.45	2043.89	-0.27	26.17	4603	4603	MS2	MSZ_ischemia_pSTY_TMT_103113.raw
lQGsGVSLASk	Unambiguous	1	1	61743954	N-Term(TMT6plex); S4(Phospho); K11(TMT6plex)	HCD	S(4): 100.0; S(7): 0.0; S(10): 0.0	21953	Unique	Used	1.06	44720	42190	40	0.00291156	585		0	41	75	2	792.94	1584.87	-1.87	52.13	9568	9568	MS2	MSZ_ischemia_pSTY_TMT_103113.raw
lTAGVPDtPTR	Unambiguous	3	1	54607033	N-Term(TMT6plex); T8(Phospho)	HCD	T(2): 0.0; T(8): 100.0; T(10): 0.0	20184	Unique	Used	1.28	18370	14350	40	0.00237622	457		0	27	94	2	718.872	1436.74	0.82	41.39	7681	7681	MS2	MSZ_ischemia_pSTY_TMT_103113.raw
sGGGDLTLGLEPSEEEAPR	Unambiguous	2	1	54792098	N-Term(TMT6plex); S1(Phospho)	HCD	S(1): 100.0; T(7): 0.0; S(13): 0.0	23361	Unique	Used	1.138	2449	2152	40	0.00329221	595		0	7	45	3	741.684	2223.04	0.08	61.52	11070	11070	MS2	MSZ_ischemia_pSTY_TMT_103113.raw
vPssDEEVVEEPQSR	Unambiguous	1	1	110556636	N-Term(TMT6plex); S3(Phospho); S4(Phospho)	HCD	S(3): 100.0; S(4): 100.0; S(14): 0.0	21325	Unique	Used	1.411	5803	4114	39	0.00171288	297		0	31	178	2	1038.44	2075.88	-0.77	48.08	8898	8898	MS2	MSZ_ischemia_pSTY_TMT_103113.raw
dPSAsPGDAGEQAIR	Unambiguous	2	1	4507877	N-Term(TMT6plex); S5(Phospho)	HCD	S(3): 0.0; S(5): 100.0	18790	Unique	Used	1.033	18450	17850	39	0.00241556	415		0	31	88	2	890.411	1779.82	2.16	33.78	6194	6194	MS2	MSZ_ischemia_pSTY_TMT_103113.raw
vAAAAGSGPSPPGsPGHDR	Unambiguous	1	1	13559514	N-Term(TMT6plex); S14(Phospho)	HCD	S(7): 0.0; S(10): 99.9; S(14): 0.0	17733	Unique	Used	1.141	13700	12010	39	0.00372186	622		0	42	138	3	666.321	1996.95	1.45	28.39	5066	5066	MS2	MSZ_ischemia_pSTY_TMT_103113.raw
gLQSLPTHDPsPLQR	Unambiguous	2	1	54792098	N-Term(TMT6plex); S11(Phospho)	HCD	S(4): 0.0; T(7): 0.0; S(11): 100.0	21149	Unique	Used	1.222	8090	6619	39	0.004332	701		0	50	153	3	652.337	1955	0.15	46.95	8710	8710	MS2	MSZ_ischemia_pSTY_TMT_103113.raw
lSQSSQDSsPVR	Unambiguous	3	1	312434015	N-Term(TMT6plex); S9(Phospho)	HCD	S(2): 0.0; S(4): 0.0; S(5): 0.0; S(8): 0.0; S(9): 100.0	17456	Unique	Used	1.36	19510	14350	39	0.00276327	440		0	27	150	2	800.384	1599.76	1.83	26.93	4771	4771	MS2	MSZ_ischemia_pSTY_TMT_103113.raw
eEEEGISQEssEEEQ	Unambiguous	2	1	22208967	N-Term(TMT6plex); S10(Phospho); S11(Phospho)	HCD	S(7): 3.5; S(10): 98.3; S(11): 98.3	18326	Unique	Used	1.587	10970	6911	39	0.00101974	106		0	15	31	3	709.929	2127.77	0.44	31.39	5699	5699	MS2	MSZ_ischemia_pSTY_TMT_103113.raw
iAcEEEFsDsEEEGEGGR	Unambiguous	1	1	13128860	N-Term(TMT6plex); C3(Carbamidomethyl); S8(Phospho); S10(Phospho)	HCD	S(8): 100.0; S(10): 100.0	21257	Unique	Used	1.087	4779	4397	39	0.00107768	84		0	42	341	3	806.967	2418.89	-0.62	47.61	8825	8825	MS2	MSZ_ischemia_pSTY_TMT_103113.raw
sVSGsPEPAAk	Unambiguous	1	1	42542379	N-Term(TMT6plex); S5(Phospho); K11(TMT6plex)	HCD	S(1): 0.0; S(3): 0.0; S(5): 100.0	18037	Unique	Used	1.025	44900	43790	39	0.00446153	663		0	29	43	2	784.411	1567.81	0.57	29.95	5391	5391	MS2	MSZ_ischemia_pSTY_TMT_103113.raw
rGsPTTGFIEQk	Unambiguous	1	1	157311635	N-Term(TMT6plex); S3(Phospho); K12(TMT6plex)	HCD	S(3): 100.0; T(5): 0.0; T(6): 0.0	20665	Unique	Used	1.447	12350	8539	39	0.00457298	678		1	34	80	3	620.331	1858.98	-1.62	44.06	8194	8194	MS2	MSZ_ischemia_pSTY_TMT_103113.raw
gGLsPANDTGAk	Unambiguous	1	1	10835073	N-Term(TMT6plex); S4(Phospho); K12(TMT6plex)	HCD	S(4): 100.0; T(9): 0.0	19177	Unique	Used	1.391	67830	48750	39	0.00398458	584		0	38	60	2	813.419	1625.83	0.85	35.78	6607	6607	MS2	MSZ_ischemia_pSTY_TMT_103113.raw
sAsPSTQQEk	Unambiguous	1	1	57222568	N-Term(TMT6plex); S3(Phospho); K10(TMT6plex)	HCD	S(1): 0.0; S(3): 100.0; S(5): 0.0; T(6): 0.0	16392	Unique	Used	1.444	39340	27250	39	0.00297481	434		0	11	88	2	800.904	1600.8	2.03	21.6	3636	3636	MS2	MSZ_ischemia_pSTY_TMT_103113.raw
fGsADNIPNLk	Unambiguous	2	1	190014612	N-Term(TMT6plex); S3(Phospho); K11(TMT6plex)	HCD	S(3): 100.0	24379	Unique	Used	1.166	10270	8810	39	0.00388782	562		0	39	443	2	857.452	1713.9	-0.22	68.13	12155	12155	MS2	MSZ_ischemia_pSTY_TMT_103113.raw
lGASNsPGQPNSVk	Unambiguous	1	1	55741709	N-Term(TMT6plex); S6(Phospho); K14(TMT6plex)	HCD	S(4): 0.0; S(6): 99.1; S(12): 0.9	19762	Unique	Used	1.279	78940	61710	39	0.00521346	745		0	6	18	2	947.497	1893.99	1.84	39.09	7231	7231	MS2	MSZ_ischemia_pSTY_TMT_103113.raw
iAsDEEIQGTk	Unambiguous	4	1	260656034	N-Term(TMT6plex); S3(Phospho); K11(TMT6plex)	HCD	S(3): 100.0; T(10): 0.0	20896	Unique	Used	1.342	11010	8208	38	0.00428121	602		0	37	409	2	864.946	1728.88	0.89	45.46	8440	8440	MS2	MSZ_ischemia_pSTY_TMT_103113.raw
asPATHR	Unambiguous	1	1	118572613	N-Term(TMT6plex); S2(Phospho)	HCD	S(2): 100.0; T(5): 0.0	14242	Unique	Used	1.38	22280	16140	38	0.00264775	363		0	41	36	3	350.177	1048.52	1.69	11.37	1343	1343	MS2	MSZ_ischemia_pSTY_TMT_103113.raw
tSAVSsPLLDQQR	Unambiguous	1	1	116008442	N-Term(TMT6plex); S6(Phospho)	HCD	T(1): 0.0; S(2): 0.0; S(5): 0.0; S(6): 100.0	20731	Unique	Used	1.341	8522	6353	38	0.00417109	564		0	45	216	2	855.936	1710.86	1.24	44.49	8264	8264	MS2	MSZ_ischemia_pSTY_TMT_103113.raw
iSINQtPGk	Unambiguous	2	1	33598968	N-Term(TMT6plex); T6(Phospho); K9(TMT6plex)	HCD	S(2): 0.0; T(6): 100.0	20927	Unique	Used	1.29	4772	3699	38	0.00337524	446		0	23	191	3	499.281	1495.83	0.15	45.64	8473	8473	MS2	MSZ_ischemia_pSTY_TMT_103113.raw
gFSANsAR	Unambiguous	3	1	5031839	N-Term(TMT6plex); S6(Phospho)	HCD	S(3): 0.0; S(6): 100.0	17436	Unique	Used	1.937	571300	295000	38	0.00142499	187		0	3	3	2	559.764	1118.52	1.74	26.84	4750	4750	MS2	MSZ_ischemia_pSTY_TMT_103113.raw
dGQDAIAQsPEk	Unambiguous	2	1	62244004	N-Term(TMT6plex); S9(Phospho); K12(TMT6plex)	HCD	S(9): 100.0	18832	Unique	Used	1.363	62790	46090	38	0.00434355	570		0	9	26	3	599.633	1796.88	0.15	33.99	6239	6239	MS2	MSZ_ischemia_pSTY_TMT_103113.raw
aGDLLEDsPk	Unambiguous	3	1	186928821	N-Term(TMT6plex); S8(Phospho); K10(TMT6plex)	HCD	S(8): 100.0	22131	Unique	Used	1.51	120700	79890	38	0.00409918	533		0	10	23	2	791.911	1582.81	1.23	53.31	9758	9758	MS2	MSZ_ischemia_pSTY_TMT_103113.raw
lDQPVSAPPsPR	Unambiguous	1	1	46852390	N-Term(TMT6plex); S10(Phospho)	HCD	S(6): 0.0; S(10): 100.0	20113	Unique	Used	1.233	19570	15870	38	0.00432447	561		0	35	121	2	786.903	1572.8	0.08	41	7605	7605	MS2	MSZ_ischemia_pSTY_TMT_103113.raw
gNVVPsPLPTR	Unambiguous	1	1	109715858	N-Term(TMT6plex); S6(Phospho)	HCD	S(6): 100.0; T(10): 0.0	20871	Unique	Used	1.047	74990	71600	38	0.00396893	502		0	15	14	2	723.389	1445.77	-0.1	45.33	8414	8414	MS2	MSZ_ischemia_pSTY_TMT_103113.raw
vPVPGPGsGGNGPER	Unambiguous	1	1	157311635	N-Term(TMT6plex); S8(Phospho)	HCD	S(8): 100.0	19952	Unique	Used	1.001	7138	7129	38	0.00352714	440		0	47	121	3	562.612	1685.82	0.88	40.1	7433	7433	MS2	MSZ_ischemia_pSTY_TMT_103113.raw
nQkPSQVNGAPGsPTEPAGQk	Unambiguous	2	1	157694492	N-Term(TMT6plex); K3(TMT6plex); S13(Phospho); K21(TMT6plex)	HCD	S(5): 0.0; S(13): 100.0; T(15): 0.0	18680	Unique	Used	1.478	7495	5071	38	0.0074758	903		0	9	171	3	953.843	2859.52	6.38	33.2	6076	6076	MS2	MSZ_ischemia_pSTY_TMT_103113.raw
kAsPEPPDSAEGALk	Unambiguous	1	1	33457336	N-Term(TMT6plex); K1(TMT6plex); S3(Phospho); K15(TMT6plex)	HCD	S(3): 100.0; S(9): 0.0	20475	Unique	Used	1.272	11680	9187	38	0.00707171	829		1	50	149	3	755.411	2264.22	2.4	43	7991	7991	MS2	MSZ_ischemia_pSTY_TMT_103113.raw
qVAEQGGDLsPAANR	Unambiguous	1	1	126362971	N-Term(TMT6plex); S10(Phospho)	HCD	S(10): 100.0	18218	Unique	Used	0.944	17410	18430	38	0.00408654	466		0	39	131	2	911.444	1821.88	6.69	30.83	5584	5584	MS2	MSZ_ischemia_pSTY_TMT_103113.raw
gPVGTVsEAQLAR	Unambiguous	2	1	19718759	N-Term(TMT6plex); S7(Phospho)	HCD	T(5): 0.0; S(7): 100.0	21022	Unique	Used	1.001	23220	23200	38	0.00587619	667		0	55	148	2	797.414	1593.82	0.17	46.18	8575	8575	MS2	MSZ_ischemia_pSTY_TMT_103113.raw
gVPAGNsDTEGGQPGR	Unambiguous	5	1	259906020	N-Term(TMT6plex); S7(Phospho)	HCD	S(7): 99.1; T(9): 0.9	16967	Unique	Used	1.258	7754	6164	38	0.00344377	390		0	29	257	2	904.415	1807.82	2.5	24.56	4249	4249	MS2	MSZ_ischemia_pSTY_TMT_103113.raw
aEAPLPsPk	Unambiguous	1	1	61743954	N-Term(TMT6plex); S7(Phospho); K9(TMT6plex)	HCD	S(7): 100.0	20436	Unique	Used	1.12	43650	38970	38	0.00452572	509		0	21	45	2	724.403	1447.8	1.3	42.78	7950	7950	MS2	MSZ_ischemia_pSTY_TMT_103113.raw
aAsPPASASDLIEQQQk	Unambiguous	2	1	399154157	N-Term(TMT6plex); S3(Phospho); K17(TMT6plex)	HCD	S(3): 100.0; S(7): 0.0; S(9): 0.0	22356	Unique	Used	1.308	8117	6206	38	0.00787778	886		0	23	39	3	760.395	2279.17	0.7	54.75	9998	9998	MS2	MSZ_ischemia_pSTY_TMT_103113.raw
gRDsPYQSR	Unambiguous	1	1	4506903	N-Term(TMT6plex); S4(Phospho)	HCD	S(4): 100.0; Y(6): 0.0; S(8): 0.0	14936	Unique	Used	1.421	17270	12150	37	0.00163021	180		1	21	79	3	458.885	1374.64	2.7	14.69	2083	2083	MS2	MSZ_ischemia_pSTY_TMT_103113.raw
tNSmSSSGLGsPNR	Unambiguous	1	1	7657385	N-Term(TMT6plex); M4(Oxidation); S11(Phospho)	HCD	T(1): 0.0; S(3): 0.0; S(5): 0.0; S(6): 0.0; S(7): 0.0; S(11): 100.0	16265	Unique	Used	1.14	5933	5202	37	0.00270625	290		0	0	249	2	860.38	1719.75	-2.83	20.99	3500	3500	MS2	MSZ_ischemia_pSTY_TMT_103113.raw
sNsPLPVPPSk	Unambiguous	1	1	20127499	N-Term(TMT6plex); S3(Phospho); K11(TMT6plex)	HCD	S(1): 0.0; S(3): 100.0; S(10): 0.0	21012	Unique	Used	1.068	38270	35830	37	0.00604984	635		0	9	65	2	830.956	1660.91	-1.37	46.12	8564	8564	MS2	MSZ_ischemia_pSTY_TMT_103113.raw
mLQAIsPk	Unambiguous	1	1	31543385	N-Term(TMT6plex); S6(Phospho); K8(TMT6plex)	HCD	S(6): 100.0	22882	Unique	Used	1.239	13280	10720	37	0.00364782	382		0	34	166	2	713.401	1425.79	0.15	58.31	10559	10559	MS2	MSZ_ischemia_pSTY_TMT_103113.raw
gTPSQsPVVGR	Unambiguous	4	1	206597509	N-Term(TMT6plex); S6(Phospho)	HCD	T(2): 0.0; S(4): 0.0; S(6): 100.0	16914	Unique	Used	1.178	34780	29520	37	0.00485264	507		0	14	28	2	697.355	1393.7	-0.67	24.31	4193	4193	MS2	MSZ_ischemia_pSTY_TMT_103113.raw
sGAHSSAsPPR	Unambiguous	1	1	14670268	N-Term(TMT6plex); S8(Phospho)	HCD	S(1): 0.0; S(5): 0.0; S(6): 0.0; S(8): 100.0	14609	Unique	Used	1.286	17850	13880	37	0.00334398	343		0	17	91	2	681.822	1362.64	0.82	13.15	1734	1734	MS2	MSZ_ischemia_pSTY_TMT_103113.raw
dkEVsDDEAEEk	Unambiguous	2	1	154146191	N-Term(TMT6plex); K2(TMT6plex); S5(Phospho); K12(TMT6plex)	HCD	S(5): 100.0	18767	Unique	Used	1.844	10290	5577	37	0.00837336	851		1	0	251	2	1081.03	2161.05	0.15	33.66	6169	6169	MS2	MSZ_ischemia_pSTY_TMT_103113.raw
sPGGGsEANGLALVSGFk	Unambiguous	2	1	389565493	N-Term(TMT6plex); S6(Phospho); K18(TMT6plex)	HCD	S(1): 50.0; S(6): 50.0; S(15): 0.0	25915	Unique	Used	0.998	821.5	823.2	37	0.00930164	941		0	11	413	3	729.379	2186.12	-1.65	79.63	13795	13795	MS2	MSZ_ischemia_pSTY_TMT_103113.raw
iELSPsmEAPk	Unambiguous	7	1	291045225	N-Term(TMT6plex); S6(Phospho); M7(Oxidation); K11(TMT6plex)	HCD	S(4): 0.8; S(6): 99.2	22168	Unique	Used	1.099	11670	10620	37	0.00703442	710		0	34	321	2	878.454	1755.9	0.11	53.54	9797	9797	MS2	MSZ_ischemia_pSTY_TMT_103113.raw
gSSGsPAHAESYSSGGGGQQk	Unambiguous	1	1	4885245	N-Term(TMT6plex); S5(Phospho); K21(TMT6plex)	HCD	S(2): 1.3; S(3): 1.3; S(5): 97.4; S(11): 0.0; Y(12): 0.0; S(13): 0.0; S(14): 0.0	17015	Unique	Used	1.192	5979	5017	37	0.00754716	760		0	24	191	3	825.384	2474.14	1.32	24.8	4300	4300	MS2	MSZ_ischemia_pSTY_TMT_103113.raw
lGASNsPGQPNSVk	Unambiguous	1	1	55741709	N-Term(TMT6plex); S6(Phospho); K14(TMT6plex)	HCD	S(4): 0.0; S(6): 100.0; S(12): 0.0	19717	Unique	Used	1.242	35350	28470	37	0.00728296	725		0	26	21	3	632	1893.99	1.15	38.87	7183	7183	MS2	MSZ_ischemia_pSTY_TMT_103113.raw
vTNDIsPESSPGVGR	Unambiguous	1	1	134142826	N-Term(TMT6plex); S6(Phospho)	HCD	T(2): 0.0; S(6): 100.0; S(9): 0.0; S(10): 0.0	19907	Unique	Used	1.085	11370	10480	37	0.00613418	594		0	43	198	2	912.44	1823.87	-1.02	39.87	7385	7385	MS2	MSZ_ischemia_pSTY_TMT_103113.raw
aVsPPHLDGPPsPR	Unambiguous	7	1	109637788	N-Term(TMT6plex); S3(Phospho); S12(Phospho)	HCD	S(3): 100.0; S(12): 100.0	21255	Unique	Used	1.015	3062	3015	37	0.00431537	415		0	50	287	3	605.952	1815.84	1.67	47.6	8823	8823	MS2	MSZ_ischemia_pSTY_TMT_103113.raw
iELSPsMEAPk	Unambiguous	7	1	291045225	N-Term(TMT6plex); S6(Phospho); K11(TMT6plex)	HCD	S(4): 0.0; S(6): 100.0	23523	Unique	Used	1.096	9030	8239	37	0.00716788	683		0	47	402	2	870.458	1739.91	1.68	62.48	11242	11242	MS2	MSZ_ischemia_pSTY_TMT_103113.raw
dPSAsPGDAGEQAIR	Unambiguous	2	1	4507877	N-Term(TMT6plex); S5(Phospho)	HCD	S(3): 0.0; S(5): 100.0	18781	Unique	Used	1.224	23240	18980	37	0.00444975	424		0	39	111	2	890.411	1779.81	1.81	33.73	6184	6184	MS2	MSZ_ischemia_pSTY_TMT_103113.raw
mLQAIsPk	Unambiguous	1	1	31543385	N-Term(TMT6plex); M1(Oxidation); S6(Phospho); K8(TMT6plex)	HCD	S(6): 100.0	20889	Unique	Used	1.254	6524	5203	37	0.00545366	509		0	8	62	3	481.269	1441.79	1.49	45.42	8433	8433	MS2	MSZ_ischemia_pSTY_TMT_103113.raw
sPPADAIPk	Unambiguous	3	1	114796642	N-Term(TMT6plex); S1(Phospho); K9(TMT6plex)	HCD	S(1): 100.0	20706	Unique	Used	1.355	103300	76230	36	0.00632946	545		0	18	18	2	717.394	1433.78	0.14	44.36	8238	8238	MS2	MSZ_ischemia_pSTY_TMT_103113.raw
aSPsPQPSSQPLQIHR	Unambiguous	1	1	19923497	N-Term(TMT6plex); S4(Phospho)	HCD	S(2): 1.3; S(4): 98.7; S(8): 0.0; S(9): 0.0	19045	Unique	Used	1.256	22900	18230	36	0.0087451	753		0	39	40	3	680.346	2039.02	-1.27	35.09	6466	6466	MS2	MSZ_ischemia_pSTY_TMT_103113.raw
tAsPPPPPk	Unambiguous	1	1	42542379	N-Term(TMT6plex); S3(Phospho); K9(TMT6plex)	HCD	T(1): 0.0; S(3): 100.0	18342	Unique	Used	1.243	23750	19110	36	0.00438207	373		0	23	59	2	715.397	1429.79	0.09	31.46	5716	5716	MS2	MSZ_ischemia_pSTY_TMT_103113.raw
sGSssPDSEITELk	Unambiguous	1	1	148491070	N-Term(TMT6plex); S4(Phospho); S5(Phospho); K14(TMT6plex)	HCD	S(1): 0.0; S(3): 0.0; S(4): 100.0; S(5): 100.0; S(8): 0.0; T(11): 0.0	23420	Unique	Used	1.203	2510	2087	36	0.00558038	475		0	53	499	2	1027.97	2054.93	-1.33	61.86	11132	11132	MS2	MSZ_ischemia_pSTY_TMT_103113.raw
tPALAALAALGAPGPAPTAASsP	Unambiguous	1	1	119709834	N-Term(TMT6plex); S22(Phospho)	HCD	T(1): 0.0; T(18): 1.2; S(21): 1.2; S(22): 97.5	26980	Unique	Used	0.827	356.4	430.8	36	0.0102445	868		0	33	500	3	761.404	2282.2	-0.72	94.53	15478	15478	MS2	MSZ_ischemia_pSTY_TMT_103113.raw
sSPSTGsLDSGNESk	Unambiguous	1	1	187608516	N-Term(TMT6plex); S7(Phospho); K15(TMT6plex)	HCD	S(1): 0.0; S(2): 0.0; S(4): 0.0; T(5): 0.0; S(7): 100.0; S(10): 0.0; S(14): 0.0	18423	Unique	Used	1.237	2160	1745	36	0.00673363	564		0	15	361	2	995.972	1990.94	-0.34	31.85	5802	5802	MS2	MSZ_ischemia_pSTY_TMT_103113.raw
aSGDPGASGmsPR	Unambiguous	1	1	54607124	N-Term(TMT6plex); M10(Oxidation); S11(Phospho)	HCD	S(2): 0.0; S(8): 0.0; S(11): 100.0	15302	Unique	Used	1.247	13180	10570	36	0.00223482	180		0	9	228	2	757.83	1514.65	1.17	16.42	2473	2473	MS2	MSZ_ischemia_pSTY_TMT_103113.raw
vATTPGsPSLGR	Unambiguous	1	1	66529407	N-Term(TMT6plex); S7(Phospho)	HCD	T(3): 0.0; T(4): 0.0; S(7): 100.0; S(9): 0.0	19229	Unique	Used	1.022	6462	6320	36	0.00578291	451		0	37	227	2	726.377	1451.75	0.53	36.06	6662	6662	MS2	MSZ_ischemia_pSTY_TMT_103113.raw
qGSGSGQsPSR	Unambiguous	2	1	410171504	N-Term(TMT6plex); S8(Phospho)	HCD	S(3): 0.0; S(5): 0.0; S(8): 100.0; S(10): 0.0	14159	Unique	Used	0.769	9324	12130	36	0.00218987	170		0	4	141	2	678.808	1356.61	-1.11	10.95	1254	1254	MS2	MSZ_ischemia_pSTY_TMT_103113.raw
sSTPLPTISSSAENTR	Unambiguous	3	1	73760401	N-Term(TMT6plex); S1(Phospho)	HCD	S(1): 96.2; S(2): 1.9; T(3): 1.9; T(7): 0.0; S(9): 0.0; S(10): 0.0; S(11): 0.0; T(15): 0.0	20382	Unique	Used	1.058	10210	9657	36	0.00738526	572		0	48	152	3	652.986	1956.94	-2.07	42.51	7892	7892	MS2	MSZ_ischemia_pSTY_TMT_103113.raw
dRsPAAETPPLQR	Unambiguous	2	1	148539855	N-Term(TMT6plex); S3(Phospho)	HCD	S(3): 100.0; T(8): 0.0	17674	Unique	Used	1.251	11900	9513	36	0.00711144	547		1	37	126	3	582.963	1746.88	1.12	28.08	5003	5003	MS2	MSZ_ischemia_pSTY_TMT_103113.raw
lPSsPVYEDAASFk	Unambiguous	3	1	20357556	N-Term(TMT6plex); S4(Phospho); K14(TMT6plex)	HCD	S(3): 0.0; S(4): 100.0; Y(7): 0.0; S(12): 0.0	25018	Unique	Used	1.628	5998	3684	36	0.00931767	702		0	34	425	2	1025.02	2049.04	2.53	72.58	12837	12837	MS2	MSZ_ischemia_pSTY_TMT_103113.raw
aAVVTsPPPTTAPHk	Unambiguous	4	1	29826323	N-Term(TMT6plex); S6(Phospho); K15(TMT6plex)	HCD	T(5): 0.0; S(6): 100.0; T(10): 0.0; T(11): 0.0	19435	Unique	Used	1.166	25500	21880	36	0.0105941	780		0	43	56	3	671.371	2012.1	0.68	37.3	6882	6882	MS2	MSZ_ischemia_pSTY_TMT_103113.raw
nQGIEGsPGGR	Unambiguous	1	1	155029552	N-Term(TMT6plex); S7(Phospho)	HCD	S(7): 100.0	16261	Unique	Used	1.264	19650	15550	36	0.00304315	222		0	47	162	2	690.825	1380.64	-2.52	20.96	3496	3496	MS2	MSZ_ischemia_pSTY_TMT_103113.raw
sLYGLGGSk	Unambiguous	3	1	5031839	N-Term(TMT6plex); S1(Phospho); K9(TMT6plex)	HCD	S(1): 100.0; Y(3): 0.0; S(8): 0.0	22793	Unique	Used	1.879	23810	12670	36	0.00634933	460		0	34	131	2	710.386	1419.76	-0.26	57.66	10464	10464	MS2	MSZ_ischemia_pSTY_TMT_103113.raw
tAQVPsPPR	Unambiguous	5	1	259906020	N-Term(TMT6plex); S6(Phospho)	HCD	T(1): 0.0; S(6): 100.0	19003	Unique	Used	0.73	2122	2908	36	0.00517173	367		0	2	59	3	421.222	1261.65	1.18	34.87	6421	6421	MS2	MSZ_ischemia_pSTY_TMT_103113.raw
ssPPSAGNSPSSLk	Unambiguous	1	1	156151371	N-Term(TMT6plex); S2(Phospho); K14(TMT6plex)	HCD	S(1): 0.0; S(2): 100.0; S(5): 0.0; S(9): 0.0; S(11): 0.0; S(12): 0.0	19534	Unique	Used	1.357	7268	5355	35	0.00878336	619		0	42	253	2	927.475	1853.94	1.12	37.82	6987	6987	MS2	MSZ_ischemia_pSTY_TMT_103113.raw
sPPGSGASTPVGPWDQAVQR	Unambiguous	1	1	239582767	N-Term(TMT6plex); S1(Phospho)	HCD	S(1): 100.0; S(5): 0.0; S(8): 0.0; T(9): 0.0	23132	Unique	Used	0.921	3354	3641	35	0.0114183	801		0	47	214	3	768.372	2303.1	0.33	60.03	10825	10825	MS2	MSZ_ischemia_pSTY_TMT_103113.raw
lQGsGVSLASk	Unambiguous	1	1	61743954	N-Term(TMT6plex); S4(Phospho); K11(TMT6plex)	HCD	S(4): 100.0; S(7): 0.0; S(10): 0.0	21958	Unique	Used	0.903	3627	4016	35	0.00855115	593		0	22	175	3	528.963	1584.88	-0.57	52.15	9573	9573	MS2	MSZ_ischemia_pSTY_TMT_103113.raw
gTGGsESSR	Unambiguous	2	1	31742498	N-Term(TMT6plex); S5(Phospho)	HCD	T(2): 0.6; S(5): 99.4; S(7): 0.0; S(8): 0.0	14183	Unique	Used	1.564	32640	20880	35	0.00234147	88		0	12	33	2	573.753	1146.5	0.48	11.07	1280	1280	MS2	MSZ_ischemia_pSTY_TMT_103113.raw
eAEEGEDDRDsANGEDDS	Unambiguous	2	1	117190174	N-Term(TMT6plex); S11(Phospho)	HCD	S(11): 100.0; S(18): 0.0	15812	Unique	Used	1.204	7023	5831	35	0.00236314	98		1	37	116	3	750.277	2248.82	-1.27	18.83	3017	3017	MS2	MSZ_ischemia_pSTY_TMT_103113.raw
nSsPPPSPNk	Unambiguous	1	1	48255945	N-Term(TMT6plex); S3(Phospho); K10(TMT6plex)	HCD	S(2): 0.0; S(3): 100.0; S(7): 0.0	17110	Unique	Used	1.379	27710	20090	35	0.00780369	518		0	15	79	2	781.904	1562.8	2.02	25.26	4402	4402	MS2	MSZ_ischemia_pSTY_TMT_103113.raw
tSsSETEEk	Unambiguous	1	1	11321634	N-Term(TMT6plex); S3(Phospho); K9(TMT6plex)	HCD	T(1): 0.0; S(2): 0.0; S(3): 99.4; S(4): 0.6; T(6): 0.0	16669	Unique	Used	2.138	13550	6336	35	0.004709	309		0	15	286	2	768.365	1535.72	-0.69	22.98	3931	3931	MS2	MSZ_ischemia_pSTY_TMT_103113.raw
tQtPPVsPAPQPTEER	Unambiguous	3	1	20357556	N-Term(TMT6plex); T3(Phospho); S7(Phospho)	HCD	T(1): 1.5; T(3): 98.5; S(7): 100.0; T(13): 0.0	18145	Unique	Used	1.015	12140	11970	35	0.00826356	541		0	9	25	3	708.659	2123.96	1.02	30.48	5506	5506	MS2	MSZ_ischemia_pSTY_TMT_103113.raw
gSPVSEIGWETPPPEsPR	Unambiguous	1	1	11321640	N-Term(TMT6plex); S16(Phospho)	HCD	S(2): 0.0; S(5): 0.0; T(11): 0.0; S(16): 100.0	23669	Unique	Used	0.891	1907	2139	35	0.0108643	708		0	44	215	3	744.358	2231.06	0.68	63.43	11398	11398	MS2	MSZ_ischemia_pSTY_TMT_103113.raw
aTVTPsPVk	Unambiguous	1	1	56118310	N-Term(TMT6plex); S6(Phospho); K9(TMT6plex)	HCD	T(2): 0.0; T(4): 0.0; S(6): 100.0	19416	Unique	Used	1.293	558400	431800	35	0.00973774	623		0	6	10	2	719.409	1437.81	-0.23	37.17	6862	6862	MS2	MSZ_ischemia_pSTY_TMT_103113.raw
sLYGLGGSk	Unambiguous	3	1	5031839	N-Term(TMT6plex); S1(Phospho); K9(TMT6plex)	HCD	S(1): 100.0; Y(3): 0.0; S(8): 0.0	22712	Unique	Used	1.912	25370	13270	35	0.00727749	455		0	54	342	2	710.385	1419.76	-1.29	57.13	10377	10377	MS2	MSZ_ischemia_pSTY_TMT_103113.raw
sLsPGGAALGYR	Unambiguous	2	1	319996623	N-Term(TMT6plex); S3(Phospho)	HCD	S(1): 0.0; S(3): 100.0; Y(11): 0.0	21833	Unique	Used	1.286	19770	15370	35	0.00681256	423		0	45	121	2	729.371	1457.74	0.08	51.36	9440	9440	MS2	MSZ_ischemia_pSTY_TMT_103113.raw
gHYEVTGsDDETGk	Unambiguous	1	1	61743954	N-Term(TMT6plex); S8(Phospho); K14(TMT6plex)	HCD	Y(3): 0.0; T(6): 0.0; S(8): 100.0; T(12): 0.0	18698	Unique	Used	1.348	34420	25540	35	0.00742554	460		0	49	55	3	678.315	2032.93	2.28	33.3	6096	6096	MS2	MSZ_ischemia_pSTY_TMT_103113.raw
iEDVGsDEEDDSGk	Unambiguous	3	1	431822406	N-Term(TMT6plex); S6(Phospho); K14(TMT6plex)	HCD	S(6): 100.0; S(12): 0.0	20661	Unique	Used	1.133	10890	9617	35	0.0072506	443		0	14	26	3	678.305	2032.9	-0.29	44.04	8190	8190	MS2	MSZ_ischemia_pSTY_TMT_103113.raw
sPGSTPTtPTSSQAPQk	Unambiguous	1	1	33946327	N-Term(TMT6plex); T8(Phospho); K17(TMT6plex)	HCD	S(1): 0.0; S(4): 0.0; T(5): 0.0; T(7): 0.0; T(8): 98.6; T(10): 1.4; S(11): 0.0; S(12): 0.0	18190	Unique	Used	1.357	10680	7871	35	0.0139737	844		0	33	56	3	737.375	2210.11	0.31	30.7	5554	5554	MS2	MSZ_ischemia_pSTY_TMT_103113.raw
eGTAPsENGETk	Unambiguous	3	1	318067959	N-Term(TMT6plex); S6(Phospho); K12(TMT6plex)	HCD	T(3): 0.0; S(6): 99.2; T(11): 0.8	17236	Unique	Used	1.384	26440	19110	35	0.00745298	445		0	68	68	2	879.422	1757.84	0.85	25.86	4536	4536	MS2	MSZ_ischemia_pSTY_TMT_103113.raw
sEEEQSSSsVk	Unambiguous	2	1	117190174	N-Term(TMT6plex); S9(Phospho); K11(TMT6plex)	HCD	S(1): 0.0; S(6): 0.0; S(7): 0.0; S(8): 0.0; S(9): 100.0	16775	Unique	Used	1.362	4260	3129	35	0.00838699	486		0	34	488	2	867.912	1734.82	-1.6	23.58	4044	4044	MS2	MSZ_ischemia_pSTY_TMT_103113.raw
gLAGPPAsPGk	Unambiguous	2	1	312176416	N-Term(TMT6plex); S8(Phospho); K11(TMT6plex)	HCD	S(8): 100.0	19807	Unique	Used	0.964	36620	37990	34	0.00933549	519		0	54	52	2	745.413	1489.82	0.88	39.35	7279	7279	MS2	MSZ_ischemia_pSTY_TMT_103113.raw
gIAPAsPmLGNASNPNk	Unambiguous	5	1	193083131	N-Term(TMT6plex); S6(Phospho); M8(Oxidation); K17(TMT6plex)	HCD	S(6): 100.0; S(13): 0.0	20942	Unique	Used	0.925	5578	6028	34	0.0161985	876		0	36	154	3	731.71	2193.11	0.26	45.73	8489	8489	MS2	MSZ_ischemia_pSTY_TMT_103113.raw
tPVQYSQQQNsPQk	Unambiguous	1	1	103472005	N-Term(TMT6plex); S11(Phospho); K14(TMT6plex)	HCD	T(1): 0.0; Y(5): 0.0; S(6): 0.0; S(11): 100.0	19243	Unique	Used	1.255	3476	2770	34	0.0142768	765		0	30	114	3	724.369	2171.09	0.71	36.14	6677	6677	MS2	MSZ_ischemia_pSTY_TMT_103113.raw
iELSPsmEAPk	Unambiguous	7	1	291045225	N-Term(TMT6plex); S6(Phospho); M7(Oxidation); K11(TMT6plex)	HCD	S(4): 0.0; S(6): 100.0	22284	Unique	Used	1.117	8537	7641	34	0.014151	741		0	20	253	2	878.455	1755.9	1.16	54.24	9921	9921	MS2	MSZ_ischemia_pSTY_TMT_103113.raw
eSVPEFPLsPPk	Unambiguous	2	1	5031851	N-Term(TMT6plex); S9(Phospho); K12(TMT6plex)	HCD	S(2): 0.0; S(9): 100.0	24797	Unique	Used	1.428	1701	1192	34	0.0124608	648		0	38	377	3	622.334	1864.99	1.3	70.88	12601	12601	MS2	MSZ_ischemia_pSTY_TMT_103113.raw
gNAEGssDEEGk	Unambiguous	3	1	186928821	N-Term(TMT6plex); S6(Phospho); S7(Phospho); K12(TMT6plex)	HCD	S(6): 100.0; S(7): 100.0	16792	Unique	Used	1.544	29660	19210	34	0.00315856	145		0	5	57	2	899.371	1797.73	-0.37	23.67	4063	4063	MS2	MSZ_ischemia_pSTY_TMT_103113.raw
gNAEGssDEEGkLVIDEPAk	Unambiguous	3	1	186928821	N-Term(TMT6plex); S6(Phospho); S7(Phospho); K12(TMT6plex); K20(TMT6plex)	HCD	S(6): 100.0; S(7): 100.0	22834	Unique	Used	1.51	6008	3980	34	0.0210757	1076		1	23	239	3	964.802	2892.39	0.89	57.93	10507	10507	MS2	MSZ_ischemia_pSTY_TMT_103113.raw
eSLkEEDEsDDDNm	Unambiguous	2	1	23110939	N-Term(TMT6plex); K4(TMT6plex); S9(Phospho); M14(Oxidation)	HCD	S(2): 0.0; S(9): 100.0	19060	Unique	Used	1.186	30130	25400	34	0.00521106	263		1	11	50	2	1105.46	2209.91	-0.32	35.16	6482	6482	MS2	MSZ_ischemia_pSTY_TMT_103113.raw
aEAPLPsPk	Unambiguous	1	1	61743954	N-Term(TMT6plex); S7(Phospho); K9(TMT6plex)	HCD	S(7): 100.0	20542	Unique	Used	1.059	31370	29620	34	0.0104456	514		0	17	56	2	724.402	1447.8	0.8	43.36	8063	8063	MS2	MSZ_ischemia_pSTY_TMT_103113.raw
aTSSSSGsLSATGR	Unambiguous	1	1	388240801	N-Term(TMT6plex); S8(Phospho)	HCD	T(2): 0.0; S(3): 0.0; S(4): 0.0; S(5): 33.3; S(6): 33.3; S(8): 33.3; S(10): 0.0; T(12): 0.0	16543	Unique	Used	1.16	12480	10760	34	0.00667095	326		0	0	154	2	789.374	1577.74	1.92	22.31	3797	3797	MS2	MSZ_ischemia_pSTY_TMT_103113.raw
gIsPIVFDR	Unambiguous	2	1	94536805	N-Term(TMT6plex); S3(Phospho)	HCD	S(3): 100.0	24224	Unique	Used	1.186	9632	8118	34	0.00646071	315		0	31	333	2	656.847	1312.69	0.39	66.96	11990	11990	MS2	MSZ_ischemia_pSTY_TMT_103113.raw
eAPGsPPLSPR	Unambiguous	1	1	32698936	N-Term(TMT6plex); S5(Phospho)	HCD	S(5): 100.0; S(9): 0.0	19135	Unique	Used	1.234	16920	13710	34	0.00916864	446		0	47	113	2	708.858	1416.71	-0.57	35.54	6562	6562	MS2	MSZ_ischemia_pSTY_TMT_103113.raw
qFTSSSsIk	Unambiguous	1	1	4557701	N-Term(TMT6plex); S7(Phospho); K9(TMT6plex)	HCD	T(3): 0.0; S(4): 0.6; S(5): 0.6; S(6): 0.0; S(7): 98.7	20481	Unique	Used	1.896	709400	374200	34	0.010323	501		0	4	4	2	761.901	1522.79	1.47	43.06	7998	7998	MS2	MSZ_ischemia_pSTY_TMT_103113.raw
aASAPAkEsPR	Unambiguous	6	1	57164979	N-Term(TMT6plex); K7(TMT6plex); S9(Phospho)	HCD	S(3): 0.0; S(9): 100.0	16400	Unique	Used	1.305	8123	6226	34	0.0158245	768		1	11	278	2	811.937	1622.87	0.26	21.63	3644	3644	MS2	MSZ_ischemia_pSTY_TMT_103113.raw
tAsPPPPPk	Unambiguous	1	1	42542379	N-Term(TMT6plex); S3(Phospho); K9(TMT6plex)	HCD	T(1): 50.0; S(3): 50.0	18175	Unique	Used	1.357	14030	10340	34	0.0101403	491		0	8	25	3	477.268	1429.79	2.19	30.63	5538	5538	MS2	MSZ_ischemia_pSTY_TMT_103113.raw
aTAPQTQHVsPmR	Unambiguous	4	1	194239729	N-Term(TMT6plex); S10(Phospho); M12(Oxidation)	HCD	T(2): 0.0; T(6): 0.0; S(10): 100.0	16120	Unique	Used	1.41	17570	12460	34	0.00933487	452		0	14	41	3	583.616	1748.83	-1.12	20.31	3346	3346	MS2	MSZ_ischemia_pSTY_TMT_103113.raw
sAsADNLTLPR	Unambiguous	2	1	190341110	N-Term(TMT6plex); S3(Phospho)	HCD	S(1): 0.0; S(3): 100.0; T(8): 0.0	21101	Unique	Used	1.165	18400	15790	34	0.00887733	422		0	42	133	2	727.366	1453.73	0.19	46.64	8659	8659	MS2	MSZ_ischemia_pSTY_TMT_103113.raw
eTEsAPGsPR	Unambiguous	1	1	39725634	N-Term(TMT6plex); S4(Phospho); S8(Phospho)	HCD	T(2): 0.0; S(4): 100.0; S(8): 100.0	15810	Unique	Used	1.09	8605	7894	34	0.00343154	85		0	21	169	2	710.291	1419.58	-0.36	18.82	3015	3015	MS2	MSZ_ischemia_pSTY_TMT_103113.raw
aASEQQADTSGGDsPk	Unambiguous	1	1	82546824	N-Term(TMT6plex); S14(Phospho); K16(TMT6plex)	HCD	S(3): 0.0; T(9): 0.0; S(10): 0.0; S(14): 100.0	16892	Unique	Used	0.93	4019	4319	34	0.0130193	609		0	37	483	3	696.327	2086.97	-1.78	24.17	4169	4169	MS2	MSZ_ischemia_pSTY_TMT_103113.raw
sLsGSSPcPk	Unambiguous	1	1	118572613	N-Term(TMT6plex); S3(Phospho); C8(Carbamidomethyl); K10(TMT6plex)	HCD	S(1): 0.0; S(3): 100.0; S(5): 0.0; S(6): 0.0	19134	Unique	Used	1.317	38180	29000	34	0.00938554	435		0	27	112	2	779.39	1557.77	-0.8	35.53	6561	6561	MS2	MSZ_ischemia_pSTY_TMT_103113.raw
sLVESVSSsPNk	Unambiguous	4	1	77812682	N-Term(TMT6plex); S9(Phospho); K12(TMT6plex)	HCD	S(1): 0.0; S(5): 0.0; S(7): 0.0; S(8): 0.0; S(9): 100.0	21180	Unique	Used	1.073	5313	4952	34	0.0145257	664		0	42	119	3	591.313	1771.92	-0.7	47.12	8743	8743	MS2	MSZ_ischemia_pSTY_TMT_103113.raw
sGGsGGSGGER	Unambiguous	1	1	10863889	N-Term(TMT6plex); S4(Phospho)	HCD	S(1): 1.3; S(4): 97.5; S(7): 1.3	14020	Unique	Used	1.512	5762	3810	33	0.00360985	79		0	16	244	2	608.762	1216.52	0.25	10.18	1106	1106	MS2	MSZ_ischemia_pSTY_TMT_103113.raw
ssPSARPPDVPGQQPQAAk	Unambiguous	2	1	308081964	N-Term(TMT6plex); S2(Phospho); K19(TMT6plex)	HCD	S(1): 0.0; S(2): 98.9; S(4): 1.1	19031	Unique	Used	1.27	24420	19220	33	0.0230348	1029		0	22	67	3	819.428	2456.27	-0.78	35.02	6451	6451	MS2	MSZ_ischemia_pSTY_TMT_103113.raw
vQsPEPPAPER	Unambiguous	2	1	355390315	N-Term(TMT6plex); S3(Phospho)	HCD	S(3): 100.0	17937	Unique	Used	1.195	11370	9517	33	0.00805106	358		0	35	128	2	758.374	1515.74	-0.17	29.42	5284	5284	MS2	MSZ_ischemia_pSTY_TMT_103113.raw
atSNVFAmFDQSQIQEFk	Unambiguous	4	1	31563524	N-Term(TMT6plex); T2(Phospho); M8(Oxidation); K18(TMT6plex)	HCD	T(2): 50.0; S(3): 50.0; S(12): 0.0	26577	Unique	Used	1.356	1283	946	33	0.0217029	954		0	48	500	3	882.428	2645.27	-1.06	86.74	14600	14600	MS2	MSZ_ischemia_pSTY_TMT_103113.raw
aTAPQTQHVsPmR	Unambiguous	4	1	194239729	N-Term(TMT6plex); S10(Phospho); M12(Oxidation)	HCD	T(2): 0.0; T(6): 0.0; S(10): 100.0	16012	Unique	Used	1.397	68320	48900	33	0.010124	444		0	2	5	3	583.617	1748.84	-0.07	19.79	3231	3231	MS2	MSZ_ischemia_pSTY_TMT_103113.raw
sREDLsAQPVQTk	Unambiguous	2	1	116875765	N-Term(TMT6plex); S6(Phospho); K13(TMT6plex)	HCD	S(1): 100.0; S(6): 0.0; T(12): 0.0	18943	Unique	Used	1.029	22200	21590	33	0.0179546	782		1	48	91	3	666.353	1997.04	-1.77	34.56	6357	6357	MS2	MSZ_ischemia_pSTY_TMT_103113.raw
eSsPIPSPTsDR	Unambiguous	1	1	112382250	N-Term(TMT6plex); S3(Phospho); S10(Phospho)	HCD	S(2): 0.0; S(3): 100.0; S(7): 100.0; T(9): 0.0; S(10): 0.0	18389	Unique	Used	1.266	12260	9683	33	0.00548968	238		0	31	186	2	831.355	1661.7	0.17	31.68	5766	5766	MS2	MSZ_ischemia_pSTY_TMT_103113.raw
sPSPSPTPEAk	Unambiguous	3	1	21237808	N-Term(TMT6plex); S1(Phospho); K11(TMT6plex)	HCD	S(1): 100.0; S(3): 0.0; S(5): 0.0; T(7): 0.0	18067	Unique	Used	1.311	57200	43650	33	0.0153892	649		0	9	36	2	818.425	1635.84	1.39	30.09	5423	5423	MS2	MSZ_ischemia_pSTY_TMT_103113.raw
aTAPQTQHVsPmR	Unambiguous	4	1	194239729	N-Term(TMT6plex); S10(Phospho); M12(Oxidation)	HCD	T(2): 0.0; T(6): 0.0; S(10): 100.0	16016	Unique	Used	1.192	11120	9331	33	0.0110171	453		0	0	88	2	874.921	1748.83	-0.72	19.8	3235	3235	MS2	MSZ_ischemia_pSTY_TMT_103113.raw
gFsANSAR	Unambiguous	3	1	5031839	N-Term(TMT6plex); S3(Phospho)	HCD	S(3): 100.0; S(6): 0.0	17766	Unique	Used	1.871	159500	85270	33	0.00452676	184		0	18	15	2	559.764	1118.52	1.63	28.57	5102	5102	MS2	MSZ_ischemia_pSTY_TMT_103113.raw
qNsSSSDSGGSIVR	Unambiguous	1	1	56682953	N-Term(TMT6plex); S3(Phospho)	HCD	S(3): 99.2; S(4): 0.8; S(5): 0.0; S(6): 0.0; S(8): 0.0; S(11): 0.0	16818	Unique	Used	1.092	8642	7912	33	0.00688855	280		0	7	129	2	845.386	1689.77	0.67	23.78	4090	4090	MS2	MSZ_ischemia_pSTY_TMT_103113.raw
gsGGLGGAcGGAGFGSR	Unambiguous	3	1	5031839	N-Term(TMT6plex); S2(Phospho); C9(Carbamidomethyl)	HCD	S(2): 100.0; S(16): 0.0	20171	Unique	Used	1.626	34910	21470	33	0.00706077	287		0	37	120	2	867.383	1733.76	-2.91	41.31	7667	7667	MS2	MSZ_ischemia_pSTY_TMT_103113.raw
eTVQTtQSPTPVEk	Unambiguous	1	1	62460633	N-Term(TMT6plex); T6(Phospho); K14(TMT6plex)	HCD	T(2): 0.0; T(5): 0.5; T(6): 49.7; S(8): 49.7; T(10): 0.0	19357	Unique	Used	1.288	23500	18250	33	0.0231164	931		0	19	31	3	695.03	2083.08	1.28	36.85	6799	6799	MS2	MSZ_ischemia_pSTY_TMT_103113.raw
dEILPTTPIsEQk	Unambiguous	3	1	386869506	N-Term(TMT6plex); S10(Phospho); K13(TMT6plex)	HCD	T(6): 0.0; T(7): 100.0; S(10): 0.0	23209	Unique	Used	1.156	10300	8910	33	0.0188513	754		0	18	203	2	1005.03	2009.06	-0.93	60.53	10907	10907	MS2	MSZ_ischemia_pSTY_TMT_103113.raw
aSLGSLEGEAEAEASsPk	Unambiguous	1	1	61743954	N-Term(TMT6plex); S16(Phospho); K18(TMT6plex)	HCD	S(2): 0.0; S(5): 0.0; S(15): 1.2; S(16): 98.8	23941	Unique	Used	0.995	1980	1990	33	0.0205709	819		0	27	169	3	757.711	2271.12	1.38	65.2	11688	11688	MS2	MSZ_ischemia_pSTY_TMT_103113.raw
lsGGLGAGScR	Unambiguous	1	1	4557701	N-Term(TMT6plex); S2(Phospho); C10(Carbamidomethyl)	HCD	S(2): 100.0; S(9): 0.0	20004	Unique	Used	1.662	73040	43960	33	0.00793441	313		0	16	22	2	672.32	1343.63	-1.27	40.43	7489	7489	MS2	MSZ_ischemia_pSTY_TMT_103113.raw
aVAGVMITAsHNR	Unambiguous	1	1	31377548	N-Term(TMT6plex); S10(Phospho)	HCD	T(8): 0.0; S(10): 100.0	20280	Unique	Used	1.141	17960	15730	33	0.0155241	604		0	65	156	3	545.947	1635.83	0.74	41.93	7783	7783	MS2	MSZ_ischemia_pSTY_TMT_103113.raw
asPEPPGPESSSR	Unambiguous	1	1	110556636	N-Term(TMT6plex); S2(Phospho)	HCD	S(2): 100.0; S(10): 0.0; S(11): 0.0; S(12): 0.0	16937	Unique	Used	1.486	17940	12070	33	0.00757474	290		0	19	130	2	803.87	1606.73	0.78	24.41	4217	4217	MS2	MSZ_ischemia_pSTY_TMT_103113.raw
gSVAGsVGccSER	Unambiguous	1	1	13435364	N-Term(TMT6plex); S6(Phospho); C9(Carbamidomethyl); C10(Carbamidomethyl)	HCD	S(2): 0.0; S(6): 100.0; S(11): 0.0	17291	Unique	Used	1.463	37040	25320	33	0.00568099	216		0	61	133	2	817.849	1634.69	2.08	26.13	4595	4595	MS2	MSZ_ischemia_pSTY_TMT_103113.raw
gNAEGssDEEGk	Unambiguous	3	1	186928821	N-Term(TMT6plex); S6(Phospho); S7(Phospho); K12(TMT6plex)	HCD	S(6): 100.0; S(7): 100.0	16957	Unique	Used	1.347	21370	15870	33	0.0042706	147		0	10	88	2	899.371	1797.73	-0.24	24.51	4239	4239	MS2	MSZ_ischemia_pSTY_TMT_103113.raw
tGsTSSSSSGk	Unambiguous	2	1	56790930	N-Term(TMT6plex); S3(Phospho); K11(TMT6plex)	HCD	T(1): 0.0; S(3): 49.8; T(4): 49.8; S(5): 0.5; S(6): 0.0; S(7): 0.0; S(8): 0.0; S(9): 0.0	15588	Unique	Used	1.078	10230	9490	33	0.0125202	462		0	0	265	2	762.372	1523.74	0.18	17.73	2778	2778	MS2	MSZ_ischemia_pSTY_TMT_103113.raw
ttPNSGDVQVTEDAVR	Unambiguous	1	1	156104891	N-Term(TMT6plex); T2(Phospho)	HCD	T(1): 1.4; T(2): 98.5; S(5): 0.0; T(11): 0.0	20357	Unique	Used	1.166	1428	1225	33	0.0181319	666		0	0	500	2	999.472	1997.94	-0.86	42.36	7865	7865	MS2	MSZ_ischemia_pSTY_TMT_103113.raw
vDGETAsDSESR	Unambiguous	1	1	20143480	N-Term(TMT6plex); S7(Phospho)	HCD	T(5): 50.0; S(7): 50.0; S(9): 0.0; S(11): 0.0	16257	Unique	Used	1.373	19950	14530	33	0.00494246	177		0	9	131	2	781.332	1561.66	-1.08	20.94	3492	3492	MS2	MSZ_ischemia_pSTY_TMT_103113.raw
qSsPSGSEQLVR	Unambiguous	8	1	296010963	N-Term(TMT6plex); S3(Phospho)	HCD	S(2): 0.0; S(3): 100.0; S(5): 0.0; S(7): 0.0	18262	Unique	Used	1.338	39870	29790	33	0.0119784	427		0	6	45	2	792.386	1583.77	1.48	31.06	5631	5631	MS2	MSZ_ischemia_pSTY_TMT_103113.raw
iPEISIQDmTAQVTsPSGk	Unambiguous	2	1	116063573	N-Term(TMT6plex); M9(Oxidation); S15(Phospho); K19(TMT6plex)	HCD	S(5): 0.0; T(10): 0.0; T(14): 0.0; S(15): 99.9; S(17): 0.0	24349	Unique	Used	0.98	1537	1569	32	0.0318455	1130		0	35	311	3	852.771	2556.3	-1.35	67.94	12123	12123	MS2	MSZ_ischemia_pSTY_TMT_103113.raw
aQTLPTSVVtITSESSPGkR	Unambiguous	1	1	112382250	N-Term(TMT6plex); T10(Phospho); K19(TMT6plex)	HCD	T(3): 0.0; T(6): 0.0; S(7): 0.0; T(10): 0.0; T(12): 1.0; S(13): 1.0; S(15): 49.0; S(16): 49.0	22906	Unique	Used	1.301	3090	2375	32	0.0255892	908		1	27	172	4	650.105	2597.4	1.66	58.47	10584	10584	MS2	MSZ_ischemia_pSTY_TMT_103113.raw
qLtQPETHFGR	Unambiguous	3	1	62198235	N-Term(TMT6plex); T3(Phospho)	HCD	T(3): 100.0; T(7): 0.0	19766	Unique	Used	1.401	13220	9436	32	0.0141481	494		0	36	93	3	541.602	1622.79	1.39	39.1	7235	7235	MS2	MSZ_ischemia_pSTY_TMT_103113.raw
kGAGDGsDEEVDGk	Unambiguous	1	1	12667788	N-Term(TMT6plex); K1(TMT6plex); S7(Phospho); K14(TMT6plex)	HCD	S(7): 100.0	18281	Unique	Used	1.662	36820	22150	32	0.0243588	835		1	34	68	3	711.023	2131.05	0.63	31.15	5651	5651	MS2	MSZ_ischemia_pSTY_TMT_103113.raw
aSSLSEsSPPk	Unambiguous	4	1	344313201	N-Term(TMT6plex); S7(Phospho); K11(TMT6plex)	HCD	S(2): 0.0; S(3): 0.0; S(5): 0.0; S(7): 1.0; S(8): 99.0	19268	Unique	Used	1.296	6770	5225	32	0.0178772	610		0	30	94	3	543.282	1627.83	-1.34	36.31	6704	6704	MS2	MSZ_ischemia_pSTY_TMT_103113.raw
lTGSTSsLNk	Unambiguous	2	1	30410716	N-Term(TMT6plex); S7(Phospho); K10(TMT6plex)	HCD	T(2): 0.0; S(4): 0.0; T(5): 33.3; S(6): 33.3; S(7): 33.3	20482	Unique	Used	1.071	45660	42650	32	0.0188093	633		0	41	79	2	773.419	1545.83	0.73	43.06	7999	7999	MS2	MSZ_ischemia_pSTY_TMT_103113.raw
dEDGEsGGQR	Unambiguous	4	1	385251401	N-Term(TMT6plex); S6(Phospho)	HCD	S(6): 100.0	14634	Unique	Used	1.481	16610	11220	32	0.00486955	52		0	8	77	2	679.775	1358.54	0.31	13.27	1761	1761	MS2	MSZ_ischemia_pSTY_TMT_103113.raw
iDIsPSTFR	Unambiguous	1	1	167234419	N-Term(TMT6plex); S4(Phospho)	HCD	S(4): 50.0; S(6): 50.0; T(7): 0.0	24442	Unique	Used	1.251	55370	44260	32	0.0115317	381		0	11	41	2	672.842	1344.68	0.96	68.55	12223	12223	MS2	MSZ_ischemia_pSTY_TMT_103113.raw
qLsSGVSEIR	Unambiguous	1	1	4504517	N-Term(TMT6plex); S3(Phospho)	HCD	S(3): 99.2; S(4): 0.8; S(7): 0.0	20617	Unique	Used	2.544	392600	154300	32	0.0118763	387		0	3	4	2	692.856	1384.71	1.42	43.8	8143	8143	MS2	MSZ_ischemia_pSTY_TMT_103113.raw
nSGTQsDGEEk	Unambiguous	2	1	62739161	N-Term(TMT6plex); S6(Phospho); K11(TMT6plex)	HCD	S(2): 0.0; T(4): 0.0; S(6): 100.0	16055	Unique	Used	1.307	16790	12850	32	0.0102518	331		0	5	141	2	845.39	1689.77	-0.5	20	3276	3276	MS2	MSZ_ischemia_pSTY_TMT_103113.raw
gsAGGHGSR	Unambiguous	2	1	14702180	N-Term(TMT6plex); S2(Phospho)	HCD	S(2): 100.0; S(8): 0.0	13822	Unique	Used	2.614	39790	15220	32	0.00501752	151		0	13	42	2	547.75	1094.49	-1.34	9.06	895	895	MS2	MSZ_ischemia_pSTY_TMT_103113.raw
gSSGLGGGsSR	Unambiguous	1	1	4557701	N-Term(TMT6plex); S9(Phospho)	HCD	S(2): 0.0; S(3): 0.0; S(9): 99.1; S(10): 0.9	15727	Unique	Used	1.256	58140	46310	32	0.00948077	304		0	25	54	2	615.787	1230.57	-1.06	18.39	2927	2927	MS2	MSZ_ischemia_pSTY_TMT_103113.raw
vPsPPPTGDDGGGGGR	Unambiguous	2	1	345498499	N-Term(TMT6plex); S3(Phospho)	HCD	S(3): 100.0; T(7): 0.0	18515	Unique	Used	1.314	5587	4252	32	0.0096367	309		0	12	270	2	866.401	1731.79	2.43	32.36	5900	5900	MS2	MSZ_ischemia_pSTY_TMT_103113.raw
aASPsPQSVR	Unambiguous	1	1	42542379	N-Term(TMT6plex); S5(Phospho)	HCD	S(3): 0.0; S(5): 100.0; S(8): 0.0	16582	Unique	Used	1.138	40190	35320	32	0.0138503	435		0	50	36	2	654.83	1308.65	0.9	22.51	3839	3839	MS2	MSZ_ischemia_pSTY_TMT_103113.raw
ektPELPEPSVk	Unambiguous	1	1	42542379	N-Term(TMT6plex); K2(TMT6plex); T3(Phospho); K12(TMT6plex)	HCD	T(3): 100.0; S(10): 0.0	21669	Unique	Used	1.161	12300	10600	32	0.0228065	713		1	44	131	3	707.732	2121.18	-0.5	50.31	9265	9265	MS2	MSZ_ischemia_pSTY_TMT_103113.raw
eEDEEPEsPPEk	Unambiguous	1	1	56118310	N-Term(TMT6plex); S8(Phospho); K12(TMT6plex)	HCD	S(8): 100.0	18905	Unique	Used	1.358	9623	7087	32	0.0136898	427		0	9	193	2	976.941	1952.88	-1.46	34.37	6316	6316	MS2	MSZ_ischemia_pSTY_TMT_103113.raw
rPsVGSQSNQAGQGk	Unambiguous	3	1	296531351	N-Term(TMT6plex); S3(Phospho); K15(TMT6plex)	HCD	S(3): 100.0; S(6): 0.0; S(8): 0.0	16819	Unique	Used	1.487	14230	9569	32	0.0257075	800		0	26	101	3	680.352	2039.04	-0.89	23.79	4091	4091	MS2	MSZ_ischemia_pSTY_TMT_103113.raw
aAGGAPsPPPPVR	Unambiguous	1	1	167614488	N-Term(TMT6plex); S7(Phospho)	HCD	S(7): 100.0	18363	Unique	Used	1.155	14850	12860	32	0.0157294	485		0	39	147	2	741.888	1482.77	0.79	31.55	5738	5738	MS2	MSZ_ischemia_pSTY_TMT_103113.raw
aEAPLPsPk	Unambiguous	1	1	61743954	N-Term(TMT6plex); S7(Phospho); K9(TMT6plex)	HCD	S(7): 100.0	20527	Unique	Used	0.89	3846	4319	32	0.0170659	525		0	1	45	3	483.271	1447.8	2.26	43.28	8047	8047	MS2	MSZ_ischemia_pSTY_TMT_103113.raw
sSsPVTELASR	Unambiguous	1	1	118572613	N-Term(TMT6plex); S3(Phospho)	HCD	S(1): 0.0; S(2): 0.9; S(3): 99.1; T(6): 0.0; S(10): 0.0	20153	Unique	Used	1.142	27950	24480	32	0.0107116	325		0	31	74	2	721.859	1442.71	0.7	41.23	7648	7648	MS2	MSZ_ischemia_pSTY_TMT_103113.raw
asDGQLQAk	Unambiguous	1	1	208609985	N-Term(TMT6plex); S2(Phospho); K9(TMT6plex)	HCD	S(2): 100.0	18703	Unique	Used	1.326	27600	20820	32	0.0151959	460		0	44	166	2	728.386	1455.76	2.51	33.32	6101	6101	MS2	MSZ_ischemia_pSTY_TMT_103113.raw
eITALAPsTmk	Unambiguous	7	1	4501885	N-Term(TMT6plex); S8(Phospho); M10(Oxidation); K11(TMT6plex)	HCD	T(3): 0.0; S(8): 100.0; T(9): 0.0	21963	Unique	Used	0.891	6547	7350	32	0.0213404	646		0	43	271	2	858.457	1715.91	0.43	52.19	9578	9578	MS2	MSZ_ischemia_pSTY_TMT_103113.raw
eSLkEEDEsDDDNM	Unambiguous	2	1	23110939	N-Term(TMT6plex); K4(TMT6plex); S9(Phospho)	HCD	S(2): 0.0; S(9): 100.0	20610	Unique	Used	1.342	19860	14800	32	0.0106776	321		1	26	173	2	1097.46	2193.91	-0.19	43.75	8135	8135	MS2	MSZ_ischemia_pSTY_TMT_103113.raw
sSSPLPTVQLHPQsPTAGk	Unambiguous	4	1	14589931	N-Term(TMT6plex); S14(Phospho); K19(TMT6plex)	HCD	S(1): 0.0; S(2): 0.0; S(3): 0.0; T(7): 0.0; S(14): 100.0; T(16): 0.0	22233	Unique	Used	1.162	4714	4057	32	0.0311295	923		0	41	269	3	824.108	2470.31	-0.73	53.93	9866	9866	MS2	MSZ_ischemia_pSTY_TMT_103113.raw
tsmGGTQQQFVEGVR	Unambiguous	1	1	4503131	N-Term(TMT6plex); S2(Phospho); M3(Oxidation)	HCD	T(1): 0.0; S(2): 100.0; T(6): 0.0	20510	Unique	Used	1.363	10350	7595	32	0.0181528	537		0	34	183	2	975.455	1949.9	2.09	43.19	8028	8028	MS2	MSZ_ischemia_pSTY_TMT_103113.raw
qItmEELVR	Unambiguous	8	1	41322923	N-Term(TMT6plex); T3(Phospho); M4(Oxidation)	HCD	T(3): 100.0	20977	Unique	Used	1.379	20400	14790	32	0.0113505	335		0	23	74	2	722.359	1443.71	-0.89	45.92	8527	8527	MS2	MSZ_ischemia_pSTY_TMT_103113.raw
lDSQPQETsPELPR	Unambiguous	1	1	5729828	N-Term(TMT6plex); S9(Phospho)	HCD	S(3): 0.0; T(8): 0.0; S(9): 100.0	21074	Unique	Used	1.354	7811	5767	32	0.0181237	530		0	0	179	2	953.46	1905.91	-1.36	46.5	8630	8630	MS2	MSZ_ischemia_pSTY_TMT_103113.raw
gVAPADsPEAPR	Unambiguous	1	1	148596953	N-Term(TMT6plex); S7(Phospho)	HCD	S(7): 100.0	17614	Unique	Used	1.311	9178	7003	32	0.0146694	428		0	24	156	2	738.358	1475.71	-0.47	27.78	4939	4939	MS2	MSZ_ischemia_pSTY_TMT_103113.raw
ssSGSGGGGTAGAR	Unambiguous	1	1	428755338	N-Term(TMT6plex); S2(Phospho)	HCD	S(1): 0.0; S(2): 100.0; S(3): 0.0; S(5): 0.0; T(10): 0.0	14284	Unique	Used	1.828	5409	2959	31	0.00643648	181		0	12	231	2	709.317	1417.63	0.03	11.57	1387	1387	MS2	MSZ_ischemia_pSTY_TMT_103113.raw
qAsDTGSNDAHNk	Unambiguous	3	1	27765085	N-Term(TMT6plex); S3(Phospho); K13(TMT6plex)	HCD	S(3): 100.0; T(5): 0.0; S(7): 0.0	15270	Unique	Used	2.621	23540	8982	31	0.0154653	425		0	51	138	3	628.295	1882.87	0.56	16.25	2439	2439	MS2	MSZ_ischemia_pSTY_TMT_103113.raw
kAEGEPQEEsPLk	Unambiguous	3	1	117938251	N-Term(TMT6plex); K1(TMT6plex); S10(Phospho); K13(TMT6plex)	HCD	S(10): 100.0	19324	Unique	Used	1.114	7379	6625	31	0.0320961	880		1	43	240	4	553.048	2209.17	-0.38	36.67	6763	6763	MS2	MSZ_ischemia_pSTY_TMT_103113.raw
nDksEEEQSSSSVk	Unambiguous	2	1	117190174	N-Term(TMT6plex); K3(TMT6plex); S4(Phospho); K14(TMT6plex)	HCD	S(4): 100.0; S(9): 0.0; S(10): 0.0; S(11): 0.0; S(12): 0.0	17862	Unique	Used	1.338	28000	20930	31	0.0326166	882		1	17	109	3	774.388	2321.15	1.13	29.04	5204	5204	MS2	MSZ_ischemia_pSTY_TMT_103113.raw
sFSSPPsPSNk	Unambiguous	1	1	256574805	N-Term(TMT6plex); S7(Phospho); K11(TMT6plex)	HCD	S(1): 0.0; S(3): 0.0; S(4): 0.0; S(7): 100.0; S(9): 0.0	20183	Unique	Used	1.353	37560	27770	31	0.0203407	545		0	6	91	2	836.922	1672.84	1.06	41.39	7680	7680	MS2	MSZ_ischemia_pSTY_TMT_103113.raw
gTAQYSsQk	Unambiguous	2	1	148664186	N-Term(TMT6plex); S7(Phospho); K9(TMT6plex)	HCD	T(2): 0.0; Y(5): 0.0; S(6): 0.0; S(7): 100.0	17353	Unique	Used	1.166	23380	20050	31	0.0230228	607		0	48	150	2	754.382	1507.76	0.55	26.43	4661	4661	MS2	MSZ_ischemia_pSTY_TMT_103113.raw
rGsPVPPVPER	Unambiguous	1	1	157311635	N-Term(TMT6plex); S3(Phospho)	HCD	S(3): 100.0	17655	Unique	Used	1.039	20010	19260	31	0.0158131	415		1	40	71	3	500.604	1499.8	2.24	27.98	4983	4983	MS2	MSZ_ischemia_pSTY_TMT_103113.raw
lQPQEIsPPPTANLDR	Unambiguous	3	1	24476013	N-Term(TMT6plex); S7(Phospho)	HCD	S(7): 100.0; T(11): 0.0	22456	Unique	Used	1.161	1582	1363	31	0.0344295	883		0	17	448	2	1043.03	2085.05	-3.55	55.4	10104	10104	MS2	MSZ_ischemia_pSTY_TMT_103113.raw
tsPPcSPANLSR	Unambiguous	1	1	31543385	N-Term(TMT6plex); S2(Phospho); C5(Carbamidomethyl)	HCD	T(1): 1.0; S(2): 99.0; S(6): 0.0; S(11): 0.0	19176	Unique	Used	1.48	63520	42920	31	0.0154762	396		0	11	24	2	798.377	1595.75	0.59	35.78	6606	6606	MS2	MSZ_ischemia_pSTY_TMT_103113.raw
tAsEINFDk	Unambiguous	1	1	14589909	N-Term(TMT6plex); S3(Phospho); K9(TMT6plex)	HCD	T(1): 0.0; S(3): 100.0	22406	Unique	Used	1.35	14290	10590	31	0.0201622	503		0	45	328	2	781.897	1562.79	-0.48	55.07	10051	10051	MS2	MSZ_ischemia_pSTY_TMT_103113.raw
eAEEEsDHN	Unambiguous	6	1	302699239	N-Term(TMT6plex); S6(Phospho)	HCD	S(6): 100.0	14635	Unique	Used	1.649	22860	13870	31	0.00650862	52		0	19	86	2	684.762	1368.52	0.26	13.27	1762	1762	MS2	MSZ_ischemia_pSTY_TMT_103113.raw
yLLGDAPVsPSSQk	Unambiguous	1	1	52627149	N-Term(TMT6plex); S9(Phospho); K14(TMT6plex)	HCD	Y(1): 0.0; S(9): 100.0; S(11): 0.0; S(12): 0.0	23641	Unique	Used	0.984	3228	3281	31	0.0285053	703		0	45	200	3	667.357	2000.06	2.44	63.23	11368	11368	MS2	MSZ_ischemia_pSTY_TMT_103113.raw
aGGSAALsPSk	Unambiguous	1	1	5174449	N-Term(TMT6plex); S8(Phospho); K11(TMT6plex)	HCD	S(4): 0.0; S(8): 100.0; S(10): 0.0	18654	Unique	Used	1.095	30090	27500	31	0.0213453	524		0	33	37	3	495.27	1483.8	2.02	33.08	6049	6049	MS2	MSZ_ischemia_pSTY_TMT_103113.raw
tRHsPTPQQSNR	Unambiguous	1	1	42542379	N-Term(TMT6plex); S4(Phospho)	HCD	T(1): 0.0; S(4): 100.0; T(6): 0.0; S(10): 0.0	13975	Unique	Used	1.464	9475	6473	31	0.0225078	550		1	9	64	3	573.283	1717.83	-0.05	9.92	1058	1058	MS2	MSZ_ischemia_pSTY_TMT_103113.raw
aQtPPGPSLSGSk	Unambiguous	1	1	118572613	N-Term(TMT6plex); T3(Phospho); K13(TMT6plex)	HCD	T(3): 100.0; S(8): 0.0; S(10): 0.0; S(12): 0.0	19942	Unique	Used	1.208	23670	19600	31	0.0262515	624		0	26	86	2	882.969	1764.93	1.07	40.06	7423	7423	MS2	MSZ_ischemia_pSTY_TMT_103113.raw
mLQAIsPk	Unambiguous	1	1	31543385	N-Term(TMT6plex); M1(Oxidation); S6(Phospho); K8(TMT6plex)	HCD	S(6): 100.0	20785	Unique	Used	1.116	8358	7489	31	0.0230275	530		0	23	67	3	481.268	1441.79	0.91	44.85	8322	8322	MS2	MSZ_ischemia_pSTY_TMT_103113.raw
sAsPER	Unambiguous	2	1	306482694	N-Term(TMT6plex); S3(Phospho)	HCD	S(1): 0.0; S(3): 100.0	14466	Unique	Used	1.306	918000	702900	31	0.00702245	66		0	4	1	2	478.227	955.446	1.32	12.48	1582	1582	MS2	MSZ_ischemia_pSTY_TMT_103113.raw
tIsDGTISASk	Unambiguous	3	1	41581463	N-Term(TMT6plex); S3(Phospho); K11(TMT6plex)	HCD	T(1): 0.0; S(3): 100.0; T(6): 0.0; S(8): 0.0; S(10): 0.0	21013	Unique	Used	1.333	43560	32680	31	0.0239515	550		0	27	83	2	809.428	1617.85	-0.52	46.12	8565	8565	MS2	MSZ_ischemia_pSTY_TMT_103113.raw
gNVVPsPLPTR	Unambiguous	1	1	109715858	N-Term(TMT6plex); S6(Phospho)	HCD	S(6): 100.0; T(10): 0.0	20727	Unique	Used	1.014	10470	10330	31	0.022459	511		0	53	101	2	723.39	1445.77	0.24	44.47	8260	8260	MS2	MSZ_ischemia_pSTY_TMT_103113.raw
aAPQsPSVPk	Unambiguous	3	1	509155837	N-Term(TMT6plex); S5(Phospho); K10(TMT6plex)	HCD	S(5): 100.0; S(7): 0.0	18926	Unique	Used	1.285	28010	21800	31	0.0254614	574		0	32	98	2	760.418	1519.83	0.27	34.47	6339	6339	MS2	MSZ_ischemia_pSTY_TMT_103113.raw
aAGQsPR	Unambiguous	1	1	50428925	N-Term(TMT6plex); S5(Phospho)	HCD	S(5): 100.0	14382	Unique	Used	1.462	36120	24700	30	0.00731962	142		0	50	142	2	498.247	995.487	-0.57	12.05	1492	1492	MS2	MSZ_ischemia_pSTY_TMT_103113.raw
vPsPTPAPk	Unambiguous	1	1	118572613	N-Term(TMT6plex); S3(Phospho); K9(TMT6plex)	HCD	S(3): 100.0; T(5): 0.0	19481	Unique	Used	1.241	19210	15490	30	0.0242842	535		0	31	92	2	716.404	1431.8	-0.18	37.53	6931	6931	MS2	MSZ_ischemia_pSTY_TMT_103113.raw
hsPVQmNR	Unambiguous	2	1	226371725	N-Term(TMT6plex); S2(Phospho); M6(Oxidation)	HCD	S(2): 100.0	14325	Unique	Used	1.128	23360	20700	30	0.00840274	183		0	45	92	3	431.871	1293.6	-0.22	11.76	1431	1431	MS2	MSZ_ischemia_pSTY_TMT_103113.raw
tSTTGVATTQsPTPR	Unambiguous	2	1	33598968	N-Term(TMT6plex); S11(Phospho)	HCD	T(1): 0.0; S(2): 0.0; T(3): 0.0; T(4): 0.0; T(8): 0.0; T(9): 0.0; S(11): 99.1; T(13): 0.9	17046	Unique	Used	1.204	26300	21840	30	0.0271072	589		0	46	45	3	605.302	1813.89	0.78	24.94	4334	4334	MS2	MSZ_ischemia_pSTY_TMT_103113.raw
tAQVPsPPR	Unambiguous	5	1	259906020	N-Term(TMT6plex); S6(Phospho)	HCD	T(1): 0.0; S(6): 100.0	18798	Unique	Used	1.086	1906	1755	30	0.0169852	364		0	4	140	3	421.223	1261.65	2.93	33.82	6202	6202	MS2	MSZ_ischemia_pSTY_TMT_103113.raw
qGGAsQSDk	Unambiguous	1	1	166795299	N-Term(TMT6plex); S5(Phospho); K9(TMT6plex)	HCD	S(5): 100.0; S(7): 0.0	15722	Unique	Used	1.663	18700	11250	30	0.0167905	359		0	0	107	2	708.349	1415.69	-1.95	18.36	2921	2921	MS2	MSZ_ischemia_pSTY_TMT_103113.raw
hTGPNsPDTANDGFVR	Unambiguous	2	1	5031753	N-Term(TMT6plex); S6(Phospho)	HCD	T(2): 0.0; S(6): 100.0; T(9): 0.0	18438	Unique	Used	1.484	5419	3652	30	0.0195482	417		0	17	164	2	997.451	1993.89	-1.32	31.92	5818	5818	MS2	MSZ_ischemia_pSTY_TMT_103113.raw
tAsPPPPPk	Unambiguous	1	1	42542379	N-Term(TMT6plex); S3(Phospho); K9(TMT6plex)	HCD	T(1): 0.0; S(3): 100.0	18276	Unique	Used	1.417	19050	13450	30	0.0208662	438		0	4	15	3	477.267	1429.79	1.3	31.13	5646	5646	MS2	MSZ_ischemia_pSTY_TMT_103113.raw
lGSQHsPGR	Unambiguous	12	1	296011003	N-Term(TMT6plex); S6(Phospho)	HCD	S(3): 0.0; S(6): 100.0	15657	Unique	Used	1.311	58350	44520	30	0.0136527	282		0	20	25	3	416.542	1247.61	1.79	18.07	2852	2852	MS2	MSZ_ischemia_pSTY_TMT_103113.raw
eGEEPTVYsDEEEPkDESAR	Unambiguous	1	1	5729875	N-Term(TMT6plex); S9(Phospho); K15(TMT6plex)	HCD	T(6): 0.0; Y(8): 1.2; S(9): 98.8; S(18): 0.0	19843	Unique	Used	1.164	12170	10450	30	0.0297859	611		1	11	74	3	945.429	2834.27	1.96	39.53	7317	7317	MS2	MSZ_ischemia_pSTY_TMT_103113.raw
gQSQTsPDHR	Unambiguous	1	1	118572613	N-Term(TMT6plex); S6(Phospho)	HCD	S(3): 0.0; T(5): 50.0; S(6): 50.0	14103	Unique	Used	1.249	7984	6393	30	0.00984387	201		0	10	275	2	711.322	1421.64	-0.58	10.65	1194	1194	MS2	MSZ_ischemia_pSTY_TMT_103113.raw
vSGAGFsPSSk	Unambiguous	1	1	110556636	N-Term(TMT6plex); S7(Phospho); K11(TMT6plex)	HCD	S(2): 0.0; S(7): 100.0; S(9): 0.0; S(10): 0.0	21041	Unique	Used	1.214	17070	14060	30	0.0301599	613		0	37	122	2	781.405	1561.8	-0.01	46.3	8595	8595	MS2	MSZ_ischemia_pSTY_TMT_103113.raw
sHtSEGTR	Unambiguous	3	1	386643034	N-Term(TMT6plex); T3(Phospho)	HCD	S(1): 0.0; T(3): 100.0; S(4): 0.0; T(7): 0.0	13852	Unique	Used	1.444	32460	22470	30	0.00795223	125		0	5	38	2	592.268	1183.53	-1.6	9.22	927	927	MS2	MSZ_ischemia_pSTY_TMT_103113.raw
sQtPQDTNR	Unambiguous	1	1	7669481	N-Term(TMT6plex); T3(Phospho)	HCD	S(1): 0.0; T(3): 100.0; T(7): 0.0	14504	Unique	Used	1.121	13120	11710	30	0.0119174	240		0	3	123	2	678.312	1355.62	0.62	12.64	1622	1622	MS2	MSZ_ischemia_pSTY_TMT_103113.raw
yNLDAsEEEDSNk	Unambiguous	2	1	42741682	N-Term(TMT6plex); S6(Phospho); K13(TMT6plex)	HCD	Y(1): 0.0; S(6): 100.0; S(11): 0.0	20878	Unique	Used	0.96	5162	5377	30	0.0246258	488		0	28	112	3	684.645	2051.92	-0.93	45.36	8421	8421	MS2	MSZ_ischemia_pSTY_TMT_103113.raw
aPQtSSSPPPVR	Unambiguous	1	1	42542379	N-Term(TMT6plex); T4(Phospho)	HCD	T(4): 0.0; S(5): 1.0; S(6): 1.0; S(7): 98.0	17009	Unique	Used	1.102	9621	8728	30	0.0238227	471		0	0	156	2	766.887	1532.77	-0.2	24.76	4294	4294	MS2	MSZ_ischemia_pSTY_TMT_103113.raw
sFLSEPSsPGR	Unambiguous	1	1	33946282	N-Term(TMT6plex); S8(Phospho)	HCD	S(1): 0.0; S(4): 0.0; S(7): 0.0; S(8): 100.0	21622	Unique	Used	1.255	15920	12680	30	0.0176623	346		0	49	156	2	736.853	1472.7	0.39	50.01	9215	9215	MS2	MSZ_ischemia_pSTY_TMT_103113.raw
sPIALPVk	Unambiguous	1	1	154146193	N-Term(TMT6plex); S1(Phospho); K8(TMT6plex)	HCD	S(1): 100.0	23243	Unique	Used	1.342	25000	18620	30	0.0200002	390		0	26	123	2	681.912	1362.82	0.5	60.77	10944	10944	MS2	MSZ_ischemia_pSTY_TMT_103113.raw
vSEEQTQPPsPAGAGmSTAmGR	Unambiguous	1	1	112789562	N-Term(TMT6plex); S10(Phospho); M16(Oxidation); M20(Oxidation)	HCD	S(2): 0.0; T(6): 2.1; S(10): 97.9; S(17): 0.0; T(18): 0.0	18391	Unique	Used	1.477	3216	2177	30	0.0272133	527		0	0	118	3	844.044	2530.12	1.19	31.69	5768	5768	MS2	MSZ_ischemia_pSTY_TMT_103113.raw
sPAAEtPPLQR	Unambiguous	2	1	148539855	N-Term(TMT6plex); T6(Phospho)	HCD	S(1): 0.0; T(6): 100.0	18378	Unique	Used	1.055	10660	10110	30	0.0201745	388		0	55	162	2	738.378	1475.75	2.1	31.62	5754	5754	MS2	MSZ_ischemia_pSTY_TMT_103113.raw
tAsEPNLk	Unambiguous	8	1	323423071	N-Term(TMT6plex); S3(Phospho); K8(TMT6plex)	HCD	T(1): 0.0; S(3): 100.0	19433	Unique	Used	1.629	41150	25260	30	0.0228794	438		0	12	61	2	699.376	1397.75	0.6	37.29	6880	6880	MS2	MSZ_ischemia_pSTY_TMT_103113.raw
ySPsPPPk	Unambiguous	1	1	42542379	N-Term(TMT6plex); S4(Phospho); K8(TMT6plex)	HCD	Y(1): 0.0; S(2): 0.0; S(4): 100.0	19627	Unique	Used	1.103	20780	18840	30	0.0226704	434		0	54	137	2	705.876	1410.74	0.6	38.37	7087	7087	MS2	MSZ_ischemia_pSTY_TMT_103113.raw
gEFSAsPmLk	Unambiguous	1	1	118572613	N-Term(TMT6plex); S6(Phospho); M8(Oxidation); K10(TMT6plex)	HCD	S(4): 0.0; S(6): 100.0	21896	Unique	Used	1.042	5688	5460	30	0.0267541	511		0	23	135	3	540.942	1620.81	0.69	51.75	9507	9507	MS2	MSZ_ischemia_pSTY_TMT_103113.raw
gQSQTsPDHR	Unambiguous	1	1	118572613	N-Term(TMT6plex); S6(Phospho)	HCD	S(3): 0.0; T(5): 0.0; S(6): 100.0	14102	Unique	Used	1.046	5744	5488	30	0.0105966	201		0	43	166	3	474.551	1421.64	0.21	10.65	1193	1193	MS2	MSZ_ischemia_pSTY_TMT_103113.raw
scPPPGGSWGsGR	Unambiguous	1	1	27894339	N-Term(TMT6plex); C2(Carbamidomethyl); S11(Phospho)	HCD	S(1): 0.0; S(8): 0.0; S(11): 100.0	18928	Unique	Used	1.323	34280	25900	30	0.0125472	238		0	52	114	2	805.853	1610.7	0.64	34.48	6341	6341	MS2	MSZ_ischemia_pSTY_TMT_103113.raw
sAPPsPPPPGTR	Unambiguous	1	1	11545817	N-Term(TMT6plex); S5(Phospho)	HCD	S(1): 0.0; S(5): 100.0; T(11): 0.0	17083	Unique	Used	1.224	18470	15090	30	0.0225091	425		0	49	183	2	735.372	1469.74	1.07	25.13	4373	4373	MS2	MSZ_ischemia_pSTY_TMT_103113.raw
sSGFGsPR	Unambiguous	1	1	55749621	N-Term(TMT6plex); S6(Phospho)	HCD	S(1): 0.0; S(2): 0.0; S(6): 100.0	17472	Unique	Used	1.16	22570	19460	30	0.00867938	120		0	51	102	2	552.258	1103.51	0.47	27.01	4788	4788	MS2	MSZ_ischemia_pSTY_TMT_103113.raw
gNDPLTSsPGR	Unambiguous	1	1	33356547	N-Term(TMT6plex); S8(Phospho)	HCD	T(6): 0.0; S(7): 50.0; S(8): 50.0	18292	Unique	Used	1.294	78600	60740	30	0.0160052	296		0	12	16	2	705.336	1409.66	1.13	31.23	5663	5663	MS2	MSZ_ischemia_pSTY_TMT_103113.raw
aPQTSSsPPPVR	Unambiguous	1	1	42542379	N-Term(TMT6plex); S7(Phospho)	HCD	T(4): 0.0; S(5): 0.0; S(6): 0.0; S(7): 100.0	17107	Unique	Used	1.421	31250	21990	30	0.0232502	429		0	11	32	2	766.889	1532.77	1.95	25.25	4399	4399	MS2	MSZ_ischemia_pSTY_TMT_103113.raw
aGQGsGSR	Unambiguous	2	1	89111941	N-Term(TMT6plex); S5(Phospho)	HCD	S(5): 100.0; S(7): 0.0	14146	Unique	Used	1.389	20170	14520	30	0.00875969	127		0	58	129	2	514.74	1028.47	0.3	10.88	1240	1240	MS2	MSZ_ischemia_pSTY_TMT_103113.raw
gFsDSGGGPPAk	Unambiguous	1	1	33356174	N-Term(TMT6plex); S3(Phospho); K12(TMT6plex)	HCD	S(3): 100.0; S(5): 0.0	20097	Unique	Used	1.901	28790	15140	30	0.022423	409		0	41	183	2	807.901	1614.79	1.01	40.92	7588	7588	MS2	MSZ_ischemia_pSTY_TMT_103113.raw
lGVSVsPSR	Unambiguous	1	1	255652953	N-Term(TMT6plex); S6(Phospho)	HCD	S(4): 0.0; S(6): 99.2; S(8): 0.8	20257	Unique	Used	1.219	55950	45900	30	0.0269225	481		0	24	39	2	605.824	1210.64	0.8	41.81	7759	7759	MS2	MSZ_ischemia_pSTY_TMT_103113.raw
lSSSSsNDSGNk	Unambiguous	1	1	61743954	N-Term(TMT6plex); S6(Phospho); K12(TMT6plex)	HCD	S(2): 0.0; S(3): 0.0; S(4): 0.0; S(5): 0.0; S(6): 100.0; S(9): 0.0	17813	Unique	Used	1.651	27210	16480	30	0.0228331	407		0	8	94	2	860.913	1720.82	1.81	28.8	5152	5152	MS2	MSZ_ischemia_pSTY_TMT_103113.raw
eSLkEEDEsDDDNm	Unambiguous	2	1	23110939	N-Term(TMT6plex); K4(TMT6plex); S9(Phospho); M14(Oxidation)	HCD	S(2): 0.0; S(9): 100.0	18961	Unique	Used	1.353	26210	19370	29	0.0147886	263		1	0	112	2	1105.46	2209.91	-0.54	34.64	6376	6376	MS2	MSZ_ischemia_pSTY_TMT_103113.raw
gPSsTGASGQAk	Unambiguous	2	1	62244004	N-Term(TMT6plex); S4(Phospho); K12(TMT6plex)	HCD	S(3): 0.0; S(4): 100.0; T(5): 0.0; S(8): 0.0	16578	Unique	Used	1.327	15400	11610	29	0.0270644	478		0	29	176	2	793.403	1585.8	-0.01	22.49	3834	3834	MS2	MSZ_ischemia_pSTY_TMT_103113.raw
iSINQtPGk	Unambiguous	2	1	33598968	N-Term(TMT6plex); T6(Phospho); K9(TMT6plex)	HCD	S(2): 0.0; T(6): 100.0	20918	Unique	Used	1.348	19850	14720	29	0.0252013	440		0	42	161	2	748.417	1495.83	-0.7	45.59	8464	8464	MS2	MSZ_ischemia_pSTY_TMT_103113.raw
nYQQNYQNsESGEk	Unambiguous	1	1	34098946	N-Term(TMT6plex); S9(Phospho); K14(TMT6plex)	HCD	Y(2): 0.0; Y(6): 0.0; S(9): 100.0; S(11): 0.0	18600	Unique	Used	1.318	14830	11250	29	0.0310856	539		0	45	103	3	743.008	2227.01	1.79	32.79	5991	5991	MS2	MSZ_ischemia_pSTY_TMT_103113.raw
dGQDAIAQsPEk	Unambiguous	2	1	62244004	N-Term(TMT6plex); S9(Phospho); K12(TMT6plex)	HCD	S(9): 100.0	18785	Unique	Used	1.444	20680	14320	29	0.0324625	559		0	27	213	2	898.946	1796.88	0.46	33.75	6188	6188	MS2	MSZ_ischemia_pSTY_TMT_103113.raw
sPEIHR	Unambiguous	4	2	117938251;167234419	N-Term(TMT6plex); S1(Phospho)	HCD	S(1): 100.0	15635	Not Unique	Not Used	1.676	4935	2945	29	0.011369	190		0	34	297	3	349.845	1047.52	1.06	17.97	2828	2828	MS2	MSZ_ischemia_pSTY_TMT_103113.raw
aPsIHGGSGGR	Unambiguous	1	1	24234699	N-Term(TMT6plex); S3(Phospho)	HCD	S(3): 100.0; S(8): 0.0	16251	Unique	Used	1.579	811500	513800	29	0.0162262	265		0	2	1	3	435.548	1304.63	-0.15	20.92	3486	3486	MS2	MSZ_ischemia_pSTY_TMT_103113.raw
tSMGGTQQQFVEGVR	Unambiguous	1	1	4503131	N-Term(TMT6plex); T1(Phospho)	HCD	T(1): 0.0; S(2): 100.0; T(6): 0.0	21959	Unique	Used	1.205	5837	4844	29	0.0314838	513		0	56	259	2	967.455	1933.9	-0.26	52.16	9574	9574	MS2	MSZ_ischemia_pSTY_TMT_103113.raw
aGGSAALsPSk	Unambiguous	1	1	5174449	N-Term(TMT6plex); S8(Phospho); K11(TMT6plex)	HCD	S(4): 0.0; S(8): 100.0; S(10): 0.0	18640	Unique	Used	1.496	48150	32190	29	0.0301447	480		0	51	93	2	742.4	1483.79	0.36	33	6034	6034	MS2	MSZ_ischemia_pSTY_TMT_103113.raw
sEsPPAELPSLR	Unambiguous	1	1	10863903	N-Term(TMT6plex); S3(Phospho)	HCD	S(1): 0.0; S(3): 100.0; S(10): 0.0	22307	Unique	Used	1.212	10180	8400	29	0.0303331	483		0	47	292	2	796.4	1591.79	-0.12	54.4	9945	9945	MS2	MSZ_ischemia_pSTY_TMT_103113.raw
tSPPcSPANLSR	Unambiguous	1	1	31543385	N-Term(TMT6plex); T1(Phospho); C5(Carbamidomethyl)	HCD	T(1): 0.0; S(2): 100.0; S(6): 0.0; S(11): 0.0	19073	Unique	Used	1.345	35860	26660	29	0.0264095	397		0	17	50	2	798.376	1595.74	-0.63	35.22	6496	6496	MS2	MSZ_ischemia_pSTY_TMT_103113.raw
eSsPIPSPTSDR	Unambiguous	1	1	112382250	N-Term(TMT6plex); S3(Phospho)	HCD	S(2): 1.0; S(3): 99.0; S(7): 0.0; T(9): 0.0; S(10): 0.0	18615	Unique	Used	1.128	15370	13620	29	0.0262577	392		0	40	162	2	791.373	1581.74	1.81	32.86	6007	6007	MS2	MSZ_ischemia_pSTY_TMT_103113.raw
aGGPtTPLSPTR	Unambiguous	1	1	5031877	N-Term(TMT6plex); T5(Phospho)	HCD	T(5): 0.0; T(6): 100.0; S(9): 0.0; T(11): 0.0	18256	Unique	Used	1.154	12310	10660	29	0.0321117	475		0	22	202	2	732.378	1463.75	1.45	31.02	5624	5624	MS2	MSZ_ischemia_pSTY_TMT_103113.raw
aAGGAtPk	Unambiguous	1	1	4885375	N-Term(TMT6plex); T6(Phospho); K8(TMT6plex)	HCD	T(6): 100.0	16284	Unique	Used	1.29	225300	174600	29	0.0257343	372		0	11	12	2	605.833	1210.66	-1.45	21.1	3521	3521	MS2	MSZ_ischemia_pSTY_TMT_103113.raw
eETPGtPk	Unambiguous	1	1	4507525	N-Term(TMT6plex); T6(Phospho); K8(TMT6plex)	HCD	T(3): 0.0; T(6): 100.0	17216	Unique	Used	1.255	31090	24780	29	0.0254361	366		0	30	112	2	698.859	1396.71	-1.75	25.77	4515	4515	MS2	MSZ_ischemia_pSTY_TMT_103113.raw
sLSDsESDDSk	Unambiguous	1	1	20544151	N-Term(TMT6plex); S5(Phospho); K11(TMT6plex)	HCD	S(1): 0.7; S(3): 98.7; S(5): 0.7; S(7): 0.0; S(10): 0.0	18465	Unique	Used	1.358	14720	10840	29	0.0237682	342		0	47	209	2	854.39	1707.77	-0.17	32.08	5847	5847	MS2	MSZ_ischemia_pSTY_TMT_103113.raw
vVSQsQPGSR	Unambiguous	1	1	333440471	N-Term(TMT6plex); S5(Phospho)	HCD	S(3): 0.9; S(5): 99.1; S(9): 0.0	16480	Unique	Used	1.087	33560	30870	29	0.026934	384		0	27	54	2	677.34	1353.67	0.53	22.02	3730	3730	MS2	MSZ_ischemia_pSTY_TMT_103113.raw
sNsTTQVSQPR	Unambiguous	2	1	111955162	N-Term(TMT6plex); S3(Phospho)	HCD	S(1): 0.0; S(3): 100.0; T(4): 0.0; T(5): 0.0; S(8): 0.0	15797	Unique	Used	1.357	18430	13580	29	0.0252386	359		0	48	169	2	757.362	1513.72	-2.55	18.76	3001	3001	MS2	MSZ_ischemia_pSTY_TMT_103113.raw
aSPsPPPk	Unambiguous	1	1	42542379	N-Term(TMT6plex); S4(Phospho); K8(TMT6plex)	HCD	S(2): 0.0; S(4): 100.0	17846	Unique	Used	1.063	39280	36940	28	0.0269967	377		0	27	59	2	659.864	1318.72	2.46	28.97	5187	5187	MS2	MSZ_ischemia_pSTY_TMT_103113.raw
dLPAIQEsPTR	Unambiguous	3	1	442654297	N-Term(TMT6plex); S8(Phospho)	HCD	S(8): 100.0; T(10): 0.0	21132	Unique	Used	1.306	16090	12330	28	0.0320114	446		0	46	193	2	768.386	1535.77	-0.86	46.84	8692	8692	MS2	MSZ_ischemia_pSTY_TMT_103113.raw
sGSAHGsGk	Unambiguous	1	1	4759098	N-Term(TMT6plex); S7(Phospho); K9(TMT6plex)	HCD	S(1): 0.0; S(3): 0.0; S(7): 100.0	14573	Unique	Used	1.23	69460	56460	28	0.0291018	389		0	17	96	2	663.335	1325.66	1.2	12.97	1696	1696	MS2	MSZ_ischemia_pSTY_TMT_103113.raw
sVsPcSNVESR	Unambiguous	1	1	118572613	N-Term(TMT6plex); S3(Phospho); C5(Carbamidomethyl)	HCD	S(1): 50.0; S(3): 50.0; S(6): 0.0; S(10): 0.0	17559	Unique	Used	1.233	37620	30520	28	0.0158103	207		0	49	78	2	765.846	1530.68	1.06	27.48	4881	4881	MS2	MSZ_ischemia_pSTY_TMT_103113.raw
nSTPsEPGSGR	Unambiguous	3	1	186928821	N-Term(TMT6plex); S5(Phospho)	HCD	S(2): 0.0; T(3): 1.0; S(5): 99.0; S(9): 0.0	15344	Unique	Used	1.315	23240	17670	28	0.0273162	356		0	32	164	2	699.319	1397.63	3.68	16.61	2518	2518	MS2	MSZ_ischemia_pSTY_TMT_103113.raw
tAsFSESR	Unambiguous	2	1	38569423	N-Term(TMT6plex); S3(Phospho)	HCD	T(1): 0.0; S(3): 100.0; S(5): 0.0; S(7): 0.0	17663	Unique	Used	1.337	38680	28940	28	0.0140295	182		0	24	74	2	597.275	1193.54	2.01	28.02	4992	4992	MS2	MSZ_ischemia_pSTY_TMT_103113.raw
aEsPEEVAcR	Unambiguous	1	1	61676188	N-Term(TMT6plex); S3(Phospho); C9(Carbamidomethyl)	HCD	S(3): 100.0	17883	Unique	Used	1.224	11700	9559	28	0.0173068	224		0	43	298	2	728.822	1456.64	2.31	29.15	5226	5226	MS2	MSZ_ischemia_pSTY_TMT_103113.raw
tASLTSAASVDGNR	Unambiguous	2	1	42544213	N-Term(TMT6plex); T1(Phospho)	HCD	T(1): 100.0; S(3): 0.0; T(5): 0.0; S(6): 0.0; S(9): 0.0	19844	Unique	Used	1.253	17320	13820	28	0.0364428	462		0	44	159	2	829.903	1658.8	1.82	39.53	7318	7318	MS2	MSZ_ischemia_pSTY_TMT_103113.raw
tSAAAGSSsR	Unambiguous	1	1	118498337	N-Term(TMT6plex); S9(Phospho)	HCD	T(1): 0.0; S(2): 0.0; S(7): 0.0; S(8): 1.2; S(9): 98.7	14449	Unique	Used	1.065	12180	11440	28	0.0193072	237		0	38	153	2	602.282	1203.56	0.37	12.39	1563	1563	MS2	MSZ_ischemia_pSTY_TMT_103113.raw
sLQQLAEER	Unambiguous	3	1	306966132	N-Term(TMT6plex); S1(Phospho)	HCD	S(1): 100.0	21637	Unique	Used	1.451	20730	14290	28	0.0270499	329		0	36	129	2	691.847	1382.69	-0.77	50.12	9231	9231	MS2	MSZ_ischemia_pSTY_TMT_103113.raw
aPsPSSR	Unambiguous	1	1	118572613	N-Term(TMT6plex); S3(Phospho)	HCD	S(3): 100.0; S(5): 0.0; S(6): 0.0	15306	Unique	Used	1.441	267800	185900	28	0.0155888	187		0	11	6	2	505.748	1010.49	1.16	16.45	2478	2478	MS2	MSZ_ischemia_pSTY_TMT_103113.raw
sPVPsPPGSPR	Unambiguous	2	1	309747075	N-Term(TMT6plex); S5(Phospho)	HCD	S(1): 0.0; S(5): 100.0; S(9): 0.0	19292	Unique	Used	1.172	9286	7927	28	0.0297604	357		0	36	281	2	693.852	1386.7	-0.62	36.45	6729	6729	MS2	MSZ_ischemia_pSTY_TMT_103113.raw
sHsAGk	Unambiguous	1	1	21361282	N-Term(TMT6plex); S3(Phospho); K6(TMT6plex)	HCD	S(1): 0.0; S(3): 100.0	14637	Unique	Used	1.148	69660	60710	27	0.0234569	262		0	21	117	3	375.534	1124.59	1.26	13.28	1764	1764	MS2	MSZ_ischemia_pSTY_TMT_103113.raw
vQAGPGsPR	Unambiguous	1	1	40548332	N-Term(TMT6plex); S7(Phospho)	HCD	S(7): 100.0	16256	Unique	Used	1.273	35260	27690	27	0.029299	325		0	49	97	2	589.299	1177.59	-1.79	20.94	3491	3491	MS2	MSZ_ischemia_pSTY_TMT_103113.raw
gLPSPYNmSsAPGSR	Unambiguous	2	1	58530840	N-Term(TMT6plex); M8(Oxidation); S10(Phospho)	HCD	S(4): 0.0; Y(6): 0.0; S(9): 0.0; S(10): 0.0; S(14): 100.0	20738	Unique	Used	1.298	14040	10810	27	0.0345651	357		0	11	118	2	923.424	1845.84	0.56	44.54	8272	8272	MS2	MSZ_ischemia_pSTY_TMT_103113.raw
sPTSNGGR	Unambiguous	5	1	386781463	N-Term(TMT6plex); S1(Phospho)	HCD	S(1): 100.0; T(3): 0.0; S(4): 0.0	14303	Unique	Used	1.421	28010	19710	27	0.0211072	217		0	20	70	2	542.753	1084.5	0.88	11.66	1408	1408	MS2	MSZ_ischemia_pSTY_TMT_103113.raw
vLDEEGsER	Unambiguous	1	1	21361437	N-Term(TMT6plex); S7(Phospho)	HCD	S(7): 100.0	18908	Unique	Used	1.225	38590	31490	27	0.0265542	273		0	23	58	2	671.808	1342.61	-0.11	34.39	6320	6320	MS2	MSZ_ischemia_pSTY_TMT_103113.raw
qEsPNGSR	Unambiguous	2	1	6754472	N-Term(TMT6plex); S3(Phospho)	HCD	S(3): 100.0; S(7): 0.0	14327	Unique	Used	1.294	11780	9105	27	0.0167297	157		0	18	118	2	592.268	1183.53	-0.78	11.77	1433	1433	MS2	MSZ_ischemia_pSTY_TMT_103113.raw
aAsSDQLR	Unambiguous	2	1	42518070	N-Term(TMT6plex); S3(Phospho)	HCD	S(3): 99.3; S(4): 0.7	16500	Unique	Used	1.346	58430	43410	27	0.0182396	173		0	64	95	2	578.783	1156.56	1.75	22.11	3751	3751	MS2	MSZ_ischemia_pSTY_TMT_103113.raw
nStPSEPGSGR	Unambiguous	3	1	186928821	N-Term(TMT6plex); T3(Phospho)	HCD	S(2): 1.2; T(3): 98.8; S(5): 0.0; S(9): 0.0	15110	Unique	Used	1.273	12410	9748	27	0.0248141	230		0	10	69	2	699.317	1397.63	0.36	15.51	2268	2268	MS2	MSZ_ischemia_pSTY_TMT_103113.raw
gsVAGSVGccsER	Unambiguous	1	1	13435364	N-Term(TMT6plex); S2(Phospho); C9(Carbamidomethyl); C10(Carbamidomethyl); S11(Phospho)	HCD	S(2): 98.4; S(6): 3.1; S(11): 98.4	17477	Unique	Used	1.302	5925	4549	27	0.0178439	113		0	0	228	2	857.832	1714.66	2.11	27.04	4793	4793	MS2	MSZ_ischemia_pSTY_TMT_103113.raw
gFSANsAR	Unambiguous	3	1	5031839	N-Term(TMT6plex); S6(Phospho)	HCD	S(3): 0.0; S(6): 100.0	17322	Unique	Used	1.768	89590	50660	27	0.017885	139		0	25	49	2	559.764	1118.52	0.76	26.28	4628	4628	MS2	MSZ_ischemia_pSTY_TMT_103113.raw
sLSDsEsDDSk	Unambiguous	1	1	20544151	N-Term(TMT6plex); S5(Phospho); S7(Phospho); K11(TMT6plex)	HCD	S(1): 0.0; S(3): 0.0; S(5): 100.0; S(7): 100.0; S(10): 0.0	18819	Unique	Used	1.028	10660	10370	26	0.0231085	194		0	19	166	2	894.375	1787.74	1.6	33.92	6225	6225	MS2	MSZ_ischemia_pSTY_TMT_103113.raw
sMsFQGIR	Unambiguous	2	1	58530840	N-Term(TMT6plex); S3(Phospho)	HCD	S(1): 0.0; S(3): 100.0	22213	Unique	Used	1.519	24330	16020	26	0.0307541	257		0	28	106	2	617.797	1234.59	0.73	53.81	9845	9845	MS2	MSZ_ischemia_pSTY_TMT_103113.raw
sTFAGsPER	Unambiguous	1	1	169234949	N-Term(TMT6plex); S6(Phospho)	HCD	S(1): 0.0; T(2): 0.0; S(6): 100.0	17953	Unique	Used	1.175	25730	21900	26	0.019386	155		0	56	142	2	630.796	1260.58	1.92	29.5	5301	5301	MS2	MSZ_ischemia_pSTY_TMT_103113.raw
gNsPPSSGEAcR	Unambiguous	3	1	371121601	N-Term(TMT6plex); S3(Phospho); C11(Carbamidomethyl)	HCD	S(3): 100.0; S(6): 0.0; S(7): 0.0	15511	Unique	Used	1.157	15530	13420	26	0.0204404	153		0	15	140	2	764.329	1527.65	2.76	17.34	2696	2696	MS2	MSZ_ischemia_pSTY_TMT_103113.raw
sLDsDEsEDEEDDYQQk	Unambiguous	1	1	7657441	N-Term(TMT6plex); S4(Phospho); S7(Phospho); K17(TMT6plex)	HCD	S(1): 1.5; S(4): 98.5; S(7): 100.0; Y(14): 0.0	20957	Unique	Used	1.228	5228	4256	26	0.0255861	191		0	20	137	3	884.016	2650.03	-1.47	45.8	8505	8505	MS2	MSZ_ischemia_pSTY_TMT_103113.raw
sYTSGPGSR	Unambiguous	2	1	4504919	N-Term(TMT6plex); S1(Phospho)	HCD	S(1): 100.0; Y(2): 0.0; T(3): 0.0; S(4): 0.0; S(8): 0.0	16476	Unique	Used	1.536	293200	190900	25	0.0289491	198		0	4	5	2	610.78	1220.55	1.94	22.01	3726	3726	MS2	MSZ_ischemia_pSTY_TMT_103113.raw
qSLGEsPR	Unambiguous	4	1	51173717	N-Term(TMT6plex); S6(Phospho)	HCD	S(2): 0.0; S(6): 100.0	16691	Unique	Used	1.14	37060	32510	25	0.0350414	231		0	50	64	2	591.79	1182.57	1.49	23.1	3955	3955	MS2	MSZ_ischemia_pSTY_TMT_103113.raw
sHsPmSNR	Unambiguous	1	1	9558733	N-Term(TMT6plex); S3(Phospho); M5(Oxidation)	HCD	S(1): 0.0; S(3): 100.0; S(6): 0.0	13901	Unique	Used	1.604	14570	9081	25	0.0269457	128		0	36	51	3	414.183	1240.54	0.93	9.5	979	979	MS2	MSZ_ischemia_pSTY_TMT_103113.raw
sHtSEGTR	Unambiguous	3	1	386643034	N-Term(TMT6plex); T3(Phospho)	HCD	S(1): 0.0; T(3): 100.0; S(4): 0.0; T(7): 0.0	13854	Unique	Used	1.02	8159	8000	25	0.0272997	163		0	17	50	3	395.182	1183.53	0.17	9.23	929	929	MS2	MSZ_ischemia_pSTY_TMT_103113.raw
qQsTSSDR	Unambiguous	1	1	55956916	N-Term(TMT6plex); S3(Phospho)	HCD	S(3): 99.2; T(4): 0.8; S(5): 0.0; S(6): 0.0	14126	Unique	Used	1.727	21200	12270	25	0.0270078	122		0	10	78	2	609.272	1217.54	0.76	10.78	1219	1219	MS2	MSZ_ischemia_pSTY_TMT_103113.raw
tSPGsPR	Unambiguous	1	1	13129104	N-Term(TMT6plex); S5(Phospho)	HCD	T(1): 0.0; S(2): 0.0; S(5): 100.0	14827	Unique	Used	1.429	167900	117500	25	0.0328709	187		0	13	10	2	505.748	1010.49	1.52	14.18	1967	1967	MS2	MSZ_ischemia_pSTY_TMT_103113.raw
aGGsPTAVR	Unambiguous	3	1	110618250	N-Term(TMT6plex); S4(Phospho)	HCD	S(4): 100.0; T(6): 0.0	15941	Unique	Used	1.045	32050	30670	24	0.0313681	160		0	47	85	2	562.786	1124.56	-2.04	19.45	3155	3155	MS2	MSZ_ischemia_pSTY_TMT_103113.raw
gNAEGssDEEGk	Unambiguous	3	1	186928821	N-Term(TMT6plex); S6(Phospho); S7(Phospho); K12(TMT6plex)	HCD	S(6): 100.0; S(7): 100.0	16708	Unique	Used	1.41	11570	8206	24	0.0329981	147		0	7	182	2	899.371	1797.74	0.3	23.18	3973	3973	MS2	MSZ_ischemia_pSTY_TMT_103113.raw
eQGTEsR	Unambiguous	3	1	73760401	N-Term(TMT6plex); S6(Phospho)	HCD	T(4): 0.0; S(6): 100.0	14316	Unique	Used	1.097	98320	89650	23	0.0416379	92		0	2	11	2	558.25	1115.49	-0.3	11.73	1422	1422	MS2	MSZ_ischemia_pSTY_TMT_103113.raw
sSsPPPR	Unambiguous	1	1	167234419	N-Term(TMT6plex); S3(Phospho)	HCD	S(1): 0.0; S(2): 0.7; S(3): 99.3	14841	Unique	Used	1.162	101900	87660	23	0.0428044	103		0	12	12	2	518.755	1036.5	0.93	14.25	1982	1982	MS2	MSZ_ischemia_pSTY_TMT_103113.raw
aSsPPDR	Unambiguous	1	1	134152708	N-Term(TMT6plex); S3(Phospho)	HCD	S(2): 0.0; S(3): 100.0	15096	Unique	Used	1.404	311400	221700	19	0.0919367	47		0	8	5	2	519.745	1038.48	1.14	15.47	2254	2254	MS2	MSZ_ischemia_pSTY_TMT_103113.raw
mHsQPR	Unambiguous	2	1	94536805	N-Term(TMT6plex); M1(Oxidation); S3(Phospho)	HCD	S(3): 100.0	13944	Unique	Used	1.191	12300	10320	18	0.114945	46		0	23	78	3	360.833	1080.49	-0.42	9.75	1025	1025	MS2	MSZ_ischemia_pSTY_TMT_103113.raw
sTPSHGSVSSLNSTGSLsPk	Unambiguous	4	1	385648259	N-Term(TMT6plex); S18(Phospho); K20(TMT6plex)	HCD	S(1): 0.0; T(2): 0.0; S(4): 0.0; S(7): 0.0; S(9): 0.0; S(10): 0.0; S(13): 0.0; T(14): 0.0; S(16): 0.0; S(18): 100.0	19816	Redundant	Not Used	1.245	6898	5542			965	7.58	0	21	338	3	823.421	2468.25	2.55	39.39	7288	7288	MS2	MSZ_ischemia_pSTY_TMT_103113.raw
rPsQEQSASASSGQPQAPLNR	Unambiguous	1	1	150010552	N-Term(TMT6plex); S3(Phospho)	HCD	S(3): 100.0; S(7): 0.0; S(9): 0.0; S(11): 0.0; S(12): 0.0	17385	Redundant	Not Used	1.086	6112	5630			1036	6.84	0	14	85	3	835.739	2505.2	-0.39	26.58	4695	4695	MS2	MSZ_ischemia_pSTY_TMT_103113.raw
qVsASELHTSGILGPETLR	Unambiguous	1	1	207452735	N-Term(TMT6plex); S3(Phospho)	HCD	S(3): 99.0; S(5): 1.0; T(9): 0.0; S(10): 0.0; T(17): 0.0	23771	Redundant	Not Used	1.576	7878	4997			722	6.79	0	18	82	3	768.731	2304.18	-0.21	64.04	11507	11507	MS2	MSZ_ischemia_pSTY_TMT_103113.raw
aGGAsPAASSTAQPPTQHR	Unambiguous	1	1	24308115	N-Term(TMT6plex); S5(Phospho)	HCD	S(5): 100.0; S(9): 0.0; S(10): 0.0; T(11): 0.0; T(16): 0.0	15965	Redundant	Not Used	1.128	7154	6344			625	6.76	0	29	87	3	701.005	2101	-0.84	19.55	3180	3180	MS2	MSZ_ischemia_pSTY_TMT_103113.raw
lASVPAGGAVAVSAAPGsAAPAAGSAPAAAEEk	Unambiguous	1	1	4506671	N-Term(TMT6plex); S18(Phospho); K33(TMT6plex)	HCD	S(3): 0.0; S(13): 0.1; S(18): 99.9; S(25): 0.0	23027	Redundant	Not Used	1.115	3159	2833			1387	6.75	0	28	219	4	828.934	3312.72	-2.66	59.28	10713	10713	MS2	MSZ_ischemia_pSTY_TMT_103113.raw
esPGAAATSSSGPQAQQHR	Unambiguous	1	1	47271406	N-Term(TMT6plex); S2(Phospho)	HCD	S(2): 100.0; T(8): 0.0; S(9): 0.0; S(10): 0.0; S(11): 0.0	16098	Redundant	Not Used	1.212	8652	7137			776	6.72	0	28	138	3	726.003	2176	-1.33	20.2	3322	3322	MS2	MSZ_ischemia_pSTY_TMT_103113.raw
sGGGDLTLGLEPSEEEAPR	Unambiguous	2	1	54792098	N-Term(TMT6plex); S1(Phospho)	HCD	S(1): 100.0; T(7): 0.0; S(13): 0.0	23344	Redundant	Not Used	1.861	10830	5819			649	6.71	0	0	256	2	1112.02	2223.04	1.02	61.4	11051	11051	MS2	MSZ_ischemia_pSTY_TMT_103113.raw
lPSGSGAAsPTGSAVDIR	Unambiguous	1	1	61743954	N-Term(TMT6plex); S9(Phospho)	HCD	S(3): 0.0; S(5): 0.0; S(9): 50.0; T(11): 50.0; S(13): 0.0	21603	Redundant	Not Used	1.311	7364	5619			484	6.34	0	17	401	2	976.489	1951.97	0.73	49.88	9194	9194	MS2	MSZ_ischemia_pSTY_TMT_103113.raw
sAsDNTLVAmDFSGHAGR	Unambiguous	2	1	334883161	N-Term(TMT6plex); S3(Phospho); M10(Oxidation)	HCD	S(1): 50.0; S(3): 50.0; T(6): 0.0; S(13): 0.0	21401	Redundant	Not Used	1.048	6381	6086			661	6.31	0	39	245	3	720.991	2160.96	-0.18	48.6	8979	8979	MS2	MSZ_ischemia_pSTY_TMT_103113.raw
qAStDAGTAGALTPQHVR	Unambiguous	3	1	303523511	N-Term(TMT6plex); T4(Phospho)	HCD	S(3): 98.9; T(4): 1.1; T(8): 0.0; T(13): 0.0	18666	Redundant	Not Used	1.004	15370	15310			644	6.24	0	23	40	3	697.347	2090.03	1.81	33.14	6062	6062	MS2	MSZ_ischemia_pSTY_TMT_103113.raw
qVsASELHTSGILGPETLR	Unambiguous	1	1	207452735	N-Term(TMT6plex); S3(Phospho)	HCD	S(3): 50.0; S(5): 50.0; T(9): 0.0; S(10): 0.0; T(17): 0.0	23844	Redundant	Not Used	2.141	14160	6613			695	6.19	0	7	39	3	768.731	2304.18	-0.29	64.56	11585	11585	MS2	MSZ_ischemia_pSTY_TMT_103113.raw
eLQSQISDTSVVLsmDNSR	Unambiguous	2	1	4504919	N-Term(TMT6plex); S14(Phospho); M15(Oxidation)	HCD	S(4): 0.0; S(7): 0.0; T(9): 0.0; S(10): 0.0; S(14): 100.0; S(18): 0.0	22622	Redundant	Not Used	0.98	2712	2767			988	6.06	0	38	448	3	812.051	2434.14	0.13	56.56	10281	10281	MS2	MSZ_ischemia_pSTY_TMT_103113.raw
gAGAGHPGAGGAQPPDsPAGVR	Unambiguous	1	1	11321640	N-Term(TMT6plex); S17(Phospho)	HCD	S(17): 100.0	17108	Redundant	Not Used	1.291	14050	10890			622	6.03	0	7	34	3	731.686	2193.04	1.75	25.26	4400	4400	MS2	MSZ_ischemia_pSTY_TMT_103113.raw
sSsPAPADIAQTVQEDLR	Unambiguous	1	1	5031703	N-Term(TMT6plex); S3(Phospho)	HCD	S(1): 0.0; S(2): 0.0; S(3): 100.0; T(12): 0.0	25541	Redundant	Not Used	1.387	8461	6100			777	5.95	0	19	337	2	1097.53	2194.06	-0.22	76.59	13395	13395	MS2	MSZ_ischemia_pSTY_TMT_103113.raw
sEAAAPHTDAGGGLssDEEEGTSSQAEAAR	Unambiguous	2	1	224809302	N-Term(TMT6plex); S15(Phospho); S16(Phospho)	HCD	S(1): 0.0; T(8): 0.0; S(15): 100.0; S(16): 100.0; T(22): 0.0; S(23): 0.0; S(24): 0.0	19140	Redundant	Not Used	1.156	2151	1860			1503	5.93	0	17	196	3	1093.12	3277.33	-1.45	35.56	6567	6567	MS2	MSZ_ischemia_pSTY_TMT_103113.raw
vQEHEDsGDsEVENEAk	Unambiguous	1	1	118344456	N-Term(TMT6plex); S7(Phospho); S10(Phospho); K17(TMT6plex)	HCD	S(7): 100.0; S(10): 100.0	19291	Redundant	Not Used	1.232	5711	4636			680	5.82	0	68	166	3	840.689	2520.05	-2.23	36.45	6728	6728	MS2	MSZ_ischemia_pSTY_TMT_103113.raw
sPTmEQAVQTASAHLPAPAAVGR	Unambiguous	2	1	166197710	N-Term(TMT6plex); S1(Phospho); M4(Oxidation)	HCD	S(1): 100.0; T(3): 0.0; T(10): 0.0; S(12): 0.0	22438	Redundant	Not Used	1.134	6743	5946			1003	5.82	0	31	115	3	872.433	2615.28	-0.07	55.29	10085	10085	MS2	MSZ_ischemia_pSTY_TMT_103113.raw
sTtPPPAEPVSLPQEPPkPR	Unambiguous	1	1	45359846	N-Term(TMT6plex); T3(Phospho); K18(TMT6plex)	HCD	S(1): 0.0; T(2): 0.9; T(3): 99.1; S(11): 0.0	21645	Redundant	Not Used	1.238	3840	3102			425	5.8	0	24	203	3	888.478	2663.42	-1.14	50.16	9239	9239	MS2	MSZ_ischemia_pSTY_TMT_103113.raw
sTIGVmVTAsHNPEEDNGVk	Unambiguous	3	1	7661568	N-Term(TMT6plex); M6(Oxidation); S10(Phospho); K20(TMT6plex)	HCD	S(1): 0.0; T(2): 0.0; T(8): 0.0; S(10): 100.0	21035	Redundant	Not Used	1.084	5384	4968			1292	5.74	0	22	298	3	880.432	2639.28	0.41	46.27	8588	8588	MS2	MSZ_ischemia_pSTY_TMT_103113.raw
lPSGSGAAsPTGSAVDIR	Unambiguous	1	1	61743954	N-Term(TMT6plex); S9(Phospho)	HCD	S(3): 0.0; S(5): 0.0; S(9): 99.3; T(11): 0.7; S(13): 0.0	21696	Redundant	Not Used	1.215	6050	4977			487	5.62	0	8	244	2	976.491	1951.98	3.35	50.48	9294	9294	MS2	MSZ_ischemia_pSTY_TMT_103113.raw
iPmTPTSSFVSPPPPTAsPHSNR	Unambiguous	2	1	116734706	N-Term(TMT6plex); M3(Oxidation); S18(Phospho)	HCD	T(4): 0.0; T(6): 0.0; S(7): 0.0; S(8): 0.0; S(11): 0.0; T(16): 1.1; S(18): 98.9; S(21): 0.0	22315	Redundant	Not Used	1.059	2173	2051			1439	5.54	0	34	259	3	910.778	2730.32	1.25	54.46	9954	9954	MS2	MSZ_ischemia_pSTY_TMT_103113.raw
sTtPPPAEPVSLPQEPPkPR	Unambiguous	1	1	45359846	N-Term(TMT6plex); T3(Phospho); K18(TMT6plex)	HCD	S(1): 0.0; T(2): 1.2; T(3): 98.8; S(11): 0.0	21709	Redundant	Not Used	1.08	2994	2773			618	5.49	0	32	500	3	888.481	2663.43	2.3	50.59	9307	9307	MS2	MSZ_ischemia_pSTY_TMT_103113.raw
eIQNGNLHEsDSESVPR	Unambiguous	4	1	118498368	N-Term(TMT6plex); S10(Phospho)	HCD	S(10): 100.0; S(12): 0.0; S(14): 0.0	19175	Redundant	Not Used	1.295	12430	9597			826	5.48	0	41	156	3	740.676	2220.01	0.55	35.76	6604	6604	MS2	MSZ_ischemia_pSTY_TMT_103113.raw
aSSHsSQTQGGGSVTk	Unambiguous	4	1	27436948	N-Term(TMT6plex); S5(Phospho); K16(TMT6plex)	HCD	S(2): 0.9; S(3): 0.9; S(5): 98.1; S(6): 0.0; T(8): 0.0; S(13): 0.0; T(15): 0.0	16037	Redundant	Not Used	1.291	13520	10480			515	5.37	0	48	202	3	686.34	2057.01	-0.22	19.92	3257	3257	MS2	MSZ_ischemia_pSTY_TMT_103113.raw
dWEDDsDEDMSNFDR	Unambiguous	1	1	23308579	N-Term(TMT6plex); S6(Phospho)	HCD	S(6): 100.0; S(11): 0.0	23221	Redundant	Not Used	1.285	11240	8751			94	5.32	0	10	244	2	1092.9	2184.79	-0.46	60.59	10920	10920	MS2	MSZ_ischemia_pSTY_TMT_103113.raw
sSsPAPADIAQTVQEDLR	Unambiguous	1	1	5031703	N-Term(TMT6plex); S3(Phospho)	HCD	S(1): 0.0; S(2): 0.0; S(3): 100.0; T(12): 0.0	25609	Redundant	Not Used	1.33	8177	6149			562	5.31	0	1	131	2	1097.53	2194.06	1.01	77.15	13468	13468	MS2	MSZ_ischemia_pSTY_TMT_103113.raw
tkPTQAAGPsSPQkPPtPEETk	Unambiguous	1	1	190684675	N-Term(TMT6plex); K2(TMT6plex); S10(Phospho); K14(TMT6plex); T17(Phospho); K22(TMT6plex)	HCD	T(1): 0.0; T(4): 0.0; S(10): 50.0; S(11): 50.0; T(17): 98.3; T(21): 1.7	19618	Unique	Used	1.032	7149	6930			1182	5.31	0	41	152	4	839.195	3353.76	0.69	38.3	7077	7077	MS2	MSZ_ischemia_pSTY_TMT_103113.raw
sTtPPPAEPVSLPQEPPkPR	Unambiguous	1	1	45359846	N-Term(TMT6plex); T3(Phospho); K18(TMT6plex)	HCD	S(1): 1.0; T(2): 1.0; T(3): 98.0; S(11): 0.0	21550	Unique	Used	1.302	13060	10040			512	5.31	0	40	98	3	888.478	2663.42	-0.52	49.55	9138	9138	MS2	MSZ_ischemia_pSTY_TMT_103113.raw
aGGGGGLGAGsPALSGGQGR	Unambiguous	1	1	106507164	N-Term(TMT6plex); S11(Phospho)	HCD	S(11): 100.0; S(15): 0.0	19067	Redundant	Not Used	1.038	12570	12110			530	5.29	0	50	162	2	946.963	1892.92	0.68	35.18	6489	6489	MS2	MSZ_ischemia_pSTY_TMT_103113.raw
aSTAsPcNNNINAATAVALQEPR	Unambiguous	5	1	283046706	N-Term(TMT6plex); S5(Phospho); C7(Carbamidomethyl)	HCD	S(2): 0.0; T(3): 0.0; S(5): 99.9; T(15): 0.0	22724	Redundant	Not Used	1.158	3149	2718			1533	5.21	0	25	166	3	893.763	2679.28	-0.31	57.2	10390	10390	MS2	MSZ_ischemia_pSTY_TMT_103113.raw
sRsPESQVIGENTk	Unambiguous	1	1	42741682	N-Term(TMT6plex); S1(Phospho); S3(Phospho); K14(TMT6plex)	HCD	S(1): 100.0; S(3): 100.0; S(6): 0.0; T(13): 0.0	20090	Unique	Used	1.175	12230	10410			803	5.21	1	66	460	3	717.347	2150.03	-1.77	40.88	7580	7580	MS2	MSZ_ischemia_pSTY_TMT_103113.raw
nkPGPNIEsGNEDDDASFk	Unambiguous	1	1	84043963	N-Term(TMT6plex); K2(TMT6plex); S9(Phospho); K19(TMT6plex)	HCD	S(9): 100.0; S(17): 0.0	21419	Redundant	Not Used	1.884	22640	12010			978	5.21	0	24	88	3	934.459	2801.36	0.76	48.73	8998	8998	MS2	MSZ_ischemia_pSTY_TMT_103113.raw
sSSPLPTVQLHPQsPTAGk	Unambiguous	4	1	14589931	N-Term(TMT6plex); S14(Phospho); K19(TMT6plex)	HCD	S(1): 0.0; S(2): 0.0; S(3): 0.0; T(7): 0.0; S(14): 100.0; T(16): 0.0	22233	Redundant	Not Used	1.162	4714	4057			813	5.14	0	41	269	3	824.108	2470.31	-0.73	53.93	9866	9866	MS2	MSZ_ischemia_pSTY_TMT_103113.raw
eTPHsPGVEDAPIAk	Unambiguous	4	1	344313201	N-Term(TMT6plex); S5(Phospho); K15(TMT6plex)	HCD	T(2): 0.0; S(5): 100.0	20130	Redundant	Not Used	1.16	16370	14120			543	5.13	0	33	143	3	696.026	2086.06	0.12	41.09	7623	7623	MS2	MSZ_ischemia_pSTY_TMT_103113.raw
tsVQTEDDQLIAGQSAR	Unambiguous	3	1	55770844	N-Term(TMT6plex); S2(Phospho)	HCD	T(1): 0.0; S(2): 100.0; T(5): 0.0; S(15): 0.0	21144	Redundant	Not Used	1.547	6659	4303			552	5.07	0	6	203	2	1064.51	2128.01	-0.87	46.92	8705	8705	MS2	MSZ_ischemia_pSTY_TMT_103113.raw
rSsQPSPTAVPASDSPPTk	Unambiguous	1	1	78042577	N-Term(TMT6plex); S3(Phospho); K19(TMT6plex)	HCD	S(2): 50.0; S(3): 50.0; S(6): 0.0; T(8): 0.0; S(13): 0.0; S(15): 0.0; T(18): 0.0	18901	Redundant	Not Used	1.63	11240	6896			901	5.05	1	22	114	3	816.755	2448.25	-0.71	34.35	6312	6312	MS2	MSZ_ischemia_pSTY_TMT_103113.raw
sEAAAPHTDAGGGLssDEEEGTSSQAEAAR	Unambiguous	2	1	224809302	N-Term(TMT6plex); S15(Phospho); S16(Phospho)	HCD	S(1): 0.0; T(8): 0.0; S(15): 100.0; S(16): 100.0; T(22): 0.0; S(23): 0.0; S(24): 0.0	19123	Redundant	Not Used	1.58	3450	2183			1281	4.99	0	15	135	3	1093.12	3277.33	-1.45	35.47	6549	6549	MS2	MSZ_ischemia_pSTY_TMT_103113.raw
iAcEEEFsDsEEEGEGGR	Unambiguous	1	1	13128860	N-Term(TMT6plex); C3(Carbamidomethyl); S8(Phospho); S10(Phospho)	HCD	S(8): 100.0; S(10): 100.0	21257	Redundant	Not Used	1.087	4779	4397			94	4.99	0	42	341	3	806.967	2418.89	-0.62	47.61	8825	8825	MS2	MSZ_ischemia_pSTY_TMT_103113.raw
gDQPAASGDsDDDEPPPLPR	Unambiguous	1	1	5729875	N-Term(TMT6plex); S10(Phospho)	HCD	S(7): 0.0; S(10): 100.0	20244	Redundant	Not Used	1.347	4617	3428			459	4.98	0	0	229	2	1173.01	2345.01	0.69	41.73	7745	7745	MS2	MSZ_ischemia_pSTY_TMT_103113.raw
kQPPVsPGTALVGSQk	Unambiguous	1	1	22208967	N-Term(TMT6plex); K1(TMT6plex); S6(Phospho); K16(TMT6plex)	HCD	S(6): 100.0; T(9): 0.0; S(14): 0.0	21624	Redundant	Not Used	1.25	15090	12070			336	4.98	1	55	119	3	787.788	2361.35	-0.51	50.02	9217	9217	MS2	MSZ_ischemia_pSTY_TMT_103113.raw
aSsHSsQTQGGGSVTk	Unambiguous	4	1	27436948	N-Term(TMT6plex); S3(Phospho); S6(Phospho); K16(TMT6plex)	HCD	S(2): 1.1; S(3): 98.9; S(5): 1.1; S(6): 98.9; T(8): 0.0; S(13): 0.0; T(15): 0.0	16727	Redundant	Not Used	1.449	14320	9883			265	4.96	0	9	435	2	1068.99	2136.97	-1.68	23.3	3993	3993	MS2	MSZ_ischemia_pSTY_TMT_103113.raw
gEQVSQNGLPAEQGsPR	Unambiguous	2	1	112382250	N-Term(TMT6plex); S15(Phospho)	HCD	S(5): 0.0; S(15): 100.0	18715	Redundant	Not Used	1.531	11230	7332			427	4.95	0	22	139	2	1031.99	2062.98	1.62	33.39	6114	6114	MS2	MSZ_ischemia_pSTY_TMT_103113.raw
aLsSDSILSPAPDAR	Unambiguous	1	1	27735067	N-Term(TMT6plex); S3(Phospho)	HCD	S(3): 100.0; S(4): 0.0; S(6): 0.0; S(9): 0.0	22864	Redundant	Not Used	1.297	9912	7641			433	4.93	0	43	418	2	904.954	1808.9	0.67	58.17	10539	10539	MS2	MSZ_ischemia_pSTY_TMT_103113.raw
vAAAAGSGPSPPGsPGHDR	Unambiguous	1	1	13559514	N-Term(TMT6plex); S14(Phospho)	HCD	S(7): 0.0; S(10): 99.9; S(14): 0.0	17733	Redundant	Not Used	1.141	13700	12010			579	4.9	0	42	138	3	666.321	1996.95	1.45	28.39	5066	5066	MS2	MSZ_ischemia_pSTY_TMT_103113.raw
hTGPNsPDTANDGFVR	Unambiguous	2	1	5031753	N-Term(TMT6plex); S6(Phospho)	HCD	T(2): 0.0; S(6): 100.0; T(9): 0.0	18417	Redundant	Not Used	1.303	17490	13430			387	4.88	0	17	56	3	665.305	1993.9	1.58	31.82	5796	5796	MS2	MSZ_ischemia_pSTY_TMT_103113.raw
qGSITSPQANEQSVtPQR	Unambiguous	1	1	118572613	N-Term(TMT6plex); T15(Phospho)	HCD	S(3): 0.0; T(5): 0.0; S(6): 0.0; S(13): 0.0; T(15): 100.0	18445	Redundant	Not Used	1.16	4718	4066			934	4.86	0	19	149	3	746.364	2237.08	0.11	31.96	5826	5826	MS2	MSZ_ischemia_pSTY_TMT_103113.raw
qAsDTGSNDAHNk	Unambiguous	3	1	27765085	N-Term(TMT6plex); S3(Phospho); K13(TMT6plex)	HCD	S(3): 100.0; T(5): 0.0; S(7): 0.0	15270	Redundant	Not Used	2.621	23540	8982			422	4.85	0	51	138	3	628.295	1882.87	0.56	16.25	2439	2439	MS2	MSZ_ischemia_pSTY_TMT_103113.raw
skPIPImPAsPQk	Unambiguous	7	1	510937029	N-Term(TMT6plex); K2(TMT6plex); M7(Oxidation); S10(Phospho); K13(TMT6plex)	HCD	S(1): 0.0; S(10): 100.0	21023	Unique	Used	1.291	16260	12600			255	4.83	0	37	117	3	726.417	2177.24	-0.32	46.19	8576	8576	MS2	MSZ_ischemia_pSTY_TMT_103113.raw
aPsVANVGSHcDLSLk	Unambiguous	2	1	116063573	N-Term(TMT6plex); S3(Phospho); C11(Carbamidomethyl); K16(TMT6plex)	HCD	S(3): 100.0; S(9): 0.0; S(14): 0.0	22280	Redundant	Not Used	1.218	5575	4578			690	4.83	0	41	273	3	731.709	2193.11	-1.31	54.21	9916	9916	MS2	MSZ_ischemia_pSTY_TMT_103113.raw
vVDYSQFQEsDDADEDYGR	Unambiguous	1	1	56118310	N-Term(TMT6plex); S10(Phospho)	HCD	Y(4): 0.0; S(5): 0.0; S(10): 100.0; Y(17): 0.0	22979	Redundant	Not Used	1.63	3421	2098			1018	4.83	0	4	220	2	1274.02	2547.04	0.56	58.96	10662	10662	MS2	MSZ_ischemia_pSTY_TMT_103113.raw
kAEDsDsEPEPEDNVR	Unambiguous	1	1	18860916	K1(TMT6plex); N-Term(TMT6plex); S5(Phospho); S7(Phospho)	HCD	S(5): 100.0; S(7): 100.0	18420	Redundant	Not Used	1.327	11830	8916			887	4.83	1	28	104	3	812.351	2435.04	-0.98	31.83	5799	5799	MS2	MSZ_ischemia_pSTY_TMT_103113.raw
sDksPDLAPTPAPQSTPR	Unambiguous	1	1	54873624	N-Term(TMT6plex); K3(TMT6plex); S4(Phospho)	HCD	S(1): 0.0; S(4): 100.0; T(10): 0.0; S(15): 0.0; T(16): 0.0	19439	Unique	Used	1.264	10460	8277			694	4.82	1	33	98	3	801.749	2403.23	0.43	37.31	6886	6886	MS2	MSZ_ischemia_pSTY_TMT_103113.raw
gDQPAASGDsDDDEPPPLPR	Unambiguous	1	1	5729875	N-Term(TMT6plex); S10(Phospho)	HCD	S(7): 0.0; S(10): 100.0	20379	Redundant	Not Used	1.097	20730	18890			729	4.82	0	58	122	3	782.342	2345.01	-1.13	42.49	7889	7889	MS2	MSZ_ischemia_pSTY_TMT_103113.raw
aTsNVFAmFDQSQIQEFk	Unambiguous	4	1	31563524	N-Term(TMT6plex); S3(Phospho); M8(Oxidation); K18(TMT6plex)	HCD	T(2): 50.0; S(3): 50.0; S(12): 0.0	26577	Redundant	Not Used	1.356	1283	946			1272	4.81	0	48	500	3	882.428	2645.27	-1.06	86.74	14600	14600	MS2	MSZ_ischemia_pSTY_TMT_103113.raw
ssPSARPPDVPGQQPQAAk	Unambiguous	2	1	308081964	N-Term(TMT6plex); S2(Phospho); K19(TMT6plex)	HCD	S(1): 0.0; S(2): 98.9; S(4): 1.1	19031	Redundant	Not Used	1.27	24420	19220			759	4.8	0	22	67	3	819.428	2456.27	-0.78	35.02	6451	6451	MS2	MSZ_ischemia_pSTY_TMT_103113.raw
nQkPSQVNGAPGsPTEPAGQk	Unambiguous	2	1	157694492	N-Term(TMT6plex); K3(TMT6plex); S13(Phospho); K21(TMT6plex)	HCD	S(5): 0.0; S(13): 100.0; T(15): 0.0	18680	Redundant	Not Used	1.478	7495	5071			741	4.79	0	9	171	3	953.843	2859.52	6.38	33.2	6076	6076	MS2	MSZ_ischemia_pSTY_TMT_103113.raw
sAsPDDDLGSSNWEAADLGNEER	Unambiguous	1	1	7657234	N-Term(TMT6plex); S3(Phospho)	HCD	S(1): 0.0; S(3): 100.0; S(10): 0.0; S(11): 0.0	23519	Redundant	Not Used	1.015	3233	3187			1356	4.77	0	10	154	3	915.389	2744.15	0.28	62.45	11238	11238	MS2	MSZ_ischemia_pSTY_TMT_103113.raw
qSsAPASPAASAAGLAGQAAk	Unambiguous	2	1	26667196	N-Term(TMT6plex); S3(Phospho); K21(TMT6plex)	HCD	S(2): 50.0; S(3): 50.0; S(7): 0.0; S(11): 0.0	22066	Unique	Used	1.006	7942	7895			715	4.77	0	45	233	3	784.076	2350.21	-1.49	52.86	9688	9688	MS2	MSZ_ischemia_pSTY_TMT_103113.raw
aTAPQTQHVsPMR	Unambiguous	4	1	194239729	N-Term(TMT6plex); S10(Phospho)	HCD	T(2): 0.0; T(6): 0.0; S(10): 100.0	17376	Redundant	Not Used	1.285	32130	25010			368	4.75	0	15	25	3	578.285	1732.84	-0.33	26.55	4686	4686	MS2	MSZ_ischemia_pSTY_TMT_103113.raw
vLDTSSLTQSAPAsPTNk	Unambiguous	2	1	251823858	N-Term(TMT6plex); S14(Phospho); K18(TMT6plex)	HCD	T(4): 0.0; S(5): 0.0; S(6): 0.0; T(8): 0.0; S(10): 0.0; S(14): 100.0; T(16): 0.0	22732	Redundant	Not Used	1.139	7784	6833			676	4.73	0	41	100	3	785.744	2355.22	-0.93	57.25	10399	10399	MS2	MSZ_ischemia_pSTY_TMT_103113.raw
sPTmEQAVQTASAHLPAPAAVGR	Unambiguous	2	1	166197710	N-Term(TMT6plex); S1(Phospho); M4(Oxidation)	HCD	S(1): 98.5; T(3): 1.5; T(10): 0.0; S(12): 0.0	22347	Redundant	Not Used	1.331	5791	4352			886	4.72	0	22	136	3	872.434	2615.29	0.49	54.69	9988	9988	MS2	MSZ_ischemia_pSTY_TMT_103113.raw
sPsPPTQHTGQPPGQPSAPSQLSAPR	Unambiguous	2	1	54860105	N-Term(TMT6plex); S3(Phospho)	HCD	S(1): 1.7; S(3): 98.3; T(6): 0.0; T(9): 0.0; S(17): 0.0; S(20): 0.0; S(23): 0.0	19556	Redundant	Not Used	1.102	3357	3046			1446	4.72	0	28	117	3	972.811	2916.42	-0.62	37.96	7011	7011	MS2	MSZ_ischemia_pSTY_TMT_103113.raw
gGVTGSPEASISGsk	Unambiguous	1	1	61743954	N-Term(TMT6plex); S14(Phospho); K15(TMT6plex)	HCD	T(4): 0.0; S(6): 0.0; S(10): 0.0; S(12): 0.0; S(14): 100.0	20195	Redundant	Not Used	1.17	13950	11930			426	4.72	0	31	133	3	624.656	1871.95	1.35	41.45	7692	7692	MS2	MSZ_ischemia_pSTY_TMT_103113.raw
aASEQQADTSGGDsPk	Unambiguous	1	1	82546824	N-Term(TMT6plex); S14(Phospho); K16(TMT6plex)	HCD	S(3): 0.0; T(9): 0.0; S(10): 0.0; S(14): 100.0	16892	Redundant	Not Used	0.93	4019	4319			557	4.71	0	37	483	3	696.327	2086.97	-1.78	24.17	4169	4169	MS2	MSZ_ischemia_pSTY_TMT_103113.raw
gGQGDPAVPAQQPADPStPER	Unambiguous	8	1	296010963	N-Term(TMT6plex); T18(Phospho)	HCD	S(17): 0.9; T(18): 99.1	18284	Redundant	Not Used	1.7	2806	1651			715	4.7	0	0	271	2	1192.56	2384.11	-0.31	31.16	5654	5654	MS2	MSZ_ischemia_pSTY_TMT_103113.raw
sNsPLPSIQLQPQSPSASk	Unambiguous	2	1	27754771	N-Term(TMT6plex); S3(Phospho); K19(TMT6plex)	HCD	S(1): 1.1; S(3): 98.9; S(7): 0.0; S(14): 0.0; S(16): 0.0; S(18): 0.0	23113	Redundant	Not Used	0.887	3992	4501			889	4.7	0	20	201	3	835.443	2504.31	-0.59	59.9	10805	10805	MS2	MSZ_ischemia_pSTY_TMT_103113.raw
aSPsPQPSSQPLQIHR	Unambiguous	1	1	19923497	N-Term(TMT6plex); S4(Phospho)	HCD	S(2): 1.3; S(4): 98.7; S(8): 0.0; S(9): 0.0	19045	Redundant	Not Used	1.256	22900	18230			564	4.7	0	39	40	3	680.346	2039.02	-1.27	35.09	6466	6466	MS2	MSZ_ischemia_pSTY_TMT_103113.raw
kPsPEPEGEVGPPk	Unambiguous	2	1	116734706	N-Term(TMT6plex); K1(TMT6plex); S3(Phospho); K14(TMT6plex)	HCD	S(3): 100.0	20078	Redundant	Not Used	1.358	18040	13280			546	4.68	0	36	64	3	739.071	2215.2	0.86	40.81	7568	7568	MS2	MSZ_ischemia_pSTY_TMT_103113.raw
fGQAATmEGIGAIGGtPPAFNR	Unambiguous	2	1	224028248	N-Term(TMT6plex); M7(Oxidation); T16(Phospho)	HCD	T(6): 0.0; T(16): 100.0	24766	Redundant	Not Used	1.079	1600	1483			1145	4.66	0	26	347	3	830.068	2488.19	0.35	70.65	12568	12568	MS2	MSZ_ischemia_pSTY_TMT_103113.raw
aSPsPQPSSQPLQIHR	Unambiguous	1	1	19923497	N-Term(TMT6plex); S4(Phospho)	HCD	S(2): 100.0; S(4): 0.0; S(8): 0.0; S(9): 0.0	19154	Redundant	Not Used	1.227	12380	10090			568	4.64	0	17	121	3	680.346	2039.02	-2.34	35.64	6582	6582	MS2	MSZ_ischemia_pSTY_TMT_103113.raw
vGsLDNVGHLPAGGAVk	Unambiguous	2	1	197276600	N-Term(TMT6plex); S3(Phospho); K17(TMT6plex)	HCD	S(3): 100.0	22901	Redundant	Not Used	1.233	6175	5009			393	4.64	0	20	176	3	710.389	2129.15	0.81	58.44	10579	10579	MS2	MSZ_ischemia_pSTY_TMT_103113.raw
tQPDGTSVPGEPAsPISQR	Unambiguous	1	1	71361682	N-Term(TMT6plex); S14(Phospho)	HCD	T(1): 0.0; T(6): 0.0; S(7): 0.0; S(14): 99.2; S(17): 0.8	19706	Redundant	Not Used	1.339	5415	4044			592	4.63	0	9	161	2	1117.04	2233.07	-0.39	38.8	7171	7171	MS2	MSZ_ischemia_pSTY_TMT_103113.raw
aQTLPTSVVTITSESsPGkR	Unambiguous	1	1	112382250	N-Term(TMT6plex); S16(Phospho); K19(TMT6plex)	HCD	T(3): 0.0; T(6): 0.0; S(7): 0.0; T(10): 0.0; T(12): 1.0; S(13): 1.0; S(15): 49.0; S(16): 49.0	22906	Redundant	Not Used	1.301	3090	2375			810	4.62	1	27	172	4	650.105	2597.4	1.66	58.47	10584	10584	MS2	MSZ_ischemia_pSTY_TMT_103113.raw
sLsSSLQAPVVSTVGMQR	Unambiguous	1	1	27894337	N-Term(TMT6plex); S3(Phospho)	HCD	S(1): 0.0; S(3): 98.7; S(4): 1.3; S(5): 0.0; S(12): 0.0; T(13): 0.0	24437	Redundant	Not Used	1.243	1089	876.4			745	4.62	0	21	301	3	719.371	2156.1	0.2	68.51	12217	12217	MS2	MSZ_ischemia_pSTY_TMT_103113.raw
aSsHSsQTQGGGSVTk	Unambiguous	4	1	27436948	N-Term(TMT6plex); S3(Phospho); S6(Phospho); K16(TMT6plex)	HCD	S(2): 50.0; S(3): 50.0; S(5): 1.0; S(6): 99.0; T(8): 0.0; S(13): 0.0; T(15): 0.0	16711	Redundant	Not Used	1.343	15010	11180			544	4.61	0	38	99	3	712.997	2136.98	1.17	23.19	3976	3976	MS2	MSZ_ischemia_pSTY_TMT_103113.raw
sREDLSAQPVQTk	Unambiguous	2	1	116875765	N-Term(TMT6plex); S1(Phospho); K13(TMT6plex)	HCD	S(1): 100.0; S(6): 0.0; T(12): 0.0	18943	Redundant	Not Used	1.029	22200	21590			578	4.58	1	48	91	3	666.353	1997.04	-1.77	34.56	6357	6357	MS2	MSZ_ischemia_pSTY_TMT_103113.raw
aASEQQADTSGGDsPk	Unambiguous	1	1	82546824	N-Term(TMT6plex); S14(Phospho); K16(TMT6plex)	HCD	S(3): 0.0; T(9): 0.0; S(10): 0.0; S(14): 100.0	16823	Redundant	Not Used	1.088	12010	11040			596	4.56	0	21	45	3	696.328	2086.97	0.5	23.81	4096	4096	MS2	MSZ_ischemia_pSTY_TMT_103113.raw
tSVQtEDDQLIAGQSAR	Unambiguous	3	1	55770844	N-Term(TMT6plex); T5(Phospho)	HCD	T(1): 0.0; S(2): 0.0; T(5): 100.0; S(15): 0.0	21058	Redundant	Not Used	1.143	6617	5788			460	4.56	0	4	209	2	1064.51	2128.01	-1.33	46.4	8613	8613	MS2	MSZ_ischemia_pSTY_TMT_103113.raw
qksDAEEDGGTVsQEEEDR	Unambiguous	1	1	10716563	N-Term(TMT6plex); K2(TMT6plex); S3(Phospho); S13(Phospho)	HCD	S(3): 100.0; T(11): 50.0; S(13): 50.0	18261	Redundant	Not Used	1.471	33450	22740			1076	4.54	1	5	30	3	909.72	2727.15	0.81	31.05	5630	5630	MS2	MSZ_ischemia_pSTY_TMT_103113.raw
sTAQQELDGkPAsPTPVIVASHTANk	Unambiguous	1	1	4758032	N-Term(TMT6plex); K10(TMT6plex); S13(Phospho); K26(TMT6plex)	HCD	S(1): 0.0; T(2): 0.0; S(13): 50.0; T(15): 50.0; S(21): 0.0; T(23): 0.0	21683	Redundant	Not Used	1.346	19060	14160			1099	4.53	0	10	37	4	854.46	3414.82	-1.77	50.4	9280	9280	MS2	MSZ_ischemia_pSTY_TMT_103113.raw
gPPQsPVFEGVYNNSR	Unambiguous	6	1	27262651	N-Term(TMT6plex); S5(Phospho)	HCD	S(5): 100.0; Y(12): 0.0; S(15): 0.0	22549	Redundant	Not Used	1.092	4225	3869			681	4.53	0	41	174	3	686.329	2056.97	1.3	56.06	10203	10203	MS2	MSZ_ischemia_pSTY_TMT_103113.raw
tSsEDNLYLAVLR	Unambiguous	1	1	41322923	N-Term(TMT6plex); S3(Phospho)	HCD	T(1): 0.0; S(2): 0.0; S(3): 100.0; Y(8): 0.0	26123	Redundant	Not Used	1.031	2311	2242			406	4.53	0	13	500	2	895.451	1789.9	1.07	81.65	14029	14029	MS2	MSZ_ischemia_pSTY_TMT_103113.raw
aSSHSSQTQGGGsVTk	Unambiguous	4	1	27436948	N-Term(TMT6plex); S13(Phospho); K16(TMT6plex)	HCD	S(2): 0.0; S(3): 0.0; S(5): 0.0; S(6): 0.0; T(8): 0.0; S(13): 99.5; T(15): 0.5	15791	Redundant	Not Used	1.375	21170	15390			603	4.51	0	15	48	3	686.339	2057	-1.29	18.73	2995	2995	MS2	MSZ_ischemia_pSTY_TMT_103113.raw
qNGSNDSDRYsDNEEDSk	Unambiguous	2	1	73760401	N-Term(TMT6plex); S11(Phospho); K18(TMT6plex)	HCD	S(4): 0.0; S(7): 0.0; Y(10): 0.0; S(11): 100.0; S(17): 0.0	16994	Unique	Used	1.358	15980	11770			886	4.5	1	17	92	3	866.704	2598.1	-0.43	24.69	4278	4278	MS2	MSZ_ischemia_pSTY_TMT_103113.raw
ssSVGsSSSYPISPAVSR	Unambiguous	8	1	41322923	N-Term(TMT6plex); S2(Phospho); S6(Phospho)	HCD	S(1): 0.0; S(2): 98.7; S(3): 1.3; S(6): 100.0; S(7): 0.0; S(8): 0.0; S(9): 0.0; Y(10): 0.0; S(13): 0.0; S(17): 0.0	21303	Redundant	Not Used	1.538	3777	2455			675	4.5	0	13	264	2	1072.48	2143.95	-0.21	47.91	8874	8874	MS2	MSZ_ischemia_pSTY_TMT_103113.raw
kAsPEPPDSAEGALk	Unambiguous	1	1	33457336	N-Term(TMT6plex); K1(TMT6plex); S3(Phospho); K15(TMT6plex)	HCD	S(3): 100.0; S(9): 0.0	20475	Redundant	Not Used	1.272	11680	9187			545	4.5	1	50	149	3	755.411	2264.22	2.4	43	7991	7991	MS2	MSZ_ischemia_pSTY_TMT_103113.raw
sSSVGsSSSYPISPAVSR	Unambiguous	8	1	41322923	N-Term(TMT6plex); S6(Phospho)	HCD	S(1): 0.0; S(2): 0.0; S(3): 0.0; S(6): 50.0; S(7): 50.0; S(8): 0.0; S(9): 0.0; Y(10): 0.0; S(13): 0.0; S(17): 0.0	20935	Redundant	Not Used	1.679	7730	4605			599	4.49	0	28	157	2	1032.5	2063.98	0.03	45.69	8482	8482	MS2	MSZ_ischemia_pSTY_TMT_103113.raw
aSIANSDGPTAGSQtPPFk	Unambiguous	4	1	154354972	N-Term(TMT6plex); T15(Phospho); K19(TMT6plex)	HCD	S(2): 0.0; S(6): 0.0; T(10): 0.0; S(13): 0.0; T(15): 100.0	22187	Redundant	Not Used	1.303	7449	5715			973	4.49	0	33	143	3	795.402	2384.19	0.19	53.66	9817	9817	MS2	MSZ_ischemia_pSTY_TMT_103113.raw
vPDEEENEEsDNEkETEk	Unambiguous	1	1	19913406	N-Term(TMT6plex); S10(Phospho); K14(TMT6plex); K18(TMT6plex)	HCD	S(10): 100.0; T(16): 0.0	19744	Unique	Used	1.088	12970	11920			1597	4.48	1	20	156	3	973.121	2917.35	1.06	38.98	7211	7211	MS2	MSZ_ischemia_pSTY_TMT_103113.raw
gSGTAsDDEFENLR	Unambiguous	1	1	61676188	N-Term(TMT6plex); S6(Phospho)	HCD	S(2): 0.0; T(4): 0.0; S(6): 100.0	21536	Redundant	Not Used	1.355	15530	11460			349	4.48	0	32	187	2	903.891	1806.77	-0.05	49.45	9123	9123	MS2	MSZ_ischemia_pSTY_TMT_103113.raw
gSSGsPAHAESYSSGGGGQQk	Unambiguous	1	1	4885245	N-Term(TMT6plex); S5(Phospho); K21(TMT6plex)	HCD	S(2): 1.3; S(3): 1.3; S(5): 97.4; S(11): 0.0; Y(12): 0.0; S(13): 0.0; S(14): 0.0	17015	Redundant	Not Used	1.192	5979	5017			1225	4.47	0	24	191	3	825.384	2474.14	1.32	24.8	4300	4300	MS2	MSZ_ischemia_pSTY_TMT_103113.raw
dWEDDsDEDmSNFDR	Unambiguous	1	1	23308579	N-Term(TMT6plex); S6(Phospho); M10(Oxidation)	HCD	S(6): 100.0; S(11): 0.0	21549	Redundant	Not Used	1.113	15060	13530			35	4.46	0	14	142	2	1100.89	2200.78	-1.47	49.54	9137	9137	MS2	MSZ_ischemia_pSTY_TMT_103113.raw
sRsPESQVIGENTk	Unambiguous	1	1	42741682	N-Term(TMT6plex); S1(Phospho); S3(Phospho); K14(TMT6plex)	HCD	S(1): 100.0; S(3): 100.0; S(6): 0.0; T(13): 0.0	20105	Unique	Used	1.145	12920	11280			870	4.39	1	45	139	3	717.348	2150.03	0.52	40.96	7596	7596	MS2	MSZ_ischemia_pSTY_TMT_103113.raw
nEGSEsAPEGQAQQR	Unambiguous	1	1	34098946	N-Term(TMT6plex); S6(Phospho)	HCD	S(4): 0.0; S(6): 100.0	15676	Redundant	Not Used	1.431	7531	5264			336	4.38	0	0	154	2	948.917	1896.83	-1.18	18.15	2872	2872	MS2	MSZ_ischemia_pSTY_TMT_103113.raw
sSsVGSSSSYPISPAVSR	Unambiguous	8	1	41322923	N-Term(TMT6plex); S3(Phospho)	HCD	S(1): 0.0; S(2): 0.0; S(3): 100.0; S(6): 0.0; S(7): 0.0; S(8): 0.0; S(9): 0.0; Y(10): 0.0; S(13): 0.0; S(17): 0.0	20760	Redundant	Not Used	1.507	8163	5419			610	4.36	0	38	242	2	1032.49	2063.98	-1.51	44.69	8295	8295	MS2	MSZ_ischemia_pSTY_TMT_103113.raw
tASGSSVTSLDGTR	Unambiguous	3	1	386643034	N-Term(TMT6plex); T1(Phospho)	HCD	T(1): 100.0; S(3): 0.0; S(5): 0.0; S(6): 0.0; T(8): 0.0; S(9): 0.0; T(13): 0.0	19150	Redundant	Not Used	1.366	20660	15120			371	4.35	0	3	124	2	824.392	1647.78	-1.13	35.62	6578	6578	MS2	MSZ_ischemia_pSTY_TMT_103113.raw
sPsPAPAPAPAAAAGPPTR	Unambiguous	1	1	226509740	N-Term(TMT6plex); S3(Phospho)	HCD	S(1): 50.0; S(3): 50.0; T(18): 0.0	18512	Unique	Used	1.252	9432	7531			543	4.32	0	67	402	3	665.008	1993.01	-0.62	32.33	5897	5897	MS2	MSZ_ischemia_pSTY_TMT_103113.raw
aQLEPVAsPAk	Unambiguous	8	1	41322923	N-Term(TMT6plex); S8(Phospho); K11(TMT6plex)	HCD	S(8): 100.0	20583	Redundant	Not Used	1.325	9977	7528			309	4.32	0	33	185	3	550.308	1648.91	1.31	43.59	8106	8106	MS2	MSZ_ischemia_pSTY_TMT_103113.raw
lDSQPQETsPELPR	Unambiguous	1	1	5729828	N-Term(TMT6plex); S9(Phospho)	HCD	S(3): 0.0; T(8): 0.0; S(9): 100.0	21074	Redundant	Not Used	1.354	7811	5767			472	4.3	0	0	179	2	953.46	1905.91	-1.36	46.5	8630	8630	MS2	MSZ_ischemia_pSTY_TMT_103113.raw
iHIDPEIQDGsPTTSR	Unambiguous	2	1	196162711	N-Term(TMT6plex); S11(Phospho)	HCD	S(11): 100.0; T(13): 0.0; T(14): 0.0; S(15): 0.0	21507	Redundant	Not Used	1.157	7558	6532			618	4.29	0	58	137	3	692.337	2075	-1.81	49.27	9092	9092	MS2	MSZ_ischemia_pSTY_TMT_103113.raw
gVMAVTAVTATAAsDR	Unambiguous	2	1	14249158	N-Term(TMT6plex); S14(Phospho)	HCD	T(6): 0.0; T(9): 0.0; T(11): 0.0; S(14): 100.0	22458	Redundant	Not Used	0.992	1913	1928			480	4.28	0	17	280	3	610.64	1829.91	1.52	55.42	10106	10106	MS2	MSZ_ischemia_pSTY_TMT_103113.raw
gLQSLPTHDPsPLQR	Unambiguous	2	1	54792098	N-Term(TMT6plex); S11(Phospho)	HCD	S(4): 0.0; T(7): 0.0; S(11): 100.0	21149	Redundant	Not Used	1.222	8090	6619			517	4.28	0	50	153	3	652.337	1955	0.15	46.95	8710	8710	MS2	MSZ_ischemia_pSTY_TMT_103113.raw
sVAsNQsEmEFSSLQDmPk	Unambiguous	1	1	24432106	N-Term(TMT6plex); S4(Phospho); S7(Phospho); M9(Oxidation); M17(Oxidation); K19(TMT6plex)	HCD	S(1): 0.0; S(4): 100.0; S(7): 100.0; S(12): 0.0; S(13): 0.0	22589	Redundant	Not Used	1.004	1477	1471			999	4.28	0	0	348	3	922.399	2765.18	-0.74	56.34	10246	10246	MS2	MSZ_ischemia_pSTY_TMT_103113.raw
dRsPAAETPPLQR	Unambiguous	2	1	148539855	N-Term(TMT6plex); S3(Phospho)	HCD	S(3): 100.0; T(8): 0.0	17674	Redundant	Not Used	1.251	11900	9513			414	4.28	1	37	126	3	582.963	1746.88	1.12	28.08	5003	5003	MS2	MSZ_ischemia_pSTY_TMT_103113.raw
eGsPIPHDPEFGSk	Unambiguous	1	1	82546824	N-Term(TMT6plex); S3(Phospho); K14(TMT6plex)	HCD	S(3): 100.0; S(13): 0.0	21498	Redundant	Not Used	1.051	8715	8289			661	4.25	0	38	200	3	679.004	2035	1.98	49.21	9082	9082	MS2	MSZ_ischemia_pSTY_TMT_103113.raw
ssSVGsSSSYPISPAVSR	Unambiguous	8	1	41322923	N-Term(TMT6plex); S2(Phospho); S6(Phospho)	HCD	S(1): 0.0; S(2): 100.0; S(3): 0.0; S(6): 100.0; S(7): 0.0; S(8): 0.0; S(9): 0.0; Y(10): 0.0; S(13): 0.0; S(17): 0.0	21376	Redundant	Not Used	1.547	3578	2313			662	4.25	0	25	261	2	1072.48	2143.95	-1.46	48.42	8952	8952	MS2	MSZ_ischemia_pSTY_TMT_103113.raw
ekEIsDDEAEEEk	Unambiguous	3	1	431822406	N-Term(TMT6plex); K2(TMT6plex); S5(Phospho); K13(TMT6plex)	HCD	S(5): 100.0	19615	Redundant	Not Used	1.69	26000	15390			917	4.24	1	28	124	3	773.38	2318.13	0.48	38.29	7074	7074	MS2	MSZ_ischemia_pSTY_TMT_103113.raw
sTGsPTQETQAPFIAk	Unambiguous	1	1	296010963	N-Term(TMT6plex); S4(Phospho); K16(TMT6plex)	HCD	S(1): 0.0; T(2): 0.0; S(4): 50.0; T(6): 50.0; T(9): 0.0	22459	Redundant	Not Used	1.475	5547	3759			599	4.21	0	27	367	2	1101.06	2201.12	-2.69	55.43	10107	10107	MS2	MSZ_ischemia_pSTY_TMT_103113.raw
vDHGAEIITQsPGR	Unambiguous	4	1	87578392	N-Term(TMT6plex); S11(Phospho)	HCD	T(9): 0.5; S(11): 99.5	19247	Redundant	Not Used	1.264	5799	4588			445	4.2	0	41	107	3	596.967	1788.89	0.52	36.16	6681	6681	MS2	MSZ_ischemia_pSTY_TMT_103113.raw
vPssDEEVVEEPQSR	Unambiguous	1	1	110556636	N-Term(TMT6plex); S3(Phospho); S4(Phospho)	HCD	S(3): 100.0; S(4): 100.0; S(14): 0.0	21325	Redundant	Not Used	1.411	5803	4114			241	4.2	0	31	178	2	1038.44	2075.88	-0.77	48.08	8898	8898	MS2	MSZ_ischemia_pSTY_TMT_103113.raw
tsVQtEDDQLIAGQSAR	Unambiguous	3	1	55770844	N-Term(TMT6plex); S2(Phospho); T5(Phospho)	HCD	T(1): 0.0; S(2): 100.0; T(5): 100.0; S(15): 0.0	21310	Redundant	Not Used	0.934	2052	2196			483	4.2	0	14	401	2	1104.49	2207.98	0.59	47.96	8882	8882	MS2	MSZ_ischemia_pSTY_TMT_103113.raw
gDQPAASGDsDDDEPPPLPR	Unambiguous	1	1	5729875	N-Term(TMT6plex); S10(Phospho)	HCD	S(7): 0.0; S(10): 100.0	20359	Redundant	Not Used	1.224	2724	2226			642	4.19	0	0	316	2	1173.02	2345.02	4.55	42.38	7867	7867	MS2	MSZ_ischemia_pSTY_TMT_103113.raw
sSsPAPADIAQTVQEDLR	Unambiguous	1	1	5031703	N-Term(TMT6plex); S3(Phospho)	HCD	S(1): 98.5; S(2): 0.7; S(3): 0.7; T(12): 0.0	25536	Redundant	Not Used	1.615	1787	1106			746	4.17	0	29	109	3	732.025	2194.06	0.47	76.56	13390	13390	MS2	MSZ_ischemia_pSTY_TMT_103113.raw
aQGEPVAGHEsPk	Unambiguous	5	1	116256336	N-Term(TMT6plex); S11(Phospho); K13(TMT6plex)	HCD	S(11): 100.0	17066	Redundant	Not Used	1.352	39980	29570			383	4.15	0	23	71	3	615.648	1844.93	-0.46	25.04	4355	4355	MS2	MSZ_ischemia_pSTY_TMT_103113.raw
rGsLSNAGDPEIVk	Unambiguous	2	1	156071452	N-Term(TMT6plex); S3(Phospho); K14(TMT6plex)	HCD	S(3): 100.0; S(5): 0.0	20432	Unique	Used	1.294	25210	19480			470	4.14	1	51	89	3	661.022	1981.05	-0.26	42.76	7945	7945	MS2	MSZ_ischemia_pSTY_TMT_103113.raw
rPAAAAAAGSAsPR	Unambiguous	2	1	18426904	N-Term(TMT6plex); S12(Phospho)	HCD	S(10): 0.0; S(12): 100.0	15606	Redundant	Not Used	1.278	50500	39500			298	4.13	0	10	8	3	521.605	1562.8	0.55	17.83	2798	2798	MS2	MSZ_ischemia_pSTY_TMT_103113.raw
sksPLPPEEEAk	Unambiguous	1	1	118601081	N-Term(TMT6plex); K2(TMT6plex); S3(Phospho); K12(TMT6plex)	HCD	S(1): 50.0; S(3): 50.0	19610	Unique	Used	1.855	11110	5993			458	4.13	1	7	198	3	693.717	2079.14	0.58	38.26	7068	7068	MS2	MSZ_ischemia_pSTY_TMT_103113.raw
aSSHSsQTQGGGSVTk	Unambiguous	4	1	27436948	N-Term(TMT6plex); S6(Phospho); K16(TMT6plex)	HCD	S(2): 0.0; S(3): 100.0; S(5): 0.0; S(6): 0.0; T(8): 0.0; S(13): 0.0; T(15): 0.0	16088	Redundant	Not Used	1.39	89500	64380			555	4.13	0	0	16	2	1029.01	2057	-0.9	20.16	3312	3312	MS2	MSZ_ischemia_pSTY_TMT_103113.raw
fSGEEGEIEDDEsGTENR	Unambiguous	1	1	167234419	N-Term(TMT6plex); S13(Phospho)	HCD	S(2): 0.0; S(13): 100.0; T(15): 0.0	20938	Redundant	Not Used	1.16	6673	5755			262	4.13	0	31	110	3	770.313	2308.92	-1.88	45.71	8485	8485	MS2	MSZ_ischemia_pSTY_TMT_103113.raw
lSVPTsDEEDEVPAPkPR	Unambiguous	2	1	10947135	N-Term(TMT6plex); S6(Phospho); K16(TMT6plex)	HCD	S(2): 0.0; T(5): 50.0; S(6): 50.0	22175	Unique	Used	1.199	5808	4846			1083	4.13	0	69	329	3	835.429	2504.27	1.09	53.59	9804	9804	MS2	MSZ_ischemia_pSTY_TMT_103113.raw
kAsPEPEGEAAGk	Unambiguous	1	1	24308115	N-Term(TMT6plex); K1(TMT6plex); S3(Phospho); K13(TMT6plex)	HCD	S(3): 100.0	18065	Unique	Used	1.183	22790	19260			458	4.13	1	48	104	3	680.032	2038.08	0.14	30.08	5420	5420	MS2	MSZ_ischemia_pSTY_TMT_103113.raw
kAEGEPQEEsPLk	Unambiguous	3	1	117938251	N-Term(TMT6plex); K1(TMT6plex); S10(Phospho); K13(TMT6plex)	HCD	S(10): 100.0	19324	Redundant	Not Used	1.114	7379	6625			628	4.13	1	43	240	4	553.048	2209.17	-0.38	36.67	6763	6763	MS2	MSZ_ischemia_pSTY_TMT_103113.raw
sPPGSGASTPVGPWDQAVQR	Unambiguous	1	1	239582767	N-Term(TMT6plex); S1(Phospho)	HCD	S(1): 100.0; S(5): 0.0; S(8): 0.0; T(9): 0.0	23174	Redundant	Not Used	1.403	3067	2186			761	4.12	0	0	299	2	1152.06	2303.11	1.53	60.28	10870	10870	MS2	MSZ_ischemia_pSTY_TMT_103113.raw
aLmGsPQLVAAVVR	Unambiguous	1	1	12056468	N-Term(TMT6plex); M3(Oxidation); S5(Phospho)	HCD	S(5): 100.0	23958	Redundant	Not Used	1.133	1452	1281			305	4.11	0	30	161	3	579.65	1736.93	0.89	65.31	11706	11706	MS2	MSZ_ischemia_pSTY_TMT_103113.raw
hVPDsGATATAYLcGVk	Unambiguous	2	1	157266296	N-Term(TMT6plex); S5(Phospho); C14(Carbamidomethyl); K17(TMT6plex)	HCD	S(5): 100.0; T(8): 0.0; T(10): 0.0; Y(12): 0.0	23044	Unique	Used	1.1	5772	5245			740	4.11	0	47	284	3	762.383	2285.13	-2.29	59.39	10731	10731	MS2	MSZ_ischemia_pSTY_TMT_103113.raw
mLAEsDEsGDEESVSQTDk	Unambiguous	1	1	4505531	N-Term(TMT6plex); S5(Phospho); S8(Phospho); K19(TMT6plex)	HCD	S(5): 100.0; S(8): 100.0; S(13): 0.0; S(15): 0.0; T(17): 0.0	21919	Unique	Used	1.122	3752	3344			1384	4.1	0	38	285	3	892.373	2675.11	-1	51.88	9531	9531	MS2	MSZ_ischemia_pSTY_TMT_103113.raw
rGsPTTGFIEQk	Unambiguous	1	1	157311635	N-Term(TMT6plex); S3(Phospho); K12(TMT6plex)	HCD	S(3): 100.0; T(5): 0.0; T(6): 0.0	20665	Redundant	Not Used	1.447	12350	8539			483	4.09	1	34	80	3	620.331	1858.98	-1.62	44.06	8194	8194	MS2	MSZ_ischemia_pSTY_TMT_103113.raw
sSsVGSSSSYPISPAVSR	Unambiguous	8	1	41322923	N-Term(TMT6plex); S3(Phospho)	HCD	S(1): 0.0; S(2): 0.0; S(3): 100.0; S(6): 0.0; S(7): 0.0; S(8): 0.0; S(9): 0.0; Y(10): 0.0; S(13): 0.0; S(17): 0.0	20844	Redundant	Not Used	1.462	5791	3961			688	4.08	0	14	160	2	1032.49	2063.98	-1.04	45.17	8385	8385	MS2	MSZ_ischemia_pSTY_TMT_103113.raw
dNsPPPAFkPEPPk	Unambiguous	2	1	42518070	N-Term(TMT6plex); S3(Phospho); K9(TMT6plex); K14(TMT6plex)	HCD	S(3): 100.0	21405	Unique	Used	1.381	18640	13490			505	4.05	0	46	291	3	763.415	2288.23	0.43	48.63	8983	8983	MS2	MSZ_ischemia_pSTY_TMT_103113.raw
tQtPPVSPAPQPTEER	Unambiguous	3	1	20357556	N-Term(TMT6plex); T3(Phospho)	HCD	T(1): 0.0; T(3): 100.0; S(7): 0.0; T(13): 0.0	18482	Redundant	Not Used	1.45	4766	3288			409	4.05	0	0	162	2	1022.5	2043.99	-0.42	32.17	5865	5865	MS2	MSZ_ischemia_pSTY_TMT_103113.raw
aLsSDSILSPAPDAR	Unambiguous	1	1	27735067	N-Term(TMT6plex); S3(Phospho)	HCD	S(3): 100.0; S(4): 0.0; S(6): 0.0; S(9): 0.0	22929	Redundant	Not Used	1.174	6647	5662			374	4.04	0	20	226	2	904.953	1808.9	-0.48	58.62	10609	10609	MS2	MSZ_ischemia_pSTY_TMT_103113.raw
vSDQNsPVLPk	Unambiguous	1	1	260064009	N-Term(TMT6plex); S6(Phospho); K11(TMT6plex)	HCD	S(2): 0.0; S(6): 100.0	21086	Redundant	Not Used	1.15	14150	12300			329	4.02	0	25	105	2	861.466	1721.92	0.08	46.56	8643	8643	MS2	MSZ_ischemia_pSTY_TMT_103113.raw
gGVTGSPEASISGsk	Unambiguous	1	1	61743954	N-Term(TMT6plex); S14(Phospho); K15(TMT6plex)	HCD	T(4): 0.0; S(6): 0.0; S(10): 0.0; S(12): 0.0; S(14): 100.0	20191	Redundant	Not Used	1.192	10710	8985			497	4.01	0	5	153	2	936.479	1871.95	-0.5	41.42	7688	7688	MS2	MSZ_ischemia_pSTY_TMT_103113.raw
aAVVTsPPPTTAPHk	Unambiguous	4	1	29826323	N-Term(TMT6plex); S6(Phospho); K15(TMT6plex)	HCD	T(5): 0.0; S(6): 100.0; T(10): 0.0; T(11): 0.0	19435	Redundant	Not Used	1.166	25500	21880			486	4	0	43	56	3	671.371	2012.1	0.68	37.3	6882	6882	MS2	MSZ_ischemia_pSTY_TMT_103113.raw
dEILPTtPISEQk	Unambiguous	3	1	386869506	N-Term(TMT6plex); T7(Phospho); K13(TMT6plex)	HCD	T(6): 0.0; T(7): 100.0; S(10): 0.0	23209	Redundant	Not Used	1.156	10300	8910			488	4	0	18	203	2	1005.03	2009.06	-0.93	60.53	10907	10907	MS2	MSZ_ischemia_pSTY_TMT_103113.raw
vSEEQTQPPsPAGAGmSTAMGR	Unambiguous	1	1	112789562	N-Term(TMT6plex); S10(Phospho); M16(Oxidation)	HCD	S(2): 0.0; T(6): 0.0; S(10): 100.0; S(17): 0.0; T(18): 0.0	19488	Unique	Used	1.065	7815	7338			1229	3.99	0	36	131	3	838.711	2514.12	-1.16	37.57	6938	6938	MS2	MSZ_ischemia_pSTY_TMT_103113.raw
qPctPPPQPQQQQVk	Unambiguous	1	1	315360635	N-Term(TMT6plex); C3(Carbamidomethyl); T4(Phospho); K15(TMT6plex)	HCD	T(4): 100.0	18584	Unique	Used	1.16	17790	15330			808	3.98	0	41	101	3	767.063	2299.17	3.03	32.71	5974	5974	MS2	MSZ_ischemia_pSTY_TMT_103113.raw
eEVVGGDDsDGLR	Unambiguous	1	1	4507955	N-Term(TMT6plex); S9(Phospho)	HCD	S(9): 100.0	19877	Redundant	Not Used	1.196	13560	11340			234	3.98	0	35	190	2	828.871	1656.73	1.32	39.71	7353	7353	MS2	MSZ_ischemia_pSTY_TMT_103113.raw
sTsQGSINSPVYSR	Unambiguous	4	1	51173717	N-Term(TMT6plex); S3(Phospho)	HCD	S(1): 0.0; T(2): 0.0; S(3): 100.0; S(6): 0.0; S(9): 0.0; Y(12): 0.0; S(13): 0.0	19217	Redundant	Not Used	1.134	20010	17650			505	3.97	0	40	189	2	896.428	1791.85	0.25	35.99	6649	6649	MS2	MSZ_ischemia_pSTY_TMT_103113.raw
gsPQAGVDLSFATR	Unambiguous	1	1	11321640	N-Term(TMT6plex); S2(Phospho)	HCD	S(2): 100.0; S(10): 0.0; T(13): 0.0	22983	Redundant	Not Used	1.338	10440	7798			431	3.96	0	28	299	2	857.922	1714.84	0.43	58.98	10666	10666	MS2	MSZ_ischemia_pSTY_TMT_103113.raw
tQtPPVSPAPQPTEER	Unambiguous	3	1	20357556	N-Term(TMT6plex); T3(Phospho)	HCD	T(1): 0.0; T(3): 100.0; S(7): 0.0; T(13): 0.0	18467	Redundant	Not Used	1.368	3139	2295			445	3.96	0	0	305	2	1022.5	2044	2.99	32.09	5849	5849	MS2	MSZ_ischemia_pSTY_TMT_103113.raw
tQtPPLGQTPQLGLk	Unambiguous	2	1	289577114	N-Term(TMT6plex); T3(Phospho); K15(TMT6plex)	HCD	T(1): 50.0; T(3): 50.0; T(9): 0.0	23598	Unique	Used	0.831	2310	2780			321	3.96	0	44	267	3	706.397	2117.18	-0.07	62.96	11322	11322	MS2	MSZ_ischemia_pSTY_TMT_103113.raw
gPPsPPAPVmHSPSR	Unambiguous	1	1	6912676	N-Term(TMT6plex); S4(Phospho); M10(Oxidation)	HCD	S(4): 100.0; S(12): 0.0; S(14): 0.0	17809	Redundant	Not Used	1.397	18200	13030			419	3.95	0	51	119	3	613.633	1838.89	1.77	28.77	5147	5147	MS2	MSZ_ischemia_pSTY_TMT_103113.raw
tQtPPVSPAPQPTEER	Unambiguous	3	1	20357556	N-Term(TMT6plex); T3(Phospho)	HCD	T(1): 0.0; T(3): 100.0; S(7): 0.0; T(13): 0.0	18578	Redundant	Not Used	1.582	14030	8871			513	3.95	0	2	43	2	1022.5	2044	1.67	32.68	5968	5968	MS2	MSZ_ischemia_pSTY_TMT_103113.raw
dNsPPPAFkPEPPk	Unambiguous	2	1	42518070	N-Term(TMT6plex); S3(Phospho); K9(TMT6plex); K14(TMT6plex)	HCD	S(3): 100.0	21486	Unique	Used	1.485	57830	38960			470	3.94	0	25	43	3	763.415	2288.23	0.19	49.15	9070	9070	MS2	MSZ_ischemia_pSTY_TMT_103113.raw
sHsQASLAGPGPVDPSNR	Unambiguous	1	1	16262452	N-Term(TMT6plex); S3(Phospho)	HCD	S(1): 1.2; S(3): 98.8; S(6): 0.0; S(16): 0.0	18448	Redundant	Not Used	1.247	6374	5112			424	3.94	0	34	146	3	696.002	2085.99	0.52	31.98	5829	5829	MS2	MSZ_ischemia_pSTY_TMT_103113.raw
ektPELPEPSVk	Unambiguous	1	1	42542379	N-Term(TMT6plex); K2(TMT6plex); T3(Phospho); K12(TMT6plex)	HCD	T(3): 100.0; S(10): 0.0	21669	Redundant	Not Used	1.161	12300	10600			399	3.94	1	44	131	3	707.732	2121.18	-0.5	50.31	9265	9265	MS2	MSZ_ischemia_pSTY_TMT_103113.raw
sPPGSGASTPVGPWDQAVQR	Unambiguous	1	1	239582767	N-Term(TMT6plex); S1(Phospho)	HCD	S(1): 100.0; S(5): 0.0; S(8): 0.0; T(9): 0.0	23204	Redundant	Not Used	1.158	5946	5135			906	3.93	0	18	64	3	768.372	2303.1	-0.23	60.51	10902	10902	MS2	MSZ_ischemia_pSTY_TMT_103113.raw
dGQDAIAQsPEk	Unambiguous	2	1	62244004	N-Term(TMT6plex); S9(Phospho); K12(TMT6plex)	HCD	S(9): 100.0	18832	Redundant	Not Used	1.363	62790	46090			330	3.93	0	9	26	3	599.633	1796.88	0.15	33.99	6239	6239	MS2	MSZ_ischemia_pSTY_TMT_103113.raw
lEEPPELNRQsPNPR	Unambiguous	2	1	116734706	N-Term(TMT6plex); S11(Phospho)	HCD	S(11): 100.0	20741	Unique	Used	1.323	13190	9970			619	3.93	1	28	163	3	695.683	2085.03	0.31	44.55	8275	8275	MS2	MSZ_ischemia_pSTY_TMT_103113.raw
iPEISIQDmTAQVTsPSGk	Unambiguous	2	1	116063573	N-Term(TMT6plex); M9(Oxidation); S15(Phospho); K19(TMT6plex)	HCD	S(5): 0.0; T(10): 0.0; T(14): 0.0; S(15): 99.9; S(17): 0.0	24349	Redundant	Not Used	0.98	1537	1569			1089	3.92	0	35	311	3	852.771	2556.3	-1.35	67.94	12123	12123	MS2	MSZ_ischemia_pSTY_TMT_103113.raw
gsVAGSVGccSER	Unambiguous	1	1	13435364	N-Term(TMT6plex); S2(Phospho); C9(Carbamidomethyl); C10(Carbamidomethyl)	HCD	S(2): 100.0; S(6): 0.0; S(11): 0.0	17760	Redundant	Not Used	1.151	13800	11990			209	3.91	0	31	178	2	817.847	1634.69	0.66	28.53	5095	5095	MS2	MSZ_ischemia_pSTY_TMT_103113.raw
aVAGVmITAsHNR	Unambiguous	1	1	31377548	N-Term(TMT6plex); M6(Oxidation); S10(Phospho)	HCD	T(8): 0.0; S(10): 100.0	19090	Redundant	Not Used	1.143	10340	9045			305	3.91	0	41	62	3	551.278	1651.82	0.67	35.3	6514	6514	MS2	MSZ_ischemia_pSTY_TMT_103113.raw
sHsPSASQSGSQLR	Unambiguous	2	1	33598968	N-Term(TMT6plex); S3(Phospho)	HCD	S(1): 0.9; S(3): 99.1; S(5): 0.0; S(7): 0.0; S(9): 0.0; S(11): 0.0	15401	Redundant	Not Used	1.481	8309	5611			369	3.91	0	19	54	3	579.942	1737.81	-0.55	16.87	2579	2579	MS2	MSZ_ischemia_pSTY_TMT_103113.raw
sSPNVANQPPsPGGk	Unambiguous	2	1	90819233	N-Term(TMT6plex); S1(Phospho); S11(Phospho); K15(TMT6plex)	HCD	S(1): 99.0; S(2): 1.0; S(11): 100.0	18769	Unique	Used	0.871	18580	21330			623	3.9	0	60	124	3	685.664	2054.98	2.49	33.68	6171	6171	MS2	MSZ_ischemia_pSTY_TMT_103113.raw
eVLASsQEALVVTER	Unambiguous	1	1	71164892	N-Term(TMT6plex); S6(Phospho)	HCD	S(5): 0.7; S(6): 99.3; T(13): 0.0	23088	Redundant	Not Used	0.985	2687	2727			415	3.9	0	34	437	2	970.498	1939.99	-3.17	59.71	10778	10778	MS2	MSZ_ischemia_pSTY_TMT_103113.raw
nYQQNYQNsESGEk	Unambiguous	1	1	34098946	N-Term(TMT6plex); S9(Phospho); K14(TMT6plex)	HCD	Y(2): 0.0; Y(6): 0.0; S(9): 100.0; S(11): 0.0	18600	Redundant	Not Used	1.318	14830	11250			658	3.9	0	45	103	3	743.008	2227.01	1.79	32.79	5991	5991	MS2	MSZ_ischemia_pSTY_TMT_103113.raw
sLsSSLQAPVVSTVGmQR	Unambiguous	1	1	27894337	N-Term(TMT6plex); S3(Phospho); M16(Oxidation)	HCD	S(1): 0.9; S(3): 98.2; S(4): 0.9; S(5): 0.0; S(12): 0.0; T(13): 0.0	23543	Redundant	Not Used	0.975	2668	2736			735	3.89	0	28	73	3	724.703	2172.09	0.58	62.61	11264	11264	MS2	MSZ_ischemia_pSTY_TMT_103113.raw
iEDVGsDEEDDSGk	Unambiguous	3	1	431822406	N-Term(TMT6plex); S6(Phospho); K14(TMT6plex)	HCD	S(6): 100.0; S(12): 0.0	20736	Redundant	Not Used	1.416	141000	99540			339	3.89	0	1	15	2	1016.95	2032.9	0.17	44.53	8270	8270	MS2	MSZ_ischemia_pSTY_TMT_103113.raw
lQQGAGLESPQGQPEPGAAsPQR	Unambiguous	1	1	13129104	N-Term(TMT6plex); S20(Phospho)	HCD	S(9): 0.0; S(20): 100.0	20503	Redundant	Not Used	1.084	3698	3411			1369	3.88	0	14	87	3	871.429	2612.27	1.67	43.16	8021	8021	MS2	MSZ_ischemia_pSTY_TMT_103113.raw
eAEEGEDDRDsANGEDDS	Unambiguous	2	1	117190174	N-Term(TMT6plex); S11(Phospho)	HCD	S(11): 100.0; S(18): 0.0	15812	Redundant	Not Used	1.204	7023	5831			79	3.86	1	37	116	3	750.277	2248.82	-1.27	18.83	3017	3017	MS2	MSZ_ischemia_pSTY_TMT_103113.raw
aSSHSsQTQGGGSVTk	Unambiguous	4	1	27436948	N-Term(TMT6plex); S6(Phospho); K16(TMT6plex)	HCD	S(2): 0.0; S(3): 0.0; S(5): 1.1; S(6): 98.9; T(8): 0.0; S(13): 0.0; T(15): 0.0	16177	Redundant	Not Used	1.698	41310	24330			462	3.86	0	6	23	3	686.34	2057	-0.76	20.58	3407	3407	MS2	MSZ_ischemia_pSTY_TMT_103113.raw
tPALAALAALGAPGPAPTAASsP	Unambiguous	1	1	119709834	N-Term(TMT6plex); S22(Phospho)	HCD	T(1): 0.0; T(18): 1.2; S(21): 1.2; S(22): 97.5	26980	Redundant	Not Used	0.827	356.4	430.8			506	3.84	0	33	500	3	761.404	2282.2	-0.72	94.53	15478	15478	MS2	MSZ_ischemia_pSTY_TMT_103113.raw
sDAEEDGGTVsQEEEDR	Unambiguous	1	1	10716563	N-Term(TMT6plex); S11(Phospho)	HCD	S(1): 0.0; T(9): 0.0; S(11): 100.0	17608	Redundant	Not Used	1.456	11840	8133			391	3.84	0	0	92	2	1081.43	2161.86	0.8	27.76	4933	4933	MS2	MSZ_ischemia_pSTY_TMT_103113.raw
gGVTGSPEASISGskGDLk	Unambiguous	1	1	61743954	N-Term(TMT6plex); S14(Phospho); K15(TMT6plex); K19(TMT6plex)	HCD	T(4): 0.0; S(6): 0.0; S(10): 0.0; S(12): 0.0; S(14): 100.0	21509	Redundant	Not Used	0.928	18030	19420			714	3.82	1	35	179	3	838.784	2514.34	-1.77	49.28	9094	9094	MS2	MSZ_ischemia_pSTY_TMT_103113.raw
gNAEGssDEEGkLVIDEPAk	Unambiguous	3	1	186928821	N-Term(TMT6plex); S6(Phospho); S7(Phospho); K12(TMT6plex); K20(TMT6plex)	HCD	S(6): 100.0; S(7): 100.0	22834	Redundant	Not Used	1.51	6008	3980			1787	3.82	1	23	239	3	964.802	2892.39	0.89	57.93	10507	10507	MS2	MSZ_ischemia_pSTY_TMT_103113.raw
aAsPPASASDLIEQQQk	Unambiguous	2	1	399154157	N-Term(TMT6plex); S3(Phospho); K17(TMT6plex)	HCD	S(3): 100.0; S(7): 0.0; S(9): 0.0	22356	Redundant	Not Used	1.308	8117	6206			628	3.82	0	23	39	3	760.395	2279.17	0.7	54.75	9998	9998	MS2	MSZ_ischemia_pSTY_TMT_103113.raw
vPssDEEVVEEPQSR	Unambiguous	1	1	110556636	N-Term(TMT6plex); S3(Phospho); S4(Phospho)	HCD	S(3): 100.0; S(4): 100.0; S(14): 0.0	21403	Redundant	Not Used	1.178	3051	2589			288	3.82	0	4	347	2	1038.44	2075.88	2.52	48.61	8981	8981	MS2	MSZ_ischemia_pSTY_TMT_103113.raw
lPsGSGAASPTGSAVDIR	Unambiguous	1	1	61743954	N-Term(TMT6plex); S3(Phospho)	HCD	S(3): 100.0; S(5): 0.0; S(9): 0.0; T(11): 0.0; S(13): 0.0	21899	Redundant	Not Used	1.626	4646	2857			533	3.82	0	14	287	2	976.487	1951.97	-1.09	51.76	9510	9510	MS2	MSZ_ischemia_pSTY_TMT_103113.raw
tGSGsPFAGNSPAR	Unambiguous	1	1	126723060	N-Term(TMT6plex); S5(Phospho)	HCD	T(1): 0.0; S(3): 0.0; S(5): 100.0; S(11): 0.0	18483	Redundant	Not Used	1.292	12370	9574			347	3.81	0	18	229	2	807.878	1614.75	0.5	32.18	5866	5866	MS2	MSZ_ischemia_pSTY_TMT_103113.raw
sStPLPTISSSAENTR	Unambiguous	3	1	73760401	N-Term(TMT6plex); T3(Phospho)	HCD	S(1): 96.2; S(2): 1.9; T(3): 1.9; T(7): 0.0; S(9): 0.0; S(10): 0.0; S(11): 0.0; T(15): 0.0	20382	Redundant	Not Used	1.058	10210	9657			586	3.8	0	48	152	3	652.986	1956.94	-2.07	42.51	7892	7892	MS2	MSZ_ischemia_pSTY_TMT_103113.raw
eFTGsPPSSATk	Unambiguous	2	1	7661998	N-Term(TMT6plex); S5(Phospho); K12(TMT6plex)	HCD	T(3): 0.0; S(5): 100.0; S(8): 0.0; S(9): 0.0; T(11): 0.0	20465	Redundant	Not Used	1.399	7426	5309			290	3.8	0	17	271	2	873.939	1746.87	-0.76	42.94	7980	7980	MS2	MSZ_ischemia_pSTY_TMT_103113.raw
gNAEGssDEEGkLVIDEPAk	Unambiguous	3	1	186928821	N-Term(TMT6plex); S6(Phospho); S7(Phospho); K12(TMT6plex); K20(TMT6plex)	HCD	S(6): 100.0; S(7): 100.0	22943	Unique	Used	1.393	14340	10290			1404	3.8	1	20	74	3	964.801	2892.39	-0.12	58.72	10624	10624	MS2	MSZ_ischemia_pSTY_TMT_103113.raw
eYIPGQPPLSQSSDSsPTR	Unambiguous	1	1	62241042	N-Term(TMT6plex); S16(Phospho)	HCD	Y(2): 0.0; S(10): 0.2; S(12): 20.0; S(13): 20.0; S(15): 20.0; S(16): 20.0; T(18): 20.0	21990	Unique	Used	1.113	5385	4836			885	3.8	0	41	148	3	785.708	2355.11	0.6	52.38	9607	9607	MS2	MSZ_ischemia_pSTY_TMT_103113.raw
iQEQEssGEEDSDLSPEER	Unambiguous	1	1	5453946	N-Term(TMT6plex); S6(Phospho); S7(Phospho)	HCD	S(6): 100.0; S(7): 100.0; S(12): 0.0; S(15): 0.0	20669	Redundant	Not Used	1.379	1662	1205			349	3.79	0	10	165	2	1277.01	2553.01	-0.08	44.08	8198	8198	MS2	MSZ_ischemia_pSTY_TMT_103113.raw
gQsLDNLIk	Unambiguous	2	1	238908497	N-Term(TMT6plex); S3(Phospho); K9(TMT6plex)	HCD	S(3): 100.0	23704	Redundant	Not Used	2.04	27240	13350			231	3.78	0	27	336	2	763.423	1525.84	-0.57	63.64	11435	11435	MS2	MSZ_ischemia_pSTY_TMT_103113.raw
sHsAEGGk	Unambiguous	2	1	16332364	N-Term(TMT6plex); S3(Phospho); K8(TMT6plex)	HCD	S(1): 0.0; S(3): 100.0	14939	Unique	Used	1.522	52760	34660			166	3.78	0	33	83	3	437.554	1310.65	-1.35	14.7	2086	2086	MS2	MSZ_ischemia_pSTY_TMT_103113.raw
ssSVGSSSSYPISPAVSR	Unambiguous	8	1	41322923	N-Term(TMT6plex); S2(Phospho)	HCD	S(1): 1.1; S(2): 98.9; S(3): 0.0; S(6): 0.0; S(7): 0.0; S(8): 0.0; S(9): 0.0; Y(10): 0.0; S(13): 0.0; S(17): 0.0	21034	Redundant	Not Used	1.267	2473	1952			664	3.78	0	26	496	2	1032.5	2063.98	-0.68	46.25	8587	8587	MS2	MSZ_ischemia_pSTY_TMT_103113.raw
gSDsDSEGDNPEk	Unambiguous	1	1	7019569	N-Term(TMT6plex); S4(Phospho); K13(TMT6plex)	HCD	S(2): 0.0; S(4): 100.0; S(6): 0.0	16968	Redundant	Not Used	1.171	7823	6680			210	3.78	0	0	228	2	937.907	1874.81	0.03	24.57	4250	4250	MS2	MSZ_ischemia_pSTY_TMT_103113.raw
sNsPLPVPPSk	Unambiguous	1	1	20127499	N-Term(TMT6plex); S3(Phospho); K11(TMT6plex)	HCD	S(1): 0.0; S(3): 100.0; S(10): 0.0	20808	Unique	Used	1.165	22300	19140			317	3.77	0	60	288	2	830.957	1660.91	-0.34	44.97	8346	8346	MS2	MSZ_ischemia_pSTY_TMT_103113.raw
tQtPPVsPAPQPTEER	Unambiguous	3	1	20357556	N-Term(TMT6plex); T3(Phospho); S7(Phospho)	HCD	T(1): 1.5; T(3): 98.5; S(7): 100.0; T(13): 0.0	18145	Redundant	Not Used	1.015	12140	11970			592	3.77	0	9	25	3	708.659	2123.96	1.02	30.48	5506	5506	MS2	MSZ_ischemia_pSTY_TMT_103113.raw
sLsSSLQAPVVSTVGmQR	Unambiguous	1	1	27894337	N-Term(TMT6plex); S3(Phospho); M16(Oxidation)	HCD	S(1): 0.0; S(3): 99.9; S(4): 0.0; S(5): 0.0; S(12): 0.0; T(13): 0.0	23554	Redundant	Not Used	2.179	4946	2270			457	3.76	0	16	336	2	1086.55	2172.09	0.3	62.68	11275	11275	MS2	MSZ_ischemia_pSTY_TMT_103113.raw
sSPNVANQPPsPGGk	Unambiguous	2	1	90819233	N-Term(TMT6plex); S11(Phospho); K15(TMT6plex)	HCD	S(1): 0.0; S(2): 0.0; S(11): 100.0	18541	Redundant	Not Used	1.46	12750	8737			503	3.76	0	6	105	2	988.006	1975.01	0.1	32.48	5928	5928	MS2	MSZ_ischemia_pSTY_TMT_103113.raw
tIASDsEEEAGk	Unambiguous	1	1	217330641	N-Term(TMT6plex); S6(Phospho); K12(TMT6plex)	HCD	T(1): 0.0; S(4): 0.0; S(6): 100.0	19143	Redundant	Not Used	1.108	12110	10930			257	3.76	0	30	262	2	887.93	1774.85	0.81	35.58	6570	6570	MS2	MSZ_ischemia_pSTY_TMT_103113.raw
yNLDAsEEEDSNk	Unambiguous	2	1	42741682	N-Term(TMT6plex); S6(Phospho); K13(TMT6plex)	HCD	Y(1): 0.0; S(6): 100.0; S(11): 0.0	20881	Redundant	Not Used	1.481	15480	10450			521	3.75	0	25	235	2	1026.46	2051.92	-1.16	45.37	8424	8424	MS2	MSZ_ischemia_pSTY_TMT_103113.raw
vQTtPPPAVQGQk	Unambiguous	1	1	148277037	N-Term(TMT6plex); T4(Phospho); K13(TMT6plex)	HCD	T(3): 50.0; T(4): 50.0	19677	Redundant	Not Used	1.066	22360	20970			406	3.75	0	36	80	3	630.349	1889.03	0.99	38.64	7140	7140	MS2	MSZ_ischemia_pSTY_TMT_103113.raw
tksPTDDEVTPSAVVR	Unambiguous	1	1	37595548	N-Term(TMT6plex); K2(TMT6plex); S3(Phospho)	HCD	T(1): 0.0; S(3): 100.0; T(5): 0.0; T(10): 0.0; S(12): 0.0	20235	Unique	Used	1.272	12390	9744			639	3.75	1	41	121	3	747.391	2240.16	0.92	41.66	7735	7735	MS2	MSZ_ischemia_pSTY_TMT_103113.raw
aLQsPALGLR	Unambiguous	1	1	4506787	N-Term(TMT6plex); S4(Phospho)	HCD	S(4): 100.0	22247	Unique	Used	0.951	10670	11210			214	3.75	0	51	312	2	667.873	1334.74	0.02	54.02	9881	9881	MS2	MSZ_ischemia_pSTY_TMT_103113.raw
nSsPAPPQPAPGk	Unambiguous	2	1	157817073	N-Term(TMT6plex); S3(Phospho); K13(TMT6plex)	HCD	S(2): 50.0; S(3): 50.0	17964	Unique	Used	1.326	19650	14830			333	3.75	0	6	85	2	893.47	1785.93	1.35	29.56	5313	5313	MS2	MSZ_ischemia_pSTY_TMT_103113.raw
sStPLPTISSSAENTR	Unambiguous	3	1	73760401	N-Term(TMT6plex); T3(Phospho)	HCD	S(1): 0.0; S(2): 0.0; T(3): 100.0; T(7): 0.0; S(9): 0.0; S(10): 0.0; S(11): 0.0; T(15): 0.0	20375	Redundant	Not Used	1.073	6671	6218			470	3.75	0	22	203	2	978.978	1956.95	0.22	42.47	7884	7884	MS2	MSZ_ischemia_pSTY_TMT_103113.raw
sVGGSGGGsFGDNLVTR	Unambiguous	3	1	27436948	N-Term(TMT6plex); S9(Phospho)	HCD	S(1): 0.0; S(5): 0.0; S(9): 100.0; T(16): 0.0	22008	Redundant	Not Used	1.339	5706	4260			470	3.74	0	0	354	2	938.448	1875.89	4.51	52.5	9626	9626	MS2	MSZ_ischemia_pSTY_TMT_103113.raw
nEEDEGHSNSsPR	Unambiguous	2	1	14110414	N-Term(TMT6plex); S11(Phospho)	HCD	S(8): 0.0; S(10): 0.7; S(11): 99.3	14399	Redundant	Not Used	1.607	18470	11490			194	3.74	0	11	130	2	883.863	1766.72	0.13	12.13	1510	1510	MS2	MSZ_ischemia_pSTY_TMT_103113.raw
aEEDEILNRsPR	Unambiguous	1	1	10716563	N-Term(TMT6plex); S10(Phospho)	HCD	S(10): 100.0	19721	Unique	Used	1.371	29480	21500			396	3.74	1	20	55	3	579.952	1737.84	1.82	38.88	7187	7187	MS2	MSZ_ischemia_pSTY_TMT_103113.raw
gVmAVTAVTATAAsDR	Unambiguous	2	1	14249158	N-Term(TMT6plex); M3(Oxidation); S14(Phospho)	HCD	T(6): 0.0; T(9): 0.0; T(11): 50.0; S(14): 50.0	20890	Redundant	Not Used	1.164	9663	8299			429	3.73	0	55	116	3	615.972	1845.9	1.25	45.42	8434	8434	MS2	MSZ_ischemia_pSTY_TMT_103113.raw
lGASNsPGQPNSVk	Unambiguous	1	1	55741709	N-Term(TMT6plex); S6(Phospho); K14(TMT6plex)	HCD	S(4): 0.0; S(6): 100.0; S(12): 0.0	19717	Redundant	Not Used	1.242	35350	28470			533	3.72	0	26	21	3	632	1893.99	1.15	38.87	7183	7183	MS2	MSZ_ischemia_pSTY_TMT_103113.raw
rQsPEPSPVTLGR	Unambiguous	1	1	32967603	N-Term(TMT6plex); S3(Phospho)	HCD	S(3): 100.0; S(7): 0.0; T(10): 0.0	18923	Unique	Used	1.082	21380	19760			401	3.72	1	33	48	3	578.303	1732.89	0.23	34.46	6336	6336	MS2	MSZ_ischemia_pSTY_TMT_103113.raw
nDksEEEQSSSSVk	Unambiguous	2	1	117190174	N-Term(TMT6plex); K3(TMT6plex); S4(Phospho); K14(TMT6plex)	HCD	S(4): 100.0; S(9): 0.0; S(10): 0.0; S(11): 0.0; S(12): 0.0	17862	Redundant	Not Used	1.338	28000	20930			919	3.72	1	17	109	3	774.388	2321.15	1.13	29.04	5204	5204	MS2	MSZ_ischemia_pSTY_TMT_103113.raw
lTFDSSFsPNTGk	Unambiguous	1	1	4507879	N-Term(TMT6plex); S8(Phospho); K13(TMT6plex)	HCD	T(2): 0.0; S(5): 0.0; S(6): 0.0; S(8): 100.0; T(11): 0.0	24618	Redundant	Not Used	1.126	6073	5395			532	3.71	0	43	298	3	646.992	1938.96	0.46	69.69	12410	12410	MS2	MSZ_ischemia_pSTY_TMT_103113.raw
sPGNTSQPPAFFSk	Unambiguous	3	1	331284176	N-Term(TMT6plex); S1(Phospho); K14(TMT6plex)	HCD	S(1): 100.0; T(5): 0.0; S(6): 0.0; S(13): 0.0	23670	Redundant	Not Used	1.601	8372	5229			484	3.71	0	22	255	2	1002.01	2003.01	2.16	63.44	11399	11399	MS2	MSZ_ischemia_pSTY_TMT_103113.raw
gsAGGHGSR	Unambiguous	2	1	14702180	N-Term(TMT6plex); S2(Phospho)	HCD	S(2): 100.0; S(8): 0.0	13829	Redundant	Not Used	1.971	14300	7257			153	3.7	0	16	102	3	365.503	1094.49	-0.3	9.08	902	902	MS2	MSZ_ischemia_pSTY_TMT_103113.raw
tSsVVTLEVAk	Unambiguous	2	1	90819233	N-Term(TMT6plex); S3(Phospho); K11(TMT6plex)	HCD	T(1): 0.0; S(2): 0.0; S(3): 100.0; T(6): 0.0	22919	Redundant	Not Used	1.185	12780	10790			394	3.68	0	36	318	2	836.47	1671.93	-0.34	58.55	10598	10598	MS2	MSZ_ischemia_pSTY_TMT_103113.raw
gQsLDNLIk	Unambiguous	2	1	238908497	N-Term(TMT6plex); S3(Phospho); K9(TMT6plex)	HCD	S(3): 100.0	23786	Redundant	Not Used	1.596	22860	14320			307	3.68	0	42	132	2	763.423	1525.84	-0.41	64.14	11523	11523	MS2	MSZ_ischemia_pSTY_TMT_103113.raw
nYQQNYQNsESGEk	Unambiguous	1	1	34098946	N-Term(TMT6plex); S9(Phospho); K14(TMT6plex)	HCD	Y(2): 0.0; Y(6): 0.0; S(9): 100.0; S(11): 0.0	18645	Redundant	Not Used	1.089	6702	6157			305	3.68	0	4	192	2	1114.01	2227.01	-0.67	33.03	6039	6039	MS2	MSZ_ischemia_pSTY_TMT_103113.raw
fSGEEGEIEDDEsGTENR	Unambiguous	1	1	167234419	N-Term(TMT6plex); S13(Phospho)	HCD	S(2): 0.0; S(13): 100.0; T(15): 0.0	20988	Redundant	Not Used	1.43	4577	3201			298	3.68	0	18	231	2	1154.97	2308.93	-0.87	45.98	8538	8538	MS2	MSZ_ischemia_pSTY_TMT_103113.raw
sVSGSPEPAAk	Unambiguous	1	1	42542379	N-Term(TMT6plex); S1(Phospho); K11(TMT6plex)	HCD	S(1): 99.3; S(3): 0.7; S(5): 0.0	18315	Unique	Used	1.044	30890	29580			468	3.67	0	53	126	2	784.411	1567.82	1.11	31.33	5687	5687	MS2	MSZ_ischemia_pSTY_TMT_103113.raw
iAsDEEIQGTk	Unambiguous	4	1	260656034	N-Term(TMT6plex); S3(Phospho); K11(TMT6plex)	HCD	S(3): 100.0; T(10): 0.0	20896	Redundant	Not Used	1.342	11010	8208			402	3.67	0	37	409	2	864.946	1728.88	0.89	45.46	8440	8440	MS2	MSZ_ischemia_pSTY_TMT_103113.raw
dTsPSSGSAVSSSk	Unambiguous	8	1	41872339	N-Term(TMT6plex); S3(Phospho); K14(TMT6plex)	HCD	T(2): 0.0; S(3): 100.0; S(5): 0.0; S(6): 0.0; S(8): 0.0; S(11): 0.0; S(12): 0.0; S(13): 0.0	17498	Redundant	Not Used	1.593	14000	8790			400	3.66	0	5	129	2	917.948	1834.89	2.38	27.16	4816	4816	MS2	MSZ_ischemia_pSTY_TMT_103113.raw
aTAPQTQHVsPmR	Unambiguous	4	1	194239729	N-Term(TMT6plex); S10(Phospho); M12(Oxidation)	HCD	T(2): 0.0; T(6): 0.0; S(10): 100.0	16012	Redundant	Not Used	1.397	68320	48900			366	3.66	0	2	5	3	583.617	1748.84	-0.07	19.79	3231	3231	MS2	MSZ_ischemia_pSTY_TMT_103113.raw
aAQQAASSSGQGQQAQtPTGk	Unambiguous	3	1	414144880	N-Term(TMT6plex); T17(Phospho); K21(TMT6plex)	HCD	S(7): 0.0; S(8): 0.0; S(9): 0.0; T(17): 100.0; T(19): 0.0	17089	Redundant	Not Used	0.813	2702	3321			826	3.65	0	15	169	3	847.421	2540.25	-0.58	25.16	4379	4379	MS2	MSZ_ischemia_pSTY_TMT_103113.raw
eNPPVEDsSDEDDkR	Unambiguous	1	1	30578410	N-Term(TMT6plex); S8(Phospho); K14(TMT6plex)	HCD	S(8): 99.1; S(9): 0.9	17807	Unique	Used	1.023	14130	13810			843	3.65	1	38	122	3	757.348	2270.03	2.45	28.76	5145	5145	MS2	MSZ_ischemia_pSTY_TMT_103113.raw
eDEIsPPPPNPVVk	Unambiguous	2	1	443497966	N-Term(TMT6plex); S5(Phospho); K14(TMT6plex)	HCD	S(5): 100.0	21932	Redundant	Not Used	1.303	4615	3541			555	3.65	0	6	406	2	1028.54	2056.08	-0.32	51.97	9545	9545	MS2	MSZ_ischemia_pSTY_TMT_103113.raw
lPSsPVYEDAASFk	Unambiguous	3	1	20357556	N-Term(TMT6plex); S4(Phospho); K14(TMT6plex)	HCD	S(3): 0.0; S(4): 100.0; Y(7): 0.0; S(12): 0.0	25018	Redundant	Not Used	1.628	5998	3684			445	3.64	0	34	425	2	1025.02	2049.04	2.53	72.58	12837	12837	MS2	MSZ_ischemia_pSTY_TMT_103113.raw
qSSATSSFGGLGGGsVR	Unambiguous	1	1	24234699	N-Term(TMT6plex); S15(Phospho)	HCD	S(2): 0.0; S(3): 0.0; T(5): 0.0; S(6): 0.0; S(7): 0.0; S(15): 100.0	21158	Redundant	Not Used	1.088	12130	11150			470	3.64	0	9	90	2	932.444	1863.88	0.68	47	8720	8720	MS2	MSZ_ischemia_pSTY_TMT_103113.raw
mANsSPVLSk	Unambiguous	1	1	8923271	N-Term(TMT6plex); S4(Phospho); K10(TMT6plex)	HCD	S(4): 0.9; S(5): 99.1; S(9): 0.0	20915	Unique	Used	1.252	24920	19910			384	3.63	0	60	205	2	786.417	1571.83	-0.51	45.57	8460	8460	MS2	MSZ_ischemia_pSTY_TMT_103113.raw
aLPNNTSSsPQPk	Unambiguous	12	1	454545207	N-Term(TMT6plex); S9(Phospho); K13(TMT6plex)	HCD	T(6): 0.0; S(7): 0.7; S(8): 0.7; S(9): 98.6	18890	Unique	Used	1.294	10980	8490			432	3.62	0	19	194	2	939.99	1878.97	-0.27	34.29	6300	6300	MS2	MSZ_ischemia_pSTY_TMT_103113.raw
dGGSGNsTIIVSR	Unambiguous	1	1	61676188	N-Term(TMT6plex); S7(Phospho)	HCD	S(4): 0.0; S(7): 100.0; T(8): 0.0; S(12): 0.0	18971	Redundant	Not Used	1.063	12740	11980			408	3.62	0	25	166	2	786.384	1571.76	-1.85	34.7	6387	6387	MS2	MSZ_ischemia_pSTY_TMT_103113.raw
tksPTDDEVTPSAVVR	Unambiguous	1	1	37595548	N-Term(TMT6plex); K2(TMT6plex); S3(Phospho)	HCD	T(1): 0.0; S(3): 100.0; T(5): 0.0; T(10): 0.0; S(12): 0.0	20269	Unique	Used	1.292	7878	6099			741	3.62	1	49	225	3	747.389	2240.15	-1.78	41.87	7771	7771	MS2	MSZ_ischemia_pSTY_TMT_103113.raw
lGASNsPGQPNSVk	Unambiguous	1	1	55741709	N-Term(TMT6plex); S6(Phospho); K14(TMT6plex)	HCD	S(4): 0.0; S(6): 99.1; S(12): 0.9	19762	Redundant	Not Used	1.279	78940	61710			418	3.61	0	6	18	2	947.497	1893.99	1.84	39.09	7231	7231	MS2	MSZ_ischemia_pSTY_TMT_103113.raw
sSEPVQADESQsPR	Unambiguous	2	1	389565493	N-Term(TMT6plex); S12(Phospho)	HCD	S(1): 0.0; S(2): 0.0; S(10): 0.0; S(12): 100.0	16638	Redundant	Not Used	1.424	3213	2257			436	3.61	0	0	243	2	913.414	1825.82	1.92	22.79	3898	3898	MS2	MSZ_ischemia_pSTY_TMT_103113.raw
qGSITsPQANEQSVtPQR	Unambiguous	1	1	118572613	N-Term(TMT6plex); S6(Phospho); T15(Phospho)	HCD	S(3): 0.0; T(5): 2.5; S(6): 97.5; S(13): 0.1; T(15): 99.9	18643	Unique	Used	1.182	11130	9410			1107	3.6	0	35	237	3	773.019	2317.04	0.12	33.01	6037	6037	MS2	MSZ_ischemia_pSTY_TMT_103113.raw
sLPTTVPEsPNYR	Unambiguous	1	1	39725634	N-Term(TMT6plex); S9(Phospho)	HCD	S(1): 0.0; T(4): 0.0; T(5): 0.0; S(9): 100.0; Y(12): 0.0	21480	Redundant	Not Used	1.061	9110	8589			440	3.6	0	23	242	2	885.437	1769.87	-0.1	49.1	9063	9063	MS2	MSZ_ischemia_pSTY_TMT_103113.raw
sVAsNQsEmEFSSLQDmPk	Unambiguous	1	1	24432106	N-Term(TMT6plex); S4(Phospho); S7(Phospho); M9(Oxidation); M17(Oxidation); K19(TMT6plex)	HCD	S(1): 0.0; S(4): 100.0; S(7): 100.0; S(12): 0.0; S(13): 0.0	22577	Redundant	Not Used	0.957	1391	1454			1323	3.59	0	67	484	3	922.398	2765.18	-1.86	56.26	10233	10233	MS2	MSZ_ischemia_pSTY_TMT_103113.raw
sSPNVANQPPsPGGk	Unambiguous	2	1	90819233	N-Term(TMT6plex); S11(Phospho); K15(TMT6plex)	HCD	S(1): 0.0; S(2): 0.0; S(11): 100.0	18576	Redundant	Not Used	1.108	38540	34770			433	3.59	0	6	9	3	659.008	1975.01	2.29	32.68	5966	5966	MS2	MSZ_ischemia_pSTY_TMT_103113.raw
aAEEQGDDQDsEk	Unambiguous	1	1	118601081	N-Term(TMT6plex); S11(Phospho); K13(TMT6plex)	HCD	S(11): 100.0	16816	Redundant	Not Used	1.362	13390	9831			380	3.58	0	0	127	2	980.432	1959.86	-1.12	23.77	4088	4088	MS2	MSZ_ischemia_pSTY_TMT_103113.raw
sAsADNLTLPR	Unambiguous	2	1	190341110	N-Term(TMT6plex); S3(Phospho)	HCD	S(1): 0.0; S(3): 100.0; T(8): 0.0	21101	Redundant	Not Used	1.165	18400	15790			241	3.58	0	42	133	2	727.366	1453.73	0.19	46.64	8659	8659	MS2	MSZ_ischemia_pSTY_TMT_103113.raw
tAsGSSVTSLDGTR	Unambiguous	3	1	386643034	N-Term(TMT6plex); S3(Phospho)	HCD	T(1): 0.0; S(3): 100.0; S(5): 0.0; S(6): 0.0; T(8): 0.0; S(9): 0.0; T(13): 0.0	19245	Redundant	Not Used	1.194	11310	9476			383	3.57	0	0	182	2	824.394	1647.78	1.32	36.15	6679	6679	MS2	MSZ_ischemia_pSTY_TMT_103113.raw
sAPAsPTHPGLmSPR	Unambiguous	1	1	82546824	N-Term(TMT6plex); S5(Phospho); M12(Oxidation)	HCD	S(1): 1.8; S(5): 98.2; T(7): 0.0; S(13): 0.0	17704	Unique	Used	1.144	10780	9423			475	3.57	0	38	188	3	610.964	1830.88	0.83	28.24	5035	5035	MS2	MSZ_ischemia_pSTY_TMT_103113.raw
eATGLsPQAAQEk	Unambiguous	1	1	55769564	N-Term(TMT6plex); S6(Phospho); K13(TMT6plex)	HCD	T(3): 0.0; S(6): 100.0	19847	Redundant	Not Used	1.123	10640	9478			448	3.56	0	29	199	2	934.484	1867.96	1.75	39.55	7321	7321	MS2	MSZ_ischemia_pSTY_TMT_103113.raw
eIsDDEAEEEk	Unambiguous	3	1	431822406	N-Term(TMT6plex); S3(Phospho); K11(TMT6plex)	HCD	S(3): 100.0	19718	Redundant	Not Used	2.014	61150	30360			340	3.56	0	23	46	2	916.417	1831.83	0.73	38.87	7184	7184	MS2	MSZ_ischemia_pSTY_TMT_103113.raw
qGsPTPALPEk	Unambiguous	1	1	66529407	N-Term(TMT6plex); S3(Phospho); K11(TMT6plex)	HCD	S(3): 100.0; T(5): 0.0	20505	Unique	Used	1.056	26120	24740			393	3.55	0	43	143	2	831.947	1662.89	-0.5	43.17	8023	8023	MS2	MSZ_ischemia_pSTY_TMT_103113.raw
iEDVGsDEEDDSGkDkk	Unambiguous	3	1	431822406	N-Term(TMT6plex); S6(Phospho); K14(TMT6plex); K16(TMT6plex); K17(TMT6plex)	HCD	S(6): 100.0; S(12): 0.0	20370	Unique	Used	1.13	14020	12410			1205	3.55	2	18	132	4	716.368	2862.45	2.27	42.44	7879	7879	MS2	MSZ_ischemia_pSTY_TMT_103113.raw
aSsHSsQTQGGGSVTk	Unambiguous	4	1	27436948	N-Term(TMT6plex); S3(Phospho); S6(Phospho); K16(TMT6plex)	HCD	S(2): 50.0; S(3): 50.0; S(5): 1.5; S(6): 98.5; T(8): 0.0; S(13): 0.0; T(15): 0.0	16807	Redundant	Not Used	1.303	19380	14870			586	3.55	0	9	29	3	712.996	2136.97	0.15	23.74	4079	4079	MS2	MSZ_ischemia_pSTY_TMT_103113.raw
sQSSDTEQQsPTSGGGk	Unambiguous	1	1	50053795	N-Term(TMT6plex); S10(Phospho); K17(TMT6plex)	HCD	S(1): 0.0; S(3): 0.0; S(4): 0.0; T(6): 0.0; S(10): 100.0; T(12): 0.0; S(13): 0.0	16301	Redundant	Not Used	1.197	13550	11330			724	3.55	0	14	32	3	740.345	2219.02	-0.85	21.17	3539	3539	MS2	MSZ_ischemia_pSTY_TMT_103113.raw
sPGHmVILDQTk	Unambiguous	2	1	62244004	N-Term(TMT6plex); S1(Phospho); M5(Oxidation); K12(TMT6plex)	HCD	S(1): 100.0; T(11): 0.0	20208	Unique	Used	1.4	17950	12820			518	3.54	0	44	137	3	627.331	1879.98	0.94	41.51	7706	7706	MS2	MSZ_ischemia_pSTY_TMT_103113.raw
lsPENNQVLTk	Unambiguous	1	1	206725450	N-Term(TMT6plex); S2(Phospho); K11(TMT6plex)	HCD	S(2): 100.0; T(10): 0.0	22177	Redundant	Not Used	1.236	32370	26190			394	3.54	0	26	81	2	890.984	1780.96	-0.33	53.61	9807	9807	MS2	MSZ_ischemia_pSTY_TMT_103113.raw
eTVQTTQsPTPVEk	Unambiguous	1	1	62460633	N-Term(TMT6plex); S8(Phospho); K14(TMT6plex)	HCD	T(2): 0.0; T(5): 0.5; T(6): 49.7; S(8): 49.7; T(10): 0.0	19357	Redundant	Not Used	1.288	23500	18250			731	3.54	0	19	31	3	695.03	2083.08	1.28	36.85	6799	6799	MS2	MSZ_ischemia_pSTY_TMT_103113.raw
gNDsDGEGESDDPEkk	Unambiguous	1	1	17865802	N-Term(TMT6plex); S4(Phospho); K15(TMT6plex); K16(TMT6plex)	HCD	S(4): 100.0; S(10): 0.0	17928	Unique	Used	1.471	23110	15720			1081	3.52	1	18	94	3	816.047	2446.13	1.91	29.38	5274	5274	MS2	MSZ_ischemia_pSTY_TMT_103113.raw
sAPPNLWAAQR	Unambiguous	1	1	10835069	N-Term(TMT6plex); S1(Phospho)	HCD	S(1): 100.0	22477	Unique	Used	1.112	9448	8500			328	3.51	0	52	256	2	760.385	1519.76	0.45	55.55	10127	10127	MS2	MSZ_ischemia_pSTY_TMT_103113.raw
gQGSsPVAMQk	Unambiguous	2	1	4507877	N-Term(TMT6plex); S5(Phospho); K11(TMT6plex)	HCD	S(4): 0.0; S(5): 100.0	18947	Unique	Used	1.236	27950	22620			427	3.51	0	23	201	2	814.417	1627.83	-0.93	34.57	6361	6361	MS2	MSZ_ischemia_pSTY_TMT_103113.raw
nSSsPVSPASVPGQR	Unambiguous	1	1	33457336	N-Term(TMT6plex); S4(Phospho)	HCD	S(2): 0.0; S(3): 0.0; S(4): 100.0; S(7): 0.0; S(10): 0.0	18329	Redundant	Not Used	1.435	14050	9789			512	3.51	0	10	105	2	889.937	1778.87	1.41	31.4	5702	5702	MS2	MSZ_ischemia_pSTY_TMT_103113.raw
asLEGNLAETENR	Unambiguous	1	1	4557701	N-Term(TMT6plex); S2(Phospho)	HCD	S(2): 100.0; T(10): 0.0	21208	Redundant	Not Used	1.204	9754	8100			277	3.49	0	28	191	2	856.907	1712.81	0.73	47.28	8773	8773	MS2	MSZ_ischemia_pSTY_TMT_103113.raw
sLQQLAEER	Unambiguous	3	1	306966132	N-Term(TMT6plex); S1(Phospho)	HCD	S(1): 100.0	21637	Redundant	Not Used	1.451	20730	14290			312	3.49	0	36	129	2	691.847	1382.69	-0.77	50.12	9231	9231	MS2	MSZ_ischemia_pSTY_TMT_103113.raw
sAsADNLTLPR	Unambiguous	2	1	190341110	N-Term(TMT6plex); S3(Phospho)	HCD	S(1): 0.0; S(3): 100.0; T(8): 0.0	21188	Redundant	Not Used	1.283	25040	19520			301	3.48	0	36	95	2	727.366	1453.72	-0.32	47.17	8752	8752	MS2	MSZ_ischemia_pSTY_TMT_103113.raw
eSsPIPSPTSDR	Unambiguous	1	1	112382250	N-Term(TMT6plex); S3(Phospho)	HCD	S(2): 1.0; S(3): 99.0; S(7): 0.0; T(9): 0.0; S(10): 0.0	18615	Redundant	Not Used	1.128	15370	13620			363	3.48	0	40	162	2	791.373	1581.74	1.81	32.86	6007	6007	MS2	MSZ_ischemia_pSTY_TMT_103113.raw
sPAGGESATVAAk	Unambiguous	1	1	190341107	N-Term(TMT6plex); S1(Phospho); K13(TMT6plex)	HCD	S(1): 100.0; S(7): 0.0; T(9): 0.0	18671	Redundant	Not Used	1.647	22970	13950			485	3.48	0	23	116	2	842.442	1683.88	2.49	33.16	6067	6067	MS2	MSZ_ischemia_pSTY_TMT_103113.raw
sVSGsPEPAAk	Unambiguous	1	1	42542379	N-Term(TMT6plex); S5(Phospho); K11(TMT6plex)	HCD	S(1): 0.0; S(3): 0.0; S(5): 100.0	18037	Redundant	Not Used	1.025	44900	43790			425	3.48	0	29	43	2	784.411	1567.81	0.57	29.95	5391	5391	MS2	MSZ_ischemia_pSTY_TMT_103113.raw
tSAVSsPLLDQQR	Unambiguous	1	1	116008442	N-Term(TMT6plex); S6(Phospho)	HCD	T(1): 0.0; S(2): 0.0; S(5): 0.0; S(6): 100.0	20731	Redundant	Not Used	1.341	8522	6353			406	3.48	0	45	216	2	855.936	1710.86	1.24	44.49	8264	8264	MS2	MSZ_ischemia_pSTY_TMT_103113.raw
gsGTAEVELk	Unambiguous	5	1	332164779	N-Term(TMT6plex); S2(Phospho); K10(TMT6plex)	HCD	S(2): 100.0; T(4): 0.0	20929	Unique	Used	1.076	16430	15270			371	3.48	0	58	314	2	764.904	1528.8	-1.63	45.66	8475	8475	MS2	MSZ_ischemia_pSTY_TMT_103113.raw
gNAEGsSDEEGk	Unambiguous	3	1	186928821	N-Term(TMT6plex); S6(Phospho); K12(TMT6plex)	HCD	S(6): 100.0; S(7): 0.0	16412	Redundant	Not Used	1.22	19530	16010			190	3.47	0	13	191	2	859.388	1717.77	-0.31	21.69	3657	3657	MS2	MSZ_ischemia_pSTY_TMT_103113.raw
iEDVGsDEEDDSGk	Unambiguous	3	1	431822406	N-Term(TMT6plex); S6(Phospho); K14(TMT6plex)	HCD	S(6): 100.0; S(12): 0.0	20648	Redundant	Not Used	1.392	22870	16430			361	3.47	0	27	114	2	1016.95	2032.9	-0.85	43.96	8176	8176	MS2	MSZ_ischemia_pSTY_TMT_103113.raw
rQsPLPPQk	Unambiguous	1	1	170763500	N-Term(TMT6plex); S3(Phospho); K9(TMT6plex)	HCD	S(3): 100.0	17307	Unique	Used	1.405	49810	35460			300	3.47	1	47	47	3	530.305	1588.9	2.64	26.21	4612	4612	MS2	MSZ_ischemia_pSTY_TMT_103113.raw
aTDIPASAsPPPVAGVPFFk	Unambiguous	1	1	24308227	N-Term(TMT6plex); S9(Phospho); K20(TMT6plex)	HCD	T(2): 0.0; S(7): 1.2; S(9): 98.8	26366	Redundant	Not Used	1.308	990.8	757.5			569	3.46	0	9	500	3	836.449	2507.33	-0.85	84.17	14311	14311	MS2	MSZ_ischemia_pSTY_TMT_103113.raw
ssPQLDPLR	Unambiguous	2	1	166197710	N-Term(TMT6plex); S2(Phospho)	HCD	S(1): 0.0; S(2): 100.0	21335	Unique	Used	1.404	12860	9162			237	3.46	0	63	387	2	661.339	1321.67	0.05	48.15	8908	8908	MS2	MSZ_ischemia_pSTY_TMT_103113.raw
rQsPLPPQk	Unambiguous	1	1	170763500	N-Term(TMT6plex); S3(Phospho); K9(TMT6plex)	HCD	S(3): 100.0	17422	Unique	Used	1.636	93740	57300			243	3.46	1	16	12	3	530.305	1588.9	1.49	26.76	4735	4735	MS2	MSZ_ischemia_pSTY_TMT_103113.raw
aDLNQGIGEPQsPSR	Unambiguous	1	1	20149675	N-Term(TMT6plex); S12(Phospho)	HCD	S(12): 100.0; S(14): 0.0	19856	Redundant	Not Used	0.962	10020	10410			401	3.45	0	40	144	2	939.454	1877.9	3.19	39.6	7331	7331	MS2	MSZ_ischemia_pSTY_TMT_103113.raw
tQtPPVsPAPQPTEER	Unambiguous	3	1	20357556	N-Term(TMT6plex); T3(Phospho); S7(Phospho)	HCD	T(1): 0.0; T(3): 100.0; S(7): 100.0; T(13): 0.0	18122	Redundant	Not Used	1.157	3794	3279			516	3.45	0	0	183	2	1062.48	2123.95	-3.06	30.35	5481	5481	MS2	MSZ_ischemia_pSTY_TMT_103113.raw
aEsPEEVAcR	Unambiguous	1	1	61676188	N-Term(TMT6plex); S3(Phospho); C9(Carbamidomethyl)	HCD	S(3): 100.0	17883	Redundant	Not Used	1.224	11700	9559			153	3.45	0	43	298	2	728.822	1456.64	2.31	29.15	5226	5226	MS2	MSZ_ischemia_pSTY_TMT_103113.raw
gNAEGSsDEEGk	Unambiguous	3	1	186928821	N-Term(TMT6plex); S7(Phospho); K12(TMT6plex)	HCD	S(6): 0.0; S(7): 100.0	16523	Redundant	Not Used	1.261	68990	54710			389	3.44	0	6	30	2	859.389	1717.77	1.9	22.23	3776	3776	MS2	MSZ_ischemia_pSTY_TMT_103113.raw
dEILPTtPISEQk	Unambiguous	3	1	386869506	N-Term(TMT6plex); T7(Phospho); K13(TMT6plex)	HCD	T(6): 0.0; T(7): 100.0; S(10): 0.0	23208	Redundant	Not Used	1.16	7531	6495			528	3.44	0	38	84	3	670.358	2009.06	-1.03	60.52	10906	10906	MS2	MSZ_ischemia_pSTY_TMT_103113.raw
sPSPAHLPDDPk	Unambiguous	1	1	57634536	N-Term(TMT6plex); S1(Phospho); K12(TMT6plex)	HCD	S(1): 50.0; S(3): 50.0	19923	Unique	Used	1.128	11080	9819			473	3.44	0	64	117	3	600.31	1798.92	1.43	39.96	7402	7402	MS2	MSZ_ischemia_pSTY_TMT_103113.raw
sPPGSGASTPVGPWDQAVQR	Unambiguous	1	1	239582767	N-Term(TMT6plex); S1(Phospho)	HCD	S(1): 100.0; S(5): 0.0; S(8): 0.0; T(9): 0.0	23132	Redundant	Not Used	0.921	3354	3641			1052	3.44	0	47	214	3	768.372	2303.1	0.33	60.03	10825	10825	MS2	MSZ_ischemia_pSTY_TMT_103113.raw
gsGGLGGAcGGAGFGSR	Unambiguous	3	1	5031839	N-Term(TMT6plex); S2(Phospho); C9(Carbamidomethyl)	HCD	S(2): 100.0; S(16): 0.0	20171	Redundant	Not Used	1.626	34910	21470			278	3.43	0	37	120	2	867.383	1733.76	-2.91	41.31	7667	7667	MS2	MSZ_ischemia_pSTY_TMT_103113.raw
aLmGsPQLVAAVVR	Unambiguous	1	1	12056468	N-Term(TMT6plex); M3(Oxidation); S5(Phospho)	HCD	S(5): 100.0	23978	Redundant	Not Used	1.211	18830	15550			316	3.43	0	18	82	2	868.969	1736.93	-0.9	65.43	11728	11728	MS2	MSZ_ischemia_pSTY_TMT_103113.raw
kQNsPVAPTAQPk	Unambiguous	1	1	96974985	N-Term(TMT6plex); K1(TMT6plex); S4(Phospho); K13(TMT6plex)	HCD	S(4): 100.0; T(9): 0.0	18169	Unique	Used	1.185	12580	10610			252	3.42	1	46	154	3	711.74	2133.2	0.56	30.59	5531	5531	MS2	MSZ_ischemia_pSTY_TMT_103113.raw
gGVTGsPEASISGSk	Unambiguous	1	1	61743954	N-Term(TMT6plex); S6(Phospho); K15(TMT6plex)	HCD	T(4): 0.0; S(6): 100.0; S(10): 0.0; S(12): 0.0; S(14): 0.0	20319	Redundant	Not Used	1.424	21250	14920			306	3.42	0	10	95	2	936.48	1871.95	0.28	42.13	7825	7825	MS2	MSZ_ischemia_pSTY_TMT_103113.raw
eSVPEFPLsPPk	Unambiguous	2	1	5031851	N-Term(TMT6plex); S9(Phospho); K12(TMT6plex)	HCD	S(2): 0.0; S(9): 100.0	24797	Redundant	Not Used	1.428	1701	1192			421	3.4	0	38	377	3	622.334	1864.99	1.3	70.88	12601	12601	MS2	MSZ_ischemia_pSTY_TMT_103113.raw
iEDVGsDEEDDSGk	Unambiguous	3	1	431822406	N-Term(TMT6plex); S6(Phospho); K14(TMT6plex)	HCD	S(6): 100.0; S(12): 0.0	20774	Unique	Used	1.259	7743	6150			504	3.4	0	47	244	3	678.305	2032.9	0.07	44.77	8310	8310	MS2	MSZ_ischemia_pSTY_TMT_103113.raw
aTASEQPLAQEPPASGGSPATtk	Unambiguous	1	1	20070205	N-Term(TMT6plex); T22(Phospho); K23(TMT6plex)	HCD	T(2): 0.0; S(4): 0.0; S(15): 1.4; S(18): 1.4; T(21): 1.4; T(22): 95.8	20144	Unique	Used	1.063	3070	2887			1029	3.4	0	23	200	3	912.128	2734.37	0.19	41.17	7638	7638	MS2	MSZ_ischemia_pSTY_TMT_103113.raw
sEsPPAELPSLR	Unambiguous	1	1	10863903	N-Term(TMT6plex); S3(Phospho)	HCD	S(1): 0.0; S(3): 100.0; S(10): 0.0	22307	Redundant	Not Used	1.212	10180	8400			349	3.4	0	47	292	2	796.4	1591.79	-0.12	54.4	9945	9945	MS2	MSZ_ischemia_pSTY_TMT_103113.raw
tcPSLSPTsPLNNk	Unambiguous	1	1	7706637	N-Term(TMT6plex); C2(Carbamidomethyl); S9(Phospho); K14(TMT6plex)	HCD	T(1): 0.0; S(4): 0.0; S(6): 0.0; T(8): 0.0; S(9): 100.0	21842	Unique	Used	1.082	4174	3860			603	3.4	0	34	193	3	685.351	2054.04	0.26	51.4	9449	9449	MS2	MSZ_ischemia_pSTY_TMT_103113.raw
nSQEDSEDsEDkDVk	Unambiguous	1	1	56118310	N-Term(TMT6plex); S9(Phospho); K12(TMT6plex); K15(TMT6plex)	HCD	S(2): 0.0; S(6): 0.0; S(9): 100.0	18159	Unique	Used	1.013	30980	30590			1144	3.39	1	25	66	3	831.395	2492.17	1.96	30.54	5521	5521	MS2	MSZ_ischemia_pSTY_TMT_103113.raw
nSQEDsEDsEDkDVk	Unambiguous	1	1	56118310	N-Term(TMT6plex); S6(Phospho); S9(Phospho); K12(TMT6plex); K15(TMT6plex)	HCD	S(2): 0.0; S(6): 100.0; S(9): 100.0	18614	Unique	Used	1.226	25240	20590			1204	3.39	1	38	103	3	858.05	2572.14	1.63	32.86	6006	6006	MS2	MSZ_ischemia_pSTY_TMT_103113.raw
ssPQLDPLR	Unambiguous	2	1	166197710	N-Term(TMT6plex); S2(Phospho)	HCD	S(1): 0.0; S(2): 100.0	21396	Unique	Used	1.483	72440	48850			173	3.38	0	3	34	2	661.341	1321.67	1.71	48.57	8974	8974	MS2	MSZ_ischemia_pSTY_TMT_103113.raw
sNsPLPVPPSk	Unambiguous	1	1	20127499	N-Term(TMT6plex); S3(Phospho); K11(TMT6plex)	HCD	S(1): 0.0; S(3): 100.0; S(10): 0.0	20902	Redundant	Not Used	1.129	96040	85030			275	3.38	0	5	20	2	830.958	1660.91	0.1	45.52	8447	8447	MS2	MSZ_ischemia_pSTY_TMT_103113.raw
eNPPVEDssDEDDkR	Unambiguous	1	1	30578410	N-Term(TMT6plex); S8(Phospho); S9(Phospho); K14(TMT6plex)	HCD	S(8): 100.0; S(9): 100.0	18188	Redundant	Not Used	1.06	19250	18150			615	3.38	1	34	49	3	784.002	2349.99	1.6	30.69	5552	5552	MS2	MSZ_ischemia_pSTY_TMT_103113.raw
sEANDAVNsSTk	Unambiguous	1	1	15721939	N-Term(TMT6plex); S9(Phospho); K12(TMT6plex)	HCD	S(1): 0.0; S(9): 100.0; S(10): 0.0; T(11): 0.0	17419	Redundant	Not Used	1.333	15990	11990			411	3.38	0	12	142	2	880.929	1760.85	2.01	26.74	4731	4731	MS2	MSZ_ischemia_pSTY_TMT_103113.raw
tAsLTSAASVDGNR	Unambiguous	2	1	42544213	N-Term(TMT6plex); S3(Phospho)	HCD	T(1): 100.0; S(3): 0.0; T(5): 0.0; S(6): 0.0; S(9): 0.0	19844	Redundant	Not Used	1.253	17320	13820			339	3.37	0	44	159	2	829.903	1658.8	1.82	39.53	7318	7318	MS2	MSZ_ischemia_pSTY_TMT_103113.raw
gQSQTsPDHR	Unambiguous	1	1	118572613	N-Term(TMT6plex); S6(Phospho)	HCD	S(3): 0.0; T(5): 0.0; S(6): 100.0	14102	Redundant	Not Used	1.046	5744	5488			153	3.36	0	43	166	3	474.551	1421.64	0.21	10.65	1193	1193	MS2	MSZ_ischemia_pSTY_TMT_103113.raw
tSsDPVLLk	Unambiguous	1	1	208609985	N-Term(TMT6plex); S3(Phospho); K9(TMT6plex)	HCD	T(1): 0.0; S(2): 0.0; S(3): 100.0	22552	Unique	Used	1.54	36130	23460			390	3.36	0	25	116	2	749.421	1497.83	0.51	56.08	10207	10207	MS2	MSZ_ischemia_pSTY_TMT_103113.raw
tGSGSPFAGNsPAR	Unambiguous	1	1	126723060	N-Term(TMT6plex); S11(Phospho)	HCD	T(1): 0.0; S(3): 0.0; S(5): 0.0; S(11): 100.0	18982	Redundant	Not Used	1.256	31730	25270			341	3.36	0	22	82	2	807.877	1614.75	-0.41	34.76	6399	6399	MS2	MSZ_ischemia_pSTY_TMT_103113.raw
rGsPVPPVPER	Unambiguous	1	1	157311635	N-Term(TMT6plex); S3(Phospho)	HCD	S(3): 100.0	17655	Redundant	Not Used	1.039	20010	19260			283	3.36	1	40	71	3	500.604	1499.8	2.24	27.98	4983	4983	MS2	MSZ_ischemia_pSTY_TMT_103113.raw
gHYEVTGsDDETGk	Unambiguous	1	1	61743954	N-Term(TMT6plex); S8(Phospho); K14(TMT6plex)	HCD	Y(3): 0.0; T(6): 0.0; S(8): 100.0; T(12): 0.0	18698	Redundant	Not Used	1.348	34420	25540			484	3.36	0	49	55	3	678.315	2032.93	2.28	33.3	6096	6096	MS2	MSZ_ischemia_pSTY_TMT_103113.raw
gAGDGsDEEVDGk	Unambiguous	1	1	12667788	N-Term(TMT6plex); S6(Phospho); K13(TMT6plex)	HCD	S(6): 100.0	17744	Redundant	Not Used	1.245	13780	11070			353	3.36	0	0	195	2	887.402	1773.8	1.02	28.45	5078	5078	MS2	MSZ_ischemia_pSTY_TMT_103113.raw
aQtPPGPSLSGSk	Unambiguous	1	1	118572613	N-Term(TMT6plex); T3(Phospho); K13(TMT6plex)	HCD	T(3): 100.0; S(8): 0.0; S(10): 0.0; S(12): 0.0	19972	Redundant	Not Used	1.136	17330	15250			350	3.35	0	5	28	3	588.981	1764.93	-0.32	40.24	7455	7455	MS2	MSZ_ischemia_pSTY_TMT_103113.raw
gsPSGGSTAEASDTLSIR	Unambiguous	2	1	312176416	N-Term(TMT6plex); S2(Phospho)	HCD	S(2): 100.0; S(4): 0.0; S(7): 0.0; T(8): 0.0; S(12): 0.0; T(14): 0.0; S(16): 0.0	20744	Redundant	Not Used	1.16	3442	2968			517	3.34	0	32	476	2	1001.47	2001.93	-0.33	44.57	8278	8278	MS2	MSZ_ischemia_pSTY_TMT_103113.raw
sLsDSESDDSk	Unambiguous	1	1	20544151	N-Term(TMT6plex); S3(Phospho); K11(TMT6plex)	HCD	S(1): 0.0; S(3): 100.0; S(5): 0.0; S(7): 0.0; S(10): 0.0	18652	Redundant	Not Used	1.471	63520	43190			250	3.34	0	8	44	2	854.391	1707.78	1.76	33.07	6047	6047	MS2	MSZ_ischemia_pSTY_TMT_103113.raw
eNAsPAPGTTAEEAmSR	Unambiguous	3	1	314122233	N-Term(TMT6plex); S4(Phospho); M15(Oxidation)	HCD	S(4): 100.0; T(9): 0.0; T(10): 0.0; S(16): 0.0	17282	Unique	Used	1.188	13880	11680			461	3.33	0	30	88	3	681.97	2043.89	2.8	26.09	4585	4585	MS2	MSZ_ischemia_pSTY_TMT_103113.raw
nFsDNQLQEGk	Unambiguous	2	1	4507357	N-Term(TMT6plex); S3(Phospho); K11(TMT6plex)	HCD	S(3): 100.0	21276	Redundant	Not Used	1.42	37320	26270			416	3.33	0	14	68	2	909.444	1817.88	-1.26	47.76	8846	8846	MS2	MSZ_ischemia_pSTY_TMT_103113.raw
vSDQNsPVLPk	Unambiguous	1	1	260064009	N-Term(TMT6plex); S6(Phospho); K11(TMT6plex)	HCD	S(2): 0.0; S(6): 100.0	20992	Redundant	Not Used	1.183	12560	10620			413	3.33	0	10	161	2	861.464	1721.92	-2.04	46.01	8543	8543	MS2	MSZ_ischemia_pSTY_TMT_103113.raw
lSSSSsNDSGNk	Unambiguous	1	1	61743954	N-Term(TMT6plex); S6(Phospho); K12(TMT6plex)	HCD	S(2): 0.0; S(3): 0.0; S(4): 0.0; S(5): 0.0; S(6): 100.0; S(9): 0.0	17813	Redundant	Not Used	1.651	27210	16480			276	3.33	0	8	94	2	860.913	1720.82	1.81	28.8	5152	5152	MS2	MSZ_ischemia_pSTY_TMT_103113.raw
sVSGsPEPAAk	Unambiguous	1	1	42542379	N-Term(TMT6plex); S5(Phospho); K11(TMT6plex)	HCD	S(1): 0.0; S(3): 0.0; S(5): 100.0	17932	Redundant	Not Used	1.008	33290	33030			404	3.32	0	27	72	2	784.412	1567.82	1.74	29.4	5279	5279	MS2	MSZ_ischemia_pSTY_TMT_103113.raw
iELSPsmEAPk	Unambiguous	7	1	291045225	N-Term(TMT6plex); S6(Phospho); M7(Oxidation); K11(TMT6plex)	HCD	S(4): 0.0; S(6): 100.0	22284	Redundant	Not Used	1.117	8537	7641			462	3.32	0	20	253	2	878.455	1755.9	1.16	54.24	9921	9921	MS2	MSZ_ischemia_pSTY_TMT_103113.raw
gGGGGQDNGLEGLGNDsR	Unambiguous	1	1	29568103	N-Term(TMT6plex); S17(Phospho)	HCD	S(17): 100.0	19594	Redundant	Not Used	1.188	4814	4051			428	3.32	0	54	360	2	984.935	1968.86	0.95	38.16	7051	7051	MS2	MSZ_ischemia_pSTY_TMT_103113.raw
eGEEPTVYsDEEEPkDESAR	Unambiguous	1	1	5729875	N-Term(TMT6plex); S9(Phospho); K15(TMT6plex)	HCD	T(6): 0.0; Y(8): 1.2; S(9): 98.8; S(18): 0.0	19843	Redundant	Not Used	1.164	12170	10450			1253	3.31	1	11	74	3	945.429	2834.27	1.96	39.53	7317	7317	MS2	MSZ_ischemia_pSTY_TMT_103113.raw
kVAGAAtPk	Unambiguous	1	1	4885377	N-Term(TMT6plex); K1(TMT6plex); T7(Phospho); K9(TMT6plex)	HCD	T(7): 100.0	17756	Unique	Used	1.225	47210	38530			181	3.31	1	44	59	3	537.327	1609.97	1.76	28.52	5091	5091	MS2	MSZ_ischemia_pSTY_TMT_103113.raw
sDsQQAVk	Unambiguous	4	1	388596707	N-Term(TMT6plex); S3(Phospho); K8(TMT6plex)	HCD	S(1): 0.0; S(3): 100.0	16853	Unique	Used	1.405	56990	40550			255	3.3	0	35	53	2	700.862	1400.72	-2.12	23.96	4128	4128	MS2	MSZ_ischemia_pSTY_TMT_103113.raw
lQPQEIsPPPTANLDR	Unambiguous	3	1	24476013	N-Term(TMT6plex); S7(Phospho)	HCD	S(7): 100.0; T(11): 0.0	22456	Redundant	Not Used	1.161	1582	1363			657	3.29	0	17	448	2	1043.03	2085.05	-3.55	55.4	10104	10104	MS2	MSZ_ischemia_pSTY_TMT_103113.raw
aGDLLEDsPk	Unambiguous	3	1	186928821	N-Term(TMT6plex); S8(Phospho); K10(TMT6plex)	HCD	S(8): 100.0	22131	Redundant	Not Used	1.51	120700	79890			279	3.29	0	10	23	2	791.911	1582.81	1.23	53.31	9758	9758	MS2	MSZ_ischemia_pSTY_TMT_103113.raw
vPSsDEEVVEEPQSR	Unambiguous	1	1	110556636	N-Term(TMT6plex); S4(Phospho)	HCD	S(3): 0.7; S(4): 99.3; S(14): 0.0	20615	Redundant	Not Used	1.099	3562	3241			392	3.29	0	0	300	2	998.458	1995.91	-0.67	43.78	8140	8140	MS2	MSZ_ischemia_pSTY_TMT_103113.raw
sAsDTNLQk	Unambiguous	1	1	55749644	N-Term(TMT6plex); S3(Phospho); K9(TMT6plex)	HCD	S(1): 0.0; S(3): 100.0; T(5): 0.0	18648	Unique	Used	1.523	33530	22020			404	3.29	0	22	184	2	751.388	1501.77	0.98	33.04	6042	6042	MS2	MSZ_ischemia_pSTY_TMT_103113.raw
rQsPLPPQk	Unambiguous	1	1	170763500	N-Term(TMT6plex); S3(Phospho); K9(TMT6plex)	HCD	S(3): 100.0	17649	Unique	Used	1.463	62840	42970			297	3.28	1	53	38	3	530.305	1588.9	1.72	27.96	4977	4977	MS2	MSZ_ischemia_pSTY_TMT_103113.raw
sFSSPPsPSNk	Unambiguous	1	1	256574805	N-Term(TMT6plex); S7(Phospho); K11(TMT6plex)	HCD	S(1): 0.0; S(3): 0.0; S(4): 0.0; S(7): 100.0; S(9): 0.0	20183	Redundant	Not Used	1.353	37560	27770			306	3.28	0	6	91	2	836.922	1672.84	1.06	41.39	7680	7680	MS2	MSZ_ischemia_pSTY_TMT_103113.raw
sGSAHGsGk	Unambiguous	1	1	4759098	N-Term(TMT6plex); S7(Phospho); K9(TMT6plex)	HCD	S(1): 0.0; S(3): 0.0; S(7): 100.0	14616	Unique	Used	1.386	356300	257000			222	3.28	0	14	4	3	442.56	1325.66	1.98	13.19	1742	1742	MS2	MSZ_ischemia_pSTY_TMT_103113.raw
ssQPLASk	Unambiguous	2	1	22208967	N-Term(TMT6plex); S2(Phospho); K8(TMT6plex)	HCD	S(1): 0.0; S(2): 100.0; S(7): 0.0	18841	Unique	Used	1.339	39120	29200			346	3.28	0	53	276	2	678.37	1355.73	-1.22	34.03	6248	6248	MS2	MSZ_ischemia_pSTY_TMT_103113.raw
aGGSAALsPSk	Unambiguous	1	1	5174449	N-Term(TMT6plex); S8(Phospho); K11(TMT6plex)	HCD	S(4): 0.0; S(8): 100.0; S(10): 0.0	18741	Redundant	Not Used	1.546	78580	50840			316	3.28	0	8	27	2	742.401	1483.79	1.84	33.54	6142	6142	MS2	MSZ_ischemia_pSTY_TMT_103113.raw
eSsPIPsPTSDR	Unambiguous	1	1	112382250	N-Term(TMT6plex); S3(Phospho); S7(Phospho)	HCD	S(2): 0.0; S(3): 100.0; S(7): 100.0; T(9): 0.0; S(10): 0.0	18389	Redundant	Not Used	1.266	12260	9683			266	3.27	0	31	186	2	831.355	1661.7	0.17	31.68	5766	5766	MS2	MSZ_ischemia_pSTY_TMT_103113.raw
iELSPsMEAPk	Unambiguous	7	1	291045225	N-Term(TMT6plex); S6(Phospho); K11(TMT6plex)	HCD	S(4): 0.0; S(6): 100.0	23523	Redundant	Not Used	1.096	9030	8239			367	3.27	0	47	402	2	870.458	1739.91	1.68	62.48	11242	11242	MS2	MSZ_ischemia_pSTY_TMT_103113.raw
aQsPTPSLPASWk	Unambiguous	3	1	193083185	N-Term(TMT6plex); S3(Phospho); K13(TMT6plex)	HCD	S(3): 100.0; T(5): 0.0; S(7): 0.0; S(11): 0.0	23611	Redundant	Not Used	0.839	6979	8314			412	3.27	0	25	323	2	954.506	1908	0.28	63.05	11336	11336	MS2	MSZ_ischemia_pSTY_TMT_103113.raw
qLtQPETHFGR	Unambiguous	3	1	62198235	N-Term(TMT6plex); T3(Phospho)	HCD	T(3): 100.0; T(7): 0.0	19766	Redundant	Not Used	1.401	13220	9436			350	3.27	0	36	93	3	541.602	1622.79	1.39	39.1	7235	7235	MS2	MSZ_ischemia_pSTY_TMT_103113.raw
sNsPLPVPPSk	Unambiguous	1	1	20127499	N-Term(TMT6plex); S3(Phospho); K11(TMT6plex)	HCD	S(1): 0.0; S(3): 100.0; S(10): 0.0	21012	Redundant	Not Used	1.068	38270	35830			333	3.27	0	9	65	2	830.956	1660.91	-1.37	46.12	8564	8564	MS2	MSZ_ischemia_pSTY_TMT_103113.raw
lGASNsPGQPNSVk	Unambiguous	1	1	55741709	N-Term(TMT6plex); S6(Phospho); K14(TMT6plex)	HCD	S(4): 1.7; S(6): 98.3; S(12): 0.0	19838	Unique	Used	1.028	28090	27340			520	3.26	0	30	32	3	632	1893.99	1.54	39.51	7312	7312	MS2	MSZ_ischemia_pSTY_TMT_103113.raw
lPSGSGAAsPTGSAVDIR	Unambiguous	1	1	61743954	N-Term(TMT6plex); S9(Phospho)	HCD	S(3): 0.0; S(5): 0.0; S(9): 100.0; T(11): 0.0; S(13): 0.0	21608	Redundant	Not Used	1.038	6608	6364			536	3.26	0	13	52	3	651.328	1951.97	0.31	49.92	9200	9200	MS2	MSZ_ischemia_pSTY_TMT_103113.raw
eVQAEQPSSSsPR	Unambiguous	1	1	118600973	N-Term(TMT6plex); S11(Phospho)	HCD	S(8): 0.0; S(9): 0.8; S(10): 98.4; S(11): 0.8	16650	Redundant	Not Used	1.168	4917	4208			313	3.26	0	0	305	2	855.9	1710.79	1.68	22.86	3911	3911	MS2	MSZ_ischemia_pSTY_TMT_103113.raw
tVAsDLQk	Unambiguous	1	1	24308303	N-Term(TMT6plex); S4(Phospho); K8(TMT6plex)	HCD	T(1): 0.0; S(4): 100.0	21190	Unique	Used	1.339	19750	14750			346	3.26	0	52	158	2	700.384	1399.76	0.23	47.18	8754	8754	MS2	MSZ_ischemia_pSTY_TMT_103113.raw
sNsTTQVSQPR	Unambiguous	2	1	111955162	N-Term(TMT6plex); S3(Phospho)	HCD	S(1): 0.0; S(3): 100.0; T(4): 0.0; T(5): 0.0; S(8): 0.0	15797	Redundant	Not Used	1.357	18430	13580			279	3.26	0	48	169	2	757.362	1513.72	-2.55	18.76	3001	3001	MS2	MSZ_ischemia_pSTY_TMT_103113.raw
dNsPPPAFkPEPPk	Unambiguous	2	1	42518070	N-Term(TMT6plex); S3(Phospho); K9(TMT6plex); K14(TMT6plex)	HCD	S(3): 100.0	21579	Unique	Used	1.216	22440	18460			548	3.26	0	40	103	3	763.415	2288.23	0.03	49.71	9169	9169	MS2	MSZ_ischemia_pSTY_TMT_103113.raw
sHQNsPTELNk	Unambiguous	1	1	172072597	N-Term(TMT6plex); S5(Phospho); K11(TMT6plex)	HCD	S(1): 0.0; S(5): 100.0; T(7): 0.0	17574	Unique	Used	1.143	12220	10690			507	3.25	0	7	99	3	598.305	1792.9	-0.22	27.58	4897	4897	MS2	MSZ_ischemia_pSTY_TMT_103113.raw
aAGGAPsPPPPVR	Unambiguous	1	1	167614488	N-Term(TMT6plex); S7(Phospho)	HCD	S(7): 100.0	18363	Redundant	Not Used	1.155	14850	12860			326	3.25	0	39	147	2	741.888	1482.77	0.79	31.55	5738	5738	MS2	MSZ_ischemia_pSTY_TMT_103113.raw
qSNASsDVEVEEk	Unambiguous	2	1	190014586	N-Term(TMT6plex); S6(Phospho); K13(TMT6plex)	HCD	S(2): 0.0; S(5): 0.0; S(6): 100.0	19141	Redundant	Not Used	1.359	8779	6458			394	3.25	0	28	170	2	980.468	1959.93	-0.99	35.57	6568	6568	MS2	MSZ_ischemia_pSTY_TMT_103113.raw
sRsPPPVSk	Unambiguous	1	1	47271443	N-Term(TMT6plex); S3(Phospho); K9(TMT6plex)	HCD	S(1): 0.6; S(3): 99.4; S(8): 0.0	17123	Unique	Used	1.081	73720	68190			314	3.25	1	14	18	3	498.282	1492.83	2.25	25.33	4416	4416	MS2	MSZ_ischemia_pSTY_TMT_103113.raw
dPSAsPGDAGEQAIR	Unambiguous	2	1	4507877	N-Term(TMT6plex); S5(Phospho)	HCD	S(3): 0.0; S(5): 100.0	18781	Redundant	Not Used	1.224	23240	18980			339	3.24	0	39	111	2	890.411	1779.81	1.81	33.73	6184	6184	MS2	MSZ_ischemia_pSTY_TMT_103113.raw
lGAGGGsPEk	Unambiguous	1	1	56181387	N-Term(TMT6plex); S7(Phospho); K10(TMT6plex)	HCD	S(7): 100.0	19091	Unique	Used	1.379	38000	27560			270	3.24	0	32	113	2	705.873	1410.74	-0.9	35.3	6515	6515	MS2	MSZ_ischemia_pSTY_TMT_103113.raw
lDQPVSAPPsPR	Unambiguous	1	1	46852390	N-Term(TMT6plex); S10(Phospho)	HCD	S(6): 0.0; S(10): 100.0	19901	Redundant	Not Used	1.168	25990	22260			279	3.24	0	29	90	2	786.903	1572.8	-0.46	39.84	7379	7379	MS2	MSZ_ischemia_pSTY_TMT_103113.raw
sQSIEQESQEk	Unambiguous	1	1	166235169	N-Term(TMT6plex); S1(Phospho); K11(TMT6plex)	HCD	S(1): 100.0; S(3): 0.0; S(8): 0.0	19153	Redundant	Not Used	1.202	18010	14990			436	3.23	0	26	182	2	915.948	1830.89	-0.46	35.63	6581	6581	MS2	MSZ_ischemia_pSTY_TMT_103113.raw
sSsPVTELASR	Unambiguous	1	1	118572613	N-Term(TMT6plex); S3(Phospho)	HCD	S(1): 0.0; S(2): 0.9; S(3): 99.1; T(6): 0.0; S(10): 0.0	20153	Redundant	Not Used	1.142	27950	24480			294	3.23	0	31	74	2	721.859	1442.71	0.7	41.23	7648	7648	MS2	MSZ_ischemia_pSTY_TMT_103113.raw
gPPsPPAPVmHSPSR	Unambiguous	1	1	6912676	N-Term(TMT6plex); S4(Phospho); M10(Oxidation)	HCD	S(4): 100.0; S(12): 0.0; S(14): 0.0	17906	Redundant	Not Used	1.181	15780	13370			460	3.23	0	21	56	3	613.633	1838.88	0.68	29.28	5251	5251	MS2	MSZ_ischemia_pSTY_TMT_103113.raw
tIsDGTISASk	Unambiguous	3	1	41581463	N-Term(TMT6plex); S3(Phospho); K11(TMT6plex)	HCD	T(1): 0.0; S(3): 100.0; T(6): 0.0; S(8): 0.0; S(10): 0.0	21013	Redundant	Not Used	1.333	43560	32680			320	3.23	0	27	83	2	809.428	1617.85	-0.52	46.12	8565	8565	MS2	MSZ_ischemia_pSTY_TMT_103113.raw
dkEVsDDEAEEk	Unambiguous	2	1	154146191	N-Term(TMT6plex); K2(TMT6plex); S5(Phospho); K12(TMT6plex)	HCD	S(5): 100.0	18767	Redundant	Not Used	1.844	10290	5577			518	3.22	1	0	251	2	1081.03	2161.05	0.15	33.66	6169	6169	MS2	MSZ_ischemia_pSTY_TMT_103113.raw
kGAGDGsDEEVDGk	Unambiguous	1	1	12667788	N-Term(TMT6plex); K1(TMT6plex); S7(Phospho); K14(TMT6plex)	HCD	S(7): 100.0	18281	Redundant	Not Used	1.662	36820	22150			497	3.22	1	34	68	3	711.023	2131.05	0.63	31.15	5651	5651	MS2	MSZ_ischemia_pSTY_TMT_103113.raw
rQsPLPPQk	Unambiguous	1	1	170763500	N-Term(TMT6plex); S3(Phospho); K9(TMT6plex)	HCD	S(3): 100.0	17770	Unique	Used	1.496	49470	33080			302	3.22	1	46	44	3	530.305	1588.9	1.6	28.58	5106	5106	MS2	MSZ_ischemia_pSTY_TMT_103113.raw
rPsVGSQSNQAGQGk	Unambiguous	3	1	296531351	N-Term(TMT6plex); S3(Phospho); K15(TMT6plex)	HCD	S(3): 100.0; S(6): 0.0; S(8): 0.0	16819	Redundant	Not Used	1.487	14230	9569			657	3.21	0	26	101	3	680.352	2039.04	-0.89	23.79	4091	4091	MS2	MSZ_ischemia_pSTY_TMT_103113.raw
sLDsDEsEDEEDDYQQk	Unambiguous	1	1	7657441	N-Term(TMT6plex); S4(Phospho); S7(Phospho); K17(TMT6plex)	HCD	S(1): 1.5; S(4): 98.5; S(7): 100.0; Y(14): 0.0	20957	Redundant	Not Used	1.228	5228	4256			370	3.21	0	20	137	3	884.016	2650.03	-1.47	45.8	8505	8505	MS2	MSZ_ischemia_pSTY_TMT_103113.raw
qPPVsPGTALVGSQk	Unambiguous	1	1	22208967	N-Term(TMT6plex); S5(Phospho); K15(TMT6plex)	HCD	S(5): 100.0; T(8): 0.0; S(13): 0.0	22051	Unique	Used	0.976	7096	7273			459	3.21	0	14	127	3	668.703	2004.09	0.09	52.77	9672	9672	MS2	MSZ_ischemia_pSTY_TMT_103113.raw
sPsPSPTPEAk	Unambiguous	3	1	21237808	N-Term(TMT6plex); S3(Phospho); K11(TMT6plex)	HCD	S(1): 0.0; S(3): 100.0; S(5): 0.0; T(7): 0.0	17966	Unique	Used	1.14	18700	16410			470	3.21	0	17	140	2	818.425	1635.84	2.21	29.57	5315	5315	MS2	MSZ_ischemia_pSTY_TMT_103113.raw
aTVTPsPVk	Unambiguous	1	1	56118310	N-Term(TMT6plex); S6(Phospho); K9(TMT6plex)	HCD	T(2): 0.0; T(4): 0.0; S(6): 100.0	19416	Redundant	Not Used	1.293	558400	431800			245	3.21	0	6	10	2	719.409	1437.81	-0.23	37.17	6862	6862	MS2	MSZ_ischemia_pSTY_TMT_103113.raw
sGSSsPDSEITELk	Unambiguous	1	1	148491070	N-Term(TMT6plex); S5(Phospho); K14(TMT6plex)	HCD	S(1): 0.0; S(3): 0.0; S(4): 99.3; S(5): 0.7; S(8): 0.0; T(11): 0.0	22750	Redundant	Not Used	1.22	7502	6152			536	3.21	0	50	216	2	987.987	1974.97	0.17	57.37	10418	10418	MS2	MSZ_ischemia_pSTY_TMT_103113.raw
sRsPPPVSk	Unambiguous	1	1	47271443	N-Term(TMT6plex); S1(Phospho); S3(Phospho); K9(TMT6plex)	HCD	S(1): 100.0; S(3): 100.0; S(8): 0.0	17488	Unique	Used	1.209	26040	21530			411	3.2	1	34	89	3	524.938	1572.8	2.05	27.1	4805	4805	MS2	MSZ_ischemia_pSTY_TMT_103113.raw
dVATSPISPTENNtTPPDALTR	Unambiguous	2	1	42794769	N-Term(TMT6plex); T14(Phospho)	HCD	T(4): 0.0; S(5): 0.0; S(8): 1.2; T(10): 98.8; T(14): 0.0; T(15): 0.0; T(21): 0.0	22219	Unique	Used	1.109	2513	2267			1435	3.2	0	23	165	3	869.423	2606.25	-0.71	53.84	9851	9851	MS2	MSZ_ischemia_pSTY_TMT_103113.raw
qQtQSALEQR	Unambiguous	1	1	29789060	N-Term(TMT6plex); T3(Phospho)	HCD	T(3): 50.0; S(5): 50.0	16907	Unique	Used	1.299	13820	10640			276	3.2	0	19	241	2	749.365	1497.72	-1.9	24.27	4185	4185	MS2	MSZ_ischemia_pSTY_TMT_103113.raw
kDsAQDDQAk	Unambiguous	3	1	372266129	N-Term(TMT6plex); K1(TMT6plex); S3(Phospho); K10(TMT6plex)	HCD	S(3): 100.0	16844	Unique	Used	1.69	36970	21870			562	3.2	1	25	67	3	624.994	1872.97	-0.13	23.91	4118	4118	MS2	MSZ_ischemia_pSTY_TMT_103113.raw
rVPsPTPAPk	Unambiguous	1	1	118572613	N-Term(TMT6plex); S4(Phospho); K10(TMT6plex)	HCD	S(4): 100.0; T(6): 0.0	18176	Unique	Used	1.342	52220	38910			314	3.19	1	47	44	3	529.974	1587.91	2.33	30.63	5539	5539	MS2	MSZ_ischemia_pSTY_TMT_103113.raw
gSVAGSVGccsER	Unambiguous	1	1	13435364	N-Term(TMT6plex); C9(Carbamidomethyl); C10(Carbamidomethyl); S11(Phospho)	HCD	S(2): 0.0; S(6): 0.0; S(11): 100.0	17552	Redundant	Not Used	1.239	13500	10890			251	3.19	0	0	151	2	817.847	1634.69	-0.09	27.44	4873	4873	MS2	MSZ_ischemia_pSTY_TMT_103113.raw
vTSSVPLPSGSTSsPGR	Unambiguous	4	1	388596707	N-Term(TMT6plex); S14(Phospho)	HCD	T(2): 0.0; S(3): 0.0; S(4): 0.0; S(9): 0.0; S(11): 0.9; T(12): 0.9; S(13): 0.9; S(14): 97.2	21166	Redundant	Not Used	1.15	3194	2776			500	3.19	0	54	295	2	962.982	1924.96	-0.82	47.04	8728	8728	MS2	MSZ_ischemia_pSTY_TMT_103113.raw
sNsPLPVPPSk	Unambiguous	1	1	20127499	N-Term(TMT6plex); S3(Phospho); K11(TMT6plex)	HCD	S(1): 0.0; S(3): 100.0; S(10): 0.0	21341	Unique	Used	1.232	14400	11700			417	3.19	0	42	208	2	830.958	1660.91	0.17	48.19	8915	8915	MS2	MSZ_ischemia_pSTY_TMT_103113.raw
gPGAPAASsPTQk	Unambiguous	1	1	301069394	N-Term(TMT6plex); S9(Phospho); K13(TMT6plex)	HCD	S(8): 50.0; S(9): 50.0; T(11): 0.0	17718	Unique	Used	1.453	15400	10600			437	3.19	0	6	276	2	853.948	1706.89	0.89	28.32	5050	5050	MS2	MSZ_ischemia_pSTY_TMT_103113.raw
sGGGDLTLGLEPSEEEAPR	Unambiguous	2	1	54792098	N-Term(TMT6plex); S1(Phospho)	HCD	S(1): 100.0; T(7): 0.0; S(13): 0.0	23428	Redundant	Not Used	1.546	5929	3836			440	3.19	0	6	176	2	1112.02	2223.04	-0.3	61.9	11141	11141	MS2	MSZ_ischemia_pSTY_TMT_103113.raw
sEGsPVLPHEPAk	Unambiguous	8	1	239735592	N-Term(TMT6plex); S4(Phospho); K13(TMT6plex)	HCD	S(1): 0.0; S(4): 100.0	20075	Unique	Used	1.148	6565	5718			448	3.18	0	58	162	3	629.333	1885.98	0.62	40.79	7564	7564	MS2	MSZ_ischemia_pSTY_TMT_103113.raw
sLsPGkENVSALDmEk	Unambiguous	1	1	33356174	N-Term(TMT6plex); S3(Phospho); K6(TMT6plex); M14(Oxidation); K16(TMT6plex)	HCD	S(1): 0.0; S(3): 100.0; S(10): 0.0	22217	Unique	Used	1.318	18910	14350			887	3.18	1	30	124	3	830.103	2488.29	-1.38	53.83	9849	9849	MS2	MSZ_ischemia_pSTY_TMT_103113.raw
dDkEEEEDGTGsPQLNNR	Unambiguous	2	1	10880134	N-Term(TMT6plex); K3(TMT6plex); S12(Phospho)	HCD	T(10): 1.0; S(12): 99.0	18001	Unique	Used	1.455	14190	9750			1400	3.18	1	18	115	3	857.725	2571.16	-0.01	29.75	5352	5352	MS2	MSZ_ischemia_pSTY_TMT_103113.raw
gPkPEPPGsGSPAPPR	Unambiguous	1	1	50962882	N-Term(TMT6plex); K3(TMT6plex); S9(Phospho)	HCD	S(9): 98.7; S(11): 1.3	18311	Unique	Used	1.376	38920	28290			304	3.17	0	49	67	3	689.366	2066.08	-0.62	31.32	5683	5683	MS2	MSZ_ischemia_pSTY_TMT_103113.raw
sLVESVSSsPNk	Unambiguous	4	1	77812682	N-Term(TMT6plex); S9(Phospho); K12(TMT6plex)	HCD	S(1): 0.0; S(5): 0.0; S(7): 0.0; S(8): 0.0; S(9): 100.0	21180	Redundant	Not Used	1.073	5313	4952			379	3.17	0	42	119	3	591.313	1771.92	-0.7	47.12	8743	8743	MS2	MSZ_ischemia_pSTY_TMT_103113.raw
dWEDDsDEDMSNFDR	Unambiguous	1	1	23308579	N-Term(TMT6plex); S6(Phospho)	HCD	S(6): 100.0; S(11): 0.0	23236	Redundant	Not Used	0.975	2187	2243			71	3.17	0	49	383	3	728.935	2184.79	-0.63	60.71	10936	10936	MS2	MSZ_ischemia_pSTY_TMT_103113.raw
qGSEsPAQAGR	Unambiguous	1	1	156104874	N-Term(TMT6plex); S5(Phospho)	HCD	S(3): 0.0; S(5): 100.0	14972	Redundant	Not Used	1.392	13010	9347			184	3.17	0	15	188	2	698.825	1396.64	1.06	14.86	2121	2121	MS2	MSZ_ischemia_pSTY_TMT_103113.raw
eVsDDEAEEk	Unambiguous	2	1	154146191	N-Term(TMT6plex); S3(Phospho); K10(TMT6plex)	HCD	S(3): 100.0	18589	Unique	Used	1.856	20040	10800			394	3.17	0	22	157	2	844.888	1688.77	1.31	32.73	5979	5979	MS2	MSZ_ischemia_pSTY_TMT_103113.raw
gGVtGSPEASISGSk	Unambiguous	1	1	61743954	N-Term(TMT6plex); T4(Phospho); K15(TMT6plex)	HCD	T(4): 0.9; S(6): 99.1; S(10): 0.0; S(12): 0.0; S(14): 0.0	20318	Unique	Used	1.26	12880	10220			507	3.17	0	18	57	3	624.656	1871.95	0.76	42.12	7824	7824	MS2	MSZ_ischemia_pSTY_TMT_103113.raw
aTAPQTQHVsPMR	Unambiguous	4	1	194239729	N-Term(TMT6plex); S10(Phospho)	HCD	T(2): 0.0; T(6): 0.0; S(10): 100.0	17396	Redundant	Not Used	1.337	12290	9194			426	3.17	0	19	118	2	866.925	1732.84	1.76	26.63	4707	4707	MS2	MSZ_ischemia_pSTY_TMT_103113.raw
sPsPAHIVSNk	Unambiguous	11	1	226371627	N-Term(TMT6plex); S3(Phospho); K11(TMT6plex)	HCD	S(1): 0.7; S(3): 99.3; S(9): 0.0	19651	Unique	Used	1.247	10280	8239			414	3.17	0	49	203	3	558.971	1674.9	0.56	38.5	7112	7112	MS2	MSZ_ischemia_pSTY_TMT_103113.raw
dEDGEsGGQRsEAEEGEVR	Unambiguous	4	1	385251401	N-Term(TMT6plex); S6(Phospho); S11(Phospho)	HCD	S(6): 100.0; S(11): 100.0	17010	Unique	Used	1.399	7940	5676			272	3.16	1	28	172	3	808.986	2424.94	2.22	24.77	4295	4295	MS2	MSZ_ischemia_pSTY_TMT_103113.raw
qSHSEsPSLQSk	Unambiguous	1	1	118572613	N-Term(TMT6plex); S6(Phospho); K12(TMT6plex)	HCD	S(2): 0.0; S(4): 0.0; S(6): 100.0; S(8): 0.0; S(11): 0.0	17395	Unique	Used	1.068	34910	32680			415	3.16	0	48	73	3	618.312	1852.92	0.34	26.63	4706	4706	MS2	MSZ_ischemia_pSTY_TMT_103113.raw
tSTTGVATTQsPTPR	Unambiguous	2	1	33598968	N-Term(TMT6plex); S11(Phospho)	HCD	T(1): 0.0; S(2): 0.0; T(3): 0.0; T(4): 0.0; T(8): 0.0; T(9): 0.0; S(11): 99.1; T(13): 0.9	17046	Redundant	Not Used	1.204	26300	21840			483	3.15	0	46	45	3	605.302	1813.89	0.78	24.94	4334	4334	MS2	MSZ_ischemia_pSTY_TMT_103113.raw
qLVAGNsPk	Unambiguous	1	1	24308350	N-Term(TMT6plex); S7(Phospho); K9(TMT6plex)	HCD	S(7): 100.0	19321	Unique	Used	1.287	23430	18210			349	3.15	0	46	211	2	726.406	1451.8	1.61	36.65	6760	6760	MS2	MSZ_ischemia_pSTY_TMT_103113.raw
dGQDAIAQsPEk	Unambiguous	2	1	62244004	N-Term(TMT6plex); S9(Phospho); K12(TMT6plex)	HCD	S(9): 100.0	18785	Redundant	Not Used	1.444	20680	14320			418	3.15	0	27	213	2	898.946	1796.88	0.46	33.75	6188	6188	MS2	MSZ_ischemia_pSTY_TMT_103113.raw
ksQENLGNPSk	Unambiguous	1	1	14042970	N-Term(TMT6plex); K1(TMT6plex); S2(Phospho); K11(TMT6plex)	HCD	S(2): 100.0; S(10): 0.0	18804	Unique	Used	1.283	44480	34660			421	3.15	1	48	50	3	657.03	1969.07	1.17	33.85	6209	6209	MS2	MSZ_ischemia_pSTY_TMT_103113.raw
lsPNPPNLTk	Unambiguous	6	1	192807320	N-Term(TMT6plex); S2(Phospho); K10(TMT6plex)	HCD	S(2): 100.0; T(9): 0.0	22313	Unique	Used	1.268	13250	10450			324	3.14	0	51	262	2	809.952	1618.9	-0.53	54.45	9952	9952	MS2	MSZ_ischemia_pSTY_TMT_103113.raw
kPAGAtPk	Unambiguous	1	1	4885381	N-Term(TMT6plex); K1(TMT6plex); T6(Phospho); K8(TMT6plex)	HCD	T(6): 100.0	17609	Unique	Used	1.36	37900	27860			185	3.14	0	49	118	3	512.976	1536.91	1.07	27.76	4934	4934	MS2	MSZ_ischemia_pSTY_TMT_103113.raw
tASGSsVTSLDGTR	Unambiguous	3	1	386643034	N-Term(TMT6plex); S6(Phospho)	HCD	T(1): 0.0; S(3): 0.0; S(5): 0.0; S(6): 100.0; T(8): 0.0; S(9): 0.0; T(13): 0.0	18852	Redundant	Not Used	1.118	28290	25310			407	3.14	0	28	76	2	824.393	1647.78	0.35	34.1	6260	6260	MS2	MSZ_ischemia_pSTY_TMT_103113.raw
sSPNVANQPPsPGGk	Unambiguous	2	1	90819233	N-Term(TMT6plex); S11(Phospho); K15(TMT6plex)	HCD	S(1): 0.0; S(2): 0.0; S(11): 100.0	18641	Redundant	Not Used	1.143	4974	4353			547	3.14	0	19	203	2	988.005	1975	-0.83	33	6035	6035	MS2	MSZ_ischemia_pSTY_TMT_103113.raw
lESGmQNmsIHTk	Unambiguous	2	1	4504919	N-Term(TMT6plex); M5(Oxidation); M8(Oxidation); S9(Phospho); K13(TMT6plex)	HCD	S(3): 0.0; S(9): 100.0; T(12): 0.0	18874	Unique	Used	1.063	13580	12780			521	3.14	0	50	122	3	682.665	2045.98	0.09	34.2	6283	6283	MS2	MSZ_ischemia_pSTY_TMT_103113.raw
lQGsGVSLASk	Unambiguous	1	1	61743954	N-Term(TMT6plex); S4(Phospho); K11(TMT6plex)	HCD	S(4): 100.0; S(7): 0.0; S(10): 0.0	21953	Redundant	Not Used	1.06	44720	42190			371	3.14	0	41	75	2	792.94	1584.87	-1.87	52.13	9568	9568	MS2	MSZ_ischemia_pSTY_TMT_103113.raw
tEESPAsDEAGEk	Unambiguous	1	1	48255933	N-Term(TMT6plex); S7(Phospho); K13(TMT6plex)	HCD	T(1): 0.0; S(4): 0.0; S(7): 100.0	17986	Redundant	Not Used	1.271	10430	8206			308	3.14	0	6	158	2	944.438	1887.87	2.99	29.67	5336	5336	MS2	MSZ_ischemia_pSTY_TMT_103113.raw
tGsESSQTGTSTTSSR	Unambiguous	1	1	50053795	N-Term(TMT6plex); S3(Phospho)	HCD	T(1): 0.0; S(3): 100.0; S(5): 0.0; S(6): 0.0; T(8): 0.0; T(10): 0.0; S(11): 0.0; T(12): 0.0; T(13): 0.0; S(14): 0.0; S(15): 0.0	14970	Redundant	Not Used	1.455	5291	3638			234	3.13	0	0	186	2	941.916	1882.82	0.91	14.85	2119	2119	MS2	MSZ_ischemia_pSTY_TMT_103113.raw
gLAGPPAsPGk	Unambiguous	2	1	312176416	N-Term(TMT6plex); S8(Phospho); K11(TMT6plex)	HCD	S(8): 100.0	19807	Redundant	Not Used	0.964	36620	37990			335	3.13	0	54	52	2	745.413	1489.82	0.88	39.35	7279	7279	MS2	MSZ_ischemia_pSTY_TMT_103113.raw
sLSDsESDDSk	Unambiguous	1	1	20544151	N-Term(TMT6plex); S5(Phospho); K11(TMT6plex)	HCD	S(1): 0.7; S(3): 98.7; S(5): 0.7; S(7): 0.0; S(10): 0.0	18465	Redundant	Not Used	1.358	14720	10840			322	3.13	0	47	209	2	854.39	1707.77	-0.17	32.08	5847	5847	MS2	MSZ_ischemia_pSTY_TMT_103113.raw
sSPSTGsLDSGNESk	Unambiguous	1	1	187608516	N-Term(TMT6plex); S7(Phospho); K15(TMT6plex)	HCD	S(1): 0.0; S(2): 0.0; S(4): 0.0; T(5): 0.0; S(7): 100.0; S(10): 0.0; S(14): 0.0	18423	Redundant	Not Used	1.237	2160	1745			332	3.13	0	15	361	2	995.972	1990.94	-0.34	31.85	5802	5802	MS2	MSZ_ischemia_pSTY_TMT_103113.raw
gAGATSGsPPAGR	Unambiguous	1	1	197304670	N-Term(TMT6plex); S8(Phospho)	HCD	T(5): 0.7; S(6): 49.7; S(8): 49.7	15333	Redundant	Not Used	1.277	15410	12060			226	3.13	0	27	120	2	697.835	1394.66	0.54	16.56	2506	2506	MS2	MSZ_ischemia_pSTY_TMT_103113.raw
eTQsPEQVk	Unambiguous	2	1	117938251	N-Term(TMT6plex); S4(Phospho); K9(TMT6plex)	HCD	T(2): 0.0; S(4): 100.0	17804	Unique	Used	1.443	36420	25230			457	3.13	0	34	134	2	792.409	1583.81	2.16	28.75	5142	5142	MS2	MSZ_ischemia_pSTY_TMT_103113.raw
lDSQPQETsPELPR	Unambiguous	1	1	5729828	N-Term(TMT6plex); S9(Phospho)	HCD	S(3): 0.0; T(8): 0.7; S(9): 99.3	21077	Unique	Used	1.055	5644	5349			581	3.13	0	25	153	3	635.977	1905.92	-0.02	46.51	8633	8633	MS2	MSZ_ischemia_pSTY_TMT_103113.raw
aQLEPVAsPAk	Unambiguous	8	1	41322923	N-Term(TMT6plex); S8(Phospho); K11(TMT6plex)	HCD	S(8): 100.0	20579	Redundant	Not Used	1.617	18390	11370			331	3.12	0	41	239	2	824.957	1648.91	-0.05	43.57	8102	8102	MS2	MSZ_ischemia_pSTY_TMT_103113.raw
gIAPAsPmLGNASNPNk	Unambiguous	5	1	193083131	N-Term(TMT6plex); S6(Phospho); M8(Oxidation); K17(TMT6plex)	HCD	S(6): 100.0; S(13): 0.0	20942	Redundant	Not Used	0.925	5578	6028			716	3.12	0	36	154	3	731.71	2193.11	0.26	45.73	8489	8489	MS2	MSZ_ischemia_pSTY_TMT_103113.raw
sRsPDRR	Unambiguous	1	1	410171311	N-Term(TMT6plex); S3(Phospho)	HCD	S(1): 1.5; S(3): 98.5	13789	Unique	Used	1.15	5278	4591			121	3.12	2	46	345	3	394.87	1182.59	0.54	8.79	859	859	MS2	MSZ_ischemia_pSTY_TMT_103113.raw
aGDLLEDsPk	Unambiguous	3	1	186928821	N-Term(TMT6plex); S8(Phospho); K10(TMT6plex)	HCD	S(8): 100.0	22046	Redundant	Not Used	1.423	15270	10730			303	3.11	0	17	83	3	528.276	1582.81	0.72	52.74	9667	9667	MS2	MSZ_ischemia_pSTY_TMT_103113.raw
aGGSAALsPSk	Unambiguous	1	1	5174449	N-Term(TMT6plex); S8(Phospho); K11(TMT6plex)	HCD	S(4): 0.0; S(8): 100.0; S(10): 0.0	18640	Redundant	Not Used	1.496	48150	32190			300	3.11	0	51	93	2	742.4	1483.79	0.36	33	6034	6034	MS2	MSZ_ischemia_pSTY_TMT_103113.raw
sFLSEPSsPGR	Unambiguous	1	1	33946282	N-Term(TMT6plex); S8(Phospho)	HCD	S(1): 0.0; S(4): 0.0; S(7): 0.0; S(8): 100.0	21622	Redundant	Not Used	1.255	15920	12680			295	3.11	0	49	156	2	736.853	1472.7	0.39	50.01	9215	9215	MS2	MSZ_ischemia_pSTY_TMT_103113.raw
kAEGEPQEEsPLk	Unambiguous	3	1	117938251	N-Term(TMT6plex); K1(TMT6plex); S10(Phospho); K13(TMT6plex)	HCD	S(10): 100.0	19311	Unique	Used	1.215	39960	32890			572	3.11	1	31	37	3	737.063	2209.17	1.2	36.6	6750	6750	MS2	MSZ_ischemia_pSTY_TMT_103113.raw
aLPSLNTGSSsPR	Unambiguous	1	1	5729828	N-Term(TMT6plex); S11(Phospho)	HCD	S(4): 0.0; T(7): 0.0; S(9): 0.0; S(10): 1.2; S(11): 98.8	21332	Unique	Used	1.253	13780	11000			395	3.1	0	80	348	2	798.397	1595.79	-7.33	48.13	8905	8905	MS2	MSZ_ischemia_pSTY_TMT_103113.raw
gLGPPsPPAPPR	Unambiguous	1	1	5803177	N-Term(TMT6plex); S6(Phospho)	HCD	S(6): 100.0	20834	Unique	Used	1.071	18280	17070			355	3.1	0	61	177	2	726.383	1451.76	-1.91	45.11	8374	8374	MS2	MSZ_ischemia_pSTY_TMT_103113.raw
rGsQGDSk	Unambiguous	6	1	58533159	N-Term(TMT6plex); S3(Phospho); K8(TMT6plex)	HCD	S(3): 100.0; S(7): 0.0	14797	Unique	Used	2.188	149500	68340			210	3.1	1	6	12	3	458.238	1372.7	1.46	14.06	1935	1935	MS2	MSZ_ischemia_pSTY_TMT_103113.raw
aTNEsEDEIPQLVPIGk	Unambiguous	1	1	118498359	N-Term(TMT6plex); S5(Phospho); K17(TMT6plex)	HCD	T(2): 1.0; S(5): 99.0	25305	Unique	Used	1.012	2334	2308			503	3.1	0	34	216	3	793.414	2378.23	0.57	74.8	13143	13143	MS2	MSZ_ischemia_pSTY_TMT_103113.raw
gILAADEStGSIAk	Unambiguous	2	1	4557305	N-Term(TMT6plex); T9(Phospho); K14(TMT6plex)	HCD	S(8): 0.0; T(9): 0.7; S(11): 99.3	22693	Redundant	Not Used	1.032	7640	7401			414	3.1	0	50	228	2	936.001	1870.99	0.67	57.01	10357	10357	MS2	MSZ_ischemia_pSTY_TMT_103113.raw
sEsPkEPEQLR	Unambiguous	2	1	4504445	N-Term(TMT6plex); S3(Phospho); K5(TMT6plex)	HCD	S(1): 0.0; S(3): 100.0	18636	Unique	Used	1.465	182800	124800			520	3.09	1	7	12	3	613.32	1837.95	0.11	32.98	6030	6030	MS2	MSZ_ischemia_pSTY_TMT_103113.raw
sEsLSNcSIGk	Unambiguous	1	1	140161500	N-Term(TMT6plex); S3(Phospho); C7(Carbamidomethyl); K11(TMT6plex)	HCD	S(1): 0.0; S(3): 100.0; S(5): 0.0; S(8): 0.0	20470	Redundant	Not Used	1.071	13740	12830			389	3.09	0	18	219	2	860.424	1719.84	0.92	42.97	7986	7986	MS2	MSZ_ischemia_pSTY_TMT_103113.raw
kPAGAtPk	Unambiguous	1	1	4885381	N-Term(TMT6plex); K1(TMT6plex); T6(Phospho); K8(TMT6plex)	HCD	T(6): 100.0	17812	Unique	Used	1.316	63440	48190			180	3.09	0	17	38	3	512.976	1536.91	0.71	28.8	5151	5151	MS2	MSZ_ischemia_pSTY_TMT_103113.raw
vSEEQTQPPsPAGAGmSTAmGR	Unambiguous	1	1	112789562	N-Term(TMT6plex); S10(Phospho); M16(Oxidation); M20(Oxidation)	HCD	S(2): 0.0; T(6): 2.1; S(10): 97.9; S(17): 0.0; T(18): 0.0	18391	Redundant	Not Used	1.477	3216	2177			1065	3.09	0	0	118	3	844.044	2530.12	1.19	31.69	5768	5768	MS2	MSZ_ischemia_pSTY_TMT_103113.raw
eSsPIPSPTSDR	Unambiguous	1	1	112382250	N-Term(TMT6plex); S3(Phospho)	HCD	S(2): 0.0; S(3): 100.0; S(7): 0.0; T(9): 0.0; S(10): 0.0	18714	Unique	Used	1.223	17870	14620			368	3.08	0	8	124	2	791.372	1581.74	0.96	33.38	6113	6113	MS2	MSZ_ischemia_pSTY_TMT_103113.raw
sRsPPPVSk	Unambiguous	1	1	47271443	N-Term(TMT6plex); S1(Phospho); S3(Phospho); K9(TMT6plex)	HCD	S(1): 100.0; S(3): 100.0; S(8): 0.0	17708	Unique	Used	1.301	49630	38140			348	3.08	1	32	45	3	524.938	1572.8	1.7	28.27	5040	5040	MS2	MSZ_ischemia_pSTY_TMT_103113.raw
sPSGSAFGsQENLR	Unambiguous	4	1	431822379	N-Term(TMT6plex); S9(Phospho)	HCD	S(1): 0.0; S(3): 0.0; S(5): 0.0; S(9): 100.0	20222	Redundant	Not Used	1.033	8455	8186			400	3.08	0	55	278	2	873.405	1745.8	-1.22	41.59	7721	7721	MS2	MSZ_ischemia_pSTY_TMT_103113.raw
kDsLTQAQEQGNLLN	Unambiguous	2	1	225690491	N-Term(TMT6plex); K1(TMT6plex); S3(Phospho)	HCD	S(3): 100.0; T(5): 0.0	21964	Unique	Used	1.083	4007	3699			698	3.08	1	37	259	3	733.046	2197.12	-1.6	52.19	9579	9579	MS2	MSZ_ischemia_pSTY_TMT_103113.raw
eDsGTFSLGk	Unambiguous	1	1	4505581	N-Term(TMT6plex); S3(Phospho); K10(TMT6plex)	HCD	S(3): 100.0; T(5): 0.0; S(7): 0.0	22419	Unique	Used	1.977	29200	14770			426	3.08	0	56	201	2	789.895	1578.78	0.97	55.17	10065	10065	MS2	MSZ_ischemia_pSTY_TMT_103113.raw
sNsPLPVPPSk	Unambiguous	1	1	20127499	N-Term(TMT6plex); S3(Phospho); K11(TMT6plex)	HCD	S(1): 0.0; S(3): 100.0; S(10): 0.0	21099	Unique	Used	1.221	26050	21340			388	3.08	0	30	108	2	830.957	1660.91	-0.05	46.63	8657	8657	MS2	MSZ_ischemia_pSTY_TMT_103113.raw
kPNAGGsPAPVR	Unambiguous	1	1	78042577	N-Term(TMT6plex); K1(TMT6plex); S7(Phospho)	HCD	S(7): 100.0	17231	Unique	Used	1.218	40760	33460			312	3.07	0	31	47	3	563.647	1688.93	1.03	25.84	4531	4531	MS2	MSZ_ischemia_pSTY_TMT_103113.raw
hStGGTNk	Unambiguous	1	1	119964718	N-Term(TMT6plex); T3(Phospho); K8(TMT6plex)	HCD	S(2): 0.7; T(3): 99.3; T(6): 0.0	14600	Unique	Used	1.388	42830	30860			274	3.07	0	33	63	3	447.23	1339.68	-0.92	13.11	1724	1724	MS2	MSZ_ischemia_pSTY_TMT_103113.raw
aGGSAALsPSk	Unambiguous	1	1	5174449	N-Term(TMT6plex); S8(Phospho); K11(TMT6plex)	HCD	S(4): 0.0; S(8): 100.0; S(10): 0.0	18654	Redundant	Not Used	1.095	30090	27500			336	3.07	0	33	37	3	495.27	1483.8	2.02	33.08	6049	6049	MS2	MSZ_ischemia_pSTY_TMT_103113.raw
nSDGGsDPETQk	Unambiguous	1	1	6005948	N-Term(TMT6plex); S6(Phospho); K12(TMT6plex)	HCD	S(2): 0.0; S(6): 100.0; T(10): 0.0	16720	Redundant	Not Used	1.452	6292	4332			331	3.06	0	18	328	2	886.908	1772.81	-1.1	23.25	3986	3986	MS2	MSZ_ischemia_pSTY_TMT_103113.raw
aGDLLEDsPk	Unambiguous	3	1	186928821	N-Term(TMT6plex); S8(Phospho); K10(TMT6plex)	HCD	S(8): 100.0	22042	Redundant	Not Used	1.315	67260	51140			399	3.06	0	21	53	2	791.91	1582.81	0.15	52.73	9663	9663	MS2	MSZ_ischemia_pSTY_TMT_103113.raw
yESQEPLAGQEsPLPLATR	Unambiguous	1	1	110556636	N-Term(TMT6plex); S12(Phospho)	HCD	Y(1): 0.0; S(3): 0.0; S(12): 100.0; T(18): 0.0	23294	Redundant	Not Used	1.082	3582	3310			996	3.06	0	29	193	3	799.064	2395.18	0.89	61.09	10998	10998	MS2	MSZ_ischemia_pSTY_TMT_103113.raw
qPPVsPGTALVGSQk	Unambiguous	1	1	22208967	N-Term(TMT6plex); S5(Phospho); K15(TMT6plex)	HCD	S(5): 100.0; T(8): 0.0; S(13): 0.0	22084	Redundant	Not Used	1.209	3522	2914			514	3.06	0	36	500	2	1002.55	2004.1	1.34	53	9707	9707	MS2	MSZ_ischemia_pSTY_TMT_103113.raw
ssPLLGGNGk	Unambiguous	1	1	27894339	N-Term(TMT6plex); S2(Phospho); K10(TMT6plex)	HCD	S(1): 0.0; S(2): 100.0	20714	Redundant	Not Used	1.526	13360	8755			286	3.06	0	51	130	2	734.403	1467.8	0.56	44.39	8246	8246	MS2	MSZ_ischemia_pSTY_TMT_103113.raw
dISGPsPSk	Unambiguous	1	1	166235186	N-Term(TMT6plex); S6(Phospho); K9(TMT6plex)	HCD	S(3): 0.0; S(6): 99.3; S(8): 0.7	19184	Unique	Used	1.023	21920	21430			318	3.05	0	39	164	2	713.373	1425.74	0.3	35.81	6614	6614	MS2	MSZ_ischemia_pSTY_TMT_103113.raw
sLsGSSPcPk	Unambiguous	1	1	118572613	N-Term(TMT6plex); S3(Phospho); C8(Carbamidomethyl); K10(TMT6plex)	HCD	S(1): 0.0; S(3): 100.0; S(5): 0.0; S(6): 0.0	19134	Redundant	Not Used	1.317	38180	29000			362	3.05	0	27	112	2	779.39	1557.77	-0.8	35.53	6561	6561	MS2	MSZ_ischemia_pSTY_TMT_103113.raw
sVDQGGGGsPR	Unambiguous	1	1	260064009	N-Term(TMT6plex); S9(Phospho)	HCD	S(1): 0.0; S(9): 100.0	15293	Redundant	Not Used	1.284	41340	32190			197	3.04	0	36	74	2	663.306	1325.6	-0.08	16.38	2464	2464	MS2	MSZ_ischemia_pSTY_TMT_103113.raw
dPSAsPGDAGEQAIR	Unambiguous	2	1	4507877	N-Term(TMT6plex); S5(Phospho)	HCD	S(3): 0.0; S(5): 100.0	18790	Redundant	Not Used	1.033	18450	17850			317	3.04	0	31	88	2	890.411	1779.82	2.16	33.78	6194	6194	MS2	MSZ_ischemia_pSTY_TMT_103113.raw
dGQDAIAQsPEk	Unambiguous	2	1	62244004	N-Term(TMT6plex); S9(Phospho); K12(TMT6plex)	HCD	S(9): 100.0	18878	Redundant	Not Used	1.348	23590	17490			482	3.03	0	9	80	2	898.945	1796.88	-0.83	34.23	6288	6288	MS2	MSZ_ischemia_pSTY_TMT_103113.raw
asPEPPGPESSSR	Unambiguous	1	1	110556636	N-Term(TMT6plex); S2(Phospho)	HCD	S(2): 100.0; S(10): 0.0; S(11): 0.0; S(12): 0.0	16937	Redundant	Not Used	1.486	17940	12070			201	3.03	0	19	130	2	803.87	1606.73	0.78	24.41	4217	4217	MS2	MSZ_ischemia_pSTY_TMT_103113.raw
sQSSDTEQQSPTSGGGk	Unambiguous	1	1	50053795	N-Term(TMT6plex); S1(Phospho); K17(TMT6plex)	HCD	S(1): 96.7; S(3): 1.6; S(4): 1.6; T(6): 0.0; S(10): 0.0; T(12): 0.0; S(13): 0.0	16697	Unique	Used	1.388	7349	5293			723	3.03	0	31	108	3	740.347	2219.03	1.7	23.12	3961	3961	MS2	MSZ_ischemia_pSTY_TMT_103113.raw
qkGsEENLDEAR	Unambiguous	4	1	29826323	N-Term(TMT6plex); K2(TMT6plex); S4(Phospho)	HCD	S(4): 100.0	17789	Unique	Used	1.301	28450	21880			489	3.02	1	44	103	3	638.652	1913.94	2.44	28.68	5126	5126	MS2	MSZ_ischemia_pSTY_TMT_103113.raw
aVPVEsPVQk	Unambiguous	1	1	30026034	N-Term(TMT6plex); S6(Phospho); K10(TMT6plex)	HCD	S(6): 100.0	20386	Unique	Used	1.161	16250	14000			262	3.02	0	55	305	2	796.444	1591.88	-2.82	42.53	7896	7896	MS2	MSZ_ischemia_pSTY_TMT_103113.raw
gPPQsPVFEGVYNNSR	Unambiguous	6	1	27262651	N-Term(TMT6plex); S5(Phospho)	HCD	S(5): 100.0; Y(12): 0.0; S(15): 0.0	22534	Redundant	Not Used	1.366	3918	2868			450	3.02	0	14	434	2	1028.99	2056.97	1.61	55.96	10187	10187	MS2	MSZ_ischemia_pSTY_TMT_103113.raw
vTNDIsPESSPGVGR	Unambiguous	1	1	134142826	N-Term(TMT6plex); S6(Phospho)	HCD	T(2): 0.0; S(6): 100.0; S(9): 0.0; S(10): 0.0	19907	Redundant	Not Used	1.085	11370	10480			493	3.02	0	43	198	2	912.44	1823.87	-1.02	39.87	7385	7385	MS2	MSZ_ischemia_pSTY_TMT_103113.raw
sPsPEPIYNSEGk	Unambiguous	6	1	42544123	N-Term(TMT6plex); S3(Phospho); K13(TMT6plex)	HCD	S(1): 0.0; S(3): 100.0; Y(8): 0.0; S(10): 0.0	20684	Redundant	Not Used	1.145	3926	3428			461	3.02	0	41	327	2	971.982	1942.96	0.54	44.17	8214	8214	MS2	MSZ_ischemia_pSTY_TMT_103113.raw
mLAEsDEsGDEESVSQTDk	Unambiguous	1	1	4505531	N-Term(TMT6plex); M1(Oxidation); S5(Phospho); S8(Phospho); K19(TMT6plex)	HCD	S(5): 100.0; S(8): 99.9; S(13): 0.0; S(15): 0.0; T(17): 0.0	20324	Unique	Used	1.266	5330	4211			725	3.02	0	15	95	3	897.708	2691.11	1.82	42.15	7830	7830	MS2	MSZ_ischemia_pSTY_TMT_103113.raw
tNSsEQER	Unambiguous	1	1	41281564	N-Term(TMT6plex); S4(Phospho)	HCD	T(1): 0.0; S(3): 50.0; S(4): 50.0	14389	Unique	Used	1.738	17450	10040			91	3.01	0	44	220	2	630.277	1259.55	0.29	12.08	1499	1499	MS2	MSZ_ischemia_pSTY_TMT_103113.raw
gsPVFLPR	Unambiguous	2	1	157817073	N-Term(TMT6plex); S2(Phospho)	HCD	S(2): 100.0	22487	Unique	Used	1.425	9295	6522			175	3.01	0	43	318	2	591.317	1181.63	-0.99	55.63	10137	10137	MS2	MSZ_ischemia_pSTY_TMT_103113.raw
sPSPSPTPEAk	Unambiguous	3	1	21237808	N-Term(TMT6plex); S1(Phospho); K11(TMT6plex)	HCD	S(1): 100.0; S(3): 0.0; S(5): 0.0; T(7): 0.0	18067	Redundant	Not Used	1.311	57200	43650			466	3.01	0	9	36	2	818.425	1635.84	1.39	30.09	5423	5423	MS2	MSZ_ischemia_pSTY_TMT_103113.raw
gPVGTVsEAQLAR	Unambiguous	2	1	19718759	N-Term(TMT6plex); S7(Phospho)	HCD	T(5): 0.0; S(7): 100.0	21022	Redundant	Not Used	1.001	23220	23200			412	3.01	0	55	148	2	797.414	1593.82	0.17	46.18	8575	8575	MS2	MSZ_ischemia_pSTY_TMT_103113.raw
gILAADEsTGSIAk	Unambiguous	2	1	4557305	N-Term(TMT6plex); S8(Phospho); K14(TMT6plex)	HCD	S(8): 100.0; T(9): 0.0; S(11): 0.0	22949	Redundant	Not Used	0.92	5222	5676			364	3.01	0	46	364	2	935.999	1870.99	-1.15	58.75	10630	10630	MS2	MSZ_ischemia_pSTY_TMT_103113.raw
sGAGSsPETk	Unambiguous	1	1	118572613	N-Term(TMT6plex); S6(Phospho); K10(TMT6plex)	HCD	S(1): 0.0; S(5): 0.0; S(6): 100.0; T(9): 0.0	16295	Unique	Used	1.232	42810	34760			380	3.01	0	54	110	2	729.865	1458.72	-1.62	21.14	3532	3532	MS2	MSZ_ischemia_pSTY_TMT_103113.raw
gLAGPPAsPGk	Unambiguous	2	1	312176416	N-Term(TMT6plex); S8(Phospho); K11(TMT6plex)	HCD	S(8): 100.0	19833	Redundant	Not Used	1.047	8042	7683			266	3	0	20	75	3	497.278	1489.82	0.9	39.48	7306	7306	MS2	MSZ_ischemia_pSTY_TMT_103113.raw
aTAPQTQHVsPmR	Unambiguous	4	1	194239729	N-Term(TMT6plex); S10(Phospho); M12(Oxidation)	HCD	T(2): 0.0; T(6): 0.0; S(10): 100.0	16120	Redundant	Not Used	1.41	17570	12460			411	3	0	14	41	3	583.616	1748.83	-1.12	20.31	3346	3346	MS2	MSZ_ischemia_pSTY_TMT_103113.raw
tSsSETEEk	Unambiguous	1	1	11321634	N-Term(TMT6plex); S3(Phospho); K9(TMT6plex)	HCD	T(1): 0.0; S(2): 0.0; S(3): 99.4; S(4): 0.6; T(6): 0.0	16669	Redundant	Not Used	2.138	13550	6336			307	3	0	15	286	2	768.365	1535.72	-0.69	22.98	3931	3931	MS2	MSZ_ischemia_pSTY_TMT_103113.raw
vSEEQTQPPsPAGAGMSTAmGR	Unambiguous	1	1	112789562	N-Term(TMT6plex); S10(Phospho); M20(Oxidation)	HCD	S(2): 0.0; T(6): 0.0; S(10): 100.0; S(17): 0.0; T(18): 0.0	19783	Unique	Used	0.998	6318	6334			1173	3	0	3	81	3	838.712	2514.12	0.88	39.2	7253	7253	MS2	MSZ_ischemia_pSTY_TMT_103113.raw
lTFDTTFsPNTGk	Unambiguous	2	1	42476281	N-Term(TMT6plex); S8(Phospho); K13(TMT6plex)	HCD	T(2): 0.0; T(5): 0.0; T(6): 0.0; S(8): 100.0; T(11): 0.0	25089	Redundant	Not Used	1.062	2678	2522			314	3	0	43	500	2	984.001	1967	1.21	73.14	12913	12913	MS2	MSZ_ischemia_pSTY_TMT_103113.raw
sLSGSsPcPk	Unambiguous	1	1	118572613	N-Term(TMT6plex); S6(Phospho); C8(Carbamidomethyl); K10(TMT6plex)	HCD	S(1): 0.0; S(3): 0.0; S(5): 0.0; S(6): 100.0	18773	Unique	Used	1.216	112300	92380			330	3	0	39	32	2	779.392	1557.78	0.76	33.7	6176	6176	MS2	MSZ_ischemia_pSTY_TMT_103113.raw
gEsENAGTNQETR	Unambiguous	1	1	21361282	N-Term(TMT6plex); S3(Phospho)	HCD	S(3): 100.0; T(8): 0.0; T(12): 0.0	15199	Redundant	Not Used	1.231	7265	5899			262	3	0	0	178	2	851.366	1701.73	-1.34	15.91	2363	2363	MS2	MSZ_ischemia_pSTY_TMT_103113.raw
tPASTPVSGTPQAsPmIER	Unambiguous	1	1	32171238	N-Term(TMT6plex); S14(Phospho); M16(Oxidation)	HCD	T(1): 0.0; S(4): 0.0; T(5): 0.0; S(8): 0.0; T(10): 0.0; S(14): 100.0	19626	Unique	Used	1.254	6909	5507			846	3	0	41	83	3	751.366	2252.08	0.54	38.37	7086	7086	MS2	MSZ_ischemia_pSTY_TMT_103113.raw
kGAGDGsDEEVDGk	Unambiguous	1	1	12667788	N-Term(TMT6plex); K1(TMT6plex); S7(Phospho); K14(TMT6plex)	HCD	S(7): 100.0	18487	Redundant	Not Used	1.363	83710	61410			637	2.99	1	19	18	3	711.022	2131.05	-0.23	32.2	5871	5871	MS2	MSZ_ischemia_pSTY_TMT_103113.raw
sLsPGGAALGYR	Unambiguous	2	1	319996623	N-Term(TMT6plex); S3(Phospho)	HCD	S(1): 0.0; S(3): 100.0; Y(11): 0.0	21833	Redundant	Not Used	1.286	19770	15370			307	2.99	0	45	121	2	729.371	1457.74	0.08	51.36	9440	9440	MS2	MSZ_ischemia_pSTY_TMT_103113.raw
aASAPAkEsPR	Unambiguous	6	1	57164979	N-Term(TMT6plex); K7(TMT6plex); S9(Phospho)	HCD	S(3): 0.0; S(9): 100.0	16400	Redundant	Not Used	1.305	8123	6226			395	2.99	1	11	278	2	811.937	1622.87	0.26	21.63	3644	3644	MS2	MSZ_ischemia_pSTY_TMT_103113.raw
sEsPkEPEQLR	Unambiguous	2	1	4504445	N-Term(TMT6plex); S3(Phospho); K5(TMT6plex)	HCD	S(1): 0.0; S(3): 100.0	18543	Unique	Used	1.435	49690	34640			496	2.99	1	46	83	3	613.321	1837.95	0.71	32.49	5930	5930	MS2	MSZ_ischemia_pSTY_TMT_103113.raw
fGsADNIPNLk	Unambiguous	2	1	190014612	N-Term(TMT6plex); S3(Phospho); K11(TMT6plex)	HCD	S(3): 100.0	24379	Redundant	Not Used	1.166	10270	8810			278	2.99	0	39	443	2	857.452	1713.9	-0.22	68.13	12155	12155	MS2	MSZ_ischemia_pSTY_TMT_103113.raw
ePAITSQNsPEAR	Unambiguous	2	1	45439355	N-Term(TMT6plex); S9(Phospho)	HCD	T(5): 0.0; S(6): 0.0; S(9): 100.0	18038	Redundant	Not Used	1.335	27570	20650			386	2.99	0	15	48	2	854.91	1708.81	1.4	29.96	5392	5392	MS2	MSZ_ischemia_pSTY_TMT_103113.raw
sHtSEGTR	Unambiguous	3	1	386643034	N-Term(TMT6plex); T3(Phospho)	HCD	S(1): 0.0; T(3): 100.0; S(4): 0.0; T(7): 0.0	13854	Redundant	Not Used	1.02	8159	8000			84	2.99	0	17	50	3	395.182	1183.53	0.17	9.23	929	929	MS2	MSZ_ischemia_pSTY_TMT_103113.raw
gNAEGssDEEGk	Unambiguous	3	1	186928821	N-Term(TMT6plex); S6(Phospho); S7(Phospho); K12(TMT6plex)	HCD	S(6): 100.0; S(7): 100.0	16792	Redundant	Not Used	1.544	29660	19210			172	2.99	0	5	57	2	899.371	1797.73	-0.37	23.67	4063	4063	MS2	MSZ_ischemia_pSTY_TMT_103113.raw
iELSPsmEAPk	Unambiguous	7	1	291045225	N-Term(TMT6plex); S6(Phospho); M7(Oxidation); K11(TMT6plex)	HCD	S(4): 0.8; S(6): 99.2	22168	Redundant	Not Used	1.099	11670	10620			484	2.99	0	34	321	2	878.454	1755.9	0.11	53.54	9797	9797	MS2	MSZ_ischemia_pSTY_TMT_103113.raw
aGDLLEDsPk	Unambiguous	3	1	186928821	N-Term(TMT6plex); S8(Phospho); K10(TMT6plex)	HCD	S(8): 100.0	22116	Redundant	Not Used	1.572	37780	24030			313	2.99	0	6	20	3	528.276	1582.81	0.84	53.23	9742	9742	MS2	MSZ_ischemia_pSTY_TMT_103113.raw
kEESEEsDDDmGFGLFD	Unambiguous	3	1	4506671	K1(TMT6plex); N-Term(TMT6plex); S7(Phospho); M11(Oxidation)	HCD	S(4): 0.0; S(7): 100.0	25285	Unique	Used	0.944	3181	3370			1626	2.98	1	28	408	3	835.353	2504.04	-1.31	74.67	13122	13122	MS2	MSZ_ischemia_pSTY_TMT_103113.raw
aVsPPHLDGPPSPR	Unambiguous	7	1	109637788	N-Term(TMT6plex); S3(Phospho)	HCD	S(3): 100.0; S(12): 0.0	20823	Redundant	Not Used	1.33	6277	4719			372	2.98	0	48	187	3	579.296	1735.87	-0.49	45.05	8362	8362	MS2	MSZ_ischemia_pSTY_TMT_103113.raw
aQLEPVAsPAk	Unambiguous	8	1	41322923	N-Term(TMT6plex); S8(Phospho); K11(TMT6plex)	HCD	S(8): 100.0	20662	Redundant	Not Used	1.376	28700	20850			346	2.98	0	7	77	2	824.957	1648.91	-0.94	44.05	8191	8191	MS2	MSZ_ischemia_pSTY_TMT_103113.raw
eDEIsPPPPNPVVk	Unambiguous	2	1	443497966	N-Term(TMT6plex); S5(Phospho); K14(TMT6plex)	HCD	S(5): 100.0	21885	Unique	Used	1.18	7842	6643			643	2.98	0	31	174	3	686.031	2056.08	1.22	51.68	9495	9495	MS2	MSZ_ischemia_pSTY_TMT_103113.raw
sPPTQVAISSDSAR	Unambiguous	1	1	155029552	N-Term(TMT6plex); S1(Phospho)	HCD	S(1): 100.0; T(4): 0.0; S(9): 0.0; S(10): 0.0; S(12): 0.0	19456	Redundant	Not Used	1.321	7508	5682			362	2.98	0	37	233	2	862.926	1724.85	1.85	37.4	6904	6904	MS2	MSZ_ischemia_pSTY_TMT_103113.raw
qSSATSsFGGLGGGSVR	Unambiguous	1	1	24234699	N-Term(TMT6plex); S7(Phospho)	HCD	S(2): 0.0; S(3): 0.0; T(5): 0.0; S(6): 0.0; S(7): 100.0; S(15): 0.0	20986	Redundant	Not Used	1.492	6370	4270			521	2.97	0	0	290	2	932.443	1863.88	-0.96	45.96	8536	8536	MS2	MSZ_ischemia_pSTY_TMT_103113.raw
gVPAGNsDTEGGQPGR	Unambiguous	5	1	259906020	N-Term(TMT6plex); S7(Phospho)	HCD	S(7): 99.1; T(9): 0.9	16967	Redundant	Not Used	1.258	7754	6164			360	2.97	0	29	257	2	904.415	1807.82	2.5	24.56	4249	4249	MS2	MSZ_ischemia_pSTY_TMT_103113.raw
kAEGEPQEEsPLk	Unambiguous	3	1	117938251	N-Term(TMT6plex); K1(TMT6plex); S10(Phospho); K13(TMT6plex)	HCD	S(10): 100.0	19337	Unique	Used	1.18	8312	7045			652	2.96	1	30	104	4	553.049	2209.17	0.4	36.74	6777	6777	MS2	MSZ_ischemia_pSTY_TMT_103113.raw
sVsPcSNVESR	Unambiguous	1	1	118572613	N-Term(TMT6plex); S3(Phospho); C5(Carbamidomethyl)	HCD	S(1): 50.0; S(3): 50.0; S(6): 0.0; S(10): 0.0	17559	Redundant	Not Used	1.233	37620	30520			227	2.96	0	49	78	2	765.846	1530.68	1.06	27.48	4881	4881	MS2	MSZ_ischemia_pSTY_TMT_103113.raw
asDGQLQAk	Unambiguous	1	1	208609985	N-Term(TMT6plex); S2(Phospho); K9(TMT6plex)	HCD	S(2): 100.0	18703	Redundant	Not Used	1.326	27600	20820			331	2.96	0	44	166	2	728.386	1455.76	2.51	33.32	6101	6101	MS2	MSZ_ischemia_pSTY_TMT_103113.raw
tGSsPTQGIVNk	Unambiguous	2	1	94557295	N-Term(TMT6plex); S4(Phospho); K12(TMT6plex)	HCD	T(1): 0.0; S(3): 0.7; S(4): 99.3; T(6): 0.0	20181	Redundant	Not Used	1.499	54340	36250			349	2.96	0	21	39	2	863.96	1726.91	-1.22	41.38	7678	7678	MS2	MSZ_ischemia_pSTY_TMT_103113.raw
vNQSALEAVTPsPSFQQR	Unambiguous	1	1	6912242	N-Term(TMT6plex); S12(Phospho)	HCD	S(4): 0.0; T(10): 0.0; S(12): 50.0; S(14): 50.0	23054	Unique	Used	1.068	2377	2226			856	2.96	0	37	244	3	756.713	2268.12	0.85	59.46	10742	10742	MS2	MSZ_ischemia_pSTY_TMT_103113.raw
sDEGQLsPATR	Unambiguous	8	1	41322923	N-Term(TMT6plex); S7(Phospho)	HCD	S(1): 0.0; S(7): 100.0; T(10): 0.0	17101	Redundant	Not Used	1.269	26430	20830			231	2.95	0	38	133	2	735.346	1469.69	1.08	25.22	4392	4392	MS2	MSZ_ischemia_pSTY_TMT_103113.raw
iEDVGsDEEDDSGkDk	Unambiguous	3	1	431822406	N-Term(TMT6plex); S6(Phospho); K14(TMT6plex); K16(TMT6plex)	HCD	S(6): 100.0; S(12): 0.0	20627	Redundant	Not Used	1.204	3772	3134			592	2.95	1	0	199	2	1253.1	2505.19	0.84	43.84	8153	8153	MS2	MSZ_ischemia_pSTY_TMT_103113.raw
sNSPLPSIQLQPQsPSASk	Unambiguous	2	1	27754771	N-Term(TMT6plex); S14(Phospho); K19(TMT6plex)	HCD	S(1): 0.0; S(3): 0.0; S(7): 0.0; S(14): 1.3; S(16): 98.7; S(18): 0.0	23690	Unique	Used	0.971	1891	1947			945	2.95	0	27	244	4	626.835	2504.32	1.09	63.56	11420	11420	MS2	MSZ_ischemia_pSTY_TMT_103113.raw
qFTSSSsIk	Unambiguous	1	1	4557701	N-Term(TMT6plex); S7(Phospho); K9(TMT6plex)	HCD	T(3): 0.0; S(4): 0.0; S(5): 0.0; S(6): 0.0; S(7): 100.0	20380	Unique	Used	1.819	46360	25490			407	2.94	0	37	194	2	761.898	1522.79	-1.82	42.5	7890	7890	MS2	MSZ_ischemia_pSTY_TMT_103113.raw
sTAsPASTk	Unambiguous	3	1	34335264	N-Term(TMT6plex); S4(Phospho); K9(TMT6plex)	HCD	S(1): 0.0; T(2): 0.0; S(4): 100.0; S(7): 0.0; T(8): 0.0	16509	Unique	Used	1.37	55490	40520			375	2.94	0	33	60	2	694.367	1387.73	2.35	22.15	3761	3761	MS2	MSZ_ischemia_pSTY_TMT_103113.raw
gGVTGsPEASISGSk	Unambiguous	1	1	61743954	N-Term(TMT6plex); S6(Phospho); K15(TMT6plex)	HCD	T(4): 0.0; S(6): 100.0; S(10): 0.0; S(12): 0.0; S(14): 0.0	20409	Redundant	Not Used	1.372	32410	23620			308	2.94	0	3	41	2	936.48	1871.95	0.28	42.65	7921	7921	MS2	MSZ_ischemia_pSTY_TMT_103113.raw
nSQEDsEDSEDkDVk	Unambiguous	1	1	56118310	N-Term(TMT6plex); S6(Phospho); K12(TMT6plex); K15(TMT6plex)	HCD	S(2): 0.0; S(6): 100.0; S(9): 0.0	18265	Unique	Used	1.04	12660	12170			1177	2.94	1	16	117	3	831.394	2492.17	1.22	31.07	5634	5634	MS2	MSZ_ischemia_pSTY_TMT_103113.raw
aPIDTsDVEEk	Unambiguous	2	1	77812670	N-Term(TMT6plex); S6(Phospho); K11(TMT6plex)	HCD	T(5): 0.0; S(6): 100.0	21797	Unique	Used	1.177	9984	8480			468	2.93	0	39	315	2	871.435	1741.86	-2.07	51.14	9401	9401	MS2	MSZ_ischemia_pSTY_TMT_103113.raw
aGmSSNQSISsPVLDAVPR	Unambiguous	1	1	118572613	N-Term(TMT6plex); M3(Oxidation); S11(Phospho)	HCD	S(4): 0.0; S(5): 0.0; S(8): 0.0; S(10): 50.0; S(11): 50.0	22970	Redundant	Not Used	0.88	2420	2749			878	2.93	0	40	334	3	747.697	2241.08	-0.63	58.91	10652	10652	MS2	MSZ_ischemia_pSTY_TMT_103113.raw
tTPPTQkPPsPPMSGk	Unambiguous	1	1	109689723	N-Term(TMT6plex); K7(TMT6plex); S10(Phospho); K16(TMT6plex)	HCD	T(1): 0.0; T(2): 0.0; T(5): 0.0; S(10): 100.0; S(14): 0.0	20255	Unique	Used	1.074	11100	10330			535	2.93	0	82	260	3	806.774	2418.31	0.32	41.79	7756	7756	MS2	MSZ_ischemia_pSTY_TMT_103113.raw
nsDQEGGGk	Unambiguous	1	1	42542379	N-Term(TMT6plex); S2(Phospho); K9(TMT6plex)	HCD	S(2): 100.0	15650	Unique	Used	1.189	24780	20840			221	2.93	0	21	140	2	715.341	1429.67	1.04	18.04	2844	2844	MS2	MSZ_ischemia_pSTY_TMT_103113.raw
rGEsLDNLDSPR	Unambiguous	2	1	33598968	N-Term(TMT6plex); S4(Phospho)	HCD	S(4): 100.0; S(10): 0.0	19110	Unique	Used	1.298	14840	11440			378	2.93	1	33	133	3	556.603	1667.79	-0.19	35.4	6535	6535	MS2	MSZ_ischemia_pSTY_TMT_103113.raw
qYDPPAESQQsESPPRR	Unambiguous	1	1	91825557	N-Term(TMT6plex); S11(Phospho)	HCD	Y(2): 0.0; S(8): 0.0; S(11): 0.0; S(13): 100.0	17749	Redundant	Not Used	1.127	5384	4778			880	2.93	1	22	156	3	761.021	2281.05	1.17	28.48	5083	5083	MS2	MSZ_ischemia_pSTY_TMT_103113.raw
eGTAPsENGETk	Unambiguous	3	1	318067959	N-Term(TMT6plex); S6(Phospho); K12(TMT6plex)	HCD	T(3): 0.0; S(6): 1.0; T(11): 99.0	17209	Unique	Used	1.347	22350	16590			355	2.92	0	75	183	2	879.424	1757.84	2.59	25.73	4507	4507	MS2	MSZ_ischemia_pSTY_TMT_103113.raw
sLYGLGGSk	Unambiguous	3	1	5031839	N-Term(TMT6plex); S1(Phospho); K9(TMT6plex)	HCD	S(1): 100.0; Y(3): 0.0; S(8): 0.0	22712	Redundant	Not Used	1.912	25370	13270			316	2.92	0	54	342	2	710.385	1419.76	-1.29	57.13	10377	10377	MS2	MSZ_ischemia_pSTY_TMT_103113.raw
qAsVHDSGEEGEA	Unambiguous	1	1	239582767	N-Term(TMT6plex); S3(Phospho)	HCD	S(3): 100.0; S(7): 0.0	16202	Redundant	Not Used	1.355	10540	7779			83	2.91	0	44	181	2	812.837	1624.67	-0.91	20.69	3433	3433	MS2	MSZ_ischemia_pSTY_TMT_103113.raw
aTVTPsPVk	Unambiguous	1	1	56118310	N-Term(TMT6plex); S6(Phospho); K9(TMT6plex)	HCD	T(2): 0.0; T(4): 0.7; S(6): 99.2	19316	Unique	Used	1.215	22540	18550			276	2.91	0	32	175	2	719.409	1437.81	-0.99	36.62	6755	6755	MS2	MSZ_ischemia_pSTY_TMT_103113.raw
aSVALtPTAPSR	Unambiguous	2	1	28557788	N-Term(TMT6plex); T6(Phospho)	HCD	S(2): 0.0; T(6): 100.0; T(8): 0.0; S(11): 0.0	19607	Unique	Used	0.99	14850	14990			431	2.91	0	65	313	2	740.39	1479.77	-3.47	38.24	7065	7065	MS2	MSZ_ischemia_pSTY_TMT_103113.raw
lSsSSSNDSGNk	Unambiguous	1	1	61743954	N-Term(TMT6plex); S3(Phospho); K12(TMT6plex)	HCD	S(2): 0.0; S(3): 99.2; S(4): 0.0; S(5): 0.8; S(6): 0.0; S(9): 0.0	17715	Unique	Used	1.203	12630	10500			420	2.91	0	20	197	2	860.912	1720.82	0.89	28.3	5047	5047	MS2	MSZ_ischemia_pSTY_TMT_103113.raw
mIGFPSSAGSVsPR	Unambiguous	1	1	131412225	N-Term(TMT6plex); M1(Oxidation); S12(Phospho)	HCD	S(6): 0.0; S(7): 0.0; S(10): 0.0; S(12): 100.0	22165	Redundant	Not Used	1.243	11370	9148			359	2.9	0	30	189	2	859.414	1717.82	1.5	53.53	9794	9794	MS2	MSZ_ischemia_pSTY_TMT_103113.raw
gGLsPANDTGAk	Unambiguous	1	1	10835073	N-Term(TMT6plex); S4(Phospho); K12(TMT6plex)	HCD	S(4): 100.0; T(9): 0.0	19177	Redundant	Not Used	1.391	67830	48750			414	2.9	0	38	60	2	813.419	1625.83	0.85	35.78	6607	6607	MS2	MSZ_ischemia_pSTY_TMT_103113.raw
rsPEPNk	Unambiguous	3	1	331284176	N-Term(TMT6plex); S2(Phospho); K7(TMT6plex)	HCD	S(2): 100.0	15785	Unique	Used	1.232	17410	14140			306	2.9	1	42	169	3	455.914	1365.73	-0.56	18.7	2988	2988	MS2	MSZ_ischemia_pSTY_TMT_103113.raw
sFSSPPsPSNk	Unambiguous	1	1	256574805	N-Term(TMT6plex); S7(Phospho); K11(TMT6plex)	HCD	S(1): 0.0; S(3): 0.0; S(4): 0.0; S(7): 100.0; S(9): 0.0	20084	Unique	Used	1.015	23140	22790			388	2.9	0	53	212	2	836.921	1672.83	-0.25	40.84	7574	7574	MS2	MSZ_ischemia_pSTY_TMT_103113.raw
eTQsPEQVk	Unambiguous	2	1	117938251	N-Term(TMT6plex); S4(Phospho); K9(TMT6plex)	HCD	T(2): 0.0; S(4): 100.0	17901	Unique	Used	1.5	249300	166200			321	2.9	0	4	9	2	792.409	1583.81	1.01	29.26	5246	5246	MS2	MSZ_ischemia_pSTY_TMT_103113.raw
sLSGSSPcPk	Unambiguous	1	1	118572613	N-Term(TMT6plex); S1(Phospho); C8(Carbamidomethyl); K10(TMT6plex)	HCD	S(1): 100.0; S(3): 0.0; S(5): 0.0; S(6): 0.0	18985	Redundant	Not Used	1.324	20730	15650			401	2.9	0	41	186	2	779.39	1557.77	-0.73	34.77	6402	6402	MS2	MSZ_ischemia_pSTY_TMT_103113.raw
tPEELDDsDFETEDFDVR	Unambiguous	1	1	55770844	N-Term(TMT6plex); S8(Phospho)	HCD	T(1): 0.0; S(8): 100.0; T(12): 0.0	24983	Redundant	Not Used	1.155	1493	1293			877	2.9	0	24	262	3	823.346	2468.02	0.32	72.34	12800	12800	MS2	MSZ_ischemia_pSTY_TMT_103113.raw
nsPGSQVASNPR	Unambiguous	1	1	18860916	N-Term(TMT6plex); S2(Phospho)	HCD	S(2): 100.0; S(5): 0.0; S(9): 0.0	15972	Redundant	Not Used	1.332	27030	20290			254	2.9	0	14	108	2	761.864	1522.72	-0.04	19.59	3188	3188	MS2	MSZ_ischemia_pSTY_TMT_103113.raw
isPGATLPESR	Unambiguous	1	1	288541306	N-Term(TMT6plex); S2(Phospho)	HCD	S(2): 100.0; T(6): 0.0; S(10): 0.0	21078	Unique	Used	1.173	11300	9629			335	2.9	0	62	282	2	718.87	1436.73	-1.05	46.52	8634	8634	MS2	MSZ_ischemia_pSTY_TMT_103113.raw
sPIALPVk	Unambiguous	1	1	154146193	N-Term(TMT6plex); S1(Phospho); K8(TMT6plex)	HCD	S(1): 100.0	23243	Redundant	Not Used	1.342	25000	18620			164	2.89	0	26	123	2	681.912	1362.82	0.5	60.77	10944	10944	MS2	MSZ_ischemia_pSTY_TMT_103113.raw
ssPLLGGNGk	Unambiguous	1	1	27894339	N-Term(TMT6plex); S2(Phospho); K10(TMT6plex)	HCD	S(1): 0.0; S(2): 100.0	20532	Redundant	Not Used	1.516	37730	24890			317	2.89	0	29	153	2	734.403	1467.8	0.98	43.3	8052	8052	MS2	MSZ_ischemia_pSTY_TMT_103113.raw
tTPATGEQsPGAR	Unambiguous	3	1	394581985	N-Term(TMT6plex); S9(Phospho)	HCD	T(1): 0.0; T(2): 0.0; T(5): 0.0; S(9): 100.0	15911	Unique	Used	0.918	52750	57480			384	2.89	0	40	69	2	791.376	1581.74	-1.59	19.31	3123	3123	MS2	MSZ_ischemia_pSTY_TMT_103113.raw
tSPPcsPANLSR	Unambiguous	1	1	31543385	N-Term(TMT6plex); C5(Carbamidomethyl); S6(Phospho)	HCD	T(1): 0.0; S(2): 0.0; S(6): 100.0; S(11): 0.0	18424	Unique	Used	0.96	6912	7201			377	2.89	0	32	342	2	798.378	1595.75	2.12	31.86	5803	5803	MS2	MSZ_ischemia_pSTY_TMT_103113.raw
eLQSQISDtSVVLSmDNSR	Unambiguous	2	1	4504919	N-Term(TMT6plex); T9(Phospho); M15(Oxidation)	HCD	S(4): 0.0; S(7): 0.0; T(9): 50.0; S(10): 50.0; S(14): 0.0; S(18): 0.0	22641	Unique	Used	1.292	2787	2158			904	2.88	0	6	222	3	812.049	2434.13	-1.6	56.67	10302	10302	MS2	MSZ_ischemia_pSTY_TMT_103113.raw
sGAQASSTPLSPtR	Unambiguous	3	1	27436948	N-Term(TMT6plex); T13(Phospho)	HCD	S(1): 0.0; S(6): 0.0; S(7): 0.9; T(8): 0.9; S(11): 98.2; T(13): 0.0	17602	Redundant	Not Used	1.183	42360	35790			242	2.88	0	20	31	2	834.912	1668.82	0.95	27.73	4927	4927	MS2	MSZ_ischemia_pSTY_TMT_103113.raw
aIGGGLSSVGGGsSTIk	Unambiguous	2	1	5031839	N-Term(TMT6plex); S13(Phospho); K17(TMT6plex)	HCD	S(7): 0.0; S(8): 0.0; S(13): 33.3; S(14): 33.3; T(15): 33.3	22757	Unique	Used	1.471	7728	5253			549	2.88	0	28	209	3	662.694	1986.07	-0.66	57.41	10425	10425	MS2	MSZ_ischemia_pSTY_TMT_103113.raw
nMAPSQQsPVR	Unambiguous	1	1	109689723	N-Term(TMT6plex); S8(Phospho)	HCD	S(5): 0.0; S(8): 100.0	17357	Unique	Used	1.244	18160	14600			326	2.88	0	47	188	2	762.367	1523.73	1.34	26.45	4665	4665	MS2	MSZ_ischemia_pSTY_TMT_103113.raw
sPsPEPIYNSEGk	Unambiguous	6	1	42544123	N-Term(TMT6plex); S3(Phospho); K13(TMT6plex)	HCD	S(1): 0.0; S(3): 100.0; Y(8): 0.0; S(10): 0.0	20664	Unique	Used	1.119	7636	6824			515	2.88	0	59	100	3	648.323	1942.95	-0.91	44.05	8193	8193	MS2	MSZ_ischemia_pSTY_TMT_103113.raw
iNPPSSGGTSSsPIk	Unambiguous	3	1	311771673	N-Term(TMT6plex); S12(Phospho); K15(TMT6plex)	HCD	S(5): 0.0; S(6): 0.0; T(9): 0.0; S(10): 0.0; S(11): 1.1; S(12): 98.9	20645	Unique	Used	0.868	10150	11700			514	2.87	0	65	241	3	656.347	1967.03	0.73	43.94	8172	8172	MS2	MSZ_ischemia_pSTY_TMT_103113.raw
tSVQtEDDQLIAGQSAR	Unambiguous	3	1	55770844	N-Term(TMT6plex); T1(Phospho); T5(Phospho)	HCD	T(1): 50.6; S(2): 50.6; T(5): 98.9; S(15): 0.0	21329	Unique	Used	0.942	3421	3633			612	2.87	0	55	230	3	736.664	2207.98	-0.05	48.1	8902	8902	MS2	MSZ_ischemia_pSTY_TMT_103113.raw
asDSEEPEEk	Unambiguous	1	1	38176151	N-Term(TMT6plex); S2(Phospho); K10(TMT6plex)	HCD	S(2): 100.0; S(4): 0.0	17687	Unique	Used	1.516	15900	10490			297	2.87	0	42	245	2	829.883	1658.76	1.67	28.15	5017	5017	MS2	MSZ_ischemia_pSTY_TMT_103113.raw
iEVLPVDTGAGGYSGNSGsPk	Unambiguous	2	1	7661864	N-Term(TMT6plex); S19(Phospho); K21(TMT6plex)	HCD	T(8): 0.0; Y(13): 0.0; S(14): 0.0; S(17): 1.1; S(19): 98.9	24374	Redundant	Not Used	1.071	1144	1068			702	2.87	0	4	243	3	848.432	2543.28	0.89	68.09	12150	12150	MS2	MSZ_ischemia_pSTY_TMT_103113.raw
hVTLPsSPR	Unambiguous	1	1	82659109	N-Term(TMT6plex); S6(Phospho)	HCD	T(3): 0.0; S(6): 50.0; S(7): 50.0	18752	Unique	Used	1.314	12470	9490			219	2.86	0	42	97	3	434.898	1302.68	2.12	33.58	6153	6153	MS2	MSZ_ischemia_pSTY_TMT_103113.raw
hsPTPQQSNR	Unambiguous	1	1	42542379	N-Term(TMT6plex); S2(Phospho)	HCD	S(2): 100.0; T(4): 0.0; S(8): 0.0	14185	Unique	Used	1.35	14840	10990			211	2.85	0	20	43	3	487.567	1460.69	0.36	11.08	1282	1282	MS2	MSZ_ischemia_pSTY_TMT_103113.raw
aTVtPsPVk	Unambiguous	1	1	56118310	N-Term(TMT6plex); T4(Phospho); S6(Phospho); K9(TMT6plex)	HCD	T(2): 0.0; T(4): 100.0; S(6): 100.0	19174	Unique	Used	1.197	16710	13950			379	2.85	0	37	246	2	759.393	1517.78	0.98	35.76	6603	6603	MS2	MSZ_ischemia_pSTY_TMT_103113.raw
gsPTRPNPPVR	Unambiguous	2	1	4503379	N-Term(TMT6plex); S2(Phospho)	HCD	S(2): 98.6; T(4): 1.4	16536	Unique	Used	1.4	182200	130100			328	2.85	0	4	5	3	496.264	1486.78	2.05	22.29	3790	3790	MS2	MSZ_ischemia_pSTY_TMT_103113.raw
dATNRsPTQIVk	Unambiguous	2	1	29469071	N-Term(TMT6plex); S6(Phospho); K12(TMT6plex)	HCD	T(3): 0.0; S(6): 100.0; T(8): 0.0	19068	Unique	Used	1.37	26280	19180			495	2.85	1	35	96	3	623.34	1868	0.23	35.19	6490	6490	MS2	MSZ_ischemia_pSTY_TMT_103113.raw
sksPPksPEEEGAVSS	Unambiguous	1	1	47271443	N-Term(TMT6plex); K2(TMT6plex); S3(Phospho); K6(TMT6plex); S7(Phospho)	HCD	S(1): 0.0; S(3): 100.0; S(7): 100.0; S(15): 0.0; S(16): 0.0	18938	Unique	Used	0.936	23120	24690			641	2.85	2	13	51	3	821.739	2463.2	-0.16	34.54	6352	6352	MS2	MSZ_ischemia_pSTY_TMT_103113.raw
tsQETADVk	Unambiguous	1	1	208609990	N-Term(TMT6plex); S2(Phospho); K9(TMT6plex)	HCD	T(1): 0.0; S(2): 100.0; T(5): 0.0	18317	Unique	Used	1.313	22040	16790			348	2.85	0	32	169	2	758.887	1516.77	0.79	31.34	5689	5689	MS2	MSZ_ischemia_pSTY_TMT_103113.raw
sPPADAIPk	Unambiguous	3	1	114796642	N-Term(TMT6plex); S1(Phospho); K9(TMT6plex)	HCD	S(1): 100.0	20538	Unique	Used	1.136	22080	19430			342	2.85	0	30	175	2	717.395	1433.78	0.82	43.33	8058	8058	MS2	MSZ_ischemia_pSTY_TMT_103113.raw
aEGEPQEEsPLk	Unambiguous	3	1	117938251	N-Term(TMT6plex); S9(Phospho); K12(TMT6plex)	HCD	S(9): 100.0	19562	Redundant	Not Used	1.335	10210	7643			440	2.84	0	31	282	2	926.462	1851.92	1.72	37.99	7017	7017	MS2	MSZ_ischemia_pSTY_TMT_103113.raw
sSsPTSYWk	Unambiguous	2	1	42794779	N-Term(TMT6plex); S3(Phospho); K9(TMT6plex)	HCD	S(1): 0.0; S(2): 0.0; S(3): 100.0; T(5): 0.0; S(6): 0.0; Y(7): 0.0	22532	Unique	Used	1.17	15570	13310			384	2.84	0	62	416	2	790.893	1580.78	1.36	55.95	10185	10185	MS2	MSZ_ischemia_pSTY_TMT_103113.raw
aSsLNFLNk	Unambiguous	2	1	198041728	N-Term(TMT6plex); S3(Phospho); K9(TMT6plex)	HCD	S(2): 0.0; S(3): 100.0	24432	Redundant	Not Used	1.517	14560	9602			342	2.84	0	36	268	2	766.419	1531.83	0.75	68.47	12212	12212	MS2	MSZ_ischemia_pSTY_TMT_103113.raw
lVEQANsPk	Unambiguous	1	1	27477111	N-Term(TMT6plex); S7(Phospho); K9(TMT6plex)	HCD	S(7): 100.0	19712	Unique	Used	1.125	27910	24810			400	2.84	0	40	173	2	762.415	1523.82	-0.4	38.83	7177	7177	MS2	MSZ_ischemia_pSTY_TMT_103113.raw
rSsPVPPVPER	Unambiguous	1	1	157311635	N-Term(TMT6plex); S3(Phospho)	HCD	S(2): 50.0; S(3): 50.0	17600	Unique	Used	1.177	15760	13400			335	2.83	1	38	99	3	510.606	1529.8	-0.16	27.72	4924	4924	MS2	MSZ_ischemia_pSTY_TMT_103113.raw
hGsASQVQk	Unambiguous	2	1	4557793	N-Term(TMT6plex); S3(Phospho); K9(TMT6plex)	HCD	S(3): 100.0; S(5): 0.0	15963	Unique	Used	1.375	47480	34530			352	2.83	0	45	62	3	493.929	1479.77	-0.51	19.54	3178	3178	MS2	MSZ_ischemia_pSTY_TMT_103113.raw
aGGPTtPLSPTR	Unambiguous	1	1	5031877	N-Term(TMT6plex); T6(Phospho)	HCD	T(5): 0.0; T(6): 100.0; S(9): 0.0; T(11): 0.0	18256	Redundant	Not Used	1.154	12310	10660			365	2.83	0	22	202	2	732.378	1463.75	1.45	31.02	5624	5624	MS2	MSZ_ischemia_pSTY_TMT_103113.raw
tAsPPPPPkR	Unambiguous	1	1	42542379	N-Term(TMT6plex); S3(Phospho); K9(TMT6plex)	HCD	T(1): 0.0; S(3): 100.0	17005	Unique	Used	1.176	33510	28490			297	2.83	1	27	56	3	529.301	1585.89	0.85	24.75	4290	4290	MS2	MSZ_ischemia_pSTY_TMT_103113.raw
sGDETPGSEVPGDk	Unambiguous	1	1	118601081	N-Term(TMT6plex); S1(Phospho); K14(TMT6plex)	HCD	S(1): 100.0; T(5): 0.0; S(8): 0.0	19320	Unique	Used	1.378	10510	7632			575	2.83	0	24	174	2	956.949	1912.89	-1.6	36.65	6759	6759	MS2	MSZ_ischemia_pSTY_TMT_103113.raw
tEEsPASDEAGEk	Unambiguous	1	1	48255933	N-Term(TMT6plex); S4(Phospho); K13(TMT6plex)	HCD	T(1): 0.0; S(4): 100.0; S(7): 0.0	17853	Redundant	Not Used	1.21	10370	8567			396	2.83	0	0	166	2	944.438	1887.87	3.37	29	5194	5194	MS2	MSZ_ischemia_pSTY_TMT_103113.raw
lASDDRPsPPR	Unambiguous	5	1	23111018	N-Term(TMT6plex); S8(Phospho)	HCD	S(3): 0.0; S(8): 100.0	18207	Unique	Used	1.285	23050	17940			284	2.82	0	52	68	3	507.255	1519.75	2.23	30.77	5572	5572	MS2	MSZ_ischemia_pSTY_TMT_103113.raw
nSGTQsDGEEk	Unambiguous	2	1	62739161	N-Term(TMT6plex); S6(Phospho); K11(TMT6plex)	HCD	S(2): 0.0; T(4): 0.0; S(6): 100.0	16055	Redundant	Not Used	1.307	16790	12850			264	2.82	0	5	141	2	845.39	1689.77	-0.5	20	3276	3276	MS2	MSZ_ischemia_pSTY_TMT_103113.raw
stTPPPAEPVSLPQEPPkPR	Unambiguous	1	1	45359846	N-Term(TMT6plex); T2(Phospho); K18(TMT6plex)	HCD	S(1): 98.2; T(2): 1.8; T(3): 0.0; S(11): 0.0	21565	Unique	Used	0.946	5725	6054			586	2.82	0	19	62	4	666.611	2663.42	0.8	49.63	9154	9154	MS2	MSZ_ischemia_pSTY_TMT_103113.raw
eATGLsPQAAQEk	Unambiguous	1	1	55769564	N-Term(TMT6plex); S6(Phospho); K13(TMT6plex)	HCD	T(3): 0.0; S(6): 100.0	19869	Unique	Used	1.077	14470	13430			512	2.82	0	33	59	3	623.324	1867.96	0.73	39.68	7345	7345	MS2	MSZ_ischemia_pSTY_TMT_103113.raw
sStPEEVk	Unambiguous	1	1	5031635	N-Term(TMT6plex); T3(Phospho); K8(TMT6plex)	HCD	S(1): 0.0; S(2): 0.0; T(3): 100.0	17776	Unique	Used	1.31	20350	15530			295	2.82	0	21	206	2	707.866	1414.72	1.07	28.61	5112	5112	MS2	MSZ_ischemia_pSTY_TMT_103113.raw
aAsPPASASDLIEQQQk	Unambiguous	2	1	399154157	N-Term(TMT6plex); S3(Phospho); K17(TMT6plex)	HCD	S(3): 96.9; S(7): 1.5; S(9): 1.5	22282	Unique	Used	1.115	5552	4981			753	2.82	0	35	163	3	760.395	2279.17	0.38	54.23	9919	9919	MS2	MSZ_ischemia_pSTY_TMT_103113.raw
kATGAAtPk	Unambiguous	1	1	4885379	N-Term(TMT6plex); K1(TMT6plex); T7(Phospho); K9(TMT6plex)	HCD	T(3): 0.0; T(7): 100.0	16897	Unique	Used	1.086	125700	115800			201	2.81	1	21	24	3	537.986	1611.94	-0.33	24.22	4175	4175	MS2	MSZ_ischemia_pSTY_TMT_103113.raw
tSmGGTQQQFVEGVR	Unambiguous	1	1	4503131	N-Term(TMT6plex); T1(Phospho); M3(Oxidation)	HCD	T(1): 0.0; S(2): 100.0; T(6): 0.0	20510	Redundant	Not Used	1.363	10350	7595			555	2.81	0	34	183	2	975.455	1949.9	2.09	43.19	8028	8028	MS2	MSZ_ischemia_pSTY_TMT_103113.raw
rNsFSENEk	Unambiguous	1	1	55749769	N-Term(TMT6plex); S3(Phospho); K9(TMT6plex)	HCD	S(3): 100.0; S(5): 0.0	17764	Unique	Used	1.471	24330	16540			348	2.81	1	56	115	3	550.276	1648.81	2.18	28.55	5099	5099	MS2	MSZ_ischemia_pSTY_TMT_103113.raw
sSGQLSGR	Unambiguous	2	1	312176416	N-Term(TMT6plex); S1(Phospho)	HCD	S(1): 100.0; S(2): 0.0; S(6): 0.0	15967	Unique	Used	1.119	47720	42640			148	2.81	0	35	59	2	550.769	1100.53	-0.07	19.57	3183	3183	MS2	MSZ_ischemia_pSTY_TMT_103113.raw
aTAPQTQHVsPmR	Unambiguous	4	1	194239729	N-Term(TMT6plex); S10(Phospho); M12(Oxidation)	HCD	T(2): 0.0; T(6): 0.0; S(10): 100.0	16016	Redundant	Not Used	1.192	11120	9331			303	2.8	0	0	88	2	874.921	1748.83	-0.72	19.8	3235	3235	MS2	MSZ_ischemia_pSTY_TMT_103113.raw
tsPPcSPANLSR	Unambiguous	1	1	31543385	N-Term(TMT6plex); S2(Phospho); C5(Carbamidomethyl)	HCD	T(1): 0.0; S(2): 100.0; S(6): 0.0; S(11): 0.0	19073	Redundant	Not Used	1.345	35860	26660			301	2.8	0	17	50	2	798.376	1595.74	-0.63	35.22	6496	6496	MS2	MSZ_ischemia_pSTY_TMT_103113.raw
lPDsPALAk	Unambiguous	2	1	21070997	N-Term(TMT6plex); S4(Phospho); K9(TMT6plex)	HCD	S(4): 100.0	22329	Unique	Used	0.843	9227	10940			309	2.79	0	30	231	2	725.409	1449.81	-0.74	54.56	9969	9969	MS2	MSZ_ischemia_pSTY_TMT_103113.raw
ssSEDAESLAPR	Unambiguous	2	1	109809741	N-Term(TMT6plex); S2(Phospho)	HCD	S(1): 0.0; S(2): 99.0; S(3): 1.0; S(8): 0.0	19262	Unique	Used	1.123	7510	6690			145	2.79	0	32	342	2	779.352	1557.7	-1.53	36.26	6697	6697	MS2	MSZ_ischemia_pSTY_TMT_103113.raw
sPEIHR	Unambiguous	4	2	117938251;167234419	N-Term(TMT6plex); S1(Phospho)	HCD	S(1): 100.0	15635	Redundant	Not Used	1.676	4935	2945			67	2.78	0	34	297	3	349.845	1047.52	1.06	17.97	2828	2828	MS2	MSZ_ischemia_pSTY_TMT_103113.raw
nSsPPPSPNk	Unambiguous	1	1	48255945	N-Term(TMT6plex); S3(Phospho); K10(TMT6plex)	HCD	S(2): 0.0; S(3): 100.0; S(7): 0.0	17110	Redundant	Not Used	1.379	27710	20090			377	2.78	0	15	79	2	781.904	1562.8	2.02	25.26	4402	4402	MS2	MSZ_ischemia_pSTY_TMT_103113.raw
sEsPPPLSDPk	Unambiguous	1	1	11067749	N-Term(TMT6plex); S3(Phospho); K11(TMT6plex)	HCD	S(1): 0.0; S(3): 100.0; S(8): 0.0	20405	Unique	Used	1.093	9688	8862			379	2.78	0	43	213	2	846.437	1691.87	1.07	42.63	7916	7916	MS2	MSZ_ischemia_pSTY_TMT_103113.raw
lsGGLGAGScR	Unambiguous	1	1	4557701	N-Term(TMT6plex); S2(Phospho); C10(Carbamidomethyl)	HCD	S(2): 100.0; S(9): 0.0	20004	Redundant	Not Used	1.662	73040	43960			282	2.78	0	16	22	2	672.32	1343.63	-1.27	40.43	7489	7489	MS2	MSZ_ischemia_pSTY_TMT_103113.raw
sPSsPELNNk	Unambiguous	1	1	118572613	N-Term(TMT6plex); S4(Phospho); K10(TMT6plex)	HCD	S(1): 0.0; S(3): 0.0; S(4): 100.0	18881	Unique	Used	1.103	35860	32530			379	2.77	0	50	114	2	805.913	1610.82	-0.02	34.24	6291	6291	MS2	MSZ_ischemia_pSTY_TMT_103113.raw
tPEELDDsDFETEDFDVR	Unambiguous	1	1	55770844	N-Term(TMT6plex); S8(Phospho)	HCD	T(1): 0.0; S(8): 100.0; T(12): 0.0	25005	Redundant	Not Used	1.297	1025	789.9			463	2.77	0	4	295	2	1234.51	2468.02	-1.33	72.49	12823	12823	MS2	MSZ_ischemia_pSTY_TMT_103113.raw
gGsPAPLPAk	Unambiguous	1	1	163914392	N-Term(TMT6plex); S3(Phospho); K10(TMT6plex)	HCD	S(3): 100.0	19700	Unique	Used	1.273	13990	10990			324	2.77	0	40	298	2	716.903	1432.8	0.82	38.77	7164	7164	MS2	MSZ_ischemia_pSTY_TMT_103113.raw
amsLSDALk	Unambiguous	1	1	223718203	N-Term(TMT6plex); M2(Oxidation); S3(Phospho); K9(TMT6plex)	HCD	S(3): 100.0; S(5): 0.0	22235	Unique	Used	0.85	8153	9588			319	2.77	0	60	389	2	745.39	1489.77	-0.79	53.95	9868	9868	MS2	MSZ_ischemia_pSTY_TMT_103113.raw
kVVVsPTk	Unambiguous	1	1	55956788	N-Term(TMT6plex); K1(TMT6plex); S5(Phospho); K8(TMT6plex)	HCD	S(5): 100.0; T(7): 0.0	19630	Unique	Used	1.423	26870	18880			114	2.77	1	48	144	3	542.339	1625	0.86	38.39	7090	7090	MS2	MSZ_ischemia_pSTY_TMT_103113.raw
tAsEINFDk	Unambiguous	1	1	14589909	N-Term(TMT6plex); S3(Phospho); K9(TMT6plex)	HCD	T(1): 0.0; S(3): 100.0	22406	Redundant	Not Used	1.35	14290	10590			405	2.76	0	45	328	2	781.897	1562.79	-0.48	55.07	10051	10051	MS2	MSZ_ischemia_pSTY_TMT_103113.raw
asPATHR	Unambiguous	1	1	118572613	N-Term(TMT6plex); S2(Phospho)	HCD	S(2): 100.0; T(5): 0.0	14242	Redundant	Not Used	1.38	22280	16140			106	2.76	0	41	36	3	350.177	1048.52	1.69	11.37	1343	1343	MS2	MSZ_ischemia_pSTY_TMT_103113.raw
qPPVsPGTALVGSQk	Unambiguous	1	1	22208967	N-Term(TMT6plex); S5(Phospho); K15(TMT6plex)	HCD	S(5): 100.0; T(8): 0.0; S(13): 0.0	22123	Unique	Used	1.112	6894	6200			470	2.76	0	32	98	3	668.703	2004.1	1.09	53.26	9749	9749	MS2	MSZ_ischemia_pSTY_TMT_103113.raw
eTESAPGsPR	Unambiguous	1	1	39725634	N-Term(TMT6plex); S8(Phospho)	HCD	T(2): 0.0; S(4): 0.0; S(8): 100.0	15621	Redundant	Not Used	1.326	63000	47500			156	2.76	0	10	41	2	670.309	1339.61	0.46	17.89	2814	2814	MS2	MSZ_ischemia_pSTY_TMT_103113.raw
aQtPPGPSLSGSk	Unambiguous	1	1	118572613	N-Term(TMT6plex); T3(Phospho); K13(TMT6plex)	HCD	T(3): 100.0; S(8): 0.0; S(10): 0.0; S(12): 0.0	19942	Redundant	Not Used	1.208	23670	19600			325	2.76	0	26	86	2	882.969	1764.93	1.07	40.06	7423	7423	MS2	MSZ_ischemia_pSTY_TMT_103113.raw
sSsPIPLTPSk	Unambiguous	3	1	17975761	N-Term(TMT6plex); S3(Phospho); K11(TMT6plex)	HCD	S(1): 0.0; S(2): 0.0; S(3): 100.0; T(8): 0.0; S(10): 0.0	21452	Unique	Used	1.236	8486	6867			364	2.75	0	30	423	2	826.456	1651.91	-1.25	48.92	9033	9033	MS2	MSZ_ischemia_pSTY_TMT_103113.raw
vGNEsPVQELk	Unambiguous	2	1	296841073	N-Term(TMT6plex); S5(Phospho); K11(TMT6plex)	HCD	S(5): 100.0	21754	Unique	Used	1.353	8348	6169			390	2.75	0	41	244	2	869.462	1737.92	-1.14	50.86	9355	9355	MS2	MSZ_ischemia_pSTY_TMT_103113.raw
sQEPsPVGSR	Unambiguous	2	1	209969686	N-Term(TMT6plex); S5(Phospho)	HCD	S(1): 0.0; S(5): 100.0; S(9): 0.0	16038	Unique	Used	1.342	13590	10120			190	2.75	0	40	336	2	676.823	1352.64	-1.27	19.92	3258	3258	MS2	MSZ_ischemia_pSTY_TMT_103113.raw
sSsPPPR	Unambiguous	1	1	167234419	N-Term(TMT6plex); S3(Phospho)	HCD	S(1): 0.0; S(2): 0.7; S(3): 99.3	14841	Redundant	Not Used	1.162	101900	87660			63	2.75	0	12	12	2	518.755	1036.5	0.93	14.25	1982	1982	MS2	MSZ_ischemia_pSTY_TMT_103113.raw
sPGsPVGEGTGSPPk	Unambiguous	4	1	29826323	N-Term(TMT6plex); S4(Phospho); K15(TMT6plex)	HCD	S(1): 0.0; S(4): 100.0; T(10): 0.0; S(12): 0.0	19034	Redundant	Not Used	1.065	7957	7474			612	2.75	0	39	136	2	946.481	1891.96	-0.8	35.03	6454	6454	MS2	MSZ_ischemia_pSTY_TMT_103113.raw
qSsATSSFGGLGGGSVR	Unambiguous	1	1	24234699	N-Term(TMT6plex); S3(Phospho)	HCD	S(2): 0.0; S(3): 0.0; T(5): 50.0; S(6): 50.0; S(7): 0.0; S(15): 0.0	21415	Redundant	Not Used	1.321	15160	11480			444	2.75	0	30	102	2	932.443	1863.88	-0.18	48.71	8994	8994	MS2	MSZ_ischemia_pSTY_TMT_103113.raw
eAALPPVsPLk	Unambiguous	6	1	302699239	N-Term(TMT6plex); S8(Phospho); K11(TMT6plex)	HCD	S(8): 100.0	23083	Redundant	Not Used	1.225	10010	8172			278	2.75	0	52	391	2	830.478	1659.95	-0.13	59.67	10773	10773	MS2	MSZ_ischemia_pSTY_TMT_103113.raw
tLsPTPSAEGYQDVR	Unambiguous	4	1	51173717	N-Term(TMT6plex); S3(Phospho)	HCD	T(1): 0.0; S(3): 99.2; T(5): 0.8; S(7): 0.0; Y(11): 0.0	20922	Redundant	Not Used	1.488	6541	4396			205	2.74	0	43	202	2	965.462	1929.92	0.12	45.61	8468	8468	MS2	MSZ_ischemia_pSTY_TMT_103113.raw
sASSDTSEELNSQDSPPk	Unambiguous	1	1	4759140	N-Term(TMT6plex); S1(Phospho); K18(TMT6plex)	HCD	S(1): 97.8; S(3): 1.1; S(4): 1.1; T(6): 0.0; S(7): 0.0; S(12): 0.0; S(15): 0.0	19812	Unique	Used	1.228	10320	8400			851	2.74	0	43	103	3	806.376	2417.11	0.64	39.37	7284	7284	MS2	MSZ_ischemia_pSTY_TMT_103113.raw
qsSPSGSEQLVR	Unambiguous	8	1	296010963	N-Term(TMT6plex); S2(Phospho)	HCD	S(2): 0.0; S(3): 100.0; S(5): 0.0; S(7): 0.0	18157	Unique	Used	1.521	34190	22480			362	2.74	0	18	74	2	792.386	1583.77	1.64	30.54	5519	5519	MS2	MSZ_ischemia_pSTY_TMT_103113.raw
qItMEELVR	Unambiguous	8	1	41322923	N-Term(TMT6plex); T3(Phospho)	HCD	T(3): 100.0	24078	Unique	Used	1.664	6019	3616			208	2.74	0	22	413	2	714.361	1427.71	-1.64	65.99	11834	11834	MS2	MSZ_ischemia_pSTY_TMT_103113.raw
sATTtPSGSPR	Unambiguous	1	1	148277037	N-Term(TMT6plex); T5(Phospho)	HCD	S(1): 0.0; T(3): 0.0; T(4): 50.0; T(5): 50.0; S(7): 0.0; S(9): 0.0	15259	Unique	Used	0.953	7815	8196			213	2.74	0	0	271	2	685.83	1370.65	1.02	16.19	2427	2427	MS2	MSZ_ischemia_pSTY_TMT_103113.raw
gNAEGssDEEGk	Unambiguous	3	1	186928821	N-Term(TMT6plex); S6(Phospho); S7(Phospho); K12(TMT6plex)	HCD	S(6): 100.0; S(7): 100.0	16957	Redundant	Not Used	1.347	21370	15870			175	2.74	0	10	88	2	899.371	1797.73	-0.24	24.51	4239	4239	MS2	MSZ_ischemia_pSTY_TMT_103113.raw
qSsPSGSEQLVR	Unambiguous	8	1	296010963	N-Term(TMT6plex); S3(Phospho)	HCD	S(2): 0.0; S(3): 100.0; S(5): 0.0; S(7): 0.0	18262	Redundant	Not Used	1.338	39870	29790			362	2.73	0	6	45	2	792.386	1583.77	1.48	31.06	5631	5631	MS2	MSZ_ischemia_pSTY_TMT_103113.raw
lTFDSSFsPNTGk	Unambiguous	1	1	4507879	N-Term(TMT6plex); S8(Phospho); K13(TMT6plex)	HCD	T(2): 0.0; S(5): 0.0; S(6): 0.0; S(8): 100.0; T(11): 0.0	24662	Redundant	Not Used	1.146	8804	7679			348	2.73	0	12	219	2	969.985	1938.96	0.81	69.94	12457	12457	MS2	MSZ_ischemia_pSTY_TMT_103113.raw
asPEPPGPESSSR	Unambiguous	1	1	110556636	N-Term(TMT6plex); S2(Phospho)	HCD	S(2): 100.0; S(10): 0.0; S(11): 0.0; S(12): 0.0	17033	Unique	Used	1.566	28080	17930			213	2.73	0	2	28	2	803.87	1606.73	1.31	24.88	4320	4320	MS2	MSZ_ischemia_pSTY_TMT_103113.raw
kPIETGsPk	Unambiguous	2	1	300244569	N-Term(TMT6plex); K1(TMT6plex); S7(Phospho); K9(TMT6plex)	HCD	T(5): 0.0; S(7): 100.0	19072	Unique	Used	1.375	223100	162200			169	2.73	0	7	8	3	575.337	1724	0.36	35.22	6495	6495	MS2	MSZ_ischemia_pSTY_TMT_103113.raw
dAsPSkEER	Unambiguous	1	1	41327771	N-Term(TMT6plex); S3(Phospho); K6(TMT6plex)	HCD	S(3): 100.0; S(5): 0.0	15845	Unique	Used	1.412	14960	10600			335	2.72	1	15	171	2	778.89	1556.77	0.1	19	3052	3052	MS2	MSZ_ischemia_pSTY_TMT_103113.raw
aEEDEILNRsPR	Unambiguous	1	1	10716563	N-Term(TMT6plex); S10(Phospho)	HCD	S(10): 100.0	19754	Redundant	Not Used	1.206	12330	10220			353	2.72	1	16	149	2	869.424	1737.84	1.76	39.04	7222	7222	MS2	MSZ_ischemia_pSTY_TMT_103113.raw
stSPIIGSPPVR	Unambiguous	1	1	189217919	N-Term(TMT6plex); T2(Phospho)	HCD	S(1): 0.0; T(2): 0.0; S(3): 100.0; S(8): 0.0	20872	Unique	Used	1.171	46700	39900			346	2.72	0	62	76	2	760.407	1519.81	-0.52	45.34	8415	8415	MS2	MSZ_ischemia_pSTY_TMT_103113.raw
sSPLLGGNGk	Unambiguous	1	1	27894339	N-Term(TMT6plex); S1(Phospho); K10(TMT6plex)	HCD	S(1): 0.0; S(2): 100.0	20616	Redundant	Not Used	1.602	504100	314700			257	2.72	0	9	4	2	734.403	1467.8	1.23	43.8	8142	8142	MS2	MSZ_ischemia_pSTY_TMT_103113.raw
tAsEPNLk	Unambiguous	8	1	323423071	N-Term(TMT6plex); S3(Phospho); K8(TMT6plex)	HCD	T(1): 0.0; S(3): 100.0	19433	Redundant	Not Used	1.629	41150	25260			214	2.72	0	12	61	2	699.376	1397.75	0.6	37.29	6880	6880	MS2	MSZ_ischemia_pSTY_TMT_103113.raw
eYGsPLk	Unambiguous	8	1	16332364	N-Term(TMT6plex); S4(Phospho); K7(TMT6plex)	HCD	Y(2): 0.0; S(4): 100.0	20440	Unique	Used	1.109	22840	20590			324	2.72	0	43	146	2	666.354	1331.7	0.15	42.8	7954	7954	MS2	MSZ_ischemia_pSTY_TMT_103113.raw
tGVTStsDSEEEGDDQEGEk	Unambiguous	2	1	190014586	N-Term(TMT6plex); T6(Phospho); S7(Phospho); K20(TMT6plex)	HCD	T(1): 0.0; T(4): 0.0; S(5): 1.7; T(6): 97.4; S(7): 50.4; S(9): 50.4	18863	Redundant	Not Used	1.157	5601	4840			650	2.71	0	18	55	3	906.704	2718.1	0.27	34.15	6272	6272	MS2	MSZ_ischemia_pSTY_TMT_103113.raw
qLsSGVSEIR	Unambiguous	1	1	4504517	N-Term(TMT6plex); S3(Phospho)	HCD	S(3): 99.2; S(4): 0.8; S(7): 0.0	20617	Redundant	Not Used	2.544	392600	154300			239	2.71	0	3	4	2	692.856	1384.71	1.42	43.8	8143	8143	MS2	MSZ_ischemia_pSTY_TMT_103113.raw
rQsPLPPQk	Unambiguous	1	1	170763500	N-Term(TMT6plex); S3(Phospho); K9(TMT6plex)	HCD	S(3): 100.0	17544	Unique	Used	1.683	41360	24580			284	2.71	1	23	32	3	530.304	1588.9	0.8	27.41	4865	4865	MS2	MSZ_ischemia_pSTY_TMT_103113.raw
gWsQEGPVk	Unambiguous	1	1	110556636	N-Term(TMT6plex); S3(Phospho); K9(TMT6plex)	HCD	S(3): 100.0	21782	Unique	Used	2.286	22970	10050			323	2.71	0	41	416	2	763.393	1525.78	-2.48	51.05	9385	9385	MS2	MSZ_ischemia_pSTY_TMT_103113.raw
tIAsDsEEEAGk	Unambiguous	1	1	217330641	N-Term(TMT6plex); S4(Phospho); S6(Phospho); K12(TMT6plex)	HCD	T(1): 0.0; S(4): 100.0; S(6): 100.0	19457	Unique	Used	1.431	9672	6760			153	2.71	0	44	229	2	927.913	1854.82	0.23	37.4	6905	6905	MS2	MSZ_ischemia_pSTY_TMT_103113.raw
aLPNNTSSsPQPk	Unambiguous	12	1	454545207	N-Term(TMT6plex); S9(Phospho); K13(TMT6plex)	HCD	T(6): 0.0; S(7): 0.0; S(8): 1.7; S(9): 98.2	18877	Unique	Used	1.127	28030	24870			523	2.7	0	23	35	3	626.996	1878.97	0.15	34.23	6287	6287	MS2	MSZ_ischemia_pSTY_TMT_103113.raw
sAsVNkEPVSLPGImR	Unambiguous	2	1	33598968	N-Term(TMT6plex); S3(Phospho); K6(TMT6plex); M15(Oxidation)	HCD	S(1): 0.0; S(3): 100.0; S(10): 0.0	22424	Unique	Used	1.773	8758	4940			629	2.7	1	36	228	3	747.069	2239.19	0.61	55.2	10070	10070	MS2	MSZ_ischemia_pSTY_TMT_103113.raw
sLsPPQSQSk	Unambiguous	4	1	5453565	N-Term(TMT6plex); S3(Phospho); K10(TMT6plex)	HCD	S(1): 0.0; S(3): 100.0; S(7): 0.0; S(9): 0.0	19260	Unique	Used	1.229	10360	8428			315	2.69	0	53	347	2	798.924	1596.84	1.14	36.24	6695	6695	MS2	MSZ_ischemia_pSTY_TMT_103113.raw
nSsPPPSPNk	Unambiguous	1	1	48255945	N-Term(TMT6plex); S3(Phospho); K10(TMT6plex)	HCD	S(2): 0.0; S(3): 100.0; S(7): 0.0	17012	Unique	Used	1.299	11320	8716			315	2.69	0	37	195	2	781.903	1562.8	-0.09	24.78	4297	4297	MS2	MSZ_ischemia_pSTY_TMT_103113.raw
aSGDPGASGmsPR	Unambiguous	1	1	54607124	N-Term(TMT6plex); M10(Oxidation); S11(Phospho)	HCD	S(2): 0.0; S(8): 0.0; S(11): 100.0	15302	Redundant	Not Used	1.247	13180	10570			135	2.69	0	9	228	2	757.83	1514.65	1.17	16.42	2473	2473	MS2	MSZ_ischemia_pSTY_TMT_103113.raw
sEEEQSSSsVk	Unambiguous	2	1	117190174	N-Term(TMT6plex); S9(Phospho); K11(TMT6plex)	HCD	S(1): 0.0; S(6): 0.0; S(7): 0.0; S(8): 0.0; S(9): 100.0	16775	Redundant	Not Used	1.362	4260	3129			372	2.69	0	34	488	2	867.912	1734.82	-1.6	23.58	4044	4044	MS2	MSZ_ischemia_pSTY_TMT_103113.raw
vPStPPPk	Unambiguous	1	1	226509740	N-Term(TMT6plex); T4(Phospho); K8(TMT6plex)	HCD	S(3): 0.0; T(4): 100.0	19504	Unique	Used	1.212	20880	17230			287	2.68	0	63	340	2	680.887	1360.77	1.25	37.66	6955	6955	MS2	MSZ_ischemia_pSTY_TMT_103113.raw
hsPVQmNR	Unambiguous	2	1	226371725	N-Term(TMT6plex); S2(Phospho); M6(Oxidation)	HCD	S(2): 100.0	14325	Redundant	Not Used	1.128	23360	20700			138	2.68	0	45	92	3	431.871	1293.6	-0.22	11.76	1431	1431	MS2	MSZ_ischemia_pSTY_TMT_103113.raw
tAsAPNLAETEk	Unambiguous	3	1	312032471	N-Term(TMT6plex); S3(Phospho); K12(TMT6plex)	HCD	T(1): 0.0; S(3): 100.0; T(10): 0.0	20608	Redundant	Not Used	1.333	15350	11510			378	2.68	0	30	209	2	885.46	1769.91	1.73	43.74	8133	8133	MS2	MSZ_ischemia_pSTY_TMT_103113.raw
qAsPTEVVER	Unambiguous	1	1	13491168	N-Term(TMT6plex); S3(Phospho)	HCD	S(3): 100.0; T(5): 0.0	18309	Unique	Used	1.205	33580	27880			254	2.68	0	48	56	2	712.853	1424.7	0.66	31.31	5681	5681	MS2	MSZ_ischemia_pSTY_TMT_103113.raw
eDEIsPPPPNPVVk	Unambiguous	2	1	443497966	N-Term(TMT6plex); S5(Phospho); K14(TMT6plex)	HCD	S(5): 100.0	21997	Unique	Used	0.935	5533	5919			598	2.68	0	33	81	3	686.031	2056.08	0.33	52.43	9615	9615	MS2	MSZ_ischemia_pSTY_TMT_103113.raw
sPPADAIPk	Unambiguous	3	1	114796642	N-Term(TMT6plex); S1(Phospho); K9(TMT6plex)	HCD	S(1): 100.0	20618	Unique	Used	1.249	39240	31410			338	2.68	0	15	44	2	717.395	1433.78	1.59	43.8	8144	8144	MS2	MSZ_ischemia_pSTY_TMT_103113.raw
lSGGLGAGscR	Unambiguous	1	1	4557701	N-Term(TMT6plex); S9(Phospho); C10(Carbamidomethyl)	HCD	S(2): 0.0; S(9): 100.0	19734	Redundant	Not Used	1.214	67490	55590			227	2.68	0	30	32	2	672.321	1343.63	-0.09	38.94	7201	7201	MS2	MSZ_ischemia_pSTY_TMT_103113.raw
aSSLSEsSPPk	Unambiguous	4	1	344313201	N-Term(TMT6plex); S7(Phospho); K11(TMT6plex)	HCD	S(2): 0.0; S(3): 0.0; S(5): 0.0; S(7): 1.0; S(8): 99.0	19268	Redundant	Not Used	1.296	6770	5225			426	2.67	0	30	94	3	543.282	1627.83	-1.34	36.31	6704	6704	MS2	MSZ_ischemia_pSTY_TMT_103113.raw
sAPPsPPPPGTR	Unambiguous	1	1	11545817	N-Term(TMT6plex); S5(Phospho)	HCD	S(1): 0.0; S(5): 100.0; T(11): 0.0	16985	Unique	Used	1.036	11140	10740			315	2.67	0	42	198	2	735.371	1469.74	-0.1	24.65	4268	4268	MS2	MSZ_ischemia_pSTY_TMT_103113.raw
aAkNsEEEEEEk	Unambiguous	1	1	148596949	N-Term(TMT6plex); K3(TMT6plex); S5(Phospho); K12(TMT6plex)	HCD	S(5): 100.0	17681	Unique	Used	1.345	19890	14790			814	2.67	1	33	152	3	720.695	2160.07	0.6	28.12	5011	5011	MS2	MSZ_ischemia_pSTY_TMT_103113.raw
lGSQHsPGR	Unambiguous	12	1	296011003	N-Term(TMT6plex); S6(Phospho)	HCD	S(3): 0.0; S(6): 100.0	15657	Redundant	Not Used	1.311	58350	44520			208	2.67	0	20	25	3	416.542	1247.61	1.79	18.07	2852	2852	MS2	MSZ_ischemia_pSTY_TMT_103113.raw
rLsQPESAEk	Unambiguous	3	1	259906020	N-Term(TMT6plex); S3(Phospho); K10(TMT6plex)	HCD	S(3): 100.0; S(7): 0.0	18344	Unique	Used	1.279	44340	34660			443	2.67	1	45	50	3	561.635	1682.89	0.86	31.47	5718	5718	MS2	MSZ_ischemia_pSTY_TMT_103113.raw
rPPsPEPSTk	Unambiguous	2	1	112382250	N-Term(TMT6plex); S4(Phospho); K10(TMT6plex)	HCD	S(4): 100.0; S(8): 0.0; T(9): 0.0	17093	Unique	Used	1.423	74020	52010			259	2.67	0	39	31	3	545.296	1633.87	1.87	25.19	4384	4384	MS2	MSZ_ischemia_pSTY_TMT_103113.raw
eEEEGISQEssEEEQ	Unambiguous	2	1	22208967	N-Term(TMT6plex); S10(Phospho); S11(Phospho)	HCD	S(7): 0.0; S(10): 100.0; S(11): 100.0	18307	Redundant	Not Used	1.32	3344	2532			70	2.66	0	5	34	2	1064.39	2127.78	1.59	31.3	5679	5679	MS2	MSZ_ischemia_pSTY_TMT_103113.raw
sLYGLGGSk	Unambiguous	3	1	5031839	N-Term(TMT6plex); S1(Phospho); K9(TMT6plex)	HCD	S(1): 100.0; Y(3): 0.0; S(8): 0.0	22793	Redundant	Not Used	1.879	23810	12670			255	2.66	0	34	131	2	710.386	1419.76	-0.26	57.66	10464	10464	MS2	MSZ_ischemia_pSTY_TMT_103113.raw
nsEEEEEEk	Unambiguous	1	1	148596949	N-Term(TMT6plex); S2(Phospho); K9(TMT6plex)	HCD	S(2): 100.0	17289	Unique	Used	1.332	30380	22810			320	2.66	0	20	121	2	830.872	1660.74	0.85	26.12	4593	4593	MS2	MSZ_ischemia_pSTY_TMT_103113.raw
sPPSTGSTYGSSQk	Unambiguous	1	1	167234419	N-Term(TMT6plex); S1(Phospho); K14(TMT6plex)	HCD	S(1): 100.0; S(4): 0.0; T(5): 0.0; S(7): 0.0; T(8): 0.0; Y(9): 0.0; S(11): 0.0; S(12): 0.0	18569	Redundant	Not Used	1.378	6771	4914			610	2.65	0	11	243	2	961.471	1921.93	1.87	32.63	5958	5958	MS2	MSZ_ischemia_pSTY_TMT_103113.raw
tAsPHFTVSk	Unambiguous	7	1	291045225	N-Term(TMT6plex); S3(Phospho); K10(TMT6plex)	HCD	T(1): 0.8; S(3): 99.2; T(7): 0.0; S(9): 0.0	20594	Unique	Used	1.006	9731	9677			358	2.65	0	23	177	3	538.289	1612.85	2.39	43.66	8118	8118	MS2	MSZ_ischemia_pSTY_TMT_103113.raw
aSsLSESSPPk	Unambiguous	4	1	344313201	N-Term(TMT6plex); S3(Phospho); K11(TMT6plex)	HCD	S(2): 0.0; S(3): 100.0; S(5): 0.0; S(7): 0.0; S(8): 0.0	19050	Unique	Used	1.464	20180	13780			383	2.65	0	27	143	2	814.418	1627.83	-3.5	35.11	6471	6471	MS2	MSZ_ischemia_pSTY_TMT_103113.raw
nQGIEGsPGGR	Unambiguous	1	1	155029552	N-Term(TMT6plex); S7(Phospho)	HCD	S(7): 100.0	16261	Redundant	Not Used	1.264	19650	15550			168	2.65	0	47	162	2	690.825	1380.64	-2.52	20.96	3496	3496	MS2	MSZ_ischemia_pSTY_TMT_103113.raw
mSQPGSPsPk	Unambiguous	1	1	51599156	N-Term(TMT6plex); M1(Oxidation); S8(Phospho); K10(TMT6plex)	HCD	S(2): 0.0; S(6): 50.0; S(8): 50.0	16731	Unique	Used	1.29	122500	94970			219	2.65	0	5	11	2	785.39	1569.77	-1.19	23.34	3998	3998	MS2	MSZ_ischemia_pSTY_TMT_103113.raw
rGsDPASGEVEASQLR	Unambiguous	1	1	31542667	N-Term(TMT6plex); S3(Phospho)	HCD	S(3): 100.0; S(7): 0.0; S(13): 0.0	18783	Unique	Used	1.235	8334	6751			623	2.65	1	55	136	3	656.652	1967.94	1.6	33.74	6186	6186	MS2	MSZ_ischemia_pSTY_TMT_103113.raw
aGtPVSELTk	Unambiguous	1	1	48928019	N-Term(TMT6plex); T3(Phospho); K10(TMT6plex)	HCD	T(3): 100.0; S(6): 0.0; T(9): 0.0	21724	Unique	Used	1.094	16600	15180			380	2.65	0	66	288	2	770.923	1540.84	-0.67	50.67	9323	9323	MS2	MSZ_ischemia_pSTY_TMT_103113.raw
gQSQTsPDHR	Unambiguous	1	1	118572613	N-Term(TMT6plex); S6(Phospho)	HCD	S(3): 0.0; T(5): 50.0; S(6): 50.0	14103	Redundant	Not Used	1.249	7984	6393			151	2.65	0	10	275	2	711.322	1421.64	-0.58	10.65	1194	1194	MS2	MSZ_ischemia_pSTY_TMT_103113.raw
sPtPPSIAAk	Unambiguous	7	1	291045225	N-Term(TMT6plex); T3(Phospho); K10(TMT6plex)	HCD	S(1): 0.0; T(3): 100.0; S(6): 0.0	20764	Unique	Used	1.035	12850	12420			325	2.65	0	69	284	2	753.92	1506.83	-0.61	44.71	8299	8299	MS2	MSZ_ischemia_pSTY_TMT_103113.raw
kPSPQPSsPR	Unambiguous	1	1	150417989	N-Term(TMT6plex); K1(TMT6plex); S8(Phospho)	HCD	S(3): 0.0; S(7): 0.6; S(8): 99.4	16497	Unique	Used	1.186	39340	33170			356	2.65	0	20	37	3	540.297	1618.87	1.91	22.09	3748	3748	MS2	MSZ_ischemia_pSTY_TMT_103113.raw
hsPTPQQSNR	Unambiguous	1	1	42542379	N-Term(TMT6plex); S2(Phospho)	HCD	S(2): 50.0; T(4): 50.0; S(8): 0.0	14201	Unique	Used	1.403	14770	10530			208	2.65	0	11	70	2	730.846	1460.68	-0.01	11.16	1299	1299	MS2	MSZ_ischemia_pSTY_TMT_103113.raw
ekEIsDDEAEEEk	Unambiguous	3	1	431822406	N-Term(TMT6plex); K2(TMT6plex); S5(Phospho); K13(TMT6plex)	HCD	S(5): 100.0	19653	Unique	Used	1.528	4924	3222			883	2.65	1	27	198	4	580.286	2318.12	-2	38.51	7114	7114	MS2	MSZ_ischemia_pSTY_TMT_103113.raw
eNAsPAPGTTAEEAmSR	Unambiguous	3	1	314122233	N-Term(TMT6plex); S4(Phospho); M15(Oxidation)	HCD	S(4): 100.0; T(9): 0.0; T(10): 0.0; S(16): 0.0	17299	Redundant	Not Used	1.498	4143	2765			325	2.64	0	23	244	2	1022.45	2043.89	-0.27	26.17	4603	4603	MS2	MSZ_ischemia_pSTY_TMT_103113.raw
sSsPPPR	Unambiguous	1	1	167234419	N-Term(TMT6plex); S3(Phospho)	HCD	S(1): 0.0; S(2): 0.8; S(3): 99.2	14721	Unique	Used	1.546	264900	171300			63	2.64	0	4	5	2	518.756	1036.5	1.64	13.7	1854	1854	MS2	MSZ_ischemia_pSTY_TMT_103113.raw
sPGSTPTTPtSSQAPQk	Unambiguous	1	1	33946327	N-Term(TMT6plex); T10(Phospho); K17(TMT6plex)	HCD	S(1): 0.0; S(4): 0.0; T(5): 0.0; T(7): 0.0; T(8): 98.6; T(10): 1.4; S(11): 0.0; S(12): 0.0	18190	Redundant	Not Used	1.357	10680	7871			679	2.64	0	33	56	3	737.375	2210.11	0.31	30.7	5554	5554	MS2	MSZ_ischemia_pSTY_TMT_103113.raw
hGsASQVQk	Unambiguous	2	1	4557793	N-Term(TMT6plex); S3(Phospho); K9(TMT6plex)	HCD	S(3): 100.0; S(5): 0.0	15975	Unique	Used	1.389	22650	16310			403	2.64	0	23	118	2	740.389	1479.77	-1.32	19.6	3191	3191	MS2	MSZ_ischemia_pSTY_TMT_103113.raw
ssSGSGGGGTAGAR	Unambiguous	1	1	428755338	N-Term(TMT6plex); S2(Phospho)	HCD	S(1): 0.0; S(2): 100.0; S(3): 0.0; S(5): 0.0; T(10): 0.0	14284	Redundant	Not Used	1.828	5409	2959			185	2.64	0	12	231	2	709.317	1417.63	0.03	11.57	1387	1387	MS2	MSZ_ischemia_pSTY_TMT_103113.raw
tRHsPTPQQSNR	Unambiguous	1	1	42542379	N-Term(TMT6plex); S4(Phospho)	HCD	T(1): 0.0; S(4): 100.0; T(6): 0.0; S(10): 0.0	13975	Redundant	Not Used	1.464	9475	6473			383	2.63	1	9	64	3	573.283	1717.83	-0.05	9.92	1058	1058	MS2	MSZ_ischemia_pSTY_TMT_103113.raw
rDsQDGSSYR	Unambiguous	2	1	5453710	N-Term(TMT6plex); S3(Phospho)	HCD	S(3): 100.0; S(7): 0.0; S(8): 0.0; Y(9): 0.0	15084	Unique	Used	1.457	21370	14660			176	2.63	1	38	103	3	493.886	1479.64	0.23	15.38	2241	2241	MS2	MSZ_ischemia_pSTY_TMT_103113.raw
rQsPLPPQk	Unambiguous	1	1	170763500	N-Term(TMT6plex); S3(Phospho); K9(TMT6plex)	HCD	S(3): 100.0	18027	Unique	Used	1.285	31710	24670			258	2.63	1	56	79	3	530.305	1588.9	2.06	29.9	5380	5380	MS2	MSZ_ischemia_pSTY_TMT_103113.raw
sLmSsPEDLTk	Unambiguous	1	1	153945728	N-Term(TMT6plex); M3(Oxidation); S5(Phospho); K11(TMT6plex)	HCD	S(1): 0.0; S(4): 0.0; S(5): 100.0; T(10): 0.0	21435	Unique	Used	1.228	9798	7978			463	2.63	0	51	208	2	881.441	1761.88	0.57	48.81	9015	9015	MS2	MSZ_ischemia_pSTY_TMT_103113.raw
gDEsPLGAEGAk	Unambiguous	1	1	222537747	N-Term(TMT6plex); S4(Phospho); K12(TMT6plex)	HCD	S(4): 100.0	19787	Unique	Used	1.272	16800	13210			350	2.63	0	21	231	2	834.916	1668.82	-0.25	39.22	7257	7257	MS2	MSZ_ischemia_pSTY_TMT_103113.raw
gVAPADsPEAPR	Unambiguous	1	1	148596953	N-Term(TMT6plex); S7(Phospho)	HCD	S(7): 100.0	17614	Redundant	Not Used	1.311	9178	7003			220	2.63	0	24	156	2	738.358	1475.71	-0.47	27.78	4939	4939	MS2	MSZ_ischemia_pSTY_TMT_103113.raw
aVTIANsPSkPSEk	Unambiguous	1	1	103471995	N-Term(TMT6plex); S7(Phospho); K10(TMT6plex); K14(TMT6plex)	HCD	T(3): 0.0; S(7): 100.0; S(9): 0.0; S(12): 0.0	20104	Unique	Used	1.26	27080	21480			410	2.63	0	39	165	3	732.745	2196.22	-2.34	40.96	7595	7595	MS2	MSZ_ischemia_pSTY_TMT_103113.raw
sAsPTVPR	Unambiguous	1	1	156104874	N-Term(TMT6plex); S3(Phospho)	HCD	S(1): 0.0; S(3): 100.0; T(5): 0.0	16851	Unique	Used	1.441	246900	171300			157	2.62	0	38	14	2	562.289	1123.57	-0.39	23.95	4126	4126	MS2	MSZ_ischemia_pSTY_TMT_103113.raw
lDQPVSAPPsPR	Unambiguous	1	1	46852390	N-Term(TMT6plex); S10(Phospho)	HCD	S(6): 0.0; S(10): 100.0	20113	Redundant	Not Used	1.233	19570	15870			332	2.62	0	35	121	2	786.903	1572.8	0.08	41	7605	7605	MS2	MSZ_ischemia_pSTY_TMT_103113.raw
qsPASPPPLGGGAPVR	Unambiguous	2	1	355390315	N-Term(TMT6plex); S2(Phospho)	HCD	S(2): 0.0; S(5): 100.0	20267	Unique	Used	1.28	10650	8317			442	2.62	0	37	197	2	898.967	1796.93	0.73	41.85	7769	7769	MS2	MSZ_ischemia_pSTY_TMT_103113.raw
