# Supplementary material for: Phosphoproteomic profiling of tumor tissues identifies HSP27 Ser82 phosphorylation as a robust marker of early ischemia
Source: Sci Rep. 2015 Sep 2;5:13660. doi: 10.1038/srep13660 (PMC4557083; doi:10.1038/srep13660)
Supplement: Supplementary Table S5 [file srep13660-s6.xls]

## Sheet: Sheet1
Supplementary Table S5: A list of phosphorylated peptides identified in the NCI-N87 gastric cancer cryogenic vs conventional biopsy experiment
Zahari et al, 2015 Phosphoproteomic profiling of tumor tissues identifies HSP27 Ser82 phosphorylation as a robust marker of early ischemia
Phosphopeptide	Gene Symbol	Full Name	Protein phosphosite	Conventional biopsy	Cryogenic biopsy	Conventional/Cryogenic ratio
QAsDTGSNDAHNK	CAST	calpastatin	S113	17252.2	8982	1.92075
QLsSGVSEIR	HSPB1	heat shock 27kDa protein 1	S82	287732	154300	1.86476
gsAGGHGSR	EIF4H	eukaryotic translation initiation factor 4H	S24	39642	22477	1.76367
gWsQEGPVK	TNKS1BP1	tankyrase 1 binding protein 1, 182kDa	S300	16834.5	10050	1.67507
KQTsVDSGIVQ	DOCK1	dedicator of cytokinesis 1	S1858	10949.4	6810	1.60784
RGsQGDSK	PDLIM5	PDZ and LIM domain 5	S228	109567	68340	1.60326
tSsSETEEK	CD2AP	CD2-associated protein	S233, | T231	9930.64	6336	1.56734
eIsDDEAEEEK	HSP90AB1	heat shock protein 90kDa alpha (cytosolic), class B member 1	S226	44816.1	30360	1.47616
eDsGTFSLGK	PRKRA	protein kinase, interferon-inducible double stranded RNA dependent activator	S18	21400.4	14770	1.44891
gFSANsAR	KRT6C|| KRT6B|| KRT6A	keratin 6C|| keratin 6B|| keratin 6A	S22|| S22|| S22	484359	345660	1.40126
gFsDSGGGPPAK	PNN	pinin, desmosome associated protein	S66	21099.9	15140	1.39365
QVsASELHTSGILGPETLR	EPPK1	epiplakin 1	S2718	16151.4	11610	1.39116
sLYGLGGSK	KRT6C|| KRT6B|| KRT6A	keratin 6C|| keratin 6B|| keratin 6A	S60|| S60|| S60	36043.5	25940	1.38949
QFTSSSsIK	KRT17	keratin 17	S13	553888	399690	1.38579
NKPGPNIEsGNEDDDASFK	EIF5B	eukaryotic translation initiation factor 5B	S214	16592.6	12010	1.38157
gFsANSAR	KRT6C|| KRT6B|| KRT6A	keratin 6C|| keratin 6B|| keratin 6A	S19|| S19|| S19	116896	85270	1.37089
eVsDDEAEEK	HSP90AA1	heat shock protein 90kDa alpha (cytosolic), class A member 1	S353	14687.1	10800	1.35992
sKsPLPPEEEAK	HNRNPUL2	heterogeneous nuclear ribonucleoprotein U-like 2	S226, S228	8142.39	5993	1.35865
dKEVsDDEAEEK	HSP90AA1	heat shock protein 90kDa alpha (cytosolic), class A member 1	S353	7541.43	5577	1.35224
ssSGSGGGGTAGAR	CUEDC1	CUE domain containing 1	S8, S9	3964.2	2959	1.33971
gQsLDNLIK	SCEL	sciellin	S389	36717.7	27670	1.32699
sAsVNKEPVSLPGIMR	LMO7	LIM domain 7	S1695, S1697	6418.64	4940	1.29932
tNSsEQER	WDR37	WD repeat domain 37	S31, | T28	12788.9	10040	1.2738
gDEASEEGQNGSsPK	ADD1	adducin 1 (alpha)	S465	2055.75	1623	1.26664
QQsTSSDR	MYO1E	myosin IE	S1002	15537.2	12270	1.26628
gGQGDPAVPAQQPADPStPER	ZNF185	zinc finger protein 185 (LIM domain)	T480	2056.49	1651	1.2456
KDsAQDDQAK	FLII	flightless I homolog (Drosophila)	S436	27094.9	21870	1.23891
sSSVGsSSSYPISPAVSR	PLEC	plectin	S4389, S4394	5665.23	4605	1.23023
sPEIHR	THRAP3|| BCLAF1	thyroid hormone receptor associated protein 3|| BCL2-associated transcription factor 1	S672|| S648	3616.81	2945	1.22812
QGGAsQSDK	SLC2A1	solute carrier family 2 (facilitated glucose transporter), member 1	S473	13705	11250	1.21822
lsGGLGAGSCR	KRT17	keratin 17	S32	53530.2	43960	1.2177
eKEIsDDEAEEEK	HSP90AB1	heat shock protein 90kDa alpha (cytosolic), class B member 1	S226	22663.9	18612	1.2177
lSSSSsNDSGNK	AHNAK	AHNAK nucleoprotein	S5867	19941.9	16480	1.21007
eAEEEsDHN	EIF4G1	eukaryotic translation initiation factor 4 gamma, 1	S1604	16753.8	13870	1.20792
sPAGGESATVAAK	NAA30	N(alpha)-acetyltransferase 30, NatC catalytic subunit	S55	16834.5	13950	1.20677
NEEDEGHSNSsPR	HNRNPD	heterogeneous nuclear ribonucleoprotein D (AU-rich element RNA binding protein 1, 37kDa)	S83	30297.6	25190	1.20276
vVDYSQFQEsDDADEDYGR	NUCKS1	nuclear casein kinase and cyclin-dependent kinase substrate 1	S19	2507.21	2098	1.19505
RSSQPSPtAVPASDSPPTK	MAP7D1	MAP7 domain containing 1	T118	8237.67	6896	1.19456
RSsQPSPTAVPASDSPPTK	MAP7D1	MAP7 domain containing 1	S113	8237.67	6896	1.19456
tAsEPNLK	HDAC9|| HDAC5|| HDAC4	histone deacetylase 9|| histone deacetylase 5|| histone deacetylase 4	S265, | T263|| S260, | T258|| S246, | T244	30158.4	25260	1.19392
lPSsPVYEDAASFK	CTTN	cortactin	S381	4395.87	3684	1.19323
sGGGDLTLGLEPSEEEAPR	ERBB2	v-erb-b2 avian erythroblastic leukemia viral oncogene homolog 2	S1054	14077.3	11807	1.19229
lPsGSGAASPTGSAVDIR	AHNAK	AHNAK nucleoprotein	S210	3405	2857	1.19181
gsGGLGGACGGAGFGSR	KRT6C|| KRT6B|| KRT6A	keratin 6C|| keratin 6B|| keratin 6A	S44|| S44|| S44	25585.1	21470	1.19167
gAGDGsDEEVDGK	MYH9	myosin, heavy chain 9, non-muscle	S1964	131832	111770	1.17949
sHsPMSNR	TRA2A	transformer 2 alpha homolog (Drosophila)	S98, S100	10678.2	9081	1.17588
sSPLLGGNGK	KRT23	keratin 23 (histone deacetylase inducible)	S64	369449	314700	1.17397
sPGNTSQPPAFFSK	NCOR2	nuclear receptor corepressor 2	S2304	6135.74	5229	1.17341
dAEQSGsPR	NFIC	nuclear factor I/C (CCAAT-binding transcription factor)	S194	14467.2	12350	1.17144
ssPLLGGNGK	KRT23	keratin 23 (histone deacetylase inducible)	S64, S65	427926	366325	1.16816
dTsPSSGSAVSSSK	PPHLN1	periphilin 1	S205	10260.4	8790	1.16729
aPsIHGGSGGR	KRT19	keratin 19	S35	594739	513800	1.15753
sAFTPATATGSSPsPVLGQGEK	ITSN1	intersectin 1 (SH3 domain protein)	S891, S904	4552.71	3968	1.14736
gTGGsESSR	SUN2	Sad1 and UNC84 domain containing 2	S145	23921.5	20880	1.14567
tsVQTEDDQLIAGQSAR	CTNNA2|| CTNNA1	catenin (cadherin-associated protein), alpha 2|| catenin (cadherin-associated protein), alpha 1, 102kDa	S654, | T653|| S655, | T654	4880.31	4303	1.13416
sssVGSSSSYPISPAVSR	PLEC	plectin	S4389, S4390, S4391	2622.28	2313	1.13371
vPsPPPTGDDGGGGGR	LRBA	LPS-responsive vesicle trafficking, beach and anchor containing	S10	24315.1	21491	1.13141
ssSVGsSSSYPISPAVSR	PLEC	plectin	S4389, S4390, S4394	5390.4	4768	1.13054
tSsDPVLLK	SH2D3A	SH2 domain containing 3A	S180, | T178	26479.3	23460	1.1287
sSsVGsSSSYPISPAVSR	PLEC	plectin	S4389, S4391, S4394	2768.12	2455	1.12754
sYTSGPGSR	KRT8	keratin 8	S52	214883	190900	1.12563
asPEPPGPESSSR	TNKS1BP1	tankyrase 1 binding protein 1, 182kDa	S751	33727.5	30000	1.12425
gEQVSQNGLPAEQGsPR	SPTBN1	spectrin, beta, non-erythrocytic 1	S2138	8230.34	7332	1.12252
sAsDTNLQK	UHRF1BP1L	UHRF1 binding protein 1-like	S951, S953	24573.8	22020	1.11597
sPSGsAFGSQENLR	DOCK7	dedicator of cytokinesis 7	S1421, S1425	7394.85	6627	1.11587
sHsAEGGK	CDK11B|| CDK11A	cyclin-dependent kinase 11B|| cyclin-dependent kinase 11A	S113, S115|| S113, S115	38667.2	34660	1.11561
QsSPSGSEQLVR	ZNF185	zinc finger protein 185 (LIM domain)	S485	25057.5	22480	1.11466
sMsFQGIR	DSP	desmoplakin	S2207, S2209	17831.2	16020	1.11306
tQtPPVSPAPQPTEER	CTTN	cortactin	T362, T364	16075.9	14454	1.11221
aSsLNFLNK	KLC2	kinesin light chain 2	S582	10670.9	9602	1.11132
eEEEGISQEssEEEQ	HMGA1	high mobility group AT-hook 1	S102, S103	10490.6	9443	1.11094
asDSEEPEEK	KIAA1715	KIAA1715	S415	11652.9	10490	1.11086
sGGsGGSGGER	SART1	squamous cell carcinoma antigen recognized by T cells	S42, S45	4222.91	3810	1.10837
RQsPLPPQK	SET	SET nuclear oncogene	S7	241069	218060	1.10552
tGSsPTQGIVNK	MAPK8IP3	mitogen-activated protein kinase 8 interacting protein 3	S366, | T363	39825.2	36250	1.09863
eTQsPEQVK	BCLAF1	BCL2-associated transcription factor 1	S496	209401	191430	1.09388
QSSATSsFGGLGGGSVR	KRT19	keratin 19	S14	4668.5	4270	1.09333
tLsPTPSAEGYQDVR	ABLIM1	actin binding LIM protein 1	S431, | T429	4793.83	4396	1.0905
sSsVGSSSSYPISPAVSR	PLEC	plectin	S4389, S4391	10226.7	9380	1.09027
RPsVGSQSNQAGQGK	PHF8	PHD finger protein 8	S1021	10429	9569	1.08987
sHsPSASQSGSQLR	LMO7	LIM domain 7	S1795, S1797	6089.57	5611	1.08529
dEDGEsGGQR	EPB41L1	erythrocyte membrane protein band 4.1-like 1	S461	12173.3	11220	1.08496
sLsSSLQAPVVSTVGMQR	KRT20	keratin 20	S11, S13	6378.33	5882.4	1.08431
NQKPSQVNGAPGsPTEPAGQK	MYBBP1A	MYB binding protein (P160) 1a	S1267	5493	5071	1.08322
sTGsPTQETQAPFIAK	ZNF185	zinc finger protein 185 (LIM domain)	S203, S206	4065.33	3759	1.08149
aSSHSsQTQGGGSVTK	LMNA	lamin A/C	S407	95869.2	88710	1.0807
aIGGGLSSVGGGsSTIK	KRT6C|| KRT6A	keratin 6C|| keratin 6A	S546|| S546	5663.76	5253	1.0782
RNsFSENEK	CWC22	CWC22 spliceosome-associated protein homolog (S. cerevisiae)	S829	17831.2	16540	1.07806
QKsDAEEDGGTVsQEEEDR	CANX	calnexin	S632, S642	24515.1	22740	1.07806
sLsDSESDDSK	CBX3	chromobox homolog 3	S93, S95	46553.1	43190	1.07787
ssPQLDPLR	LSM14A	LSM14A, SCD6 homolog A (S. cerevisiae)	S182, S183	62515.4	58012	1.07763
gNDsDGEGESDDPEKK	VPS4B	vacuolar protein sorting 4 homolog B (S. cerevisiae)	S102	16937.1	15720	1.07742
aSsLSESSPPK	LIMA1	LIM domain and actin binding 1	S370	14789.7	13780	1.07327
tRHsPTPQQSNR	SRRM1	serine/arginine repetitive matrix 1	S414, | T411	6944.12	6473	1.07278
gSVAGsVGCCSER	DSC2	desmocollin 2	S868	27146.2	25320	1.07212
aAGQsPR	TBCB	tubulin folding cofactor B	S173	26471.9	24700	1.07174
sEsPKEPEQLR	HNRNPA1	heterogeneous nuclear ribonucleoprotein A1	S4, S6	170389	159440	1.06867
RDsQDGSSYR	LASP1	LIM and SH3 protein 1	S146	15661.8	14660	1.06834
sDAEEDGGTVsQEEEDR	CANX	calnexin	S632, S642	8677.4	8133	1.06694
dDKEEEEDGTGsPQLNNR	ARRB1	arrestin, beta 1	S416	10399.7	9750	1.06664
tGsESSQTGTSTTSSR	EIF4B	eukaryotic translation initiation factor 4B	S422, | T420	3877.71	3638	1.06589
aGDLLEDsPK	HDGF	hepatoma-derived growth factor	S188	176634	165790	1.06541
gPGAPAASsPTQK	AIM1L	absent in melanoma 1-like	S508	11286.5	10600	1.06476
NSDGGsDPETQK	WBP4	WW domain binding protein 4	S293	4611.34	4332	1.06448
sLQQLAEER	SPTAN1	spectrin, alpha, non-erythrocytic 1	S1229	15192.8	14290	1.06318
RGsPTTGFIEQK	FAM83H	family with sequence similarity 83, member H	S911	9051.18	8539	1.05998
gNAEGssDEEGK	HDGF	hepatoma-derived growth factor	S155, S156	45878.8	43286	1.0599
sAsPSTQQEK	MLLT6	myeloid/lymphoid or mixed-lineage leukemia (trithorax homolog, Drosophila); translocated to, 6	S220, S222	28831.8	27250	1.05805
KGAGDGsDEEVDGK	MYH9	myosin, heavy chain 9, non-muscle	S1964	88335.1	83560	1.05715
sAsPTVPR	EVPL	envoplakin	S2045, S2047	180950	171300	1.05634
sGSGsVGNGSSR	BCLAF1	BCL2-associated transcription factor 1	S272, S276	9776.74	9259	1.05592
aPsPSSR	SRRM2	serine/arginine repetitive matrix 2	S2426	196268	185900	1.05577
aQLEPVAsPAK	PLEC	plectin	S1440	41823.8	39748	1.05222
QItMEELVR	PLEC	plectin	T4035	19362.2	18406	1.05195
NSSsPVSPASVPGQR	IRF2BPL	interferon regulatory factor 2 binding protein-like	S659	10297.1	9789	1.0519
tIAsDsEEEAGK	IWS1	IWS1 homolog (S. cerevisiae)	S443, S445, | T440	7088.5	6760	1.04859
NEGSEsAPEGQAQQR	YBX1	Y box binding protein 1	S176	5519.39	5264	1.04852
tSPGsPR	GRIN1|| CCDC86	glutamate receptor, ionotropic, N-methyl D-aspartate 1|| coiled-coil domain containing 86	S467, | T463|| S69, | T65	123052	117500	1.04725
tsPPCSPANLSR	PCYT1A	phosphate cytidylyltransferase 1, choline, alpha	S343, | T342	72834.5	69580	1.04677
eSVPEFPLsPPK	STMN1	stathmin 1	S38	1246.64	1192	1.04584
gNAEGssDEEGKLVIDEPAK	HDGF	hepatoma-derived growth factor	S155, S156	14912.8	14270	1.04505
gsPVFLPR	CDK12	cyclin-dependent kinase 12	S423	6812.2	6522	1.0445
sSEPVQADESQsPR	TJP3	tight junction protein 3	S864, S875	2354.77	2257	1.04332
KVVVsPTK	NCL	nucleolin	S67	19692.7	18880	1.04305
RPPsPEPSTK	SPTBN1	spectrin, beta, non-erythrocytic 1	S2102	54248.4	52010	1.04304
gRDsPYQSR	SRSF9	serine/arginine-rich splicing factor 9	S204	12657	12150	1.04173
sPTSNGGR	LSR	lipolysis stimulated lipoprotein receptor	S512	20528.2	19710	1.04151
aPQTSSsPPPVR	SRRM1	serine/arginine repetitive matrix 1	S710	22902.8	21990	1.04151
NFsDNQLQEGK	TAGLN2	transgelin 2	S184	27351.4	26270	1.04117
aGGSAALsPSK	H1FX	H1 histone family, member X	S31	114932	110530	1.03982
sSsPPPR	THRAP3|| LOC100131094	thyroid hormone receptor associated protein 3|| uncharacterized protein LOC100131094	S533, S535|| S85, S87	268824	258960	1.03809
dAsPSKEER	DDX23	DEAD (Asp-Glu-Ala-Asp) box polypeptide 23	S14	10964	10600	1.03434
sDsQQAVK	SNX17	sorting nexin 17	S407, S409	41767.3	40550	1.03002
aSsPPDR	ARGLU1	arginine and glutamate rich 1	S77	228222	221700	1.02942
QLtQPETHFGR	DBNL	drebrin-like	T300	9688.79	9436	1.02679
gsPTRPNPPVR	DPYSL3	dihydropyrimidinase-like 3	S636	133532	130100	1.02638
sPGHMVILDQTK	SLTM	SAFB-like, transcription modulator	S553	13155.4	12820	1.02616
dEDGEsGGQRsEAEEGEVR	EPB41L1	erythrocyte membrane protein band 4.1-like 1	S461, S466	5819.14	5676	1.02522
eFTGsPPSSATK	TBC1D5	TBC1 domain family, member 5	S576	5442.43	5309	1.02513
dNsPPPAFKPEPPK	TJP2	tight junction protein 2	S1045	72490	70910	1.02228
aSAVSELsPR	THRAP3	thyroid hormone receptor associated protein 3	S243	135658	132750	1.0219
aSSHssQTQGGGSVTK	LMNA	lamin A/C	S406, S407	21495.6	21063	1.02054
gGVTGsPEASISGSK	AHNAK	AHNAK nucleoprotein	S5731	39326.8	38540	1.02042
aASsAAQGAFQGN	SCAMP2	secretory carrier membrane protein 2	S320	28282.2	27720	1.02028
QGSEsPAQAGR	EVPL	envoplakin	S928	9534.88	9347	1.0201
gGLsPANDTGAK	NMT1	N-myristoyltransferase 1	S72	49711.8	48750	1.01973
tHsGSSGGSGSR	ABI1	abl-interactor 1	S257, | T255	2491.82	2445	1.01915
aSsHSSQTQGGGSVTK	LMNA	lamin A/C	S404	65593.5	64380	1.01885
aGQGsGSR	MTMR11	myotubularin related protein 11	S186	14782.4	14520	1.01807
sQSSDTEQQSPTSGGGK	EIF4B	eukaryotic translation initiation factor 4B	S500	5386	5293	1.01757
hStGGTNK	DSG3	desmoglein 3	T772	31389.6	30860	1.01716
iEDVGsDEEDDSGK	HSP90AB1	heat shock protein 90kDa alpha (cytosolic), class B member 1	S255	133754	131737	1.01531
sEAAAPHTDAGGGLssDEEEGTSSQAEAAR	XPC	xeroderma pigmentosum, complementation group C	S869, S883, S884	4104.91	4043	1.01531
sAsASHQADIK	LBR	lamin B receptor	S97, S99	16321.4	16100	1.01375
asPATHR	SRRM2	serine/arginine repetitive matrix 2	S1869	16328.8	16140	1.0117
sSsPAPADIAQTVQEDLR	G3BP1	GTPase activating protein (SH3 domain) binding protein 1	S230, S232	13503.5	13355	1.01112
hGsASQVQK	NF1	neurofibromin 1	S2835	51397.5	50840	1.01097
iQEQEssGEEDSDLSPEER	PPP1R2	protein phosphatase 1, regulatory (inhibitor) subunit 2	S121, S122	1218.06	1205	1.01084
lGAGGGsPEK	STUB1	STIP1 homology and U-box containing protein 1, E3 ubiquitin protein ligase	S19	27849.8	27560	1.01051
sPPSTGSTYGSSQK	THRAP3	thyroid hormone receptor associated protein 3	S320	4962.39	4914	1.00985
sGDETPGSEVPGDK	HNRNPUL2	heterogeneous nuclear ribonucleoprotein U-like 2	S161	7702.66	7632	1.00926
hsPTPQQSNR	SRRM1	serine/arginine repetitive matrix 1	S414	21700.8	21520	1.0084
gPKPEPPGsGSPAPPR	GPATCH8	G patch domain containing 8	S738	28524	28290	1.00827
aSSHSSQTQGGGsVTK	LMNA	lamin A/C	S414	15515.3	15390	1.00814
KPIETGsPK	SRSF11	serine/arginine-rich splicing factor 11	S456	163507	162200	1.00806
dGQDAIAQsPEK	SLTM	SAFB-like, transcription modulator	S289	78463.1	77900	1.00723
vDGETAsDSESR	CDS2	CDP-diacylglycerol synthase (phosphatidate cytidylyltransferase) 2	S33	14621.1	14530	1.00627
dATNRsPTQIVK	ARHGAP32	Rho GTPase activating protein 32	S952	19260.3	19180	1.00419
sTAsPASTK	ZMYND8	zinc finger, MYND-type containing 8	S499, S502	40668	40520	1.00365
eGTAPsENGETK	HMGN3	high mobility group nucleosomal binding domain 3	S78	35757.6	35700	1.00161
tASGSSVTSLDGTR	NDRG1	N-myc downstream regulated 1	T328	15141.5	15120	1.00142
gDVTAEEAAGAsPAK	MARCKSL1	MARCKS-like 1	S22	4642.85	4638	1.00105
tsMGGTQQQFVEGVR	CTNNB1	catenin (cadherin-associated protein), beta 1, 88kDa	S552, | T551	7585.4	7595	0.998736
aAEEQGDDQDsEK	HNRNPUL2	heterogeneous nuclear ribonucleoprotein U-like 2	S185	9813.38	9831	0.998208
sEEEQSSSsVK	HNRNPC	heterogeneous nuclear ribonucleoprotein C (C1/C2)	S233, S241	3122.11	3129	0.997797
lSQSSQDSsPVR	KAT7	K(lysine) acetyltransferase 7	S57	14298.7	14350	0.996422
QSNASsDVEVEEK	PSIP1	PC4 and SFRS1 interacting protein 1	S106	6434.03	6458	0.996288
sPSGPSGSLENGTK	TRIM29	tripartite motif containing 29	S21	3864.52	3879	0.996268
KPsPEPEGEVGPPK	IRF2BP2	interferon regulatory factor 2 binding protein 2	S360	13221.3	13280	0.995581
sGSAHGsGK	TRA2B	transformer 2 beta homolog (Drosophila)	S20, S26	312035	313460	0.995453
sLSDsESDDSK	CBX3	chromobox homolog 3	S93, S97	10788.1	10840	0.995214
eEDEEPEsPPEK	NUCKS1	nuclear casein kinase and cyclin-dependent kinase substrate 1	S214	7052.59	7087	0.995144
QNGSNDSDRYsDNEEDSK	TMPO	thymopoietin	S184	11711.6	11770	0.995035
ssPPSAGNSPSSLK	KLF3	Kruppel-like factor 3 (basic)	S70, S71	5326.64	5355	0.994703
sNsTTQVSQPR	AZI1	5-azacytidine induced 1	S76, S78	13507.1	13580	0.994635
sPGSTPTTPtSSQAPQK	NUP214	nucleoporin 214kDa	S471, | T480	7827.25	7871	0.994442
sPGSTPTtPTSSQAPQK	NUP214	nucleoporin 214kDa	S471, | T478	7827.25	7871	0.994442
aTsNVFAMFDQSQIQEFK	MYL9|| MYL12B|| MYL12A	myosin, light chain 9, regulatory|| myosin, light chain 12B, regulatory|| myosin, light chain 12A, regulatory, non-sarcomeric	S20|| S20|| S25	940.296	946	0.993971
atSNVFAMFDQSQIQEFK	MYL9|| MYL12B|| MYL12A	myosin, light chain 9, regulatory|| myosin, light chain 12B, regulatory|| myosin, light chain 12A, regulatory, non-sarcomeric	T19|| T19|| T24	940.296	946	0.993971
aSsHSsQTQGGGSVTK	LMNA	lamin A/C	S404, S407	35699	35933	0.993488
gSGTAsDDEFENLR	HUWE1	HECT, UBA and WWE domain containing 1, E3 ubiquitin protein ligase	S1907	11381.8	11460	0.993173
QAsVHDSGEEGEA	SSH3	slingshot protein phosphatase 3	S658	7724.65	7779	0.993013
NSsPPPSPNK	ATP2B1	ATPase, Ca++ transporting, plasma membrane 1	S1207	28604.6	28806	0.99301
vGNEsPVQELK	WDR44	WD repeat domain 44	S50	6118.16	6169	0.991758
aQGEPVAGHEsPK	SEC31A	SEC31 homolog A (S. cerevisiae)	S799	29300.9	29570	0.990899
tAsEINFDK	MAP4K5	mitogen-activated protein kinase kinase kinase kinase 5	S335, | T333	10473	10590	0.98895
aTAPQTQHVsPMR	EEF1D	eukaryotic translation elongation factor 1 delta (guanine nucleotide exchange protein)	S540	103652	104895	0.988154
gHYEVTGsDDETGK	AHNAK	AHNAK nucleoprotein	S5841	25226	25540	0.987707
sTAQQELDGKPASPtPVIVASHTANK	COPB2	coatomer protein complex, subunit beta 2 (beta prime)	S847, | T861	13968.9	14160	0.986501
sTAQQELDGKPAsPTPVIVASHTANK	COPB2	coatomer protein complex, subunit beta 2 (beta prime)	S847, S859	13968.9	14160	0.986501
aAsSDQLR	TJP2	tight junction protein 2	S1037	42822.7	43410	0.986471
tSPPCSPANLSR	PCYT1A	phosphate cytidylyltransferase 1, choline, alpha	T342	26281.4	26660	0.985799
aAKNsEEEEEEK	NOLC1	nucleolar and coiled-body phosphoprotein 1	S574	14577.2	14790	0.985609
sQEPsPVGSR	GRAMD1A	GRAM domain containing 1A	S389, S393	9959.96	10120	0.984186
sPIALPVK	PNISR	PNN-interacting serine/arginine-rich protein	S274	18322.2	18620	0.984007
RVPsPTPAPK	SRRM2	serine/arginine repetitive matrix 2	S2581	38271.5	38910	0.983589
tSAVSsPLLDQQR	ZC3H13	zinc finger CCCH-type containing 13	S242, | T237	6245.68	6353	0.983107
iAsDEEIQGTK	PALLD	palladin, cytoskeletal associated protein	S893	8069.11	8208	0.983078
hTGPNsPDTANDGFVR	HNRNPH2|| HNRNPH1	heterogeneous nuclear ribonucleoprotein H2 (H')|| heterogeneous nuclear ribonucleoprotein H1 (H)	S104|| S104	16789.7	17082	0.982891
ssQPLASK	HMGA1	high mobility group AT-hook 1	S8, S9	28670.6	29200	0.98187
sVGGSGGGsFGDNLVTR	LMNA	lamin A/C	S628, S636	4181.86	4260	0.981658
tQPDGTSVPGEPAsPISQR	NUMA1	nuclear mitotic apparatus protein 1	S1757, | T1744	3968.59	4044	0.981353
tVAsDLQK	SH3BP5L	SH3-binding domain protein 5-like	S343, | T340	14474.6	14750	0.981326
gsPQAGVDLSFATR	SNTB1	syntrophin, beta 1 (dystrophin-associated protein A1, 59kDa, basic component 1)	S487	7651.36	7798	0.981195
QSsPSGSEQLVR	ZNF185	zinc finger protein 185 (LIM domain)	S486	29220.3	29790	0.980875
NDKsEEEQSSSSVK	HNRNPC	heterogeneous nuclear ribonucleoprotein C (C1/C2)	S233	20520.9	20930	0.980453
iSINQtPGK	LMO7	LIM domain 7	T1211	18045.2	18419	0.979705
tAsFSESR	ACLY	ATP citrate lyase	S509, | T507	28348.1	28940	0.979549
aEGEPQEEsPLK	BCLAF1	BCL2-associated transcription factor 1	S177	7482.79	7643	0.979039
ePAITSQNsPEAR	TCEA1	transcription elongation factor A (SII), 1	S100	20205.7	20650	0.978486
tAsAPNLAETEK	PPFIBP1	PTPRF interacting protein, binding protein 1 (liprin beta 1)	S554, | T552	11249.8	11510	0.977397
sEANDAVNsSTK	CASC3	cancer susceptibility candidate 3	S117, S125	11718.9	11990	0.977389
sHtSEGTR	NDRG1	N-myc downstream regulated 1	S344, | T346	29769.2	30470	0.977001
tIsDGTISASK	FNBP1L	formin binding protein 1-like	S295, | T293	31924.6	32680	0.976886
KPAGAtPK	HIST1H1B	histone cluster 1, H1b	T138	74270.9	76050	0.976607
NsPGSQVASNPR	XRN2	5'-3' exoribonuclease 2	S526	19810	20290	0.976342
NsEEEEEEK	NOLC1|| ATRX	nucleolar and coiled-body phosphoprotein 1|| alpha thalassemia/mental retardation syndrome X-linked	S574|| S1442	22265.2	22810	0.976114
aVsPPHLDGPPSPR	PML	promyelocytic leukemia	S518	4600.34	4719	0.974855
KAEDsDsEPEPEDNVR	XRN2	5'-3' exoribonuclease 2	S577, S579	8670.07	8916	0.972417
gPSsTGASGQAK	SLTM	SAFB-like, transcription modulator	S344	11286.5	11610	0.972135
eTESAPGsPR	LARP1	La ribonucleoprotein domain family, member 1	S521	46172	47500	0.972042
asDGQLQAK	SH2D3A	SH2 domain containing 3A	S201	20227.7	20820	0.971553
NSsPAPPQPAPGK	CDK12	cyclin-dependent kinase 12	S1083	14401.3	14830	0.97109
sLSGSSPCPK	SRRM2	serine/arginine repetitive matrix 2	S778	15192.8	15650	0.970785
sCPPPGGSWGsGR	KRT23	keratin 23 (histone deacetylase inducible)	S51, S61	25123.4	25900	0.970017
lEEPPELNRQsPNPR	IRF2BP2	interferon regulatory factor 2 binding protein 2	S175	9666.8	9970	0.969589
sPPTQVAISSDSAR	C15orf52	chromosome 15 open reading frame 52	S201	5502.53	5682	0.968414
vPssDEEVVEEPQSR	TNKS1BP1	tankyrase 1 binding protein 1, 182kDa	S1700, S1701	6489	6703	0.968074
QSsATSSFGGLGGGSVR	KRT19	keratin 19	S10	11110.6	11480	0.967822
QsSATSSFGGLGGGSVR	KRT19	keratin 19	S9	11110.6	11480	0.967822
lTATEGPGsPR	RBBP8NL	RBBP8 N-terminal like	S645	13844.3	14320	0.966779
aEEDEILNRsPR	CANX	calnexin	S661	30642.1	31720	0.966018
sLsPGKENVSALDMEK	PNN	pinin, desmosome associated protein	S441, S443	13858.9	14350	0.965779
sDEGQLsPATR	PLEC	plectin	S719, S725	45124	46730	0.965632
sLsGSSPCPK	SRRM2	serine/arginine repetitive matrix 2	S778, S780	27981.7	29000	0.964886
NSTPsEPGSGR	HDGF	hepatoma-derived growth factor	S225	17032.3	17670	0.963913
hVTLPsSPR	UBR4	ubiquitin protein ligase E3 component n-recognin 4	S2758	9139.12	9490	0.963027
tsQETADVK	NUP93	nucleoporin 93kDa	S52, | T51	16152.9	16790	0.962053
gPAGEAGAsPPVR	SNTB2	syntrophin, beta 2 (dystrophin-associated protein A1, 59kDa, basic component 2)	S110	19450.9	20230	0.961486
lGSQHsPGR	ABI1	abl-interactor 1	S242	42764.1	44520	0.960558
gVAPADsPEAPR	ANKIB1	ankyrin repeat and IBR domain containing 1	S737	6726.45	7003	0.96051
sPSPSPTPEAK	SMARCC2	SWI/SNF related, matrix associated, actin dependent regulator of chromatin, subfamily c, member 2	S302	41921.2	43650	0.960395
sStPEEVK	CFL1	cofilin 1 (non-muscle)	S23, | T25	14914.3	15530	0.960353
aTDIPASAsPPPVAGVPFFK	ZNF687	zinc finger protein 687	S262	726.146	757.5	0.958609
NSGTQsDGEEK	LLGL2	lethal giant larvae homolog 2 (Drosophila)	S969	12305.2	12850	0.957603
sAsPER	SRSF7|| MDC1	serine/arginine-rich splicing factor 7|| mediator of DNA-damage checkpoint 1	S231, S233|| S901, S903	672792	702900	0.957166
dLPAIQEsPTR	RGS3	regulator of G-protein signaling 3	S806	11792.2	12330	0.956381
aASAPAKEsPR	TCOF1	Treacher Collins-Franceschetti syndrome 1	S381	5953.26	6226	0.956193
yNLDAsEEEDSNK	ZRANB2	zinc finger, RAN-binding domain containing 2	Y183, | S188	15128.3	15827	0.955853
aSIANSDGPTAGSQtPPFK	PHACTR2	phosphatase and actin regulator 2	T36	5459.29	5715	0.955256
aSsHsSQTQGGGSVTK	LMNA	lamin A/C	S404, S406	14203.4	14870	0.95517
gsVAGSVGCCsER	DSC2	desmocollin 2	S864, S873	4342.37	4549	0.954576
iDIsPSTLR	BCLAF1	BCL2-associated transcription factor 1	S658	40975.8	42940	0.954257
tSMGGTQQQFVEGVR	CTNNB1	catenin (cadherin-associated protein), beta 1, 88kDa	T551	11863.3	12439	0.953716
aQTLPTSVVTITSESsPGKR	SPTBN1	spectrin, beta, non-erythrocytic 1	S2341	2264.63	2375	0.953527
aQTLPTSVVtITSESSPGKR	SPTBN1	spectrin, beta, non-erythrocytic 1	T2335	2264.63	2375	0.953527
QKGsEENLDEAR	ADD1	adducin 1 (alpha)	S648	20850.7	21880	0.952956
QQtQSALEQR	C2CD5	C2 calcium-dependent domain containing 5	T403	10128.5	10640	0.951929
gLPSPYNMSsAPGSR	DSP	desmoplakin	S2821	10289.8	10810	0.951874
RGEsLDNLDSPR	LMO7	LIM domain 7	S1714	10876.1	11440	0.950705
aSSLSEsSPPK	LIMA1	LIM domain and actin binding 1	S374	4961.66	5225	0.949599
sPPADAIPK	RCC1	regulator of chromosome condensation 1	S11	120648	127070	0.949462
eIQNGNLHEsDSESVPR	KTN1	kinectin 1 (kinesin receptor)	S75	9109.81	9597	0.949235
RGsLSNAGDPEIVK	NRD1	nardilysin (N-arginine dibasic convertase)	S94	18476.1	19480	0.948466
gNDPLTSsPGR	MCM2	minichromosome maintenance complex component 2	S27	57605.1	60740	0.948388
QEsPNGSR	KIF23	kinesin family member 23	S916	8633.43	9105	0.948208
tGSGsPFAGNSPAR	ZC3H4	zinc finger CCCH-type containing 4	S1269, | T1265	9065.83	9574	0.946922
eLQSQISDtSVVLSMDNSR	KRT8|| KRT7	keratin 8|| keratin 7	T270|| T243	2042.56	2158	0.946507
sKPIPIMPAsPQK	DNM1L	dynamin 1-like	S620, S629	11916.8	12600	0.945776
aAGGAtPK	HIST1H1C	histone cluster 1, H1c	T146	165120	174600	0.945704
gAGAGHPGAGGAQPPDsPAGVR	SNTB1	syntrophin, beta 1 (dystrophin-associated protein A1, 59kDa, basic component 1)	S185	10297.1	10890	0.945554
aSSHsSQTQGGGSVTK	LMNA	lamin A/C	S406	9908.66	10480	0.945482
aTVTPsPVK	NUCKS1	nuclear casein kinase and cyclin-dependent kinase substrate 1	S181	425764	450350	0.945408
MSQPGSPsPK	CHD4	chromodomain helicase DNA binding protein 4	S1537	89778.9	94970	0.945339
eTVQTTQsPTPVEK	SCAF8	SR-related CTD-associated factor 8	S683	17222.9	18250	0.94372
eTVQTtQSPTPVEK	SCAF8	SR-related CTD-associated factor 8	T681	17222.9	18250	0.94372
gPPsPPAPVMHSPSR	SNW1	SNW domain containing 1	S224	24903.6	26400	0.943317
QLVAGNsPK	RRP36	ribosomal RNA processing 36 homolog (S. cerevisiae)	S73	17171.6	18210	0.942976
sLsPGGAALGYR	RBM15	RNA binding motif protein 15	S292, S294	14489.2	15370	0.942694
sGAHSSAsPPR	NELFE	negative elongation factor complex member E	S174, S181	13082.1	13880	0.942512
aAPQsPSVPK	NUP155	nucleoporin 155kDa	S992	20528.2	21800	0.941661
lASDDRPsPPR	RBM10	RNA binding motif protein 10	S788	16893.1	17940	0.941644
sVDQGGGGsPR	USP24	ubiquitin specific peptidase 24	S1935, S1943	30297.6	32190	0.941212
KsQENLGNPSK	ITFG3	integrin alpha FG-GAP repeat containing 3	S21	32598.9	34660	0.940534
QsPASPPPLGGGAPVR	SCRIB	scribbled planar cell polarity protein	S1445	7805.27	8317	0.938471
lTAGVPDtPTR	ITGB4	integrin, beta 4	T1583	13463.2	14350	0.9382
sATTTPSGsPR	AAK1	AP2 associated kinase 1	S671, S679	43540.9	46410	0.93818
tKsPTDDEVTPSAVVR	PLEKHA6	pleckstrin homology domain containing, family A member 6	S1009, | T1007	14854.2	15843	0.937587
RLsQPESAEK	ACIN1	apoptotic chromatin condensation inducer 1	S710	32496.3	34660	0.937573
eSLKEEDEsDDDNM	PSMA3	proteasome (prosome, macropain) subunit, alpha type, 3	S250	55846.1	59570	0.937487
RPAAAAAAGSAsPR	WRNIP1	Werner helicase interacting protein 1	S153	37010.9	39500	0.936984
gAGATSGsPPAGR	MGMT	O-6-methylguanine-DNA methyltransferase	S232	11293.8	12060	0.936469
RTsMGGTQQQFVEGVR	CTNNB1	catenin (cadherin-associated protein), beta 1, 88kDa	S552	3947.34	4223	0.934724
vQAGPGsPR	CCDC137	coiled-coil domain containing 137	S19	25841.7	27690	0.933249
NStPSEPGSGR	HDGF	hepatoma-derived growth factor	T223	9095.15	9748	0.933027
gGsPAPLPAK	GLTSCR1	glioma tumor suppressor candidate region gene 1	S1413	10253.1	10990	0.932949
gDEsPLGAEGAK	PALM3	paralemmin 3	S390	12312.5	13210	0.932061
KAsPEPPDSAEGALK	IRF2BPL	interferon regulatory factor 2 binding protein-like	S547	8560.14	9187	0.931767
tEESPAsDEAGEK	HMGN1	high mobility group nucleosome binding domain 1	S89, | T83	7644.03	8206	0.931517
ssPSARPPDVPGQQPQAAK	ZFP91	ZFP91 zinc finger protein	S82, S83	17897.1	19220	0.931173
lsPNPPNLTK	SMARCA4	SWI/SNF related, matrix associated, actin dependent regulator of chromatin, subfamily a, member 4	S1487	9710.78	10450	0.929261
ssSVGSSSSYPISPAVSR	PLEC	plectin	S4389, S4390	1812.43	1952	0.928501
eSsPIPSPTsDR	SPTBN1	spectrin, beta, non-erythrocytic 1	S2165, S2172	8985.22	9683	0.927937
eSsPIPsPTSDR	SPTBN1	spectrin, beta, non-erythrocytic 1	S2165, S2169	8985.22	9683	0.927937
vPsPTPAPK	SRRM2	serine/arginine repetitive matrix 2	S2581	36988.9	39900	0.92704
vDHGAEIITQsPGR	MAP2	microtubule-associated protein 2	S1952	4250.02	4588	0.926334
sDKsPDLAPTPAPQSTPR	EIF2A	eukaryotic translation initiation factor 2A, 65kDa	S503, S506	7666.02	8277	0.926183
NQGIEGsPGGR	C15orf52	chromosome 15 open reading frame 52	S193	14401.3	15550	0.926126
gNAEGSsDEEGK	HDGF	hepatoma-derived growth factor	S156	50562	54710	0.924182
aVTIANsPSKPSEK	SRFBP1	serum response factor binding protein 1	S203	19846.6	21480	0.923958
gGVtGSPEASISGSK	AHNAK	AHNAK nucleoprotein	T5729	9439.61	10220	0.923641
gVPAGNsDTEGGQPGR	ACIN1	apoptotic chromatin condensation inducer 1	S838	5682.82	6164	0.921937
tSTTGVATTQsPTPR	LMO7	LIM domain 7	S1790, | T1780	29293.6	31789	0.9215
fSGEEGEIEDDEsGTENR	THRAP3	thyroid hormone receptor associated protein 3	S939	8245	8956	0.920612
tGSGSPFAGNsPAR	ZC3H4	zinc finger CCCH-type containing 4	S1275, | T1265	23254.6	25270	0.920244
sFLSEPSsPGR	KIAA1429	KIAA1429	S1572, S1579	11667.6	12680	0.920157
gSSGLGGGsSR	KRT17	keratin 17	S24	42610.2	46310	0.920107
tPVQYSQQQNsPQK	MKI67	antigen identified by monoclonal antibody Ki-67	S357, | T347	2547.52	2770	0.919683
eETPGtPK	SEC62	SEC62 homolog (S. cerevisiae)	T158	22785.5	24780	0.919512
tPASTPVSGTPQAsPMIER	BAIAP2L1	BAI1-associated protein 2-like 1	S261, | T248	5063.53	5507	0.919471
tASLTSAASVDGNR	NDRG2	NDRG family member 2	T383	12693.6	13820	0.918497
tAsLTSAASVDGNR	NDRG2	NDRG family member 2	S385, | T383	12693.6	13820	0.918497
aLPSLNTGSSsPR	TRAFD1	TRAF-type zinc finger domain containing 1	S327	10099.2	11000	0.91811
sPsPAPAPAPAAAAGPPTR	SCAF1	SR-related CTD-associated factor 1	S498, S500	6912.61	7531	0.917887
MANsSPVLSK	CWC25	CWC25 spliceosome-associated protein homolog (S. cerevisiae)	S217	18263.6	19910	0.917307
iDIsPSTFR	THRAP3	thyroid hormone receptor associated protein 3	S682	40580.1	44260	0.916856
dRsPAAETPPLQR	EPS8L1	EPS8-like 1	S182	8721.38	9513	0.916785
KQPPVsPGTALVGSQK	HMGA1	high mobility group AT-hook 1	S36	11059.3	12070	0.916263
sTtPPPAEPVSLPQEPPKPR	G3BP2	GTPase activating protein (SH3 domain) binding protein 2	S225, | T227	14580.1	15915	0.916122
sPsPAHIVSNK	TCF7L2	transcription factor 7-like 2 (T-cell specific, HMG-box)	S177, S179	7534.1	8239	0.914443
eNAsPAPGTTAEEAMSR	BAG6	BCL2-associated athanogene 6	S1003	13208.9	14445	0.914424
aSGDPGASGMsPR	RBM15B	RNA binding motif protein 15B	S109	9659.47	10570	0.913858
sHsQASLAGPGPVDPSNR	CGN	cingulin	S135, S137	4671.43	5112	0.913817
aSPsPQPSSQPLQIHR	EML4	echinoderm microtubule associated protein like 4	S146	25856.3	28320	0.913006
aLsSDSILSPAPDAR	MISP	mitotic spindle positioning	S394	12135.9	13303	0.912268
sTPSHGSVSSLNSTGSLsPK	EPS15L1	epidermal growth factor receptor pathway substrate 15-like 1	S238, S255	5055.47	5542	0.91221
NMAPSQQsPVR	ABI2	abl-interactor 2	S227	13309.3	14600	0.911593
MIGFPSSAGSVsPR	KRT13	keratin 13	S427	8332.95	9148	0.910904
lDQPVSAPPsPR	CCDC6	coiled-coil domain containing 6	S244	49154.9	54040	0.909601
gSVAGSVGCCsER	DSC2	desmocollin 2	S873	9894	10890	0.90854
sSPSTGsLDSGNESK	ACAP2	ArfGAP with coiled-coil, ankyrin repeat and PH domains 2	S378, S384	1583.04	1745	0.907186
NYQQNYQNsESGEK	YBX1	Y box binding protein 1	S165	15780.6	17407	0.906564
lsPENNQVLTK	TAF12	TAF12 RNA polymerase II, TATA box binding protein (TBP)-associated factor, 20kDa	S131	23723.6	26190	0.905827
sSsPIPLTPSK	MSL3	male-specific lethal 3 homolog (Drosophila)	S398, S400	6219.29	6867	0.905678
gQGSsPVAMQK	VCL	vinculin	S347	20484.2	22620	0.905581
RGsDPASGEVEASQLR	TMEM40	transmembrane protein 40	S137	6107.9	6751	0.904739
eAPGsPPLSPR	BCL9L	B-cell CLL/lymphoma 9-like	S21	12400.5	13710	0.904484
vGsLDNVGHLPAGGAVK	MAP4	microtubule-associated protein 4	S2235	4525.59	5009	0.903491
sVsPCSNVESR	SRRM2	serine/arginine repetitive matrix 2	S952, S954	27571.3	30520	0.903384
vQEHEDsGDsEVENEAK	UTP18	UTP18 small subunit (SSU) processome component homolog (yeast)	S121, S124	4185.53	4636	0.902832
sGAGSsPETK	SRRM2	serine/arginine repetitive matrix 2	S1214, S1219	31375	34760	0.902617
gEsENAGTNQETR	SRSF4	serine/arginine-rich splicing factor 4	S431	5324.44	5899	0.9026
RsPEPNK	NCOR2	nuclear receptor corepressor 2	S2249	12759.6	14140	0.902376
sAsADNLTLPR	CCNY	cyclin Y	S324, S326	31836.7	35310	0.901634
sLsPPQSQSK	BAIAP2	BAI1-associated protein 2	S356, S358	7592.73	8428	0.900893
sASSDTSEELNSQDSPPK	SLC9A3R1	solute carrier family 9, subfamily A (NHE3, cation proton antiporter 3), member 3 regulator 1	S288	7563.41	8400	0.900406
sLDsDEsEDEEDDYQQK	PDAP1	PDGFA associated protein 1	S57, S60, S63	3831.54	4256	0.900268
sLMSsPEDLTK	MAP1B	microtubule-associated protein 1B	S828, S832	7180.84	7978	0.900081
asPSPQPSSQPLQIHR	EML4	echinoderm microtubule associated protein like 4	S144	9073.16	10090	0.899223
NSQEDsEDsEDKDVK	NUCKS1	nuclear casein kinase and cyclin-dependent kinase substrate 1	S58, S61	18498.1	20590	0.898403
vLDEEGsER	HTATSF1	HIV-1 Tat specific factor 1	S616	28282.2	31490	0.898132
KVAGAAtPK	HIST1H1D	histone cluster 1, H1d	T147	34599.7	38530	0.897993
eAALPPVsPLK	EIF4G1	eukaryotic translation initiation factor 4 gamma, 1	S1239	7336.22	8172	0.897726
aEsPEEVACR	HUWE1	HECT, UBA and WWE domain containing 1, E3 ubiquitin protein ligase	S1395	8574.8	9559	0.897039
gLQSLPTHDPsPLQR	ERBB2	v-erb-b2 avian erythroblastic leukemia viral oncogene homolog 2	S1107	5929.07	6619	0.895765
aAsPPASASDLIEQQQK	STRIP1	striatin interacting protein 1	S335	10017.9	11187	0.895491
gNAEGsSDEEGK	HDGF	hepatoma-derived growth factor	S155	14313.3	16010	0.894024
sGSSsPDSEITELK	CTPS1	CTP synthase 1	S578, S582	5498.13	6152	0.893715
sGSsSPDSEITELK	CTPS1	CTP synthase 1	S578, S581	5498.13	6152	0.893715
lGVSVsPSR	ZC3H18	zinc finger CCCH-type containing 18	S580	41005.1	45900	0.893358
KPNAGGsPAPVR	MAP7D1	MAP7 domain containing 1	S399	29872.5	33460	0.892784
aPsVANVGSHCDLSLK	FLNA	filamin A, alpha	S2152	4085.85	4578	0.892498
sPTMEQAVQTASAHLPAPAAVGR	LSM14A	LSM14A, SCD6 homolog A (S. cerevisiae)	S192	9186.03	10298	0.892021
sLSGSsPCPK	SRRM2	serine/arginine repetitive matrix 2	S778, S783	82303.4	92380	0.890922
lPSGSGAASPtGSAVDIR	AHNAK	AHNAK nucleoprotein	T218	4433.98	4977	0.890894
vSGAGFsPSSK	TNKS1BP1	tankyrase 1 binding protein 1, 182kDa	S1217	12510.4	14060	0.889787
lSGGLGAGsCR	KRT17	keratin 17	S39	49462.7	55590	0.889776
esPGAAATSSSGPQAQQHR	MEPCE	methylphosphate capping enzyme	S69	6340.95	7137	0.888462
sEsPPAELPSLR	TRIP12	thyroid hormone receptor interactor 12	S352, S354	7460.81	8400	0.888191
vPStPPPK	SCAF1	SR-related CTD-associated factor 1	T976	15302.7	17230	0.888144
lGASNsPGQPNSVK	RBM25	RNA binding motif protein 25	S677	104349	117520	0.887923
sAAsPVVSSMPER	SON	SON DNA binding protein	S1766, S1769	5888.76	6633	0.887798
tEEsPASDEAGEK	HMGN1	high mobility group nucleosome binding domain 1	S86, | T83	7600.06	8567	0.887132
lDSQPQETsPELPR	TRAFD1	TRAF-type zinc finger domain containing 1	S415	9861.02	11116	0.887101
tPEELDDsDFETEDFDVR	CTNNA1	catenin (cadherin-associated protein), alpha 1, 102kDa	S641, | T634	1845.41	2082.9	0.885983
gPPQsPVFEGVYNNSR	ATXN2L	ataxin 2-like	S111	5967.91	6737	0.885841
aLMGsPQLVAAVVR	JUP	junction plakoglobin	S220	14864.5	16831	0.883159
QAsPTEVVER	PUM2	pumilio RNA-binding family member 2	S182	24610.4	27880	0.882726
eAEEGEDDRDsANGEDDS	HNRNPC	heterogeneous nuclear ribonucleoprotein C (C1/C2)	S299	5147.08	5831	0.882709
asLEGNLAETENR	KRT17	keratin 17	S323	7148.6	8100	0.882543
iEDVGsDEEDDSGKDK	HSP90AB1	heat shock protein 90kDa alpha (cytosolic), class B member 1	S255	2764.46	3134	0.882086
MLQAIsPK	PCYT1A	phosphate cytidylyltransferase 1, choline, alpha	S315	20639.6	23412	0.881583
lSsSSSNDSGNK	AHNAK	AHNAK nucleoprotein	S5864	9256.39	10500	0.881561
sGSssPDSEITELK	CTPS1	CTP synthase 1	S578, S581, S582	1839.55	2087	0.881433
MLAEsDEsGDEESVSQTDK	OSBP	oxysterol binding protein	S190, S193	6656.1	7555	0.881019
sQSIEQESQEK	PRPF38B	PRP38 pre-mRNA processing factor 38 (yeast) domain containing B	S527	13199.3	14990	0.880542
sFSSPPsPSNK	C6orf132	chromosome 6 open reading frame 132	S963, S969	44486.3	50560	0.879872
lSVPTsDEEDEVPAPKPR	ABCF1	ATP-binding cassette, sub-family F (GCN20), member 1	S110	4256.62	4846	0.878378
aTVtPsPVK	NUCKS1	nuclear casein kinase and cyclin-dependent kinase substrate 1	S181, | T179	12246.6	13950	0.87789
eEVVGGDDsDGLR	YY1	YY1 transcription factor	S118	9937.97	11340	0.876364
KAEGEPQEEsPLK	BCLAF1	BCL2-associated transcription factor 1	S177	40786	46560	0.875988
vQsPEPPAPER	SCRIB	scribbled planar cell polarity protein	S1475	8332.95	9517	0.875585
tAsGSSVTSLDGTR	NDRG1	N-myc downstream regulated 1	S330, | T328	8288.97	9476	0.874733
sYsPAHNR	THRAP3	thyroid hormone receptor associated protein 3	S53, S55	12920.8	14780	0.87421
MHsQPR	YTHDC1	YTH domain containing 1	S515	9014.53	10320	0.873501
gSSGsPAHAESYSSGGGGQQK	FOSL2	FOS-like antigen 2	S19	4381.94	5017	0.873419
NsDQEGGGK	SRRM1	serine/arginine repetitive matrix 1	S816	18161	20840	0.871448
gGGGGQDNGLEGLGNDsR	SNRNP70	small nuclear ribonucleoprotein 70kDa (U1)	S410	3528.13	4051	0.870927
hTLGDsDNES	FTH1	ferritin, heavy polypeptide 1	S179	25123.4	28870	0.870226
gIsPIVFDR	YTHDC1	YTH domain containing 1	S308	7059.18	8118	0.869572
KPSPQPSsPR	CCNK	cyclin K	S329	28831.8	33170	0.869214
KQNsPVAPTAQPK	CC2D1A	coiled-coil and C2 domain containing 1A	S455	9219.74	10610	0.868967
aTSTsPNSQSSK	PRRC2C	proline-rich coiled-coil 2C	S2701	16262.8	18720	0.868739
tSsVVTLEVAK	MLLT4	myeloid/lymphoid or mixed-lineage leukemia (trithorax homolog, Drosophila); translocated to, 4	S1089, | T1087	9366.32	10790	0.868055
sGAQASSTPLSPtR	LMNA	lamin A/C	S12, | T24	31045.2	35790	0.867426
sGAQASSTPLsPTR	LMNA	lamin A/C	S12, S22	31045.2	35790	0.867426
KAsPEPEGEAAGK	IRF2BP1	interferon regulatory factor 2 binding protein 1	S384	16702.5	19260	0.867214
QGSITsPQANEQSVtPQR	SRRM2	serine/arginine repetitive matrix 2	S857, | T866	8157.05	9410	0.866849
sQSSDTEQQsPTSGGGK	EIF4B	eukaryotic translation initiation factor 4B	S500, S509	14214.4	16407	0.866361
lPSGSGAAsPTGSAVDIR	AHNAK	AHNAK nucleoprotein	S216	14673.9	16960	0.865206
gGVTGSPEASISGsK	AHNAK	AHNAK nucleoprotein	S5739	18073	20915	0.864118
gTPSQsPVVGR	AGFG1	ArfGAP with FG repeats 1	S181	25489.9	29520	0.863478
aPIDTsDVEEK	EXOSC9	exosome component 9	S306	7317.16	8480	0.862873
eSsPIPSPTSDR	SPTBN1	spectrin, beta, non-erythrocytic 1	S2165	24361.2	28240	0.86265
aQtPPGPSLSGSK	SRRM2	serine/arginine repetitive matrix 2	T1003	30048.4	34850	0.862222
tAsPPPPPKR	SRRM1	serine/arginine repetitive matrix 1	S630, | T628	24559.1	28490	0.862025
RSsPVPPVPER	FAM83H	family with sequence similarity 83, member H	S944	11550.3	13400	0.861965
sTFAGsPER	CWF19L2	CWF19-like 2, cell cycle control (S. pombe)	S474, S479	18857.2	21900	0.861061
isPGATLPESR	RBBP8NL	RBBP8 N-terminal like	S196	8281.64	9629	0.860073
sPVPsPPGSPR	HSPA12B	heat shock 70kD protein 12B	S21, S25	6805.61	7927	0.858535
gSDsDSEGDNPEK	VPS4A	vacuolar protein sorting 4 homolog A (S. cerevisiae)	S97	5733.39	6680	0.858292
stSPIIGSPPVR	PATL1	protein associated with topoisomerase II homolog 1 (yeast)	S177, | T178	34225.9	39900	0.857792
sSsPTSYWK	MYO18A	myosin XVIIIA	S2017, S2019	11411.1	13310	0.857331
aLPNNTSSsPQPK	TP53	tumor protein p53	S315	28590	33360	0.857014
eVQAEQPSSSsPR	RBMX2	RNA binding motif protein, X-linked 2	S188	3603.61	4208	0.856372
eVQAEQPSSsSPR	RBMX2	RNA binding motif protein, X-linked 2	S187	3603.61	4208	0.856372
sRsPPPVSK	SRSF2	serine/arginine-rich splicing factor 2	S189, S191	109486	127860	0.856298
tAsPPPPPK	SRRM1	serine/arginine repetitive matrix 1	S630, | T628	167656	196090	0.854993
gTAQYSsQK	PKP2	plakophilin 2	S132	17134.9	20050	0.85461
fGsADNIPNLK	TMCC1	transmembrane and coiled-coil domain family 1	S382	7526.77	8810	0.854344
ttPNSGDVQVTEDAVR	GTF2F1	general transcription factor IIF, polypeptide 1, 74kDa	T445, T446	1046.57	1225	0.854339
aAVVTsPPPTTAPHK	ADD1	adducin 1 (alpha)	S12	18688.7	21880	0.854144
vSDQNsPVLPK	USP24	ubiquitin specific peptidase 24	S2047	19575.5	22920	0.854078
eGEEPTVYsDEEEPKDESAR	PGRMC1	progesterone receptor membrane component 1	S181	8919.26	10450	0.853517
sSSPLPTVQLHPQsPTAGK	PCDH7	protocadherin 7	S998, S1011	3454.84	4057	0.851574
dWEDDsDEDMSNFDR	PTGES3	prostaglandin E synthase 3 (cytosolic)	S117	20877.8	24524	0.851321
aVPVEsPVQK	SLC35B2	solute carrier family 35 (adenosine 3'-phospho 5'-phosphosulfate transporter), member B2	S427	11909.4	14000	0.850674
lQPQEIsPPPTANLDR	PTK2	protein tyrosine kinase 2	S998	1159.43	1363	0.850646
QPCtPPPQPQQQQVK	SPRR1A	small proline-rich protein 1A	T11	13038.1	15330	0.850495
eKtPELPEPSVK	SRRM1	serine/arginine repetitive matrix 1	T220	9014.53	10600	0.850428
QGSITSPQANEQSVtPQR	SRRM2	serine/arginine repetitive matrix 2	T866	3457.77	4066	0.850411
aTSSSSGsLSATGR	LMNB2	lamin B2	S424	9146.45	10760	0.850042
sSGFGsPR	PLEKHG3	pleckstrin homology domain containing, family G (with RhoGef domain) member 3	S747, S752	16541.3	19460	0.850015
gsPSGGSTAEASDTLSIR	KIAA1522	KIAA1522	S463	2522.6	2968	0.849934
sRsPESQVIGENTK	ZRANB2	zinc finger, RAN-binding domain containing 2	S305, S307	18432.2	21690	0.8498
eTPHsPGVEDAPIAK	LIMA1	LIM domain and actin binding 1	S491	11997.4	14120	0.849673
aPsPTAEQPPGGGDSAR	NAB2	NGFI-A binding protein 2 (EGR1 binding protein 2)	S6	822.301	967.9	0.849572
aSTAsPCNNNINAATAVALQEPR	LARP4	La ribonucleoprotein domain family, member 4	S602	2307.87	2718	0.849105
QDVDNAsLAR	VIM	vimentin	S214	14218	16750	0.848838
dEILPTtPISEQK	RPS3	ribosomal protein S3	T237	13068.1	15405	0.848305
tGVTSTsDsEEEGDDQEGEK	PSIP1	PC4 and SFRS1 interacting protein 1	S273, S275, | T267	4104.91	4840	0.848122
tGVTStsDSEEEGDDQEGEK	PSIP1	PC4 and SFRS1 interacting protein 1	S273, | T267, T272	4104.91	4840	0.848122
gNsPPSSGEACR	NAA10	N(alpha)-acetyltransferase 10, NatA catalytic subunit	S186	11381.8	13420	0.848119
iHIDPEIQDGsPTTSR	PDLIM4	PDZ and LIM domain 4	S112	5539.17	6532	0.848006
dEILPTTPIsEQK	RPS3	ribosomal protein S3	S240	7548.75	8910	0.847223
gQSQTsPDHR	SRRM2	serine/arginine repetitive matrix 2	S1064	10061.1	11881	0.846822
aGGPTtPLSPTR	LMNB1	lamin B1	T20	9021.86	10660	0.846328
aGGPtTPLSPTR	LMNB1	lamin B1	T19	9021.86	10660	0.846328
aAGGAPsPPPPVR	TBC1D10B	TBC1 domain family, member 10B	S678	10883.4	12860	0.846298
eEsPPPAVPEIPK	TTN	titin	S10638	4372.41	5171	0.845565
gsVAGSVGCCSER	DSC2	desmocollin 2	S864	10113.9	11990	0.843525
vTSSVPLPSGSTSsPGR	SNX17	sorting nexin 17	S336	2340.85	2776	0.843245
vTSSVPLPSGSTsSPGR	SNX17	sorting nexin 17	S335	2340.85	2776	0.843245
sRsPDRR	RBM8A	RNA binding motif protein 8A	S166, S168	3868.19	4591	0.842559
sEGsPVLPHEPAK	TNIK	TRAF2 and NCK interacting kinase	S766, S769	4811.41	5718	0.841451
lVEQANsPK	SLU7	SLU7 splicing factor homolog (S. cerevisiae)	S225	26037.3	30961	0.840972
sHsAGK	SRSF4	serine/arginine-rich splicing factor 4	S259, S261	51053	60710	0.840933
sAPPsPPPPGTR	GPSM3	G-protein signaling modulator 3	S35, S39	21700.8	25830	0.840141
sAPAsPTHPGLMSPR	FOXK1	forkhead box K1	S416, S420	7900.54	9423	0.838432
gDQPAASGDsDDDEPPPLPR	PGRMC1	progesterone receptor membrane component 1	S57	20572.9	24544	0.838206
sHQNsPTELNK	RBL2	retinoblastoma-like 2 (p130)	S948, S952	8955.9	10690	0.837783
aVAGVMITAsHNR	PGM2L1	phosphoglucomutase 2-like 1	S175	20740.8	24775	0.837165
sSsPVTELASR	SRRM2	serine/arginine repetitive matrix 2	S1101, S1103	20484.2	24480	0.836775
vAAAAGSGPSPPGsPGHDR	PI4K2A	phosphatidylinositol 4-kinase type 2 alpha	S51	10040.6	12010	0.836018
tNSMSSSGLGsPNR	CNOT2	CCR4-NOT transcription complex, subunit 2	S165, | T155	4348.23	5202	0.835876
QSLGEsPR	ABLIM1	actin binding LIM protein 1	S426	27160.9	32510	0.835462
sPsPSPTPEAK	SMARCC2	SWI/SNF related, matrix associated, actin dependent regulator of chromatin, subfamily c, member 2	S302, S304	13705	16410	0.835163
vLDTSSLTQSAPAsPTNK	RPTOR	regulatory associated protein of MTOR, complex 1	S863	5704.81	6833	0.83489
sNsPLPVPPSK	SRSF6	serine/arginine-rich splicing factor 6	S301, S303	144423	173040	0.834622
lTFDSSFsPNTGK	VDAC1	voltage-dependent anion channel 1	S104	10903.2	13074	0.833959
aASPsPQSVR	SRRM1	serine/arginine repetitive matrix 1	S754	29454.8	35320	0.833941
gVMAVTAVTATAAsDR	HDGFRP2	hepatoma-derived growth factor-related protein 2 isoform 1	S137	11858.1	14261	0.831508
sTsQGSINSPVYSR	ABLIM1	actin binding LIM protein 1	S450, S452	14665.1	17650	0.830884
dPSAsPGDAGEQAIR	VCL	vinculin	S291	30554.1	36830	0.829599
iEDVGsDEEDDSGKDKK	HSP90AB1	heat shock protein 90kDa alpha (cytosolic), class B member 1	S255	10275.1	12410	0.827969
hsPVQMNR	FCHO2	FCH domain only 2	S394	17120.3	20700	0.827067
sPSPAHLPDDPK	LARP4B	La ribonucleoprotein domain family, member 4B	S622	8120.41	9819	0.82701
sPPGSGASTPVGPWDQAVQR	SSH3	slingshot protein phosphatase 3	S9	9063.64	10962	0.826823
sPsPEPIYNSEGK	SF1	splicing factor 1	S205, S207	8473.66	10252	0.826537
aGGAsPAASSTAQPPTQHR	IRF2BP1	interferon regulatory factor 2 binding protein 1	S453	5243.09	6344	0.826464
QYDPPAESQQSEsPPRR	KLC3	kinesin light chain 3	S167	3945.87	4778	0.825842
QYDPPAESQQsESPPRR	KLC3	kinesin light chain 3	S165	3945.87	4778	0.825842
ssSEDAESLAPR	LARP7	La ribonucleoprotein domain family, member 7	S298, S299	5503.99	6690	0.82272
sQtPQDTNR	BNIP3	BCL2/adenovirus E1B 19kDa interacting protein 3	S70, | T72	9615.5	11710	0.821136
sSGQLSGR	KIAA1522	KIAA1522	S480	34973.5	42640	0.820203
tASGSsVTSLDGTR	NDRG1	N-myc downstream regulated 1	S333, | T328	20733.4	25310	0.819179
eDEIsPPPPNPVVK	PRKAR1A	protein kinase, cAMP-dependent, regulatory, type I, alpha	S83	13184.7	16103	0.818771
lASVPAGGAVAVSAAPGsAAPAAGSAPAAAEEK	RPLP2	ribosomal protein, large, P2	S79	2315.2	2833	0.817224
eYIPGQPPLSQSSDSsPTR	EPRS	glutamyl-prolyl-tRNA synthetase	S893	3946.61	4836	0.816089
sAPPNLWAAQR	BAD	BCL2-associated agonist of cell death	S99	6924.33	8500	0.814627
eYGsPLK	CDK11B|| CDK11A	cyclin-dependent kinase 11B|| cyclin-dependent kinase 11A	S576|| S587	16739.2	20590	0.812976
dVATSPISPTENNtTPPDALTR	PAK1	p21 protein (Cdc42/Rac)-activated kinase 1	T229	1841.75	2267	0.812417
tIASDsEEEAGK	IWS1	IWS1 homolog (S. cerevisiae)	S445, | T440	8875.28	10930	0.812011
sPGsPVGEGTGSPPK	ADD1	adducin 1 (alpha)	S355, S358	17132.7	21174	0.809141
iELSPsMEAPK	TTN	titin	S2074	21427.5	26500	0.808584
ySPsPPPK	SRRM1	serine/arginine repetitive matrix 1	Y618, | S621	15229.4	18840	0.808356
sPSsPELNNK	SRRM2	serine/arginine repetitive matrix 2	S1499, S1502	26281.4	32530	0.807912
aPQtSSSPPPVR	SRRM1	serine/arginine repetitive matrix 1	T707	7051.12	8728	0.807874
sPsPPTQHTGQPPGQPSAPSQLSAPR	ARHGAP17	Rho GTPase activating protein 17	S674, S676	2460.31	3046	0.807718
hVPDsGATATAYLCGVK	ALPPL2|| ALPP	alkaline phosphatase, placental-like 2|| alkaline phosphatase, placental	S111|| S129	4230.23	5245	0.806527
vPSsDEEVVEEPQSR	TNKS1BP1	tankyrase 1 binding protein 1, 182kDa	S1701	2610.55	3241	0.805477
eQGTEsR	TMPO	thymopoietin	S156	72057.6	89650	0.803766
eATGLsPQAAQEK	ZKSCAN1	zinc finger with KRAB and SCAN domains 1	S13	18402.8	22908	0.803337
vSEEQTQPPsPAGAGMSTAMGR	IFI16	interferon, gamma-inducible protein 16	S157	12714.9	15849	0.802252
aGtPVSELTK	N4BP1	NEDD4 binding protein 1	T242	12166	15180	0.801446
sEsPPPLSDPK	BRD3	bromodomain containing 3	S261, S263	7100.23	8862	0.801199
QNsSSSDSGGSIVR	EPS8	epidermal growth factor receptor pathway substrate 8	S670	6333.62	7912	0.800509
eTEsAPGsPR	LARP1	La ribonucleoprotein domain family, member 1	S517, S521	6306.51	7894	0.798899
vPDEEENEEsDNEKETEK	TOP2A	topoisomerase (DNA) II alpha 170kDa	S1106	9505.57	11920	0.797447
QSSATSSFGGLGGGsVR	KRT19	keratin 19	S22	8889.94	11150	0.797304
vVSQsQPGSR	CLASP1	cytoplasmic linker associated protein 1	S687	24595.7	30870	0.796752
iACEEEFsDsEEEGEGGR	HDAC1	histone deacetylase 1	S421, S423	3502.48	4397	0.79656
RPsQEQSASASSGQPQAPLNR	FKBP15	FK506 binding protein 15, 133kDa	S956	4479.42	5630	0.795633
KATGAAtPK	HIST1H1E	histone cluster 1, H1e	T146	92124.1	115800	0.795545
vTNDIsPESSPGVGR	PCM1	pericentriolar material 1	S65	8332.95	10480	0.795128
lQQGAGLESPQGQPEPGAAsPQR	CCDC86	coiled-coil domain containing 86	S91	2710.22	3411	0.794554
sTIGVMVTAsHNPEEDNGVK	PGM3	phosphoglucomutase 3	S83, S92	3945.87	4968	0.794258
KDsLTQAQEQGNLLN	TJAP1	tight junction associated protein 1 (peripheral)	S545	2936.69	3699	0.793913
yESQEPLAGQEsPLPLATR	TNKS1BP1	tankyrase 1 binding protein 1, 182kDa	Y669, | S680	2625.21	3310	0.793114
RQsPEPSPVTLGR	BAZ1A	bromodomain adjacent to zinc finger domain, 1A	S1413	15669.2	19760	0.792974
sSPNVANQPPsPGGK	MLLT4	myeloid/lymphoid or mixed-lineage leukemia (trithorax homolog, Drosophila); translocated to, 4	S1178, S1188	54852.3	69190	0.792778
aEAPLPsPK	AHNAK	AHNAK nucleoprotein	S5110	57800	72909	0.792769
tCPSLSPTsPLNNK	PIAS1	protein inhibitor of activated STAT, 1	S488, | T480	3059.08	3860	0.792507
fGQAATMEGIGAIGGtPPAFNR	NONO	non-POU domain containing, octamer-binding	T450	1172.62	1483	0.790709
tGsTSSSSSGK	EML1	echinoderm microtubule associated protein like 1	S179, | T177	7497.45	9490	0.790037
gsGTAEVELK	PKM	pyruvate kinase, muscle	S201	12041.4	15270	0.788563
tTPPTQKPPsPPMSGK	ABI2	abl-interactor 2	S183, | T174	8135.07	10330	0.787518
sLVESVSSsPNK	PPA2	pyrophosphatase (inorganic) 2	S309, S317	3893.84	4952	0.786316
iEVLPVDTGAGGYSGNSGsPK	USP6NL	USP6 N-terminal like	S733	838.425	1068	0.785042
sEsLSNCSIGK	ANKS1A	ankyrin repeat and sterile alpha motif domain containing 1A	S666, S668	10069.9	12830	0.784871
gLGPPsPPAPPR	SNTB2	syntrophin, beta 2 (dystrophin-associated protein A1, 59kDa, basic component 2)	S95	13397.2	17070	0.784839
lTGSTSsLNK	EXOC1	exocyst complex component 1	S491	33463.7	42650	0.784612
QPPVsPGTALVGSQK	HMGA1	high mobility group AT-hook 1	S36	12834.3	16387	0.783203
QSHSEsPSLQSK	SRRM2	serine/arginine repetitive matrix 2	S1083	25585.1	32680	0.782899
vNQSALEAVTPsPSFQQR	APPL1	adaptor protein, phosphotyrosine interaction, PH domain and leucine zipper containing 1	S401	1742.08	2226	0.782604
vQTtPPPAVQGQK	AAK1	AP2 associated kinase 1	T607	16387.4	20970	0.781468
tSVQtEDDQLIAGQSAR	CTNNA2|| CTNNA1	catenin (cadherin-associated protein), alpha 2|| catenin (cadherin-associated protein), alpha 1, 102kDa	T653, T657|| T654, T658	7356.74	9421	0.780887
tSAAAGSSsR	HECTD1	HECT domain containing E3 ubiquitin protein ligase 1	S1380, | T1372	8926.59	11440	0.780296
vPVPGPGsGGNGPER	FAM83H	family with sequence similarity 83, member H	S666	10170.3	13036	0.78017
dGGSGNsTIIVSR	HUWE1	HECT, UBA and WWE domain containing 1, E3 ubiquitin protein ligase	S2365	9337	11980	0.779383
aTASEQPLAQEPPASGGSPATtK	LAD1	ladinin 1	T305	2249.97	2887	0.779345
sStPLPTISSSAENTR	TMPO	thymopoietin	S158, | T160	12371.9	15875	0.779332
aSPsPPPK	SRRM1	serine/arginine repetitive matrix 1	S642	28787.9	36940	0.779314
lESGMQNMsIHTK	KRT8	keratin 8	S438	9952.63	12780	0.778766
lTFDTTFsPNTGK	VDAC2	voltage-dependent anion channel 2	S130	1962.68	2522	0.778222
sLPTTVPEsPNYR	LARP1	La ribonucleoprotein domain family, member 1	S766, S774	6676.62	8589	0.777345
eNPPVEDssDEDDKR	STT3B	STT3B, subunit of the oligosaccharyltransferase complex (catalytic)	S498, S499	14108.1	18150	0.777306
iPMTPTSSFVSPPPPTAsPHSNR	IRF2BP2	interferon regulatory factor 2 binding protein 2	S406	1592.57	2051	0.776483
sSTPLPTISSSAENTR	TMPO	thymopoietin	S158	7482.79	9657	0.774857
QGsPTPALPEK	TNS1	tensin 1	S1485	19143.1	24740	0.773769
sPAAEtPPLQR	EPS8L1	EPS8-like 1	S182, | T187	7812.59	10110	0.772759
eGsPIPHDPEFGSK	FOXK1	forkhead box K1	S445	6387.13	8289	0.770554
sASDNTLVAMDFSGHAGR	GRB7	growth factor receptor-bound protein 7	S389	4676.56	6086	0.768413
sAsDNTLVAMDFSGHAGR	GRB7	growth factor receptor-bound protein 7	S389, S391	4676.56	6086	0.768413
lQGsGVSLASK	AHNAK	AHNAK nucleoprotein	S5851	35433	46206	0.766848
aGGsPTAVR	CDHR5	cadherin-related family member 5	S770	23489.1	30670	0.765865
tQtPPVsPAPQPTEER	CTTN	cortactin	S368, | T362, T364	11677.8	15249	0.765811
sVSGSPEPAAK	SRRM1	serine/arginine repetitive matrix 1	S766	22638.9	29580	0.765346
aASEQQADTSGGDsPK	FOXK1	forkhead box K1	S299	11747.5	15359	0.764859
gNVVPsPLPTR	CARHSP1	calcium regulated heat stable protein 1, 24kDa	S62	62632.7	81930	0.764466
gEFSAsPMLK	SRRM2	serine/arginine repetitive matrix 2	S1124	4168.67	5460	0.763493
NSQEDsEDSEDKDVK	NUCKS1	nuclear casein kinase and cyclin-dependent kinase substrate 1	S58	9278.37	12170	0.762397
RGsPVPPVPER	FAM83H	family with sequence similarity 83, member H	S933	14665.1	19260	0.761428
aGGGGGLGAGsPALSGGQGR	RAB12	RAB12, member RAS oncogene family	S21	9212.41	12110	0.760728
sPtPPSIAAK	TTN	titin	S265, | T267	9417.62	12420	0.758263
sPSGSAFGsQENLR	DOCK7	dedicator of cytokinesis 7	S1421, S1429	6196.57	8186	0.756972
gILAADESTGsIAK	ALDOA	aldolase A, fructose-bisphosphate	S93	5599.27	7401	0.756556
gILAADEStGSIAK	ALDOA	aldolase A, fructose-bisphosphate	T91	5599.27	7401	0.756556
tKPTQAAGPsSPQKPPtPEETK	XRCC1	X-ray repair complementing defective repair in Chinese hamster cells 1	S446, | T437, T453	5239.42	6930	0.756049
tSsEDNLYLAVLR	PLEC	plectin	S21, | T19	1693.71	2242	0.755444
sREDLSAQPVQTK	TJP1	tight junction protein 1	S684	16270.1	21590	0.753596
sREDLsAQPVQTK	TJP1	tight junction protein 1	S684, S689	16270.1	21590	0.753596
sLSDsEsDDSK	CBX3	chromobox homolog 3	S93, S97, S99	7812.59	10370	0.753384
eNPPVEDsSDEDDKR	STT3B	STT3B, subunit of the oligosaccharyltransferase complex (catalytic)	S498	10355.7	13810	0.749871
dISGPsPSK	APIP	APAF1 interacting protein	S104	16064.9	21430	0.749646
vATTPGsPSLGR	TNS1	tensin 1	S1373	4735.93	6320	0.749356
sVSGsPEPAAK	SRRM1	serine/arginine repetitive matrix 1	S766, S770	57304.6	76820	0.745959
aVsPPHLDGPPsPR	PML	promyelocytic leukemia	S518, S527	2244.11	3015	0.744314
sAsPDDDLGSSNWEAADLGNEER	C11orf58	chromosome 11 open reading frame 58	S15, S17	2369.43	3187	0.743467
NSQEDSEDsEDKDVK	NUCKS1	nuclear casein kinase and cyclin-dependent kinase substrate 1	S61	22704.9	30590	0.742233
aTNEsEDEIPQLVPIGK	RSL1D1	ribosomal L1 domain containing 1	S361	1710.56	2308	0.741145
QSsAPASPAASAAGLAGQAAK	CAMK2G	calcium/calmodulin-dependent protein kinase II gamma	S321	5820.6	7895	0.737252
tAsPHFTVSK	TTN	titin	S813, | T811	7131.74	9677	0.736978
QAStDAGTAGALTPQHVR	YAP1	Yes-associated protein 1	T110	11264.5	15310	0.735761
QAsTDAGTAGALTPQHVR	YAP1	Yes-associated protein 1	S109	11264.5	15310	0.735761
gPVGTVsEAQLAR	MYOF	myoferlin	S174	17017.7	23200	0.733521
sPGGGsEANGLALVSGFK	TJP3	tight junction protein 3	S183, S188	602.068	823.2	0.731375
aSLGSLEGEAEAEASsPK	AHNAK	AHNAK nucleoprotein	S5763	1451.12	1990	0.729206
aSVALtPTAPSR	SSFA2	sperm specific antigen 2	T1156	10883.4	14990	0.726044
eVLASsQEALVVTER	GREM2	gremlin 2, DAN family BMP antagonist	S74	1969.27	2727	0.722139
yLLGDAPVsPSSQK	TERF2IP	telomeric repeat binding factor 2, interacting protein	Y195, | S203	2365.76	3281	0.72105
gLAGPPAsPGK	KIAA1522	KIAA1522	S604	35712.2	49677	0.718888
sVAsNQsEMEFSSLQDMPK	CCAR2	cell cycle and apoptosis regulator 2	S675, S678, S681	2101.93	2925	0.718607
eLQSQISDTSVVLsMDNSR	KRT8|| KRT7	keratin 8|| keratin 7	S275|| S248	1987.59	2767	0.718321
eLQSQISDTsVVLSMDNSR	KRT8|| KRT7	keratin 8|| keratin 7	S271|| S244	1987.59	2767	0.718321
iPEISIQDMTAQVTsPSGK	FLNA	filamin A, alpha	S2180	1126.45	1569	0.717941
sNSPLPSIQLQPQsPSASK	PCDH1	protocadherin 1	S1015, S1028	1385.89	1947	0.711809
aDLNQGIGEPQsPSR	EFHD2	EF-hand domain family, member D2	S74	7343.55	10410	0.705432
tSPPCsPANLSR	PCYT1A	phosphate cytidylyltransferase 1, choline, alpha	S347, | T342	5065.73	7201	0.703476
sATTtPSGSPR	AAK1	AP2 associated kinase 1	S671, | T675	5727.53	8196	0.69882
aLQsPALGLR	IQGAP1	IQ motif containing GTPase activating protein 1	S330	7819.92	11210	0.697585
stTPPPAEPVSLPQEPPKPR	G3BP2	GTPase activating protein (SH3 domain) binding protein 2	S225, | T226	4195.79	6054	0.693061
QVAEQGGDLsPAANR	STK10	serine/threonine kinase 10	S438	12759.6	18430	0.692327
KEESEEsDDDMGFGLFD	RPLP2|| RPLP1	ribosomal protein, large, P2|| ribosomal protein, large, P1	S105|| S104	2331.32	3370	0.691786
sKsPPKsPEEEGAVSS	SRSF2	serine/arginine-rich splicing factor 2	S206, S208, S212	16944.4	24690	0.686285
tsVQtEDDQLIAGQSAR	CTNNA2|| CTNNA1	catenin (cadherin-associated protein), alpha 2|| catenin (cadherin-associated protein), alpha 1, 102kDa	S654, | T653, T657|| S655, | T654, T658	1503.89	2196	0.684831
gGVTGSPEASISGsKGDLK	AHNAK	AHNAK nucleoprotein	S5739	13214	19420	0.680432
gIAPAsPMLGNASNPNK	MARK3	MAP/microtubule affinity-regulating kinase 3	S469	4088.05	6028	0.678177
gILAADEsTGSIAK	ALDOA	aldolase A, fructose-bisphosphate	S90	3827.15	5676	0.674268
tTPATGEQsPGAR	WWP2	WW domain containing E3 ubiquitin protein ligase 2	S211, | T203	38659.9	57480	0.67258
gSPVSEIGWETPPPEsPR	SNTB1	syntrophin, beta 1 (dystrophin-associated protein A1, 59kDa, basic component 1)	S317	1397.62	2139	0.653398
eITALAPsTMK	ACTG2|| ACTG1|| ACTC1|| ACTB|| ACTA2|| ACTA1	actin, gamma 2, smooth muscle, enteric|| actin, gamma 1|| actin, alpha, cardiac muscle 1|| actin, beta|| actin, alpha 2, smooth muscle, aorta|| actin, alpha 1, skeletal muscle	S324|| S323|| S325|| S323|| S325|| S325	4798.22	7350	0.652819
sNSPLPSIQLQPQSPSASK	PCDH1	protocadherin 1	S1015	2925.69	4501	0.650009
sNsPLPSIQLQPQSPSASK	PCDH1	protocadherin 1	S1015, S1017	2925.69	4501	0.650009
aGMSSNQSISsPVLDAVPR	SRRM2	serine/arginine repetitive matrix 2	S1404	1773.59	2749	0.645177
aGMSSNQSIsSPVLDAVPR	SRRM2	serine/arginine repetitive matrix 2	S1403	1773.59	2749	0.645177
iNPPSSGGTSSsPIK	POU2F1	POU class 2 homeobox 1	S471	7438.82	11700	0.635797
tAQVPsPPR	ACIN1	apoptotic chromatin condensation inducer 1	S1004, | T999	2952.08	4663	0.633085
aMsLSDALK	PLIN1	perilipin 1	S382	5975.24	9588	0.6232
lPDsPALAK	STIM1	stromal interaction molecule 1	S681	6762.36	10940	0.618132
aQsPTPSLPASWK	SYNPO2	synaptopodin 2	S902	5114.83	8314	0.615207
tQtPPLGQTPQLGLK	EIF4G2	eukaryotic translation initiation factor 4 gamma, 2	T580, T582	1692.97	2780	0.608983
tPALAALAALGAPGPAPTAASsP	CASZ1	castor zinc finger 1	S1782, | T1761	261.202	430.8	0.606317
aAQQAASSSGQGQQAQtPTGK	CSNK1A1	casein kinase 1, alpha 1	T349	1980.27	3321	0.596286
QGSGSGQsPSR	HRNR	hornerin	S659	6833.46	12130	0.563352
vASGPSPGEGIsPQSAQAPQAPGDNHVVPVLR	MVP	major vault protein	S873	673.671	1303	0.517016
